# Supplementary material for: Whole-Exome Sequencing Analysis of Human Semen Quality in Russian Multiethnic Population
Source: Front Genet. 2021 Jun 11;12:662846. doi: 10.3389/fgene.2021.662846 (PMC8232892; doi:10.3389/fgene.2021.662846)
Supplement: Supplementary File 1 — Meta information about the studied sample. [file Data_Sheet_1.XLSX]

## Sheet: DB-Initial
Code	Сity	Ethnic group	Fertility patterns	Spermatogenic pattern	Oligozoospermia	Asthenozoospermia	Teratozoospermia	Age, years	Cigarette smoking, cigarettes per day	Alcohol consumption, times per week	Total sperm count/ejaculate, ×106	Sperm concentration, ×106/ml	Progressive motility, %	Normal morphology, %
A09-102	Arkhangelsk	Slav	NNN	Normospermia	Norm	Norm	Norm	44	0	0.75	425.98	210.88	95.5	14
A09-107	Arkhangelsk	Slav	OAT	Pathospermia	Oligozoospermia	Asthenozoospermia	Teratozoospermia	32	0		22.21	7.12	2	1.75
A09-11	Arkhangelsk	Slav	NNN	Normospermia	Norm	Norm	Norm	55	0	2	441.58	161.16	95.5	11.75
A09-112	Arkhangelsk	mestizo	OAT	Pathospermia	Oligozoospermia	Asthenozoospermia	Teratozoospermia	38	20		9.8	8.75	0.23	2
A09-133	Arkhangelsk	mestizo	Az	Pathospermia	Azoospermia			35	20	0.5	0	0
A09-145	Arkhangelsk	Slav	OAT	Pathospermia	Oligozoospermia	Asthenozoospermia	Teratozoospermia	31	10	0.5	11.97	9	5.7	2.5
A09-148	Arkhangelsk	Slav	OA	Pathospermia	Oligozoospermia	Asthenozoospermia		29	15	1.5	1.95	0.63
A09-2dub	Arkhangelsk	Slav	NNN	Normospermia	Norm	Norm	Norm	53	0	0.75	423.53	196.99	73.37	9.75
A09-7	Arkhangelsk	Slav	OAT	Pathospermia	Oligozoospermia	Asthenozoospermia	Teratozoospermia	47	0	0.5	17.82	12.12	3.53	3.75
JA10-110	Yakutsk	yakut	OAT	Pathospermia	Oligozoospermia	Asthenozoospermia	Teratozoospermia	18	3.5	0.25	40.78	12.63	6.75	1.25
JA10-121	Yakutsk	yakut	OAT	Pathospermia	Oligozoospermia	Asthenozoospermia	Teratozoospermia	18	5	1	0.69	0.63	5.15	1.52
JA10-126	Yakutsk	yakut	OAN	Pathospermia	Oligozoospermia	Asthenozoospermia	Norm	34	5.5	0	16.12	5.5	8.2	4.36
JA10-13	Yakutsk	yakut	OAT	Pathospermia	Oligozoospermia	Asthenozoospermia	Teratozoospermia	22	0	0	28.88	5.5	8.73	2.13
JA10-133	Yakutsk	Slav	Az	Pathospermia	Azoospermia			32	20	0.62	0	0
JA10-136	Yakutsk	yakut	OAT	Pathospermia	Oligozoospermia	Asthenozoospermia	Teratozoospermia	23	0	0.25	8.17	4.13	5.2	1.93
JA10-14	Yakutsk	yakut	NNN	Normospermia	Norm	Norm	Norm	21	10	0	184.44	53	75.13	12.13
JA10-46	Yakutsk	yakut	NNN	Normospermia	Norm	Norm	Norm	18	5	0.62	192.28	109.25	74.3	8.25
JA10-71	Yakutsk	Slav	NNN	Normospermia	Norm	Norm	Norm	27	20	1	268.91	59.63	63.17	5
JA10-72	Yakutsk	Slav	NNN	Normospermia	Norm	Norm	Norm	26	0	1	297.41	48.13	34.67	5
JA10-9	Yakutsk	yakut	NNN	Normospermia	Norm	Norm	Norm	18	6.5	0.0625	257.15	54.83	41	5.5
JA10-92	Yakutsk	yakut	OAT	Pathospermia	Oligozoospermia	Asthenozoospermia	Teratozoospermia	22	0	1	44	10.5	9.5	2.52
JA10-99	Yakutsk	yakut	OAT	Pathospermia	Oligozoospermia	Asthenozoospermia	Teratozoospermia	22	0	0	10.55	4.63	11.45	1.49
JA11-1	Yakutsk	yakut	Az	Pathospermia	Azoospermia			40	0	0.25	0	0
JA11-100	Yakutsk	yakut	NNN	Normospermia	Norm	Norm	Norm	19	3.5	0.25	146.06	79.82	86.33	6.75
JA11-128	Yakutsk	yakut	OAT	Pathospermia	Oligozoospermia	Asthenozoospermia	Teratozoospermia	25	20	1	42.82	10.76	5.8	0.76
JA11-13	Yakutsk	yakut	OA	Pathospermia	Oligozoospermia	Asthenozoospermia		34	20	1	1.04	0.5	2.43
JA11-16	Yakutsk	yakut	NNN	Normospermia	Norm	Norm	Norm	32	0	0	118.85	74.75	73.17	9
JA11-19	Yakutsk	yakut	NNN	Normospermia	Norm	Norm	Norm	26	0	0	186.09	92.13	64.67	9.88
JA11-35	Yakutsk	Slav	OAT	Pathospermia	Oligozoospermia	Asthenozoospermia	Teratozoospermia	23	0	0.5	18.62	4.75	0.6	2.61
JA11-70	Yakutsk	yakut	NNN	Normospermia	Norm	Norm	Norm	18	0	0	135.2	80	60.95	7.5
JA11-82	Yakutsk	yakut	NNN	Normospermia	Norm	Norm	Norm	21	0	0	210.4	80	62.77	7.25
JA11-92	Yakutsk	yakut	NNN	Normospermia	Norm	Norm	Norm	38	13.5	1	129.81	77.27	71.9	5.5
K09-3	Kemerovo	Slav	NNN	Normospermia	Norm	Norm	Norm	22	2	1	539.81	152.49	91.53	7.75
K10-13	Kemerovo	Slav	NNN	Normospermia	Norm	Norm	Norm	36	0	1	388.62	153	88.5	14.75
K10-2	Kemerovo	Slav	Az	Pathospermia	Azoospermia			21	0	0	0	0
K10-40	Kemerovo	Slav	Az	Pathospermia	Azoospermia			27	20	0	0	0
K10-69	Kemerovo	Slav	NNN	Normospermia	Norm	Norm	Norm	20	0	0.37	413.09	172.12	91.98	14
K10-75	Kemerovo	Slav	Az	Pathospermia	Azoospermia			30	15	3	0	0
K13-101	Kemerovo	Slav	OA	Pathospermia	Oligozoospermia	Asthenozoospermia		20	20	0.25	1.39	0.5	1.3
K13-2	Kemerovo	Slav	NNN	Normospermia	Norm	Norm	Norm	21	0	1	413.63	139.74	94.2	11.75
K13-20	Kemerovo	Slav	OAT	Pathospermia	Oligozoospermia	Asthenozoospermia	Teratozoospermia	21	16	1	4.14	0.63	1.97	1.98
K13-50	Kemerovo	Slav	OAT	Pathospermia	Oligozoospermia	Asthenozoospermia	Teratozoospermia	18	11	0	1.1	0.63	1.1	1.06
M12-38	Minsk	Slav	OA	Pathospermia	Oligozoospermia	Asthenozoospermia		26	17	1	0.04	0.12	0.25
M12-39	Minsk	Slav	OA	Pathospermia	Oligozoospermia	Asthenozoospermia		25		0.25	0.28	0.12	0.1
M12-83	Minsk	Slav	OAT	Pathospermia	Oligozoospermia	Asthenozoospermia	Teratozoospermia	21	0	0	4.22	1.12	1.7	2.86
M12-86	Minsk	Slav	Az	Pathospermia	Azoospermia			21	0	0.5	0	0
M13-118	Minsk	Slav	OA	Pathospermia	Oligozoospermia	Asthenozoospermia		29	0	1	2.16	0.5	0.7
M13-123	Minsk	Slav	OA	Pathospermia	Oligozoospermia	Asthenozoospermia		19	15	2	1.04	0.25	0.3
M13-169	Minsk	Slav	NNN	Normospermia	Norm	Norm	Norm	18	0	0.5	1416.36	331.5	88.25	4.5
M13-219	Minsk	Slav	NNN	Normospermia	Norm	Norm	Norm	21	3	0	1088.64	309.38	83	9.5
M13-27	Minsk	Slav	NNN	Normospermia	Norm	Norm	Norm	26	12	0.25	705.38	217.7	95.5	18
M13-3	Minsk	Slav	NNN	Normospermia	Norm	Norm	Norm	28	0	0.25	1525.75	370.3	58.05	7
N09-137	Novosibirsk	Slav	Az	Pathospermia	Azoospermia			33	0	2	0	0
N110-35	Novosibirsk	Slav	NNN	Normospermia	Norm	Norm	Norm	19	0	1	457.42	130.69	95.5	13.25
N11o-31	Novosibirsk	Slav	OAT	Pathospermia	Oligozoospermia	Asthenozoospermia	Teratozoospermia	21	7.5	0.25	13.72	3.38	3.27	2.25
N11v-2	Novosibirsk	Slav	NNN	Normospermia	Norm	Norm	Norm	21	4	0.38	272.87	151.6	88.18	11.25
N14-100	Novosibirsk	Slav	OAT	Pathospermia	Oligozoospermia	Asthenozoospermia	Teratozoospermia	19	0	0.25	3.41	1.05	2.35	2.88
N14-105	Novosibirsk	Slav	Az	Pathospermia	Azoospermia			18	15	1	0	0
N14-138	Novosibirsk	Slav	Az	Pathospermia	Azoospermia			18	1.5	1	0	0
N14-146	Novosibirsk	Slav	NNN	Normospermia	Norm	Norm	Norm	23	0	1	610.15	224.32	84.83	13.75
N14-65	Novosibirsk	Slav	NNN	Normospermia	Norm	Norm	Norm	27	0	1.5	613.65	157.75	89.23	14.75
N14-8	Novosibirsk	Slav	OAT	Pathospermia	Oligozoospermia	Asthenozoospermia	Teratozoospermia	21	2	1	5.26	2.13	1.27	1
U09-39	Ulan-Ude	buryat	OAN	Pathospermia	Oligozoospermia	Asthenozoospermia	Norm	18	0	0	22.73	7.5	11.75	4.23
U09-50	Ulan-Ude	buryat	OAN	Pathospermia	Oligozoospermia	Asthenozoospermia	Norm	20	5	0.25	35.86	11.88	7.23	4.25
U09-53	Ulan-Ude	buryat	OAT	Pathospermia	Oligozoospermia	Asthenozoospermia	Teratozoospermia	19	3	0.5	68.37	14.13	9.65	3.5
U09-60	Ulan-Ude	Slav	NNN	Normospermia	Norm	Norm	Norm	21	0	0.5	272.89	61.88	71.33	9.75
U09-79	Ulan-Ude	Slav	Az	Pathospermia	Azoospermia			22	0	0.25	0	0
U09-88	Ulan-Ude	buryat	Az	Pathospermia	Azoospermia			19	0	0.25	0	0
U10-106	Ulan-Ude	mestizo	OAT	Pathospermia	Oligozoospermia	Asthenozoospermia	Teratozoospermia	20	0	0.25	17.3	10	6.33	0.75
U10-109	Ulan-Ude	buryat	NNN	Normospermia	Norm	Norm	Norm	21	9	0.5	117.21	83.13	92.3	7.75
U10-119	Ulan-Ude	Slav	OAT	Pathospermia	Oligozoospermia	Asthenozoospermia	Teratozoospermia	25	20	0	23.63	4.63	5	1.24
U10-123	Ulan-Ude	mestizo	NNN	Normospermia	Norm	Norm	Norm	33	6	1	414.21	116.03	95.5	10
U10-135	Ulan-Ude	buryat	OAN	Pathospermia	Oligozoospermia	Asthenozoospermia	Norm	38	10	1	10.18	8.63	0.2	4.75
U10-138	Ulan-Ude	buryat	OAN	Pathospermia	Oligozoospermia	Asthenozoospermia	Norm	30	0	0.5	27.39	10.38	14	7
U10-144	Ulan-Ude	buryat	OAT	Pathospermia	Oligozoospermia	Asthenozoospermia	Teratozoospermia	36	0	0.25	46.44	13.5	4.03	0.25
U10-146	Ulan-Ude	buryat	NNN	Normospermia	Norm	Norm	Norm	32	2	0.5	317.53	112.2	95.3	13
U10-156	Ulan-Ude	Slav	Az	Pathospermia	Azoospermia			30	20	1	0	0
U10-160	Ulan-Ude	buryat	OAN	Pathospermia	Oligozoospermia	Asthenozoospermia	Norm	28	11	0.25	19.26	9.88	15.97	7.75
U10-19	Ulan-Ude	buryat	OAT	Pathospermia	Oligozoospermia	Asthenozoospermia	Teratozoospermia	26	12.5	0.25	18.18	6	10.4	2.75
U10-21	Ulan-Ude	buryat	OAN	Pathospermia	Oligozoospermia	Asthenozoospermia	Norm	28	0	2	32.33	13.25	11.4	4.5
U10-31	Ulan-Ude	buryat	OAT	Pathospermia	Oligozoospermia	Asthenozoospermia	Teratozoospermia	20	0	0	12.16	8.75	8.1	3
U10-41	Ulan-Ude	buryat	OAT	Pathospermia	Oligozoospermia	Asthenozoospermia	Teratozoospermia	22	0	0.25	23.1	14	10.3	2.25
U10-66	Ulan-Ude	buryat	NNN	Normospermia	Norm	Norm	Norm	21	0	0	141.1	91.04	84.13	6.5
U10-78	Ulan-Ude	Slav	NNN	Normospermia	Norm	Norm	Norm	34	22.5	0.5	139.65	95	68.33	7.5
U10-88	Ulan-Ude	local hybrid	OAT	Pathospermia	Oligozoospermia	Asthenozoospermia	Teratozoospermia	21	6	0.5	0.3	1.13	0.2	2.91
U10-94	Ulan-Ude	buryat	NNN	Normospermia	Norm	Norm	Norm	37	20	0.25	153.49	159.89	86.6	9
U10-96	Ulan-Ude	buryat	OA	Pathospermia	Oligozoospermia	Asthenozoospermia		22	0	0	0.67	0.25	1.53
U12-10	Ulan-Ude	buryat	NNN	Normospermia	Norm	Norm	Norm	21	0	0	277.36	94.99	81.5	9.5
U12-15	Ulan-Ude	Slav	OAT	Pathospermia	Oligozoospermia	Asthenozoospermia	Teratozoospermia	19	0	0.25	71.47	12.5	1.83	2
U12-16	Ulan-Ude	buryat	NNN	Normospermia	Norm	Norm	Norm	19	0	0.25	170.32	53.06	89.07	6.75
U12-2	Ulan-Ude	buryat	NNN	Normospermia	Norm	Norm	Norm	19	0	0.25	336.42	140.76	89.8	8.5
U12-29	Ulan-Ude	buryat	OAT	Pathospermia	Oligozoospermia	Asthenozoospermia	Teratozoospermia	22	10	0	22.16	12.81	6.33	3.13
U12-30A	Ulan-Ude	mestizo	OAN	Pathospermia	Oligozoospermia	Asthenozoospermia	Norm	20	0	0.25	13.09	8.5	24.7	6.75
U12-48	Ulan-Ude	buryat	OAN	Pathospermia	Oligozoospermia	Asthenozoospermia	Norm	19	0	0	49.46	11.37	17.73	6.25
U12-5	Ulan-Ude	buryat	OAT	Pathospermia	Oligozoospermia	Asthenozoospermia	Teratozoospermia	18	0	0	38.28	14.29	29.15	3
U12-64A	Ulan-Ude	mestizo	OAN	Pathospermia	Oligozoospermia	Asthenozoospermia	Norm	19	0	0.25	17.23	13.25	16.27	6.25
U12-77	Ulan-Ude	buryat	NNN	Normospermia	Norm	Norm	Norm	20	0	0.25	250.25	71.5	74.1	8.5
U12-84	Ulan-Ude	buryat	NNN	Normospermia	Norm	Norm	Norm	18	0	0.5	299.86	94	86.33	4.75
Y09-10	Ulan-Ude	buryat	OAT	Pathospermia	Oligozoospermia	Asthenozoospermia	Teratozoospermia	18	10	0	16.08	8	3.25	3.75
Y09-24	Ulan-Ude	Slav	Az	Pathospermia	Azoospermia			19	0	1	0	0
Y09-3	Ulan-Ude	buryat	NNN	Normospermia	Norm	Norm	Norm	19	6	0		150	88.1	7.75
Y09-45	Ulan-Ude	buryat	NNN	Normospermia	Norm	Norm	Norm	18	5	0.5	285.31	97.38	72.7	7.75
Y09-46	Ulan-Ude	buryat	OAN	Pathospermia	Oligozoospermia	Asthenozoospermia	Norm	19	5	1	6.7	5	0.67	6.5
Y09-61	Ulan-Ude	Slav	OAT	Pathospermia	Oligozoospermia	Asthenozoospermia	Teratozoospermia	23	0	0	5.22	9	16.8	2.25
Y09-9	Ulan-Ude	buryat	NNN	Normospermia	Norm	Norm	Norm	19	0	0	482.4	120	95.5	8
Y10-152	Ulan-Ude	buryat	NNN	Normospermia	Norm	Norm	Norm	42	0	0.5	198.9	95.63	78.87	13.25
Y10-164	Ulan-Ude	buryat	OAT	Pathospermia	Oligozoospermia	Asthenozoospermia	Teratozoospermia	22	0	1	0.7	0.75	0.85	2.2
Y10-165	Ulan-Ude	buryat	OAN	Pathospermia	Oligozoospermia	Asthenozoospermia	Norm	24	4.5	2	7.36	3.38	11.45	5
Y10-18	Ulan-Ude	buryat	OAT	Pathospermia	Oligozoospermia	Asthenozoospermia	Teratozoospermia	24	7.5	1	2.63	5.38	2.8	3.25
Y10-20	Ulan-Ude	buryat	OAN	Pathospermia	Oligozoospermia	Asthenozoospermia	Norm	38	0	0.25	9.98	2.5	2.93	4.21
Y10-22	Ulan-Ude	Slav	NNN	Normospermia	Norm	Norm	Norm	29	0	1	176.98	137.19	87.03	12
Y10-37	Ulan-Ude	buryat	NNN	Normospermia	Norm	Norm	Norm	37	4	0	383.44	86.75	87.5	5.41
Y10-62	Ulan-Ude	Slav	NNN	Normospermia	Norm	Norm	Norm	30	0	0	500.59	149.43	81.13	9
Y10-8	Ulan-Ude	buryat	OAT	Pathospermia	Oligozoospermia	Asthenozoospermia	Teratozoospermia	35	0	1	2.6	0.75	1.27	1.93
Y10-85	Ulan-Ude	buryat	NNN	Normospermia	Norm	Norm	Norm	21	2	0.5		144.33	86.53	10.25
Y10-89	Ulan-Ude	buryat	NNN	Normospermia	Norm	Norm	Norm	20	0	0.5	295.22	113.99	77.03	10
Y12-31	Ulan-Ude	buryat	NNN	Normospermia	Norm	Norm	Norm	21	0	0.5	231.52	98.94	95.5	14
Y12-54	Ulan-Ude	buryat	NNN	Normospermia	Norm	Norm	Norm	27	7.5	0.5	57.36	77.52	95.5	16
Y12-59	Ulan-Ude	buryat	OAN	Pathospermia	Oligozoospermia	Asthenozoospermia	Norm	24	0	0.13	24.16	6.62	16.75	7.25
Y12-69	Ulan-Ude	buryat	NNN	Normospermia	Norm	Norm	Norm	26	0	0.25	101.51	107.99	95.5	11.25
Y12-70	Ulan-Ude	buryat	OAT	Pathospermia	Oligozoospermia	Asthenozoospermia	Teratozoospermia	19	5	0.25	12.49	6.37	11.53	2.13
Ya10-103	Yakutsk	yakut	OAT	Pathospermia	Oligozoospermia	Asthenozoospermia	Teratozoospermia	20	0	0.5	2.37	0.63	9.05	0.61
Ya10-106	Yakutsk	yakut	NNN	Normospermia	Norm	Norm	Norm	26	1	1	311.48	96.14	90.07	8.5
Ya10-114	Yakutsk	mestizo	OAN	Pathospermia	Oligozoospermia	Asthenozoospermia	Norm	22	3.5	0	44.17	9.75	11.5	4.75
Ya10-127	Yakutsk	mestizo	OAN	Pathospermia	Oligozoospermia	Asthenozoospermia	Norm	28	0	0.25	39.9	9.5	6.67	4
Ya10-129	Yakutsk	Slav	OAT	Pathospermia	Oligozoospermia	Asthenozoospermia	Teratozoospermia	32	20	0.25	5.59	2.13	0.5	2.11
Ya10-140	Yakutsk	yakut	OAT	Pathospermia	Oligozoospermia	Asthenozoospermia	Teratozoospermia	19	0	0	44.4	10.75	2.73	0.5
Ya10-16	Yakutsk	mestizo	NNN	Normospermia	Norm	Norm	Norm	21	20	1	418.51	95.12	71.77	6
Ya10-19	Yakutsk	mestizo	NNN	Normospermia	Norm	Norm	Norm	18	0	0	268.61	55.85	64.8	7.75
Ya10-22	Yakutsk	yakut	OAT	Pathospermia	Oligozoospermia	Asthenozoospermia	Teratozoospermia	23	1.5	0.25	42.75	9.5	12.95	2.5
Ya10-38	Yakutsk	yakut	OAT	Pathospermia	Oligozoospermia	Asthenozoospermia	Teratozoospermia	19	0	0	31.97	12.25	22.8	3
Ya10-39	Yakutsk	yakut	NNN	Normospermia	Norm	Norm	Norm	19	0	0	474.54	104.3	73.75	7.75
Ya10-54	Yakutsk	local hybrid	NNN	Normospermia	Norm	Norm	Norm	21	0	1	199.63	78.29	70.75	7.25
Ya10-67	Yakutsk	yakut	NNN	Normospermia	Norm	Norm	Norm	19	2	0.5	182.8	52.53	64.3	4.5
Ya10-8	Yakutsk	local hybrid	NNN	Normospermia	Norm	Norm	Norm	18	0	0	158.88	51.25	86.5	8.92
Ya10-87	Yakutsk	mestizo	NNN	Normospermia	Norm	Norm	Norm	31	0	0.25	475.23	89	93.13	6.5
Ya10-95	Yakutsk	yakut	OAN	Pathospermia	Oligozoospermia	Asthenozoospermia	Norm	22	20	0.37	59.84	12.63	14.17	4.25
Ya11-109	Yakutsk	yakut	OAT	Pathospermia	Oligozoospermia	Asthenozoospermia	Teratozoospermia	23	0	0	37.3	10.75	16.47	1.5
Ya11-114	Yakutsk	yakut	OAN	Pathospermia	Oligozoospermia	Asthenozoospermia	Norm	21	0	0.5	13.6	8	20.6	4.25
Ya11-118	Yakutsk	yakut	OAT	Pathospermia	Oligozoospermia	Asthenozoospermia	Teratozoospermia	28	0	1	51.73	11.63	17.93	1
Ya11-121	Yakutsk	yakut	OAT	Pathospermia	Oligozoospermia	Asthenozoospermia	Teratozoospermia	36	10	0	36.77	10.75	9.3	1.25
Ya11-125	Yakutsk	yakut	OAT	Pathospermia	Oligozoospermia	Asthenozoospermia	Teratozoospermia	30	0	0.5	36.55	10.13	22.2	3.5
Ya11-127	Yakutsk	local hybrid	OA	Pathospermia	Oligozoospermia	Asthenozoospermia		35	12.5	1	13.05	7.25
Ya11-23	Yakutsk	yakut	Az	Pathospermia	Azoospermia			31	12.5	0.5	0	0
Ya11-26	Yakutsk	yakut	OAT	Pathospermia	Oligozoospermia	Asthenozoospermia	Teratozoospermia	39	0	0	17.1	6	9	3
Ya11-38	Yakutsk	mestizo	NNN	Normospermia	Norm	Norm	Norm	31	0	1	223.47	58.5	88.93	6
Ya11-4	Yakutsk	yakut	Az	Pathospermia	Azoospermia			36	10	0.25	0	0
Ya11-40	Yakutsk	mestizo	NNN	Normospermia	Norm	Norm	Norm	22	0	0	351.24	72.42	85.33	8.75
Ya11-42	Yakutsk	yakut	OAT	Pathospermia	Oligozoospermia	Asthenozoospermia	Teratozoospermia	32	0	0.75	16.58	8.13	21.2	3.5
Ya11-58	Yakutsk	yakut	OAT	Pathospermia	Oligozoospermia	Asthenozoospermia	Teratozoospermia	26	3.5	0.25	53.3	8.5	25.77	3.5
Ya11-59	Yakutsk	Slav	Az	Pathospermia	Azoospermia			40	10	0.5	0	0
Ya11-71	Yakutsk	yakut	OAT	Pathospermia	Oligozoospermia	Asthenozoospermia	Teratozoospermia	19	0	0	23.27	10.88	31.7	3.63
Ya11-73	Yakutsk	mestizo	OAT	Pathospermia	Oligozoospermia	Asthenozoospermia	Teratozoospermia	19	0	0	14.85	6.75	5.77	3
Ya11-84	Yakutsk	local hybrid	NNN	Normospermia	Norm	Norm	Norm	20	0	0	138.93	65.54	86.6	8
Ya11-89	Yakutsk	local hybrid	OAT	Pathospermia	Oligozoospermia	Asthenozoospermia	Teratozoospermia	35	1	0.5	14.47	8.88	5.5	1.81
Ya11-94	Yakutsk	mestizo	NNN	Normospermia	Norm	Norm	Norm	27	0	0	252.63	87.72	77.2	5.25
Ya11-98	Yakutsk	yakut	OAN	Pathospermia	Oligozoospermia	Asthenozoospermia	Norm	20	0	0	40.59	10.63	15.53	5.25

## Sheet: DB_ranked
Code	Сity	Ethnic group	Fertility patterns	Spermatogenic pattern	Oligozoospermia	Asthenozoospermia	Teratozoospermia	Age, years	Cigarette smoking, cigarettes per day	Alcohol consumption, times per week	Total sperm count/ejaculate, ×106	Sperm concentration, ×106/ml	Progressive motility, %	Normal morphology, %
Y09-3	Ulan-Ude	buryat	NNN	Normospermia	Norm	Norm	Norm	19	6	0		150	88.1	7.75
Y09-45	Ulan-Ude	buryat	NNN	Normospermia	Norm	Norm	Norm	18	5	0.5	285.31	97.38	72.7	7.75
Y09-9	Ulan-Ude	buryat	NNN	Normospermia	Norm	Norm	Norm	19	0	0	482.4	120	95.5	8
U10-109	Ulan-Ude	buryat	NNN	Normospermia	Norm	Norm	Norm	21	9	0.5	117.21	83.13	92.3	7.75
U10-123	Ulan-Ude	mestizo	NNN	Normospermia	Norm	Norm	Norm	33	6	1	414.21	116.03	95.5	10
U10-146	Ulan-Ude	buryat	NNN	Normospermia	Norm	Norm	Norm	32	2	0.5	317.53	112.2	95.3	13
Y10-152	Ulan-Ude	buryat	NNN	Normospermia	Norm	Norm	Norm	42	0	0.5	198.9	95.63	78.87	13.25
Y10-37	Ulan-Ude	buryat	NNN	Normospermia	Norm	Norm	Norm	37	4	0	383.44	86.75	87.5	5.41
U10-66	Ulan-Ude	buryat	NNN	Normospermia	Norm	Norm	Norm	21	0	0	141.1	91.04	84.13	6.5
Y10-85	Ulan-Ude	buryat	NNN	Normospermia	Norm	Norm	Norm	21	2	0.5		144.33	86.53	10.25
Y10-89	Ulan-Ude	buryat	NNN	Normospermia	Norm	Norm	Norm	20	0	0.5	295.22	113.99	77.03	10
U10-94	Ulan-Ude	buryat	NNN	Normospermia	Norm	Norm	Norm	37	20	0.25	153.49	159.89	86.6	9
U12-10	Ulan-Ude	buryat	NNN	Normospermia	Norm	Norm	Norm	21	0	0	277.36	94.99	81.5	9.5
U12-16	Ulan-Ude	buryat	NNN	Normospermia	Norm	Norm	Norm	19	0	0.25	170.32	53.06	89.07	6.75
U12-2	Ulan-Ude	buryat	NNN	Normospermia	Norm	Norm	Norm	19	0	0.25	336.42	140.76	89.8	8.5
Y12-31	Ulan-Ude	buryat	NNN	Normospermia	Norm	Norm	Norm	21	0	0.5	231.52	98.94	95.5	14
Y12-54	Ulan-Ude	buryat	NNN	Normospermia	Norm	Norm	Norm	27	7.5	0.5	57.36	77.52	95.5	16
Y12-69	Ulan-Ude	buryat	NNN	Normospermia	Norm	Norm	Norm	26	0	0.25	101.51	107.99	95.5	11.25
U12-77	Ulan-Ude	buryat	NNN	Normospermia	Norm	Norm	Norm	20	0	0.25	250.25	71.5	74.1	8.5
U12-84	Ulan-Ude	buryat	NNN	Normospermia	Norm	Norm	Norm	18	0	0.5	299.86	94	86.33	4.75
Y09-10	Ulan-Ude	buryat	OAT	Pathospermia	Oligozoospermia	Asthenozoospermia	Teratozoospermia	18	10	0	16.08	8	3.25	3.75
U09-39	Ulan-Ude	buryat	OAN	Pathospermia	Oligozoospermia	Asthenozoospermia	Norm	18	0	0	22.73	7.5	11.75	4.23
Y09-46	Ulan-Ude	buryat	OAN	Pathospermia	Oligozoospermia	Asthenozoospermia	Norm	19	5	1	6.7	5	0.67	6.5
U09-50	Ulan-Ude	buryat	OAN	Pathospermia	Oligozoospermia	Asthenozoospermia	Norm	20	5	0.25	35.86	11.88	7.23	4.25
U09-53	Ulan-Ude	buryat	OAT	Pathospermia	Oligozoospermia	Asthenozoospermia	Teratozoospermia	19	3	0.5	68.37	14.13	9.65	3.5
U09-88	Ulan-Ude	buryat	Az	Pathospermia	Azoospermia			19	0	0.25	0	0
U10-106	Ulan-Ude	mestizo	OAT	Pathospermia	Oligozoospermia	Asthenozoospermia	Teratozoospermia	20	0	0.25	17.3	10	6.33	0.75
U10-135	Ulan-Ude	buryat	OAN	Pathospermia	Oligozoospermia	Asthenozoospermia	Norm	38	10	1	10.18	8.63	0.2	4.75
U10-138	Ulan-Ude	buryat	OAN	Pathospermia	Oligozoospermia	Asthenozoospermia	Norm	30	0	0.5	27.39	10.38	14	7
U10-144	Ulan-Ude	buryat	OAT	Pathospermia	Oligozoospermia	Asthenozoospermia	Teratozoospermia	36	0	0.25	46.44	13.5	4.03	0.25
U10-160	Ulan-Ude	buryat	OAN	Pathospermia	Oligozoospermia	Asthenozoospermia	Norm	28	11	0.25	19.26	9.88	15.97	7.75
Y10-164	Ulan-Ude	buryat	OAT	Pathospermia	Oligozoospermia	Asthenozoospermia	Teratozoospermia	22	0	1	0.7	0.75	0.85	2.2
Y10-165	Ulan-Ude	buryat	OAN	Pathospermia	Oligozoospermia	Asthenozoospermia	Norm	24	4.5	2	7.36	3.38	11.45	5
Y10-18	Ulan-Ude	buryat	OAT	Pathospermia	Oligozoospermia	Asthenozoospermia	Teratozoospermia	24	7.5	1	2.63	5.38	2.8	3.25
U10-19	Ulan-Ude	buryat	OAT	Pathospermia	Oligozoospermia	Asthenozoospermia	Teratozoospermia	26	12.5	0.25	18.18	6	10.4	2.75
Y10-20	Ulan-Ude	buryat	OAN	Pathospermia	Oligozoospermia	Asthenozoospermia	Norm	38	0	0.25	9.98	2.5	2.93	4.21
U10-21	Ulan-Ude	buryat	OAN	Pathospermia	Oligozoospermia	Asthenozoospermia	Norm	28	0	2	32.33	13.25	11.4	4.5
U10-31	Ulan-Ude	buryat	OAT	Pathospermia	Oligozoospermia	Asthenozoospermia	Teratozoospermia	20	0	0	12.16	8.75	8.1	3
U10-41	Ulan-Ude	buryat	OAT	Pathospermia	Oligozoospermia	Asthenozoospermia	Teratozoospermia	22	0	0.25	23.1	14	10.3	2.25
Y10-8	Ulan-Ude	buryat	OAT	Pathospermia	Oligozoospermia	Asthenozoospermia	Teratozoospermia	35	0	1	2.6	0.75	1.27	1.93
U10-88	Ulan-Ude	local hybrid	OAT	Pathospermia	Oligozoospermia	Asthenozoospermia	Teratozoospermia	21	6	0.5	0.3	1.13	0.2	2.91
U10-96	Ulan-Ude	buryat	OA	Pathospermia	Oligozoospermia	Asthenozoospermia		22	0	0	0.67	0.25	1.53
U12-29	Ulan-Ude	buryat	OAT	Pathospermia	Oligozoospermia	Asthenozoospermia	Teratozoospermia	22	10	0	22.16	12.81	6.33	3.13
U12-30A	Ulan-Ude	mestizo	OAN	Pathospermia	Oligozoospermia	Asthenozoospermia	Norm	20	0	0.25	13.09	8.5	24.7	6.75
U12-48	Ulan-Ude	buryat	OAN	Pathospermia	Oligozoospermia	Asthenozoospermia	Norm	19	0	0	49.46	11.37	17.73	6.25
U12-5	Ulan-Ude	buryat	OAT	Pathospermia	Oligozoospermia	Asthenozoospermia	Teratozoospermia	18	0	0	38.28	14.29	29.15	3
Y12-59	Ulan-Ude	buryat	OAN	Pathospermia	Oligozoospermia	Asthenozoospermia	Norm	24	0	0.13	24.16	6.62	16.75	7.25
U12-64A	Ulan-Ude	mestizo	OAN	Pathospermia	Oligozoospermia	Asthenozoospermia	Norm	19	0	0.25	17.23	13.25	16.27	6.25
Y12-70	Ulan-Ude	buryat	OAT	Pathospermia	Oligozoospermia	Asthenozoospermia	Teratozoospermia	19	5	0.25	12.49	6.37	11.53	2.13
A09-102	Arkhangelsk	Slav	NNN	Normospermia	Norm	Norm	Norm	44	0	0.75	425.98	210.88	95.5	14
A09-11	Arkhangelsk	Slav	NNN	Normospermia	Norm	Norm	Norm	55	0	2	441.58	161.16	95.5	11.75
A09-2dub	Arkhangelsk	Slav	NNN	Normospermia	Norm	Norm	Norm	53	0	0.75	423.53	196.99	73.37	9.75
K09-3	Kemerovo	Slav	NNN	Normospermia	Norm	Norm	Norm	22	2	1	539.81	152.49	91.53	7.75
K10-13	Kemerovo	Slav	NNN	Normospermia	Norm	Norm	Norm	36	0	1	388.62	153	88.5	14.75
K10-69	Kemerovo	Slav	NNN	Normospermia	Norm	Norm	Norm	20	0	0.37	413.09	172.12	91.98	14
K13-2	Kemerovo	Slav	NNN	Normospermia	Norm	Norm	Norm	21	0	1	413.63	139.74	94.2	11.75
M13-169	Minsk	Slav	NNN	Normospermia	Norm	Norm	Norm	18	0	0.5	1416.36	331.5	88.25	4.5
M13-219	Minsk	Slav	NNN	Normospermia	Norm	Norm	Norm	21	3	0	1088.64	309.38	83	9.5
M13-27	Minsk	Slav	NNN	Normospermia	Norm	Norm	Norm	26	12	0.25	705.38	217.7	95.5	18
M13-3	Minsk	Slav	NNN	Normospermia	Norm	Norm	Norm	28	0	0.25	1525.75	370.3	58.05	7
N11v-2	Novosibirsk	Slav	NNN	Normospermia	Norm	Norm	Norm	21	4	0.38	272.87	151.6	88.18	11.25
N110-35	Novosibirsk	Slav	NNN	Normospermia	Norm	Norm	Norm	19	0	1	457.42	130.69	95.5	13.25
N14-146	Novosibirsk	Slav	NNN	Normospermia	Norm	Norm	Norm	23	0	1	610.15	224.32	84.83	13.75
N14-65	Novosibirsk	Slav	NNN	Normospermia	Norm	Norm	Norm	27	0	1.5	613.65	157.75	89.23	14.75
U09-60	Ulan-Ude	Slav	NNN	Normospermia	Norm	Norm	Norm	21	0	0.5	272.89	61.88	71.33	9.75
Y10-22	Ulan-Ude	Slav	NNN	Normospermia	Norm	Norm	Norm	29	0	1	176.98	137.19	87.03	12
Y10-62	Ulan-Ude	Slav	NNN	Normospermia	Norm	Norm	Norm	30	0	0	500.59	149.43	81.13	9
U10-78	Ulan-Ude	Slav	NNN	Normospermia	Norm	Norm	Norm	34	22.5	0.5	139.65	95	68.33	7.5
Ya10-16	Yakutsk	mestizo	NNN	Normospermia	Norm	Norm	Norm	21	20	1	418.51	95.12	71.77	6
JA10-71	Yakutsk	Slav	NNN	Normospermia	Norm	Norm	Norm	27	20	1	268.91	59.63	63.17	5
JA10-72	Yakutsk	Slav	NNN	Normospermia	Norm	Norm	Norm	26	0	1	297.41	48.13	34.67	5
Ya11-94	Yakutsk	mestizo	NNN	Normospermia	Norm	Norm	Norm	27	0	0	252.63	87.72	77.2	5.25
A09-107	Arkhangelsk	Slav	OAT	Pathospermia	Oligozoospermia	Asthenozoospermia	Teratozoospermia	32	0		22.21	7.12	2	1.75
A09-112	Arkhangelsk	mestizo	OAT	Pathospermia	Oligozoospermia	Asthenozoospermia	Teratozoospermia	38	20		9.8	8.75	0.23	2
A09-133	Arkhangelsk	mestizo	Az	Pathospermia	Azoospermia			35	20	0.5	0	0
A09-145	Arkhangelsk	Slav	OAT	Pathospermia	Oligozoospermia	Asthenozoospermia	Teratozoospermia	31	10	0.5	11.97	9	5.7	2.5
A09-148	Arkhangelsk	Slav	OA	Pathospermia	Oligozoospermia	Asthenozoospermia		29	15	1.5	1.95	0.63
A09-7	Arkhangelsk	Slav	OAT	Pathospermia	Oligozoospermia	Asthenozoospermia	Teratozoospermia	47	0	0.5	17.82	12.12	3.53	3.75
K10-2	Kemerovo	Slav	Az	Pathospermia	Azoospermia			21	0	0	0	0
K10-40	Kemerovo	Slav	Az	Pathospermia	Azoospermia			27	20	0	0	0
K10-75	Kemerovo	Slav	Az	Pathospermia	Azoospermia			30	15	3	0	0
K13-101	Kemerovo	Slav	OA	Pathospermia	Oligozoospermia	Asthenozoospermia		20	20	0.25	1.39	0.5	1.3
K13-20	Kemerovo	Slav	OAT	Pathospermia	Oligozoospermia	Asthenozoospermia	Teratozoospermia	21	16	1	4.14	0.63	1.97	1.98
K13-50	Kemerovo	Slav	OAT	Pathospermia	Oligozoospermia	Asthenozoospermia	Teratozoospermia	18	11	0	1.1	0.63	1.1	1.06
M12-38	Minsk	Slav	OA	Pathospermia	Oligozoospermia	Asthenozoospermia		26	17	1	0.04	0.12	0.25
M12-39	Minsk	Slav	OA	Pathospermia	Oligozoospermia	Asthenozoospermia		25		0.25	0.28	0.12	0.1
M12-83	Minsk	Slav	OAT	Pathospermia	Oligozoospermia	Asthenozoospermia	Teratozoospermia	21	0	0	4.22	1.12	1.7	2.86
M12-86	Minsk	Slav	Az	Pathospermia	Azoospermia			21	0	0.5	0	0
M13-118	Minsk	Slav	OA	Pathospermia	Oligozoospermia	Asthenozoospermia		29	0	1	2.16	0.5	0.7
M13-123	Minsk	Slav	OA	Pathospermia	Oligozoospermia	Asthenozoospermia		19	15	2	1.04	0.25	0.3
N09-137	Novosibirsk	Slav	Az	Pathospermia	Azoospermia			33	0	2	0	0
N11o-31	Novosibirsk	Slav	OAT	Pathospermia	Oligozoospermia	Asthenozoospermia	Teratozoospermia	21	7.5	0.25	13.72	3.38	3.27	2.25
N14-100	Novosibirsk	Slav	OAT	Pathospermia	Oligozoospermia	Asthenozoospermia	Teratozoospermia	19	0	0.25	3.41	1.05	2.35	2.88
N14-105	Novosibirsk	Slav	Az	Pathospermia	Azoospermia			18	15	1	0	0
N14-138	Novosibirsk	Slav	Az	Pathospermia	Azoospermia			18	1.5	1	0	0
N14-8	Novosibirsk	Slav	OAT	Pathospermia	Oligozoospermia	Asthenozoospermia	Teratozoospermia	21	2	1	5.26	2.13	1.27	1
Y09-24	Ulan-Ude	Slav	Az	Pathospermia	Azoospermia			19	0	1	0	0
Y09-61	Ulan-Ude	Slav	OAT	Pathospermia	Oligozoospermia	Asthenozoospermia	Teratozoospermia	23	0	0	5.22	9	16.8	2.25
U09-79	Ulan-Ude	Slav	Az	Pathospermia	Azoospermia			22	0	0.25	0	0
U10-119	Ulan-Ude	Slav	OAT	Pathospermia	Oligozoospermia	Asthenozoospermia	Teratozoospermia	25	20	0	23.63	4.63	5	1.24
U10-156	Ulan-Ude	Slav	Az	Pathospermia	Azoospermia			30	20	1	0	0
U12-15	Ulan-Ude	Slav	OAT	Pathospermia	Oligozoospermia	Asthenozoospermia	Teratozoospermia	19	0	0.25	71.47	12.5	1.83	2
Ya10-127	Yakutsk	mestizo	OAN	Pathospermia	Oligozoospermia	Asthenozoospermia	Norm	28	0	0.25	39.9	9.5	6.67	4
Ya10-129	Yakutsk	Slav	OAT	Pathospermia	Oligozoospermia	Asthenozoospermia	Teratozoospermia	32	20	0.25	5.59	2.13	0.5	2.11
JA10-133	Yakutsk	Slav	Az	Pathospermia	Azoospermia			32	20	0.62	0	0
JA11-35	Yakutsk	Slav	OAT	Pathospermia	Oligozoospermia	Asthenozoospermia	Teratozoospermia	23	0	0.5	18.62	4.75	0.6	2.61
Ya11-59	Yakutsk	Slav	Az	Pathospermia	Azoospermia			40	10	0.5	0	0
Ya11-73	Yakutsk	mestizo	OAT	Pathospermia	Oligozoospermia	Asthenozoospermia	Teratozoospermia	19	0	0	14.85	6.75	5.77	3
Ya10-106	Yakutsk	yakut	NNN	Normospermia	Norm	Norm	Norm	26	1	1	311.48	96.14	90.07	8.5
JA10-14	Yakutsk	yakut	NNN	Normospermia	Norm	Norm	Norm	21	10	0	184.44	53	75.13	12.13
Ya10-19	Yakutsk	mestizo	NNN	Normospermia	Norm	Norm	Norm	18	0	0	268.61	55.85	64.8	7.75
Ya10-39	Yakutsk	yakut	NNN	Normospermia	Norm	Norm	Norm	19	0	0	474.54	104.3	73.75	7.75
JA10-46	Yakutsk	yakut	NNN	Normospermia	Norm	Norm	Norm	18	5	0.62	192.28	109.25	74.3	8.25
Ya10-54	Yakutsk	local hybrid	NNN	Normospermia	Norm	Norm	Norm	21	0	1	199.63	78.29	70.75	7.25
Ya10-67	Yakutsk	yakut	NNN	Normospermia	Norm	Norm	Norm	19	2	0.5	182.8	52.53	64.3	4.5
Ya10-8	Yakutsk	local hybrid	NNN	Normospermia	Norm	Norm	Norm	18	0	0	158.88	51.25	86.5	8.92
Ya10-87	Yakutsk	mestizo	NNN	Normospermia	Norm	Norm	Norm	31	0	0.25	475.23	89	93.13	6.5
JA10-9	Yakutsk	yakut	NNN	Normospermia	Norm	Norm	Norm	18	6.5	0.0625	257.15	54.83	41	5.5
JA11-100	Yakutsk	yakut	NNN	Normospermia	Norm	Norm	Norm	19	3.5	0.25	146.06	79.82	86.33	6.75
JA11-16	Yakutsk	yakut	NNN	Normospermia	Norm	Norm	Norm	32	0	0	118.85	74.75	73.17	9
JA11-19	Yakutsk	yakut	NNN	Normospermia	Norm	Norm	Norm	26	0	0	186.09	92.13	64.67	9.88
Ya11-38	Yakutsk	mestizo	NNN	Normospermia	Norm	Norm	Norm	31	0	1	223.47	58.5	88.93	6
Ya11-40	Yakutsk	mestizo	NNN	Normospermia	Norm	Norm	Norm	22	0	0	351.24	72.42	85.33	8.75
JA11-70	Yakutsk	yakut	NNN	Normospermia	Norm	Norm	Norm	18	0	0	135.2	80	60.95	7.5
JA11-82	Yakutsk	yakut	NNN	Normospermia	Norm	Norm	Norm	21	0	0	210.4	80	62.77	7.25
Ya11-84	Yakutsk	local hybrid	NNN	Normospermia	Norm	Norm	Norm	20	0	0	138.93	65.54	86.6	8
JA11-92	Yakutsk	yakut	NNN	Normospermia	Norm	Norm	Norm	38	13.5	1	129.81	77.27	71.9	5.5
Ya10-103	Yakutsk	yakut	OAT	Pathospermia	Oligozoospermia	Asthenozoospermia	Teratozoospermia	20	0	0.5	2.37	0.63	9.05	0.61
JA10-110	Yakutsk	yakut	OAT	Pathospermia	Oligozoospermia	Asthenozoospermia	Teratozoospermia	18	3.5	0.25	40.78	12.63	6.75	1.25
Ya10-114	Yakutsk	mestizo	OAN	Pathospermia	Oligozoospermia	Asthenozoospermia	Norm	22	3.5	0	44.17	9.75	11.5	4.75
JA10-121	Yakutsk	yakut	OAT	Pathospermia	Oligozoospermia	Asthenozoospermia	Teratozoospermia	18	5	1	0.69	0.63	5.15	1.52
JA10-126	Yakutsk	yakut	OAN	Pathospermia	Oligozoospermia	Asthenozoospermia	Norm	34	5.5	0	16.12	5.5	8.2	4.36
JA10-13	Yakutsk	yakut	OAT	Pathospermia	Oligozoospermia	Asthenozoospermia	Teratozoospermia	22	0	0	28.88	5.5	8.73	2.13
JA10-136	Yakutsk	yakut	OAT	Pathospermia	Oligozoospermia	Asthenozoospermia	Teratozoospermia	23	0	0.25	8.17	4.13	5.2	1.93
Ya10-140	Yakutsk	yakut	OAT	Pathospermia	Oligozoospermia	Asthenozoospermia	Teratozoospermia	19	0	0	44.4	10.75	2.73	0.5
Ya10-22	Yakutsk	yakut	OAT	Pathospermia	Oligozoospermia	Asthenozoospermia	Teratozoospermia	23	1.5	0.25	42.75	9.5	12.95	2.5
Ya10-38	Yakutsk	yakut	OAT	Pathospermia	Oligozoospermia	Asthenozoospermia	Teratozoospermia	19	0	0	31.97	12.25	22.8	3
JA10-92	Yakutsk	yakut	OAT	Pathospermia	Oligozoospermia	Asthenozoospermia	Teratozoospermia	22	0	1	44	10.5	9.5	2.52
Ya10-95	Yakutsk	yakut	OAN	Pathospermia	Oligozoospermia	Asthenozoospermia	Norm	22	20	0.37	59.84	12.63	14.17	4.25
JA10-99	Yakutsk	yakut	OAT	Pathospermia	Oligozoospermia	Asthenozoospermia	Teratozoospermia	22	0	0	10.55	4.63	11.45	1.49
JA11-1	Yakutsk	yakut	Az	Pathospermia	Azoospermia			40	0	0.25	0	0
Ya11-109	Yakutsk	yakut	OAT	Pathospermia	Oligozoospermia	Asthenozoospermia	Teratozoospermia	23	0	0	37.3	10.75	16.47	1.5
Ya11-114	Yakutsk	yakut	OAN	Pathospermia	Oligozoospermia	Asthenozoospermia	Norm	21	0	0.5	13.6	8	20.6	4.25
Ya11-118	Yakutsk	yakut	OAT	Pathospermia	Oligozoospermia	Asthenozoospermia	Teratozoospermia	28	0	1	51.73	11.63	17.93	1
Ya11-121	Yakutsk	yakut	OAT	Pathospermia	Oligozoospermia	Asthenozoospermia	Teratozoospermia	36	10	0	36.77	10.75	9.3	1.25
Ya11-125	Yakutsk	yakut	OAT	Pathospermia	Oligozoospermia	Asthenozoospermia	Teratozoospermia	30	0	0.5	36.55	10.13	22.2	3.5
Ya11-127	Yakutsk	local hybrid	OA	Pathospermia	Oligozoospermia	Asthenozoospermia		35	12.5	1	13.05	7.25
JA11-128	Yakutsk	yakut	OAT	Pathospermia	Oligozoospermia	Asthenozoospermia	Teratozoospermia	25	20	1	42.82	10.76	5.8	0.76
JA11-13	Yakutsk	yakut	OA	Pathospermia	Oligozoospermia	Asthenozoospermia		34	20	1	1.04	0.5	2.43
Ya11-23	Yakutsk	yakut	Az	Pathospermia	Azoospermia			31	12.5	0.5	0	0
Ya11-26	Yakutsk	yakut	OAT	Pathospermia	Oligozoospermia	Asthenozoospermia	Teratozoospermia	39	0	0	17.1	6	9	3
Ya11-4	Yakutsk	yakut	Az	Pathospermia	Azoospermia			36	10	0.25	0	0
Ya11-42	Yakutsk	yakut	OAT	Pathospermia	Oligozoospermia	Asthenozoospermia	Teratozoospermia	32	0	0.75	16.58	8.13	21.2	3.5
Ya11-58	Yakutsk	yakut	OAT	Pathospermia	Oligozoospermia	Asthenozoospermia	Teratozoospermia	26	3.5	0.25	53.3	8.5	25.77	3.5
Ya11-71	Yakutsk	yakut	OAT	Pathospermia	Oligozoospermia	Asthenozoospermia	Teratozoospermia	19	0	0	23.27	10.88	31.7	3.63
Ya11-89	Yakutsk	local hybrid	OAT	Pathospermia	Oligozoospermia	Asthenozoospermia	Teratozoospermia	35	1	0.5	14.47	8.88	5.5	1.81
Ya11-98	Yakutsk	yakut	OAN	Pathospermia	Oligozoospermia	Asthenozoospermia	Norm	20	0	0	40.59	10.63	15.53	5.25
