# Supplementary material for: Whole-Exome Sequencing Analysis of Human Semen Quality in Russian Multiethnic Population
Source: Front Genet. 2021 Jun 11;12:662846. doi: 10.3389/fgene.2021.662846 (PMC8232892; doi:10.3389/fgene.2021.662846)
Supplement: Supplementary File 2 — Results of association analysis using χ2 test for the whole sample combined with VEP results, Protein Expression Atlas normalized expression values for genes harboring polymorphisms and genes associated with male infertility from DisGeNET. [file Data_Sheet_2.CSV]

Gene	CHR	BP	SNP	A1	F_A	F_U	A2	CHISQ	P	OR	Gene_id	VEP_Impact	Testis_NX	Spermatocytes_NX	Spermatogonia_NX	Early_spermatids_NX	Late_spermatids_NX	Is_in_DisGeNET
FAM71F1	7	128718837	rs745229	A	0.1053	0.2823	C	16.27	5.495E-05	0.2992	ENSG00000135248	LOW	64.8	11.7	5.5	1001.4	1429	0
FAM71F1	7	128723233	rs6971091	A	0.1053	0.2823	G	16.27	5.495E-05	0.2992	ENSG00000135248	MODERATE	64.8	11.7	5.5	1001.4	1429	0
TTC6	14	37796869	rs9805910	T	0.5851	0.3583	C	15.07	0.0001037	2.525	ENSG00000139865	LOW	6	4.4	0.4	30.4	14	0
CIDEA	18	12254957	rs34939372	A	0.08421	0.2419	G	14.93	0.0001117	0.2881	ENSG00000176194	Unknown	0.3	0.5	0.1	0.8	2.7	0
PPP1R15A	19	48873985	rs557806	C	0.2947	0.1129	G	14.32	0.0001542	3.284	ENSG00000087074	MODERATE	14.5	4.9	11.1	3.9	3.6	0
ADGRF5	6	46888363	rs678312	G	0.04839	0.1803	A	14.17	0.0001671	0.2311	ENSG00000069122	LOW	3.1	0.1	0.4	8.1	3	0
CYP46A1	14	99726706	14:99726706	C	0.2053	0.05645	A	13.29	0.000267	4.317	ENSG00000036530	LOW	2.1	8	3.7	0.5	0.4	0
ATAD5	17	30834827	rs17826219	A	0.07979	0.2177	G	12.21	0.0004762	0.3115	ENSG00000176208	MODERATE	4	32.2	35.1	12.9	4.6	0
PPP1R15A	19	48874179	rs556052	C	0.3789	0.1935	G	12.15	0.0004908	2.542	ENSG00000087074	MODERATE	14.5	4.9	11.1	3.9	3.6	0
RAB21	12	71770615	rs3741688	T	0.2581	0.09836	C	11.98	0.0005378	3.188	ENSG00000080371	LOW	7.9	19.1	14.6	503.9	619.3	0
OR8U1	11	56376253	rs55888197	T	0.4316	0.2419	C	11.76	0.0006051	2.379	ENSG00000172199	LOW	0.8	0	0	0	0	0
OR8U1	11	56376253	rs55888197	T	0.4316	0.2419	C	11.76	0.0006051	2.379	ENSG00000172199	MODERATE	0.8	0	0	0	0	0
PPP1R15A	19	48874062	rs610308	G	0.3842	0.2016	A	11.65	0.0006412	2.471	ENSG00000087074	MODERATE	14.5	4.9	11.1	3.9	3.6	0
IL31RA	5	55916618	rs16884641	G	0.457	0.2661	T	11.5	0.0006975	2.321	ENSG00000164509	Unknown	5.9	2.7	0.5	1.8	0.9	0
AKR1D1	7	138116667	rs1872929	A	0.1789	0.3468	C	11.42	0.0007274	0.4106	ENSG00000122787	Unknown	0.6	0.5	0.2	50.2	85.4	0
NOP56	20	2652679	rs150527448	G	0.3526	0.1774	GGGGCGC	11.34	0.000758	2.525	ENSG00000101361	Unknown	20.1	42	199.2	5.6	10	0
TRIM45	1	117113466	rs1289658	G	0.3053	0.4919	A	11.11	0.000859	0.4538	ENSG00000134253	MODERATE	5.4	6.3	4.3	4.1	1.9	0
ATAD5	17	30840635	rs3764421	C	0.07692	0.2083	A	11.1	0.0008612	0.3167	ENSG00000176208	MODERATE	4	32.2	35.1	12.9	4.6	0
ATAD5	17	30860479	rs9896095	G	0.07979	0.2097	A	11.04	0.0008897	0.3268	ENSG00000176208	LOW	4	32.2	35.1	12.9	4.6	0
ATAD5	17	30887369	rs11657270	C	0.07979	0.2097	T	11.04	0.0008897	0.3268	ENSG00000176208	MODERATE	4	32.2	35.1	12.9	4.6	0
SEC61A2	10	12149934	rs10466280	T	0.3895	0.5806	C	11.02	9E-04	0.4607	ENSG00000065665	LOW	17.3	28.9	13.9	15.5	23.8	0
CYBA	16	88647093	rs4782393	G	0.4158	0.2339	A	11	0.0009089	2.331	ENSG00000051523	Unknown	7.4	0.6	17.7	3.5	7.4	0
OR52E4	11	5884962	rs1453435	A	0.172	0.3361	C	10.96	0.0009306	0.4105	ENSG00000180974	LOW	1.7	0	0	0.9	0	0
ATAD5	17	30835155	rs11655623	C	0.07895	0.2083	T	10.96	0.0009331	0.3257	ENSG00000176208	LOW	4	32.2	35.1	12.9	4.6	0
ATAD5	17	30834340	rs3816780	T	0.08065	0.2097	C	10.79	0.001019	0.3306	ENSG00000176208	MODERATE	4	32.2	35.1	12.9	4.6	0
OR8U1	11	56376254	rs55860603	G	0.4316	0.25	C	10.74	0.001049	2.278	ENSG00000172199	LOW	0.8	0	0	0	0	0
OR8U1	11	56376254	rs55860603	G	0.4316	0.25	C	10.74	0.001049	2.278	ENSG00000172199	MODERATE	0.8	0	0	0	0	0
ADGRF5	6	46865076	rs614826	G	0.3763	0.2016	A	10.69	0.001079	2.39	ENSG00000069122	LOW	3.1	0.1	0.4	8.1	3	0
CRLF3	17	30784350	rs11867457	G	0.1842	0.05645	A	10.57	0.001149	3.774	ENSG00000176390	MODERATE	9.6	10.9	22.3	13.2	16	0
TMEM87A	15	42273390	rs2277533	A	0.2421	0.09677	C	10.52	0.001179	2.981	ENSG00000103978	LOW	20.9	47.1	62.2	4.3	5.5	0
NOP56	20	2652685	rs766127593	*	0.3533	0.181	C	10.32	0.001316	2.471	ENSG00000101361	Unknown	20.1	42	199.2	5.6	10	0
TEFM	17	30899210	rs2433	C	0.07979	0.2049	T	10.31	0.001324	0.3364	ENSG00000172171	MODERATE	5.7	23.6	17	8.8	4.4	0
ADGRF5	6	46859336	rs547499	A	0.3723	0.2016	G	10.28	0.001342	2.349	ENSG00000069122	MODERATE	3.1	0.1	0.4	8.1	3	0
DNAJA3	16	4434395	rs1139653	A	0.3723	0.2016	T	10.28	0.001342	2.349	ENSG00000103423	MODERATE	15.1	35.4	34.5	52.4	12.7	0
ATAD5	17	30832386	rs999796	C	0.08947	0.2177	G	10.25	0.00137	0.353	ENSG00000176208	LOW	4	32.2	35.1	12.9	4.6	0
NOP56	20	2657933	rs6753	C	0.3053	0.4839	T	10.2	0.001401	0.4687	ENSG00000101361	MODERATE	20.1	42	199.2	5.6	10	0
SPAG4	20	35617467	rs3841688	GC	0.2053	0.07258	G	10.2	0.001404	3.3	ENSG00000061656	Unknown	16.9	14.1	0.7	155.3	107.6	0
TEAD2	19	49359945	19:49359945	C	0.2053	0.07258	A	10.2	0.001404	3.3	ENSG00000074219	MODERATE	10.9	2.5	1.5	59.6	22	0
ATAD5	17	30832311	rs999797	A	0.08421	0.2097	G	10.19	0.001409	0.3466	ENSG00000176208	Unknown	4	32.2	35.1	12.9	4.6	0
RIN3	14	92651884	rs117068593	T	0.05789	0.1694	C	10.18	0.001416	0.3014	ENSG00000100599	MODERATE	6.1	17.3	3.7	8.2	4.1	0
TOPBP1	3	133611099	rs1444601	G	0.4947	0.3115	A	10.18	0.001422	2.164	ENSG00000163781	LOW	24.6	68.9	51.3	56.8	79.9	0
GSX1	13	27793819	rs3742111	T	0.07368	0.1935	C	10.13	0.001455	0.3314	ENSG00000169840	LOW	0.1	0	0	0	0	0
OR52E4	11	5884818	rs4758168	G	0.1684	0.3226	A	10.09	0.001491	0.4253	ENSG00000180974	MODERATE	1.7	0	0	0.9	0	0
CA5A	16	87904792	rs7186698	A	0.2158	0.08065	G	10.07	0.001504	3.137	ENSG00000174990	LOW	0.3	0.3	0.6	0.2	0.8	0
MBL2	10	52768506	rs930507	G	0.09574	0.2258	C	10.06	0.001519	0.363	ENSG00000165471	LOW	0	0	0	0	0	0
TCN2	22	30615570	rs2267163	T	0.4158	0.2419	C	10.01	0.00156	2.23	ENSG00000185339	Unknown	9.7	0.7	7.8	0.8	1	0
TCN2	22	30615623	rs1801198	G	0.4158	0.2419	C	10.01	0.00156	2.23	ENSG00000185339	MODERATE	9.7	0.7	7.8	0.8	1	0
CD300LD	17	74592187	rs493430	A	0.4947	0.3145	C	9.981	0.001581	2.134	ENSG00000204345	MODERATE	1.7	0	0	0	0	0
DNAJA3	16	4446972	rs2304633	T	0.3684	0.2016	A	9.894	0.001658	2.31	ENSG00000103423	LOW	15.1	35.4	34.5	52.4	12.7	0
APOH	17	66214410	rs1544556	A	0.1263	0.2661	G	9.872	0.001678	0.3987	ENSG00000091583	Unknown	0.1	0	0	0.1	0	0
NLRP5	19	56038144	rs16986899	C	0.2474	0.1048	T	9.861	0.001688	2.806	ENSG00000171487	MODERATE	1.2	0	0	0.4	0.4	0
ULK3	15	74839320	rs4886615	A	0.1895	0.3468	G	9.86	0.001689	0.4404	ENSG00000140474	LOW	6	9.4	19.8	0.8	1.5	0
TEX11	23	70670451	rs4844247	T	0.2391	0.04918	C	9.681	0.001861	6.076	ENSG00000120498	MODERATE	22.7	19.9	32.6	10.5	19.5	1
SI	3	165068841	rs11313475	TA	0.2692	0.4417	T	9.614	0.001931	0.4657	ENSG00000090402	Unknown	0.7	0.7	0.2	7	3.8	0
HELB	12	66331422	rs1168312	T	0.3842	0.2177	C	9.58	0.001967	2.242	ENSG00000127311	MODERATE	1.8	0.7	1	0.2	0.4	0
PRPS2	23	12791542	rs1731469	G	0.3936	0.1613	A	9.579	0.001968	3.375	ENSG00000101911	LOW	109.7	4.9	5.8	9.4	23.3	1
TMEM250	9	136116957	rs3739466	G	0.3105	0.4839	T	9.58	0.001968	0.4804	ENSG00000238227	Unknown	12.8	0	0	0	0	0
ACTG2	2	73908771	rs756128	A	0.4105	0.5887	G	9.543	0.002007	0.4865	ENSG00000163017	LOW	14.5	0.2	0.2	5.5	16.8	0
ITPR2	12	26654022	rs2230380	A	0.1522	0.2984	G	9.511	0.002042	0.422	ENSG00000123104	LOW	3.4	2.8	4.9	2.6	4.7	0
UBR2	6	42603608	rs16895863	T	0.2473	0.1066	A	9.425	0.00214	2.755	ENSG00000024048	LOW	9.2	9.2	8.1	4.6	3.9	1
POLQ	3	121489329	rs3218651	C	0.4783	0.3033	T	9.296	0.002296	2.106	ENSG00000051341	MODERATE	5.8	7	3.3	0.3	0.2	0
TELO2	16	1495447	rs2235624	A	0.4053	0.5806	G	9.256	0.002348	0.4921	ENSG00000100726	MODERATE	9	9.3	7.4	0.8	1.6	0
MTIF3	13	27435783	rs1218825	G	0.2204	0.379	C	9.206	0.002412	0.4632	ENSG00000122033	MODERATE	28.3	149.2	77.3	461.6	139.9	0
ATAD5	17	30834937	rs72427574	A	0.07979	0.1967	ACAATGT	9.199	0.002422	0.354	ENSG00000176208	MODERATE	4	32.2	35.1	12.9	4.6	0
PTPRN2	7	158167187	rs1130497	T	0.4526	0.2823	C	9.195	0.002426	2.103	ENSG00000155093	LOW	2.2	41.6	11.7	35.1	13.1	0
PTPRN2	7	158167203	rs1130496	T	0.4526	0.2823	C	9.195	0.002426	2.103	ENSG00000155093	MODERATE	2.2	41.6	11.7	35.1	13.1	0
GLYATL3	6	49521684	rs9369905	A	0.2419	0.1048	C	9.194	0.002428	2.725	ENSG00000203972	MODERATE	0.2	0	0	0	0	0
PRAME	22	22556814	rs1129172	A	0.2421	0.4032	G	9.177	0.002451	0.4728	ENSG00000185686	MODERATE	54.3	29.8	241.6	23.5	30.6	0
ITGA11	15	68317309	rs2271725	T	0.08947	0.2097	G	9.173	0.002456	0.3704	ENSG00000137809	MODERATE	3.4	0	0	0.3	0	0
CD4	12	6817197	rs1055141	T	0.3895	0.2258	C	9.164	0.002468	2.187	ENSG00000010610	LOW	2.8	0	0.1	0	0	0
OR52E4	11	5884843	rs4757986	G	0.1684	0.3145	T	9.152	0.002485	0.4414	ENSG00000180974	MODERATE	1.7	0	0	0.9	0	0
PROM1	4	15991179	rs4698131	G	0.1474	0.04032	A	9.142	0.002499	4.114	ENSG00000007062	Unknown	5	1.2	0.7	32.2	34	1
PROM1	4	15991208	rs4698436	T	0.1474	0.04032	C	9.142	0.002499	4.114	ENSG00000007062	Unknown	5	1.2	0.7	32.2	34	1
GPSM3	6	32192179	rs3134605	C	0.1842	0.06452	T	9.095	0.002563	3.274	ENSG00000213654	LOW	2	0.6	2.5	3.9	9.5	0
RBM47	4	40425993	rs278981	T	0.4158	0.25	C	9.061	0.002611	2.135	ENSG00000163694	MODERATE	7.1	1.9	11.4	0.9	1.5	0
SLC14A1	18	45727281	rs11877062	T	0.5526	0.379	C	9.054	0.002621	2.024	ENSG00000141469	MODERATE	1	0	0	0.4	0	0
SLC14A1	18	45727373	rs11877086	A	0.5526	0.379	C	9.054	0.002621	2.024	ENSG00000141469	LOW	1	0	0	0.4	0	0
SLC14A1	18	45739554	rs1058396	A	0.5526	0.379	G	9.054	0.002621	2.024	ENSG00000141469	MODERATE	1	0	0	0.4	0	0
PARP1	1	226390398	rs1805403	T	0.07368	0.1855	C	9.022	0.002667	0.3493	ENSG00000143799	Unknown	22.5	92.8	211.4	28.3	16.3	1
PARP1	1	226390398	rs1805403	T	0.07368	0.1855	C	9.022	0.002667	0.3493	ENSG00000143799	Unknown	22.5	92.8	211.4	28.3	16.3	1
ANKRD18B	9	33572349	rs7853994	C	0.1755	0.3226	T	9.014	0.002679	0.4471	ENSG00000230453	MODERATE	26.9	37.6	1.7	23.8	1.6	0
AL645941.2	6	32948763	rs3833947	A	0.06842	0.1774	ACTT	9.001	0.002699	0.3405	ENSG00000248993	Unknown	1.8	0	0	0	0	0
ICOS	2	203959601	rs10183087	C	0.06316	0.1694	A	8.997	0.002704	0.3307	ENSG00000163600	Unknown	0.6	0	0.2	0	0	0
ZNF618	9	114008496	rs3748183	T	0.4158	0.5887	C	8.983	0.002725	0.4972	ENSG00000157657	LOW	5.6	0.1	13.2	5.1	3.3	0
OR5H1	3	98133385	rs9849637	A	0.1685	0.05172	T	8.97	0.002745	3.715	ENSG00000231192	MODERATE	1.5	0	0	0	0	0
TXNRD2	22	19933480	rs5746847	T	0.2579	0.4194	C	8.965	0.002753	0.4812	ENSG00000184470	Unknown	10.5	8.6	12.8	21	14.1	1
TXNRD2	22	19933480	rs5746847	T	0.2579	0.4194	C	8.965	0.002753	0.4812	ENSG00000184470	Unknown	10.5	8.6	12.8	21	14.1	1
CFB	6	31947158	rs1048709	A	0.1895	0.3387	G	8.95	0.002774	0.4564	ENSG00000243649	LOW	1.4	0.1	0	0	0	0
NOTCH1	9	136509102	rs3124598	T	0.3684	0.2097	C	8.908	0.00284	2.199	ENSG00000148400	Unknown	4.1	0.2	3.2	0.3	0	0
QRFPR	4	121380467	rs17438900	C	0.1263	0.2581	A	8.888	0.002871	0.4157	ENSG00000186867	MODERATE	0.7	0	0.2	1.6	0	0
ZNF132	19	58439756	rs7259841	T	0.4842	0.3145	C	8.886	0.002873	2.046	ENSG00000131849	Unknown	7.2	1.4	0.4	2.2	0	0
PCSK5	9	76323058	rs3001772	T	0.4579	0.2903	C	8.842	0.002943	2.065	ENSG00000099139	MODERATE	5.1	1.1	1.5	19.6	31.4	0
FXYD5	19	35169547	rs2285515	C	0.1579	0.2984	T	8.823	0.002974	0.4409	ENSG00000089327	Unknown	10.8	1.1	7	1.1	2.7	0
FAH	15	80159926	rs1370273	G	0.3947	0.5645	A	8.702	0.003179	0.5031	ENSG00000103876	Unknown	9.7	1.5	2.1	6.3	10.6	0
CES5A	16	55849706	rs2160276	T	0.2684	0.129	C	8.685	0.003208	2.477	ENSG00000159398	LOW	1.7	0	0	0.5	1.1	0
TEX11	23	70552150	rs16991177	G	0.2211	0.04839	A	8.637	0.003294	5.581	ENSG00000120498	LOW	22.7	19.9	32.6	10.5	19.5	1
NFKBIA	14	35402011	rs8904	A	0.2263	0.379	G	8.558	0.00344	0.4792	ENSG00000100906	Unknown	19.6	2.8	10.7	3.4	7.2	0
KCNU1	8	36836876	rs77438672	T	0.1421	0.04032	C	8.493	0.003565	3.942	ENSG00000215262	LOW	15.8	0.6	0.2	49.4	18	0
CHAT	10	49616573	rs3810950	A	0.1789	0.06452	G	8.48	0.003591	3.16	ENSG00000070748	MODERATE	0.5	0	0	0	0	0
FRMD1	6	168057121	rs3734898	A	0.1789	0.06452	G	8.48	0.003591	3.16	ENSG00000153303	LOW	8.1	13.7	4.3	12.7	10.1	0
FRMD1	6	168059165	rs1548349	G	0.1789	0.06452	C	8.48	0.003591	3.16	ENSG00000153303	MODERATE	8.1	13.7	4.3	12.7	10.1	0
NUDT5	10	12167753	rs6686	C	0.4211	0.5887	T	8.442	0.003667	0.5081	ENSG00000165609	LOW	8	20.2	27.5	27.1	6.6	0
ZNF618	9	114008505	rs3748182	A	0.4211	0.5887	G	8.442	0.003667	0.5081	ENSG00000157657	LOW	5.6	0.1	13.2	5.1	3.3	0
KDR	4	55096378	rs3214870	TG	0.2742	0.1316	T	8.377	0.003799	2.493	ENSG00000128052	Unknown	5.3	0.2	0.2	0.8	0.6	1
SETX	9	132327442	rs543573	T	0.3441	0.5081	C	8.272	0.004026	0.5079	ENSG00000107290	MODERATE	34.5	47.4	38	5.9	10.9	1
NOTCH1	9	136501956	rs3124594	A	0.3895	0.2339	G	8.242	0.004094	2.09	ENSG00000148400	Unknown	4.1	0.2	3.2	0.3	0	0
ATAD5	17	30834184	rs9910051	T	0.09474	0.2097	A	8.227	0.004127	0.3945	ENSG00000176208	MODERATE	4	32.2	35.1	12.9	4.6	0
ETNK2	1	204151824	rs3737655	T	0.09474	0.2097	G	8.227	0.004127	0.3945	ENSG00000143845	MODERATE	45	9.3	5.9	370.3	1080.2	0
PAWR	12	79690012	rs8176805	C	0.2211	0.09677	G	8.138	0.004334	2.649	ENSG00000177425	MODERATE	15.4	80.9	61.3	50	75	0
SEMA3A	7	83981410	rs10487865	G	0.2211	0.09677	C	8.138	0.004334	2.649	ENSG00000075213	LOW	1.8	1.6	1.7	0.1	0	1
SP110	2	230212439	rs41309096	A	0.2632	0.129	G	8.131	0.004352	2.411	ENSG00000135899	Unknown	4	5.2	2.6	4.1	3.6	0
PI4K2B	4	25234395	rs313549	T	0.2368	0.3871	C	8.126	0.004363	0.4914	ENSG00000038210	MODERATE	8	8	12.7	0.6	0.9	0
CRB2	9	123373968	rs2488599	G	0.4842	0.3226	A	8.045	0.004564	1.971	ENSG00000148204	MODERATE	1.1	0.1	0.1	3.9	6.2	0
TOPBP1	3	133649518	rs3192149	T	0.4677	0.3065	G	8.043	0.004567	1.989	ENSG00000163781	MODERATE	24.6	68.9	51.3	56.8	79.9	0
PLEKHS1	10	113769817	rs41292632	A	0.4053	0.25	T	8.016	0.004637	2.044	ENSG00000148735	MODERATE	1.1	0	0	7.1	3.2	0
PCGF3	4	761341	rs2242234	T	0.07895	0.1855	C	8.006	0.004663	0.3764	ENSG00000185619	LOW	18	20.1	24.3	44.6	39.8	0
IQGAP3	1	156548587	rs744224	A	0.3632	0.5242	G	7.954	0.004799	0.5176	ENSG00000183856	MODERATE	6.8	3.8	2.4	4.7	16.8	0
TMEM161B	5	88203032	rs3097146	G	0.4348	0.275	A	7.94	0.004835	2.028	ENSG00000164180	LOW	16.1	32.1	8.1	2.2	1.5	0
FAH	15	80159733	rs1370274	T	0.3947	0.5565	C	7.903	0.004935	0.5198	ENSG00000103876	Unknown	9.7	1.5	2.1	6.3	10.6	0
SLC6A11	3	10935190	rs2245532	G	0.1842	0.3226	A	7.902	0.004938	0.4742	ENSG00000132164	LOW	3.4	0.2	1.5	0.4	0.4	0
HOXD4	2	176152000	rs34727427	C	0.06316	0.1613	T	7.895	0.004958	0.3506	ENSG00000170166	MODERATE	1.5	0.2	0.2	3.7	1.5	0
LPCAT2	16	55574675	rs13334083	A	0.06316	0.1613	G	7.895	0.004958	0.3506	ENSG00000087253	LOW	4.6	11.6	3.8	1.3	1.7	0
REN	1	204162058	rs5705	G	0.06316	0.1613	T	7.895	0.004958	0.3506	ENSG00000143839	LOW	2	0.2	0.2	6.1	19.3	0
ARHGAP27	17	45395459	rs117139057	C	0.1737	0.06452	G	7.877	0.005007	3.048	ENSG00000159314	MODERATE	2.9	2.3	1.9	0.8	0.9	0
CHD5	1	6155676	rs12074369	G	0.1737	0.06452	C	7.877	0.005007	3.048	ENSG00000116254	LOW	16.4	3.4	17	202.3	67.4	0
GPANK1	6	31664357	rs3130618	A	0.1737	0.06452	C	7.877	0.005007	3.048	ENSG00000204438	MODERATE	26.7	161.5	75.2	27.1	38	0
PPP1R15A	19	48873325	rs564196	A	0.1737	0.06452	G	7.877	0.005007	3.048	ENSG00000087074	MODERATE	14.5	4.9	11.1	3.9	3.6	0
PPP1R15A	19	48873829	rs611251	C	0.1737	0.06452	T	7.877	0.005007	3.048	ENSG00000087074	MODERATE	14.5	4.9	11.1	3.9	3.6	0
PRRC2A	6	31630712	rs3130626	G	0.1737	0.06452	A	7.877	0.005007	3.048	ENSG00000204469	LOW	46.3	66.6	44.4	40.5	13.8	0
PRRC2A	6	31635993	rs11229	G	0.1737	0.06452	A	7.877	0.005007	3.048	ENSG00000204469	LOW	46.3	66.6	44.4	40.5	13.8	0
PRRC2A	6	31636814	rs10885	T	0.1737	0.06452	C	7.877	0.005007	3.048	ENSG00000204469	MODERATE	46.3	66.6	44.4	40.5	13.8	0
SEC14L6	22	30525384	rs6518698	C	0.1737	0.06452	T	7.877	0.005007	3.048	ENSG00000214491	LOW	3.8	0.5	0.2	0	0	0
AGA	4	177442224	rs11131799	G	0.4474	0.2903	A	7.813	0.005187	1.979	ENSG00000038002	Unknown	13.3	34.8	31.5	11.4	6.8	0
ITPK1	14	92940956	rs13316	A	0.4474	0.2903	C	7.813	0.005187	1.979	ENSG00000100605	Unknown	9.4	2.8	12.8	8.3	17.6	0
VWF	12	6052797	rs199686091	G	0.25	0.121	GAGA	7.813	0.005188	2.422	ENSG00000110799	Unknown	12.7	1.8	3.4	5	10	0
AKR1D1	7	138116698	rs1872930	C	0.2053	0.3468	T	7.787	0.005262	0.4865	ENSG00000122787	Unknown	0.6	0.5	0.2	50.2	85.4	0
DYNC2H1	11	103287549	rs10895391	T	0.2053	0.3468	C	7.787	0.005262	0.4865	ENSG00000187240	MODERATE	14.3	64.2	10.4	13.4	6.5	0
ZFC3H1	12	71624248	rs2304272	G	0.1613	0.05645	A	7.78	0.005283	3.214	ENSG00000133858	LOW	17.5	29.6	25.8	75.9	52.4	0
CD70	19	6586257	rs1862511	A	0.5316	0.371	G	7.774	0.005301	1.924	ENSG00000125726	LOW	1.9	0.3	0.2	0	0	0
SETX	9	132297025	rs2296869	G	0.3261	0.4839	A	7.755	0.005357	0.5161	ENSG00000107290	LOW	34.5	47.4	38	5.9	10.9	1
RCOR1	14	102592883	rs1057881	G	0.3474	0.2016	A	7.745	0.005387	2.108	ENSG00000089902	Unknown	18.4	22.4	18.5	4.2	4	0
DAZL	3	16596960	rs2303591	G	0.4293	0.2712	A	7.737	0.005411	2.022	ENSG00000092345	Unknown	68.6	242.1	122.2	40.5	37.2	1
KRTAP3-3	17	40994032	rs2010201	G	0.3842	0.2339	A	7.732	0.005424	2.044	ENSG00000212899	LOW	0.3	0	0	0	0	0
NOTCH4	6	32222613	rs915894	G	0.3842	0.2339	T	7.732	0.005424	2.044	ENSG00000204301	MODERATE	2	4.2	1.6	31.8	26.3	0
SLC35E4	22	30636933	rs5997714	A	0.3842	0.2339	G	7.732	0.005424	2.044	ENSG00000100036	LOW	22.5	21.8	3.4	93.5	68.4	0
HMMR	5	163482710	rs299295	T	0.06915	0.1694	C	7.727	0.005441	0.3644	ENSG00000072571	MODERATE	16.7	80.6	18.5	60.3	44.1	0
OR51Q1	11	5422212	rs2736590	C	0.3579	0.5161	G	7.71	0.005491	0.5225	ENSG00000167360	LOW	0.6	0	0	0	0	0
OR51Q1	11	5422470	rs2736588	T	0.3579	0.5161	C	7.71	0.005491	0.5225	ENSG00000167360	LOW	0.6	0	0	0	0	0
OR51Q1	11	5422509	rs2736587	C	0.3579	0.5161	T	7.71	0.005491	0.5225	ENSG00000167360	LOW	0.6	0	0	0	0	0
OR51Q1	11	5422637	rs10838092	T	0.3579	0.5161	C	7.71	0.005491	0.5225	ENSG00000167360	MODERATE	0.6	0	0	0	0	0
OR51Q1	11	5422657	rs10838093	C	0.3579	0.5161	T	7.71	0.005491	0.5225	ENSG00000167360	MODERATE	0.6	0	0	0	0	0
OR51Q1	11	5422663	rs10838094	A	0.3579	0.5161	G	7.71	0.005491	0.5225	ENSG00000167360	MODERATE	0.6	0	0	0	0	0
OR51Q1	11	5422733	rs10838095	A	0.3579	0.5161	G	7.71	0.005491	0.5225	ENSG00000167360	MODERATE	0.6	0	0	0	0	0
OR51Q1	11	5422831	rs2736586	A	0.3579	0.5161	G	7.71	0.005491	0.5225	ENSG00000167360	MODERATE	0.6	0	0	0	0	0
OR51Q1	11	5422906	rs2647574	T	0.3579	0.5161	C	7.71	0.005491	0.5225	ENSG00000167360	HIGH	0.6	0	0	0	0	0
OR51Q1	11	5423123	rs2647573	C	0.3579	0.5161	T	7.71	0.005491	0.5225	ENSG00000167360	MODERATE	0.6	0	0	0	0	0
SSPO	7	149818100	7:149818100	T	0.3579	0.5161	TA	7.71	0.005491	0.5225	ENSG00000197558	Unknown	0.2	0	0.9	0.1	0	0
ZNF618	9	114002003	rs4978561	C	0.5632	0.4032	T	7.677	0.005594	1.908	ENSG00000157657	LOW	5.6	0.1	13.2	5.1	3.3	0
MYO5A	15	52416337	rs11856752	G	0.234	0.1083	T	7.675	0.005599	2.515	ENSG00000197535	Unknown	4.6	8.7	7	16	6.4	0
ARL15	5	54310465	rs35941	T	0.2789	0.1452	C	7.675	0.0056	2.278	ENSG00000185305	LOW	14.2	0.7	2.8	1.8	1.1	0
LYZL6	17	35937858	rs1052266	C	0.2789	0.1452	T	7.675	0.0056	2.278	ENSG00000275722	LOW	33.2	2.1	2.5	287.4	30.2	0
CHD6	20	41487827	rs4812516	T	0.1947	0.08065	C	7.674	0.005603	2.757	ENSG00000124177	Unknown	11.1	22.1	59.7	12.5	14	0
ANKRD18B	9	33568791	rs10971566	G	0.2128	0.3548	T	7.666	0.005629	0.4914	ENSG00000230453	LOW	26.9	37.6	1.7	23.8	1.6	0
ITPK1	14	92940903	rs11446	A	0.4105	0.2581	G	7.663	0.005636	2.002	ENSG00000100605	Unknown	9.4	2.8	12.8	8.3	17.6	0
ITPK1	14	92940903	rs11446	A	0.4105	0.2581	G	7.663	0.005636	2.002	ENSG00000100605	Unknown	9.4	2.8	12.8	8.3	17.6	0
RBM47	4	40436559	rs2307046	A	0.2684	0.1371	G	7.627	0.00575	2.309	ENSG00000163694	LOW	7.1	1.9	11.4	0.9	1.5	0
LIPK	10	88752549	rs1214464	C	0.3011	0.161	G	7.621	0.005771	2.245	ENSG00000204021	MODERATE	0	0	0	0	0	0
EPHA6	3	97646230	rs301949	A	0.3211	0.4758	G	7.61	0.005803	0.521	ENSG00000080224	MODERATE	15.5	3.4	2.3	305.1	156.3	0
AKR1D1	7	138088817	rs2166188	T	0.2842	0.4355	G	7.609	0.005807	0.5147	ENSG00000122787	Unknown	0.6	0.5	0.2	50.2	85.4	0
FAH	15	80158047	rs1370275	A	0.5368	0.379	G	7.494	0.006191	1.899	ENSG00000103876	Unknown	9.7	1.5	2.1	6.3	10.6	0
PFKL	21	44305832	rs9975113	G	0.5526	0.3952	A	7.445	0.006361	1.891	ENSG00000141959	Unknown	24	1.4	8.7	1.8	5.2	0
PFKL	21	44305832	rs9975113	G	0.5526	0.3952	A	7.445	0.006361	1.891	ENSG00000141959	Unknown	24	1.4	8.7	1.8	5.2	0
ATAD5	17	30879415	rs529546366	A	0.07979	0.1833	G	7.43	0.006415	0.3862	ENSG00000176208	Unknown	4	32.2	35.1	12.9	4.6	0
ITGA9	3	37471155	rs11713408	T	0.3684	0.5242	C	7.428	0.00642	0.5295	ENSG00000144668	Unknown	10.2	0.5	0.9	0.9	3.1	0
ITGA9	3	37471155	rs11713408	T	0.3684	0.5242	C	7.428	0.00642	0.5295	ENSG00000144668	Unknown	10.2	0.5	0.9	0.9	3.1	0
GNA15	19	3155904	rs2074865	A	0.1947	0.3306	G	7.423	0.006439	0.4896	ENSG00000060558	LOW	1.1	3.2	2.2	0.4	0.4	0
DDX25	11	125918783	rs683155	T	0.2789	0.4274	C	7.396	0.006535	0.5182	ENSG00000109832	LOW	64.2	190.6	24.5	250.3	41.7	1
GALNT9	12	132203592	rs7486927	G	0.4158	0.5726	A	7.393	0.006548	0.5313	ENSG00000182870	LOW	0.9	0	0	0.2	0	0
MEP1A	6	46839072	rs1804211	T	0.1684	0.2984	C	7.392	0.006552	0.4762	ENSG00000112818	MODERATE	0.3	0	0.2	5.8	4.7	0
EXOC4	7	134064411	rs6953296	G	0.3158	0.4677	A	7.386	0.006575	0.5252	ENSG00000131558	LOW	17.2	18.1	12.6	23.1	20.6	0
CD4	12	6818909	rs12821756	T	0.3895	0.2419	C	7.373	0.00662	1.999	ENSG00000010610	LOW	2.8	0	0.1	0	0	0
SETX	9	132327844	rs1183768	C	0.3457	0.5	T	7.366	0.006646	0.5285	ENSG00000107290	MODERATE	34.5	47.4	38	5.9	10.9	1
OR4K17	14	20118273	rs9323534	T	0.3368	0.4917	C	7.366	0.006647	0.5252	ENSG00000176230	LOW	0.4	0	0	0	0	0
SETX	9	132331073	rs9411449	A	0.3444	0.5	G	7.356	0.006684	0.5254	ENSG00000107290	LOW	34.5	47.4	38	5.9	10.9	1
AKR1C3	10	5097493	rs12387	G	0.1	0.2097	A	7.351	0.006701	0.4188	ENSG00000196139	LOW	3.2	0.3	0.7	2.9	2.1	0
SIK3	11	116857914	rs12225230	C	0.1368	0.2581	G	7.322	0.006813	0.4558	ENSG00000160584	MODERATE	26	20.4	11.3	76.2	130.5	0
ZNF76	6	35292726	rs1557567	C	0.1368	0.2581	T	7.322	0.006813	0.4558	ENSG00000065029	LOW	19.9	20.9	10	17.1	12	0
PLA2G4F	15	42147178	rs4923929	A	0.3316	0.4839	G	7.303	0.006883	0.5291	ENSG00000168907	LOW	0.1	0	0	0	0	0
WDR87	19	37885026	rs73027451	T	0.2947	0.1613	C	7.283	0.00696	2.173	ENSG00000171804	MODERATE	48.4	104.6	4.4	17	6.2	0
PRRC2A	6	31635190	rs1046089	A	0.5263	0.371	G	7.279	0.006978	1.884	ENSG00000204469	MODERATE	46.3	66.6	44.4	40.5	13.8	0
SIRPA	20	1915304	rs749337996	C	0.1522	0.2787	CCT	7.268	0.00702	0.4646	ENSG00000198053	HIGH	3.9	0.3	7.9	0.5	0.4	1
SIRPA	20	1915304	rs749337996	C	0.1522	0.2787	CCT	7.268	0.00702	0.4646	ENSG00000198053	HIGH	3.9	0.3	7.9	0.5	0.4	1
MPP1	23	154791839	rs1126762	C	0.3789	0.1774	A	7.264	0.007034	2.829	ENSG00000130830	LOW	4.1	0.7	2.5	0.5	1.9	0
TSSK2	22	19132032	rs45604134	T	0.09474	0.2016	C	7.252	0.007084	0.4144	ENSG00000206203	LOW	95.7	26.9	11.5	1437.9	2322.2	0
TSSK2	22	19132173	rs1052756	T	0.09474	0.2016	C	7.252	0.007084	0.4144	ENSG00000206203	LOW	95.7	26.9	11.5	1437.9	2322.2	0
VCP	9	35068204	rs10972300	T	0.09474	0.2016	C	7.252	0.007084	0.4144	ENSG00000165280	Unknown	25.6	127.7	117.9	24.1	36.5	0
HDAC4	2	239095075	rs2279273	T	0.1895	0.3226	C	7.246	0.007105	0.4909	ENSG00000068024	Unknown	8.1	2.2	2.1	73.9	47.3	0
MYO7B	2	127636225	rs2255161	C	0.1895	0.3226	T	7.246	0.007105	0.4909	ENSG00000169994	LOW	0.9	0.5	0.9	0	0	0
MYO7B	2	127637380	rs11686946	G	0.1895	0.3226	A	7.246	0.007105	0.4909	ENSG00000169994	MODERATE	0.9	0.5	0.9	0	0	0
PPP1R15A	19	48875737	rs500079	G	0.3421	0.2016	A	7.243	0.007118	2.059	ENSG00000087074	MODERATE	14.5	4.9	11.1	3.9	3.6	0
PPP1R15A	19	48875910	rs524	T	0.3421	0.2016	C	7.243	0.007118	2.059	ENSG00000087074	LOW	14.5	4.9	11.1	3.9	3.6	0
PPP1R15A	19	48875925	rs527	C	0.3421	0.2016	G	7.243	0.007118	2.059	ENSG00000087074	LOW	14.5	4.9	11.1	3.9	3.6	0
PPWD1	5	65586109	rs27141	A	0.4255	0.5806	G	7.196	0.007308	0.535	ENSG00000113593	LOW	19.1	20.2	31.1	68.1	27.5	0
SSPO	7	149816472	rs12674102	C	0.3632	0.5161	T	7.191	0.007327	0.5346	ENSG00000197558	Unknown	0.2	0	0.9	0.1	0	0
DUS2	16	68066558	rs2285912	T	0.4579	0.3065	C	7.182	0.007365	1.912	ENSG00000167264	Unknown	32.2	44.7	11.1	82.3	66.4	0
KCNK9	8	139618747	rs2615374	A	0.2105	0.3468	G	7.163	0.007444	0.5023	ENSG00000169427	LOW	0.5	0	0.3	1	4.6	0
ABCC9	12	21915915	rs3759236	G	0.2826	0.4322	T	7.159	0.007459	0.5175	ENSG00000069431	Unknown	3.4	0.5	0.7	0.2	0	0
SAP18	13	21146817	rs4620	C	0.3132	0.4661	T	7.155	0.007476	0.5223	ENSG00000150459	LOW	79.2	329.4	303	984.2	111.6	0
PPP1R26	9	135485126	rs3928777	A	0.4263	0.5806	G	7.153	0.007484	0.5367	ENSG00000196422	MODERATE	6.1	0.3	3.6	0.2	0	0
TGFBR2	3	30644922	rs1155705	A	0.5	0.3468	G	7.151	0.007492	1.884	ENSG00000163513	Unknown	15.4	0.3	1.1	2	2	0
PPP1R26	9	135485811	rs1808998	T	0.3947	0.5484	C	7.142	0.007529	0.5371	ENSG00000196422	MODERATE	6.1	0.3	3.6	0.2	0	0
SETX	9	132278281	rs11243704	T	0.4105	0.5645	C	7.14	0.007537	0.5372	ENSG00000107290	Unknown	34.5	47.4	38	5.9	10.9	1
DNAJA3	16	4425867	rs2304631	A	0.3316	0.1935	T	7.137	0.007551	2.067	ENSG00000103423	Unknown	15.1	35.4	34.5	52.4	12.7	0
DNAJA3	16	4426088	rs1139652	T	0.3316	0.1935	C	7.137	0.007551	2.067	ENSG00000103423	LOW	15.1	35.4	34.5	52.4	12.7	0
TCN2	22	30615517	rs139588634	C	0.2316	0.371	CAG	7.13	0.007582	0.511	ENSG00000185339	Unknown	9.7	0.7	7.8	0.8	1	0
SLC44A4	6	31874821	rs12661281	A	0.1895	0.08065	T	7.107	0.007678	2.665	ENSG00000204385	MODERATE	0.8	0.2	0.2	2.2	2.9	0
TRIM45	1	117116730	rs3738413	T	0.1895	0.08065	C	7.107	0.007678	2.665	ENSG00000134253	MODERATE	5.4	6.3	4.3	4.1	1.9	0
OR4K17	14	20117883	rs8005245	C	0.3263	0.4758	G	7.079	0.007798	0.5336	ENSG00000176230	MODERATE	0.4	0	0	0	0	0
CRLF3	17	30785998	rs34756112	G	0.08421	0.1855	A	7.075	0.007819	0.4038	ENSG00000176390	LOW	9.6	10.9	22.3	13.2	16	0
EP300	22	41168704	rs2294976	A	0.08421	0.1855	C	7.075	0.007819	0.4038	ENSG00000100393	Unknown	20.6	20.6	29.9	12.6	3.4	0
LCE1C	1	152805392	rs36107483	G	0.08421	0.1855	A	7.075	0.007819	0.4038	ENSG00000197084	LOW	0.1	0	0	0	0	0
PLEKHH2	2	43700320	rs12623703	G	0.08421	0.1855	C	7.075	0.007819	0.4038	ENSG00000152527	LOW	4.2	4.3	6.1	1.3	2.5	0
SOX8	16	985077	rs11542179	T	0.2526	0.129	C	7.063	0.007867	2.282	ENSG00000005513	LOW	1.9	0	4.3	0	0	0
ANTXRL	10	46296144	rs4076959	T	0.4737	0.3226	C	7.061	0.007876	1.89	ENSG00000274209	Unknown	13.2	0.6	0.1	41.7	19	0
MSR1	8	16186177	rs76917531	C	0.2	0.08871	G	7.056	0.007899	2.568	ENSG00000038945	MODERATE	4.9	3.3	1.4	2.2	2.1	0
PGM2	4	37855721	rs11554509	C	0.2	0.08871	G	7.056	0.007899	2.568	ENSG00000169299	LOW	9	0.7	0.5	0.8	0.9	0
SNX16	8	81815334	rs16909651	C	0.09574	0.2016	T	7.048	0.007937	0.4193	ENSG00000104497	LOW	15.6	55.1	10.9	68.5	97.8	0
ARHGEF19	1	16206308	rs221050	A	0.1263	0.2419	G	7.044	0.007954	0.453	ENSG00000142632	LOW	2.3	1.4	5.8	0.2	0	0
ARHGEF19	1	16206353	rs221051	G	0.1263	0.2419	A	7.044	0.007954	0.453	ENSG00000142632	LOW	2.3	1.4	5.8	0.2	0	0
ARHGEF19	1	16207760	rs221057	G	0.1263	0.2419	C	7.044	0.007954	0.453	ENSG00000142632	MODERATE	2.3	1.4	5.8	0.2	0	0
ARHGEF19	1	16208151	rs221058	G	0.1263	0.2419	C	7.044	0.007954	0.453	ENSG00000142632	MODERATE	2.3	1.4	5.8	0.2	0	0
WDFY4	10	48817401	rs12268007	T	0.1263	0.2419	G	7.044	0.007954	0.453	ENSG00000128815	MODERATE	1.5	0.6	0.6	25.8	11.6	0
WDFY4	10	48826788	rs6537579	A	0.1263	0.2419	G	7.044	0.007954	0.453	ENSG00000128815	MODERATE	1.5	0.6	0.6	25.8	11.6	0
ZAR1L	13	32311521	rs371193	A	0.2105	0.09677	G	7.026	0.008033	2.489	ENSG00000189167	LOW	3.5	2.3	0.6	0.6	0	0
COL9A1	6	70253421	rs9346373	C	0.1064	0.2167	A	7.012	0.008096	0.4304	ENSG00000112280	LOW	4.1	0.6	0.7	18.1	9	0
CPNE1	20	35627312	rs147019139	CA	0.1421	0.04839	C	7.007	0.008119	3.258	ENSG00000214078	HIGH	25.6	11.7	24	30.6	9.4	0
CLIC2	23	155277884	rs559165	G	0.4194	0.2131	T	7.006	0.008123	2.667	ENSG00000155962	Unknown	5.6	0	0	0.1	0.4	0
F7	13	113115754	rs6042	T	0.07895	0.1774	C	6.999	0.008155	0.3974	ENSG00000057593	LOW	0.4	0.1	0.9	0	0	0
F7	13	113118393	rs6041	A	0.07895	0.1774	G	6.999	0.008155	0.3974	ENSG00000057593	Unknown	0.4	0.1	0.9	0	0	0
F7	13	113118845	rs6046	A	0.07895	0.1774	G	6.999	0.008155	0.3974	ENSG00000057593	MODERATE	0.4	0.1	0.9	0	0	0
MMP14	14	22843385	rs1042704	A	0.07895	0.1774	G	6.999	0.008155	0.3974	ENSG00000157227	MODERATE	26.3	0.9	0.7	0.4	0.7	0
NCOA7	6	125889249	rs6919947	T	0.3579	0.5081	G	6.959	0.00834	0.5397	ENSG00000111912	MODERATE	4.9	8.4	33	0.7	3.2	0
HYI	1	43453742	rs6692611	A	0.5474	0.3952	G	6.958	0.008347	1.851	ENSG00000178922	MODERATE	4.5	0.9	2.1	0.9	3.1	0
P4HB	17	81845225	rs1130674	G	0.3053	0.4516	A	6.95	0.008384	0.5335	ENSG00000185624	LOW	9.1	85.8	107.3	31.8	51.9	0
PSG7	19	42929653	rs1065178	G	0.3053	0.4516	A	6.95	0.008384	0.5335	ENSG00000221878	LOW	0	0	0	0	0	0
LAMA5	20	62322665	rs3737137	T	0.07368	0.1694	C	6.934	0.008457	0.3902	ENSG00000130702	MODERATE	4.4	0.7	1.9	4.3	1.1	0
LAMA5	20	62322665	rs3737137	T	0.07368	0.1694	C	6.934	0.008457	0.3902	ENSG00000130702	MODERATE	4.4	0.7	1.9	4.3	1.1	0
LILRB2	19	54279520	rs373032	T	0.07368	0.1694	A	6.934	0.008457	0.3902	ENSG00000131042	MODERATE	0.3	0	0	0.1	0	0
ITGA9	3	37471156	rs11709385	G	0.3737	0.5242	C	6.923	0.008511	0.5416	ENSG00000144668	Unknown	10.2	0.5	0.9	0.9	3.1	0
ITGA9	3	37471156	rs11709385	G	0.3737	0.5242	C	6.923	0.008511	0.5416	ENSG00000144668	Unknown	10.2	0.5	0.9	0.9	3.1	0
EFCAB6	22	43782223	rs74957153	C	0.1526	0.2742	T	6.913	0.008556	0.4768	ENSG00000186976	LOW	32.2	23.2	4.7	263.3	334.9	0
SPSB3	16	1777835	rs1178432	T	0.1526	0.2742	C	6.913	0.008556	0.4768	ENSG00000162032	LOW	5.8	18.6	35.8	41	65.6	0
SLC24A4	14	92492178	rs45587635	C	0.1211	0.2339	A	6.911	0.008565	0.4512	ENSG00000140090	MODERATE	2.9	0	0.7	3.6	4.6	0
PLK5	19	1535180	rs55953917	A	0.1789	0.3065	G	6.902	0.008608	0.4933	ENSG00000185988	MODERATE	7.4	0	2.1	0.7	1.3	0
FSHR	2	48962782	rs6166	T	0.4211	0.5726	C	6.901	0.008614	0.5429	ENSG00000170820	MODERATE	16.3	0	0	1.6	4.9	1
FSHR	2	48963902	rs6165	T	0.4211	0.5726	C	6.901	0.008614	0.5429	ENSG00000170820	MODERATE	16.3	0	0	1.6	4.9	1
NOTCH1	9	136508211	rs3124597	T	0.3842	0.2419	C	6.89	0.008666	1.955	ENSG00000148400	Unknown	4.1	0.2	3.2	0.3	0	0
EPHA6	3	97646194	rs301948	G	0.3211	0.4677	A	6.86	0.008815	0.5381	ENSG00000080224	MODERATE	15.5	3.4	2.3	305.1	156.3	0
TTC24	1	156583310	rs34924172	A	0.2842	0.4274	AG	6.85	0.008864	0.5319	ENSG00000187862	Unknown	0.2	0	0	0	0	0
CPAMD8	19	16897767	rs2608732	C	0.4368	0.2903	G	6.844	0.008894	1.896	ENSG00000160111	LOW	0.9	5.4	1	1.5	3.6	0
RPL37A	2	216498874	rs28365967	T	0.1526	0.05645	C	6.838	0.008924	3.011	ENSG00000197756	Unknown	130.3	2077.9	1466.6	3158.6	6452.6	0
RPL37A	2	216498874	rs28365967	T	0.1526	0.05645	C	6.838	0.008924	3.011	ENSG00000197756	Unknown	130.3	2077.9	1466.6	3158.6	6452.6	0
RPL37A	2	216498915	rs28365968	A	0.1526	0.05645	G	6.838	0.008924	3.011	ENSG00000197756	Unknown	130.3	2077.9	1466.6	3158.6	6452.6	0
FAM47E-STBD1	4	76271715	rs3733250	A	0.3368	0.4839	G	6.788	0.009178	0.5418	ENSG00000272414	MODERATE	6.1	0	0	0	0	0
TPM2	9	35683243	rs35401252	TG	0.2143	0.35	T	6.786	0.009186	0.5065	ENSG00000198467	Unknown	13.4	2.3	25.4	3.1	15.9	0
EPHA6	3	97244160	rs9835140	T	0.1421	0.04918	C	6.783	0.009204	3.202	ENSG00000080224	LOW	15.5	3.4	2.3	305.1	156.3	0
MRPS27	5	72228336	rs10942927	T	0.1474	0.2661	A	6.761	0.009318	0.4766	ENSG00000113048	LOW	12.1	8	17.4	1.7	3	0
USHBP1	19	17259381	rs11880383	G	0.1474	0.2661	T	6.761	0.009318	0.4766	ENSG00000130307	LOW	3.2	0.2	0.2	0.7	0	0
AIFM3	22	20973300	rs178264	T	0.1737	0.2984	C	6.736	0.009451	0.4942	ENSG00000183773	MODERATE	1.1	0	0.7	0	0	0
CFAP65	2	219035346	rs17852959	T	0.1632	0.06452	C	6.712	0.009579	2.827	ENSG00000181378	MODERATE	20.4	15.4	4.1	163.7	138.9	1
CYB5R2	11	7666484	rs12801394	T	0.1632	0.06452	C	6.712	0.009579	2.827	ENSG00000166394	MODERATE	58.8	63	5.9	205.4	439.8	0
ITIH2	10	7717632	rs7072478	T	0.1632	0.06452	C	6.712	0.009579	2.827	ENSG00000151655	LOW	0.2	0	0	3.9	0.7	0
PHF20	20	35855251	rs2425171	C	0.2074	0.09677	G	6.693	0.009681	2.443	ENSG00000025293	Unknown	17.4	55.4	46.4	349.5	510.4	0
C7orf31	7	25142293	rs2285738	T	0.4263	0.2823	C	6.684	0.009727	1.89	ENSG00000153790	MODERATE	60.9	31.4	12.4	399	665.4	0
PPP1R26	9	135486007	rs2004074	A	0.4158	0.5645	G	6.656	0.009882	0.549	ENSG00000196422	LOW	6.1	0.3	3.6	0.2	0	0
MET	7	116724769	rs34822187	C	0.4	0.5484	CA	6.654	0.009893	0.549	ENSG00000105976	Unknown	2.7	0	0.6	0	0	0
ITPR2	12	26602613	rs3736185	T	0.3132	0.459	C	6.651	0.00991	0.5374	ENSG00000123104	Unknown	3.4	2.8	4.9	2.6	4.7	0
IFNA4	9	21187312	rs1062571	C	0.2789	0.4194	T	6.646	0.009939	0.5357	ENSG00000236637	MODERATE	0.1	0	0	0	0	0
NLRP6	11	280221	rs6421985	A	0.2789	0.4194	C	6.646	0.009939	0.5357	ENSG00000174885	MODERATE	0.1	0	0	0	0	0
NLRP6	11	280816	rs7482965	A	0.2789	0.4194	T	6.646	0.009939	0.5357	ENSG00000174885	MODERATE	0.1	0	0	0	0	0
NLRP6	11	280816	rs7482965	A	0.2789	0.4194	T	6.646	0.009939	0.5357	ENSG00000174885	LOW	0.1	0	0	0	0	0
NLRP6	11	280817	rs7482279	T	0.2789	0.4194	C	6.646	0.009939	0.5357	ENSG00000174885	MODERATE	0.1	0	0	0	0	0
NLRP6	11	280817	rs7482279	T	0.2789	0.4194	C	6.646	0.009939	0.5357	ENSG00000174885	LOW	0.1	0	0	0	0	0
TG	8	133096302	rs2069569	C	0.3158	0.4597	T	6.645	0.009943	0.5425	ENSG00000042832	MODERATE	0.1	0.1	0.2	2.1	1.5	0
VCAN	5	83490375	rs12332199	C	0.3632	0.2258	T	6.63	0.01003	1.955	ENSG00000038427	LOW	8.7	0.3	0.4	0.8	0.7	0
ZFPM1	16	88533251	rs71395304	T	0.1947	0.3226	G	6.626	0.01005	0.5078	ENSG00000179588	MODERATE	12.7	0.3	0.4	0.5	0.7	0
C20orf194	20	3381386	rs6051818	C	0.2312	0.1148	T	6.622	0.01007	2.32	ENSG00000088854	LOW	13.5	18.2	20	22.4	5.8	0
ARAP2	4	36068183	rs7657166	A	0.1737	0.07258	G	6.619	0.01009	2.686	ENSG00000047365	LOW	5.9	3.2	1.9	113.2	89.9	0
CHAT	10	49616071	rs1880676	A	0.1737	0.07258	G	6.619	0.01009	2.686	ENSG00000070748	MODERATE	0.5	0	0	0	0	0
NID2	14	52040711	rs3742536	A	0.1737	0.07258	G	6.619	0.01009	2.686	ENSG00000087303	MODERATE	4.4	0	0	10.5	2.5	0
ZNF76	6	35292753	rs1557568	C	0.1421	0.2581	T	6.612	0.01013	0.4762	ENSG00000065029	LOW	19.9	20.9	10	17.1	12	0
RANGAP1	22	41249753	rs71948	C	0.5105	0.3629	G	6.601	0.01019	1.831	ENSG00000100401	LOW	64.3	18	19.2	259.8	1320.8	0
RBM47	4	40438837	rs1052153	G	0.2579	0.1371	C	6.595	0.01023	2.187	ENSG00000163694	LOW	7.1	1.9	11.4	0.9	1.5	0
PCSK5	9	76328040	rs2259969	G	0.4684	0.3226	A	6.593	0.01024	1.85	ENSG00000099139	LOW	5.1	1.1	1.5	19.6	31.4	0
SLC17A4	6	25779164	rs9358890	G	0.1684	0.2903	A	6.572	0.01036	0.4951	ENSG00000146039	LOW	0.2	0	0	0.8	0	0
PTX4	16	1486371	rs28444604	A	0.2158	0.3468	G	6.57	0.01037	0.5183	ENSG00000251692	LOW	3.9	0	0	0	0	0
PTX4	16	1487450	rs28473314	G	0.2158	0.3468	C	6.57	0.01037	0.5183	ENSG00000251692	MODERATE	3.9	0	0	0	0	0
BRCA2	13	32362509	rs9534262	T	0.4516	0.3065	C	6.569	0.01038	1.864	ENSG00000139618	Unknown	16.9	75.1	82.4	4.3	2.5	1
OR52E6	11	5841883	rs10742810	A	0.4574	0.3115	G	6.569	0.01038	1.864	ENSG00000205409	LOW	1.1	0	0	0	0	0
COQ3	6	99394031	rs9389317	T	0.5	0.3525	G	6.556	0.01045	1.837	ENSG00000132423	Unknown	2.3	3.4	12.4	0.4	0	0
RASGRF1	15	79003830	rs1562008	A	0.1842	0.08065	G	6.555	0.01046	2.574	ENSG00000058335	LOW	1.2	0	0.4	0.1	0	0
DNMT3L	21	44258586	rs76057063	A	0.2474	0.129	G	6.551	0.01048	2.219	ENSG00000142182	LOW	0.2	0	0	0	0	1
SHCBP1	16	46608374	rs34559393	A	0.1848	0.3115	G	6.544	0.01052	0.5011	ENSG00000171241	LOW	14.1	27	30.1	6.4	1.5	0
ZNF275	23	153345527	rs3213466	T	0.3723	0.5806	C	6.537	0.01057	0.4284	ENSG00000063587	LOW	10.5	3.3	3.4	1.2	2	0
SLC38A9	5	55664845	rs4865615	C	0.3777	0.5242	G	6.525	0.01064	0.5508	ENSG00000177058	MODERATE	15.8	14	4.3	189.6	73.4	0
GRAMD1A	19	35011448	rs765483063	CCT	0.08947	0.1885	CCTCT	6.522	0.01066	0.423	ENSG00000089351	Unknown	11.7	0	2.7	0.8	1.8	0
IFIT2	10	89306318	rs2070845	G	0.2368	0.121	A	6.518	0.01068	2.255	ENSG00000119922	MODERATE	1.3	0	0	0.1	0	0
PTCH2	1	44827194	rs2295996	A	0.2368	0.121	G	6.518	0.01068	2.255	ENSG00000117425	LOW	32	3.4	2.7	1.4	4.3	0
CFAP54	12	96720453	rs10860073	A	0.3526	0.2177	G	6.509	0.01073	1.957	ENSG00000188596	MODERATE	15.1	11.1	6.9	22	12.3	0
CPNE1	20	35631574	rs6579255	C	0.2053	0.09677	T	6.492	0.01084	2.411	ENSG00000214078	MODERATE	25.6	11.7	24	30.6	9.4	0
RBM12	20	35655095	rs6121015	T	0.2053	0.09677	C	6.492	0.01084	2.411	ENSG00000244462	LOW	20.6	15.7	14.9	3.2	3.6	0
MKNK2	19	2041033	rs2287003	T	0.5421	0.3952	C	6.487	0.01087	1.812	ENSG00000099875	Unknown	9.1	15.5	21.8	6.2	10	0
RPS6KA1	1	26557020	rs2229712	C	0.2158	0.1048	A	6.486	0.01087	2.35	ENSG00000117676	MODERATE	2.7	1.1	2.7	1.8	0.5	0
SCOC	4	140373660	rs2271430	C	0.2158	0.1048	G	6.486	0.01087	2.35	ENSG00000153130	MODERATE	11.1	39.4	51.3	356.8	56.1	0
USP25	21	15730361	21:15730361	ACCGCCG	0.1632	0.06557	ACCGCCGCCG	6.468	0.01098	2.778	ENSG00000155313	Unknown	26.1	9.8	5.3	124.6	145.9	0
MAPRE2	18	34978561	rs34534618	A	0.1368	0.25	C	6.466	0.01099	0.4756	ENSG00000166974	Unknown	3.8	1.5	11.3	8	5.5	0
MAX	14	65101497	rs2781373	A	0.3548	0.5	G	6.467	0.01099	0.55	ENSG00000125952	Unknown	15.7	40.5	26.6	34.8	71.7	0
IL1F10	2	113074756	rs6743376	C	0.1895	0.3145	A	6.453	0.01108	0.5095	ENSG00000136697	MODERATE	0	0	0	0	0	0
EI24	11	125582418	rs4627097	G	0.2737	0.4113	A	6.446	0.01112	0.5394	ENSG00000149547	LOW	10.4	92.8	109	19.7	33.9	0
PFKL	21	44312233	rs1057034	T	0.3789	0.5242	C	6.436	0.01118	0.5538	ENSG00000141959	LOW	24	1.4	8.7	1.8	5.2	0
EPHA2	1	16125272	rs3754334	A	0.3105	0.4516	G	6.435	0.01119	0.5469	ENSG00000142627	LOW	2.4	0	0.7	5.4	0	0
ARL3	10	102714289	rs71019606	C	0.1	0.2016	CCCT	6.43	0.01122	0.44	ENSG00000138175	Unknown	13.6	184.2	20.1	31	15.4	0
GLRX5	14	95544087	rs11628901	A	0.1	0.2016	G	6.43	0.01122	0.44	ENSG00000182512	MODERATE	24.2	35.6	88.2	246.8	69.9	0
PPP1R26	9	135484803	rs3748192	T	0.4263	0.5726	C	6.427	0.01124	0.5547	ENSG00000196422	MODERATE	6.1	0.3	3.6	0.2	0	0
USP17L7	8	12133940	rs75826165	A	0.5372	0.3879	G	6.406	0.01137	1.832	ENSG00000226430	MODERATE	0	0	0	0	0	0
POMGNT1	1	46193432	rs7527668	C	0.3421	0.2097	T	6.393	0.01146	1.96	ENSG00000085998	Unknown	16.1	5	11	28.2	10.4	0
SCN10A	3	38726756	rs59468016	A	0.2526	0.3871	G	6.391	0.01147	0.5352	ENSG00000185313	LOW	2	0	0.1	0.4	0	0
SCN10A	3	38726809	rs57326399	C	0.2526	0.3871	T	6.391	0.01147	0.5352	ENSG00000185313	MODERATE	2	0	0.1	0.4	0	0
TRIM45	1	117118132	rs749902	T	0.2105	0.3387	C	6.389	0.01148	0.5206	ENSG00000134253	MODERATE	5.4	6.3	4.3	4.1	1.9	0
EML5	14	88738921	rs17188228	C	0.2957	0.4355	T	6.377	0.01156	0.5442	ENSG00000165521	MODERATE	4.9	7.4	8.3	2.6	2.3	0
BMP4	14	53952268	rs2761880	T	0.2947	0.1694	C	6.373	0.01159	2.05	ENSG00000125378	Unknown	2.4	1.2	2.3	1.6	0.4	0
KLC3	19	45346651	rs9749618	G	0.2947	0.1694	A	6.373	0.01159	2.05	ENSG00000104892	LOW	2.8	0.5	8.3	3	8.5	0
ERCC6	10	49532830	rs2228524	G	0.2316	0.3629	C	6.371	0.0116	0.5291	ENSG00000225830	LOW	7.8	5.4	4.2	8.2	10.6	0
PCDH12	5	141955933	rs164515	T	0.2316	0.3629	C	6.371	0.0116	0.5291	ENSG00000113555	MODERATE	0.1	0	0.2	1.4	0.8	0
CRYBA4	22	26623190	rs74847916	A	0.1737	0.07377	G	6.367	0.01163	2.639	ENSG00000196431	Unknown	4.1	0.2	1.5	1.1	0.4	0
CHAT	10	49614146	rs7903315	C	0.5158	0.371	G	6.338	0.01182	1.806	ENSG00000070748	Unknown	0.5	0	0	0	0	0
FAM120A	9	93476296	rs10821135	C	0.3297	0.4746	T	6.338	0.01182	0.5445	ENSG00000048828	LOW	7.5	13.1	13.5	23.5	6.4	0
MYH14	19	50268352	rs3745504	A	0.5158	0.371	G	6.338	0.01182	1.806	ENSG00000105357	LOW	0.7	0.4	4.1	0.9	0.4	0
SEC61A2	10	12129741	rs11257552	A	0.5158	0.371	G	6.338	0.01182	1.806	ENSG00000065665	Unknown	17.3	28.9	13.9	15.5	23.8	0
TSSK2	22	19132425	rs1052773	A	0.1316	0.2419	G	6.325	0.01191	0.4747	ENSG00000206203	LOW	95.7	26.9	11.5	1437.9	2322.2	0
CAPN11	6	44183753	rs7761137	A	0.09474	0.1935	G	6.323	0.01192	0.436	ENSG00000137225	MODERATE	63.7	24.2	0.9	16.7	7.9	0
HSPA1L	6	31810495	rs2227956	G	0.09474	0.1935	A	6.323	0.01192	0.436	ENSG00000204390	MODERATE	29.1	16.4	7.7	201.6	418.3	0
PIGO	9	35091883	rs10814196	T	0.09474	0.1935	C	6.323	0.01192	0.436	ENSG00000165282	LOW	16.5	17.4	7	0.7	1	0
ANTXRL	10	46297471	rs4409768	C	0.4737	0.3306	T	6.314	0.01198	1.822	ENSG00000274209	LOW	13.2	0.6	0.1	41.7	19	0
ANTXRL	10	46297485	rs4570521	A	0.4737	0.3306	G	6.314	0.01198	1.822	ENSG00000274209	Unknown	13.2	0.6	0.1	41.7	19	0
ANTXRL	10	46297485	rs4570521	A	0.4737	0.3306	G	6.314	0.01198	1.822	ENSG00000274209	Unknown	13.2	0.6	0.1	41.7	19	0
CPAMD8	19	16893238	rs1054533	C	0.2842	0.1613	T	6.294	0.01212	2.065	ENSG00000160111	MODERATE	0.9	5.4	1	1.5	3.6	0
TNFRSF10B	8	23068800	rs1129424	G	0.2842	0.1613	A	6.294	0.01212	2.065	ENSG00000120889	MODERATE	7.8	0.2	2	0.2	1.5	0
PTBP2	1	96723535	rs3762411	A	0.4194	0.5645	G	6.284	0.01218	0.5571	ENSG00000117569	Unknown	35.4	71.4	31.7	3.7	5.3	0
DIP2B	12	50718803	rs3803181	C	0.3316	0.2016	T	6.283	0.01219	1.964	ENSG00000066084	LOW	9.9	11.2	18.4	1.4	2.2	0
KL	13	33061326	rs648202	T	0.1842	0.3065	C	6.283	0.01219	0.511	ENSG00000133116	LOW	0.6	0.5	0.2	1.7	0	0
KL	13	33061802	rs650439	T	0.1842	0.3065	A	6.283	0.01219	0.511	ENSG00000133116	Unknown	0.6	0.5	0.2	1.7	0	0
OR13H1	23	131544622	rs17316625	G	0.117	0.2742	C	6.267	0.0123	0.3508	ENSG00000171054	LOW	0	0	0	0	0	0
MTMR1	23	150762633	rs16995747	C	0.05319	0.1774	T	6.264	0.01232	0.2605	ENSG00000063601	LOW	11	1.2	2.3	0	0.4	0
DOCK9	13	98888152	rs3737023	C	0.2143	0.1048	A	6.263	0.01233	2.329	ENSG00000088387	Unknown	7.9	7.2	4.4	1.5	2.3	0
NOTCH1	9	136513000	rs3812608	C	0.4474	0.3065	T	6.253	0.0124	1.832	ENSG00000148400	Unknown	4.1	0.2	3.2	0.3	0	0
OR8U1	11	56376240	rs10896309	C	0.4474	0.3065	T	6.253	0.0124	1.832	ENSG00000172199	MODERATE	0.8	0	0	0	0	0
OR8U1	11	56376240	rs10896309	C	0.4474	0.3065	T	6.253	0.0124	1.832	ENSG00000172199	MODERATE	0.8	0	0	0	0	0
HAUS7	23	153470501	rs2032436	T	0.07368	0.2097	C	6.242	0.01248	0.2998	ENSG00000213397	LOW	6.1	1.6	6.3	0	0	1
DOCK1	10	127032072	rs2275534	A	0.5474	0.4032	G	6.238	0.0125	1.79	ENSG00000150760	Unknown	6.6	1.8	7.9	9.3	18.9	0
RBAK	7	5057327	rs11975068	C	0.3947	0.2581	T	6.239	0.0125	1.875	ENSG00000146587	LOW	6	4.1	3.3	0.8	1	0
LGALS3	14	55138318	rs4652	C	0.4895	0.3468	A	6.223	0.01261	1.806	ENSG00000131981	MODERATE	20.4	7.7	3.6	17.4	23.5	0
NRAP	10	113634189	rs11196400	T	0.08947	0.1855	C	6.222	0.01262	0.4315	ENSG00000197893	MODERATE	0.1	0.3	2.5	1.3	1	0
SSPO	7	149819397	rs6464034	G	0.3737	0.5161	A	6.212	0.01269	0.5593	ENSG00000197558	Unknown	0.2	0	0.9	0.1	0	0
SSPO	7	149821059	rs10233245	G	0.3737	0.5161	A	6.212	0.01269	0.5593	ENSG00000197558	Unknown	0.2	0	0.9	0.1	0	0
SSPO	7	149826188	rs1004200	G	0.3737	0.5161	A	6.212	0.01269	0.5593	ENSG00000197558	Unknown	0.2	0	0.9	0.1	0	0
COL8A2	1	36100016	rs274754	A	0.4368	0.5806	G	6.207	0.01272	0.5602	ENSG00000171812	Unknown	1.9	0	0.1	0	0	0
C18orf63	18	74353910	rs8093952	A	0.1374	0.04918	T	6.202	0.01276	3.079	ENSG00000206043	MODERATE	17.4	47.2	3.4	0.6	1.8	0
MYO7B	2	127609517	rs777432	A	0.2474	0.379	G	6.201	0.01277	0.5385	ENSG00000169994	LOW	0.9	0.5	0.9	0	0	0
COL18A1	21	45509608	rs3835286	GC	0.4211	0.5645	G	6.189	0.01285	0.561	ENSG00000182871	Unknown	11	2.6	4.5	1.1	4.5	0
ITPKB	1	226736941	rs3754415	T	0.2263	0.3548	C	6.188	0.01286	0.5318	ENSG00000143772	MODERATE	3.2	0.9	2.3	2	16.5	0
TIAM1	21	31266233	rs2070417	A	0.1263	0.2339	C	6.187	0.01287	0.4736	ENSG00000156299	MODERATE	5.9	1.4	6.1	10	9	0
TIAM1	21	31266233	rs2070417	A	0.1263	0.2339	C	6.187	0.01287	0.4736	ENSG00000156299	MODERATE	5.9	1.4	6.1	10	9	0
TIAM1	21	31266234	rs2070418	T	0.1263	0.2339	C	6.187	0.01287	0.4736	ENSG00000156299	MODERATE	5.9	1.4	6.1	10	9	0
TIAM1	21	31266234	rs2070418	T	0.1263	0.2339	C	6.187	0.01287	0.4736	ENSG00000156299	MODERATE	5.9	1.4	6.1	10	9	0
BPI	20	38318446	rs4358188	A	0.4053	0.5484	G	6.184	0.01289	0.5612	ENSG00000101425	MODERATE	41.7	1.8	1.1	167.9	173.1	0
CCDC96	4	7042873	rs2359010	A	0.3211	0.1935	G	6.179	0.01293	1.97	ENSG00000173013	LOW	52.9	13.7	4	56.9	64.6	0
MMP27	11	102702838	rs3809018	A	0.1579	0.06452	C	6.15	0.01314	2.719	ENSG00000137675	LOW	0.4	0	0	0.2	0	0
PLXNB2	22	50289633	rs28379706	C	0.3211	0.4597	T	6.147	0.01317	0.5558	ENSG00000196576	MODERATE	19.3	1.7	1.6	6.6	3.2	0
PLXNB2	22	50289633	rs28379706	C	0.3211	0.4597	T	6.147	0.01317	0.5558	ENSG00000196576	LOW	19.3	1.7	1.6	6.6	3.2	0
OR4E2	14	21665202	rs12717305	G	0.2766	0.4113	A	6.13	0.01329	0.5473	ENSG00000221977	LOW	0.7	0	0	0	0	0
AGXT	2	240878099	rs4426527	G	0.08421	0.1774	A	6.128	0.0133	0.4263	ENSG00000172482	MODERATE	0.1	0	0	0	0	0
NDST1	5	150534839	rs2545341	T	0.2842	0.4194	C	6.128	0.0133	0.5498	ENSG00000070614	Unknown	12.6	0	0.6	0.4	1.5	0
PRX	19	40398695	rs744389	A	0.08421	0.1774	G	6.128	0.0133	0.4263	ENSG00000105227	LOW	1.6	0.2	0.7	0	0	0
ANKRD31	5	75104561	rs961098	C	0.1789	0.2984	G	6.117	0.01339	0.5125	ENSG00000145700	MODERATE	13.2	136	21.5	3	4.4	0
EHD1	11	64855397	rs10897533	G	0.1789	0.2984	C	6.117	0.01339	0.5125	ENSG00000110047	LOW	65.8	21.2	24.7	850.4	1539.3	0
AFAP1	4	7781436	rs28542374	G	0.3842	0.25	A	6.101	0.01351	1.872	ENSG00000196526	LOW	21.7	11.4	8.8	151.9	257.9	0
SMPD3	16	68365021	rs1868158	C	0.3842	0.25	T	6.101	0.01351	1.872	ENSG00000103056	LOW	4.2	5.4	0.3	6	13	0
GBE1	3	81743579	rs3772888	A	0.2151	0.1066	G	6.087	0.01361	2.297	ENSG00000114480	Unknown	4.6	6.5	5.1	29.2	11.6	0
AIRE	21	44294373	rs1800526	C	0.3526	0.2213	G	6.086	0.01362	1.917	ENSG00000160224	Unknown	0.4	0	0	0	0	0
GPATCH4	1	156595130	rs3795733	C	0.3368	0.4758	T	6.081	0.01366	0.5596	ENSG00000160818	Unknown	8.8	37.1	39.9	7.6	7.4	0
NRIP2	12	2834858	rs35645225	C	0.3105	0.1855	G	6.08	0.01367	1.978	ENSG00000053702	LOW	2.6	0.1	0.2	1.4	2.1	0
VWA2	10	114284828	rs10787521	T	0.4105	0.2742	C	6.078	0.01369	1.843	ENSG00000165816	Unknown	2.3	1	0.1	9.8	13	0
CFAP65	2	219030826	rs56411706	A	0.1684	0.07258	C	6.071	0.01374	2.588	ENSG00000181378	MODERATE	20.4	15.4	4.1	163.7	138.9	1
CFAP65	2	219040525	rs3736403	C	0.1684	0.07258	T	6.071	0.01374	2.588	ENSG00000181378	MODERATE	20.4	15.4	4.1	163.7	138.9	1
CYB5R2	11	7665443	rs13854	T	0.1684	0.07258	C	6.071	0.01374	2.588	ENSG00000166394	LOW	58.8	63	5.9	205.4	439.8	0
PROB1	5	139394718	rs73255289	T	0.1684	0.07258	C	6.071	0.01374	2.588	ENSG00000228672	MODERATE	0	0.1	0.3	0.2	0	0
COX18	4	73064835	rs3762883	A	0.2632	0.3952	G	6.056	0.01386	0.5466	ENSG00000163626	LOW	15.6	7.7	7	3.3	1.5	0
TTC8	14	88840976	rs17700296	C	0.2632	0.3952	T	6.056	0.01386	0.5466	ENSG00000165533	Unknown	38.1	11.6	6.3	5.1	5.4	0
GPR180	13	94621193	rs12429818	A	0.2421	0.129	G	6.054	0.01388	2.156	ENSG00000152749	LOW	3.5	1.2	10.8	0.6	0	0
ADAM23	2	206594743	rs3732079	T	0.1211	0.2258	C	6.052	0.01389	0.4722	ENSG00000114948	LOW	6.5	4.5	3.6	9.9	20.6	0
BAHD1	15	40458541	rs3743143	G	0.1211	0.2258	A	6.052	0.01389	0.4722	ENSG00000140320	MODERATE	21.7	6	10.2	0.7	2.2	0
MPEG1	11	59211211	rs7926933	A	0.1211	0.2258	G	6.052	0.01389	0.4722	ENSG00000197629	MODERATE	3.2	0	0	0.1	0	0
HLA-DOA	6	33006774	rs2582	T	0.07895	0.1694	G	6.042	0.01397	0.4204	ENSG00000204252	Unknown	1.2	0	0.2	0	0	0
HPS6	10	102065990	rs3737243	A	0.07895	0.1694	G	6.042	0.01397	0.4204	ENSG00000166189	LOW	6.7	0.7	4.1	0.1	0.4	0
PLCD3	17	45132360	rs1056619	T	0.07895	0.1694	C	6.042	0.01397	0.4204	ENSG00000161714	LOW	5.4	1.9	6.6	12.5	3.6	0
ZNF566	19	36449796	rs10410711	G	0.07895	0.1694	A	6.042	0.01397	0.4204	ENSG00000186017	LOW	5.1	6.5	4.2	1.7	0.4	0
EHD1	11	64878399	rs1211284	A	0.2	0.3226	G	6.039	0.014	0.525	ENSG00000110047	LOW	65.8	21.2	24.7	850.4	1539.3	0
WSCD1	17	6088024	rs2302836	C	0.2	0.3226	T	6.039	0.014	0.525	ENSG00000179314	LOW	12.9	0.5	2.8	70.9	67.5	0
RUNX3	1	24964519	rs6672420	A	0.3526	0.4919	T	6.03	0.01407	0.5626	ENSG00000020633	MODERATE	2.1	0.2	2.7	0.7	0.8	0
GABRA1	5	161895883	rs2279020	G	0.4222	0.5667	A	6.019	0.01416	0.5588	ENSG00000022355	Unknown	1.1	0	0	2.4	0	0
AOAH	7	36724083	rs2228411	T	0.2421	0.371	C	6.015	0.01419	0.5417	ENSG00000136250	LOW	1.4	0	0	0.4	0.4	0
TTLL1	22	43059426	rs5759125	A	0.2421	0.371	G	6.015	0.01419	0.5417	ENSG00000100271	LOW	14	8.6	37.7	30.7	14.5	0
PARVG	22	44198704	rs139152	G	0.2211	0.3468	C	6.007	0.01425	0.5346	ENSG00000138964	LOW	1.7	0.7	0.9	3.6	1.8	0
PROC	2	127423296	rs5936	G	0.2211	0.3468	T	6.007	0.01425	0.5346	ENSG00000115718	LOW	0	0	0.1	0	0	0
MGAT4A	2	98656339	rs11679648	A	0.1702	0.07377	G	5.996	0.01434	2.575	ENSG00000071073	Unknown	3.9	2.8	3.4	10	13.9	0
TSNARE1	8	142344359	rs10100935	C	0.5526	0.4113	T	5.996	0.01434	1.768	ENSG00000171045	MODERATE	8.9	3.9	3.2	1.8	3.9	0
CDH1	16	68737469	rs3743674	C	0.3	0.1774	T	5.988	0.01441	1.987	ENSG00000039068	Unknown	2.1	0	0.1	0	0	0
SRP68	17	76040492	rs2260516	T	0.3	0.1774	A	5.988	0.01441	1.987	ENSG00000167881	Unknown	18.4	30.5	24.8	12.5	13.7	0
VCAN	5	83493828	rs4470745	G	0.3	0.1774	A	5.988	0.01441	1.987	ENSG00000038427	LOW	8.7	0.3	0.4	0.8	0.7	0
LMNTD2	11	558884	rs2061586	C	0.1895	0.08871	T	5.986	0.01442	2.401	ENSG00000185522	MODERATE	17.6	1.8	3.8	57.2	64.2	0
TNNT1	19	55146720	rs11669534	A	0.1895	0.08871	G	5.986	0.01442	2.401	ENSG00000105048	Unknown	0.5	2.8	26.7	1.3	6	0
FMN1	15	33154678	rs1399077	T	0.2105	0.1048	G	5.974	0.01452	2.277	ENSG00000248905	LOW	12.4	19.5	14.9	11.6	9.5	0
FMN1	15	33154746	rs1399078	C	0.2105	0.1048	A	5.974	0.01452	2.277	ENSG00000248905	MODERATE	12.4	19.5	14.9	11.6	9.5	0
LMF1	16	911054	rs2277892	T	0.2105	0.1048	C	5.974	0.01452	2.277	ENSG00000103227	LOW	5.8	1.5	3.8	0.5	2.9	0
COL9A3	20	62832170	rs751557	A	0.2	0.09677	C	5.972	0.01454	2.333	ENSG00000092758	MODERATE	6.4	2.5	4.1	120.8	311.3	0
COL9A3	20	62833088	rs1018440	A	0.2	0.09677	G	5.972	0.01454	2.333	ENSG00000092758	Unknown	6.4	2.5	4.1	120.8	311.3	0
SEMA6B	19	4558419	rs2304213	G	0.4316	0.5726	C	5.971	0.01454	0.5668	ENSG00000167680	LOW	2.5	0.5	2.2	0.9	0	0
NRP1	10	33221840	rs2229934	A	0.3842	0.5242	G	5.968	0.01456	0.5663	ENSG00000099250	LOW	15.6	0.2	0.7	0.7	2.6	0
PLG	6	160739051	rs2859879	G	0.3842	0.5242	A	5.968	0.01456	0.5663	ENSG00000122194	Unknown	0	0.4	0	0.1	0	0
SLC38A9	5	55664781	rs4865614	A	0.3842	0.5242	G	5.968	0.01456	0.5663	ENSG00000177058	LOW	15.8	14	4.3	189.6	73.4	0
CHSY1	15	101251154	rs7176149	G	0.07368	0.1613	C	5.964	0.0146	0.4136	ENSG00000131873	LOW	10.8	3.9	7.2	0.7	1.3	0
FRMD3	9	83248259	rs4877747	A	0.07368	0.1613	C	5.964	0.0146	0.4136	ENSG00000172159	MODERATE	6.1	1.6	1.4	112.3	100	0
SIGIRR	11	406043	rs7947	G	0.07368	0.1613	A	5.964	0.0146	0.4136	ENSG00000185187	LOW	7.4	7	66.2	1	2.9	0
SIGIRR	11	406473	rs3087588	A	0.07368	0.1613	C	5.964	0.0146	0.4136	ENSG00000185187	LOW	7.4	7	66.2	1	2.9	0
SIGIRR	11	406483	rs3210908	T	0.07368	0.1613	C	5.964	0.0146	0.4136	ENSG00000185187	MODERATE	7.4	7	66.2	1	2.9	0
TMEM45B	11	129852658	rs558813	T	0.07368	0.1613	C	5.964	0.0146	0.4136	ENSG00000151715	MODERATE	0.7	0	0	0.2	0	0
CLCN7	16	1449376	rs742408	C	0.4947	0.3548	T	5.961	0.01462	1.78	ENSG00000103249	Unknown	17.6	10.2	9.8	8.1	7.2	0
ZNF471	19	56518468	rs10416032	G	0.4947	0.3548	T	5.961	0.01462	1.78	ENSG00000196263	Unknown	8.7	7.1	7.5	5.3	2.5	0
AQP12A	2	240692248	rs76463197	T	0.1813	0.08197	C	5.937	0.01483	2.481	ENSG00000184945	LOW	0	0	0	0	0	0
SETX	9	132298298	rs2296871	C	0.3457	0.4839	T	5.937	0.01483	0.5637	ENSG00000107290	MODERATE	34.5	47.4	38	5.9	10.9	1
AC099489.1	16	11459986	rs7206698	C	0.3368	0.2097	G	5.934	0.01485	1.915	ENSG00000188897	MODERATE	2.8	0	0	0	0	0
AC099489.1	16	11461011	rs8050530	T	0.3368	0.2097	C	5.934	0.01485	1.915	ENSG00000188897	MODERATE	2.8	0	0	0	0	0
AMPD3	11	10496974	rs2071016	C	0.2789	0.4113	T	5.933	0.01486	0.5537	ENSG00000133805	Unknown	1.4	0.2	0.5	7	14.2	0
EVI2A	17	31319014	rs1129506	A	0.5266	0.3852	G	5.933	0.01486	1.775	ENSG00000126860	LOW	1.2	0.1	0.2	2	0	0
PLEKHS1	10	113775840	rs3750901	C	0.4	0.2661	T	5.933	0.01486	1.838	ENSG00000148735	LOW	1.1	0	0	7.1	3.2	0
DDC	7	50476616	rs4490786	T	0.1158	0.2177	C	5.922	0.01495	0.4705	ENSG00000132437	Unknown	0.6	3.6	0.4	3.6	4.3	0
ESS2	22	19135152	rs2240111	T	0.1158	0.2177	C	5.922	0.01495	0.4705	ENSG00000100056	LOW	7.2	0	0	0	0	0
PAM	5	103009842	rs2230457	C	0.2263	0.3525	A	5.921	0.01496	0.5374	ENSG00000145730	LOW	7.2	1.6	2.1	5	4.7	0
EEF1A2	20	63495973	rs3818681	A	0.06842	0.1532	G	5.896	0.01518	0.4059	ENSG00000101210	LOW	2.3	0	0.1	0.1	0.4	0
IGFN1	1	201197307	rs11589317	T	0.06842	0.1532	C	5.896	0.01518	0.4059	ENSG00000163395	LOW	1.1	0.5	0.2	0.2	1.3	0
PSD3	8	19013600	rs143508562	A	0.06842	0.1532	G	5.896	0.01518	0.4059	ENSG00000156011	Unknown	12.7	10	15.8	598.4	164.8	0
SART3	12	108547903	rs12579216	A	0.06842	0.1532	G	5.896	0.01518	0.4059	ENSG00000075856	LOW	20.5	21.4	29.6	30.3	25.8	0
HOXD9	2	176123562	rs56007470	CGCA	0.5105	0.371	C	5.892	0.01521	1.769	ENSG00000128709	MODERATE	9.8	0.7	1.2	0.2	0.5	0
RANGAP1	22	41249496	rs139500	TG	0.5105	0.371	T	5.892	0.01521	1.769	ENSG00000100401	Unknown	64.3	18	19.2	259.8	1320.8	0
SLC7A7	14	22813240	rs1805059	C	0.3316	0.4677	T	5.873	0.01537	0.5645	ENSG00000155465	LOW	13.4	12.2	1.7	40.8	7.5	0
USP17L7	8	12133373	rs9720235	T	0.3118	0.4492	C	5.873	0.01537	0.5557	ENSG00000226430	MODERATE	0	0	0	0	0	0
TRPC6	11	101476362	rs12366144	G	0.07979	0.1694	A	5.873	0.01538	0.4253	ENSG00000137672	LOW	1	0	0	0.6	0	0
TNRC18	7	5388021	rs4720623	A	0.2579	0.3871	G	5.867	0.01543	0.5502	ENSG00000182095	LOW	14	0.5	2	12	12	0
PON2	7	95410133	rs2286232	T	0.2717	0.1525	C	5.855	0.01553	2.073	ENSG00000105854	Unknown	9.6	1.9	5.5	1.4	2	0
KREMEN1	22	29121475	rs61751700	T	0.1436	0.05645	G	5.847	0.01561	2.803	ENSG00000183762	MODERATE	14.5	7.7	6.4	2.5	7.7	0
SH3TC1	4	8205356	rs2677605	G	0.3632	0.2339	A	5.842	0.01565	1.868	ENSG00000125089	LOW	1.7	0	0	0.5	1	0
FLNB	3	58108430	rs2259091	A	0.3723	0.2419	G	5.834	0.01572	1.859	ENSG00000136068	Unknown	11.7	1.9	5.1	15.8	17.1	0
POU2F3	11	120317262	rs2282537	A	0.2158	0.3387	G	5.83	0.01576	0.5372	ENSG00000137709	MODERATE	0.6	0	0	1.7	3.8	0
CFAP46	10	132869351	rs7908950	T	0.2947	0.4274	C	5.828	0.01577	0.5598	ENSG00000171811	LOW	35.5	65.8	6.8	11.5	9.4	0
UVSSA	4	1376097	rs11724369	A	0.3263	0.2016	G	5.825	0.0158	1.918	ENSG00000163945	LOW	22.2	22.1	8.3	3.9	5.1	0
ERCC2	19	45352266	rs1052555	A	0.2789	0.1613	G	5.821	0.01584	2.012	ENSG00000104884	LOW	17.2	33.8	11	4.1	2.2	1
ITPR2	12	26657883	rs2291263	G	0.5426	0.4032	T	5.806	0.01598	1.755	ENSG00000123104	LOW	3.4	2.8	4.9	2.6	4.7	0
NIPA2	15	22851830	rs7170838	A	0.1421	0.25	G	5.8	0.01603	0.4969	ENSG00000140157	LOW	19.5	21.5	32.4	4.8	2.2	0
OBSL1	2	219562625	rs10804275	T	0.1421	0.25	G	5.8	0.01603	0.4969	ENSG00000124006	LOW	15.5	239.3	51.1	829.2	1255.6	0
OBSL1	2	219562673	rs3183099	A	0.1421	0.25	G	5.8	0.01603	0.4969	ENSG00000124006	LOW	15.5	239.3	51.1	829.2	1255.6	0
TUBD1	17	59874612	rs2250526	A	0.3895	0.2581	G	5.794	0.01608	1.834	ENSG00000108423	LOW	9.2	11.4	28.1	1.3	0.4	0
MRPS27	5	72223837	rs3209157	T	0.1684	0.2823	C	5.793	0.01609	0.515	ENSG00000113048	MODERATE	12.1	8	17.4	1.7	3	0
PNPLA5	22	43891749	rs74445350	A	0.1684	0.2823	G	5.793	0.01609	0.515	ENSG00000100341	LOW	0.4	0.2	0	0.6	0	0
GSDMC	8	129748604	rs4144738	A	0.3632	0.5	G	5.779	0.01622	0.5702	ENSG00000147697	MODERATE	0	0	0	0.1	0	0
SACS	13	23333895	rs2737700	G	0.5054	0.3644	A	5.777	0.01624	1.783	ENSG00000151835	LOW	7.8	19.1	7	8.9	9.4	0
MMS19	10	97460128	rs2152092	G	0.3789	0.5161	A	5.751	0.01648	0.572	ENSG00000155229	LOW	33.7	20.9	29.6	7.2	6.4	0
NRP1	10	33221735	rs2229935	A	0.3789	0.5161	G	5.751	0.01648	0.572	ENSG00000099250	LOW	15.6	0.2	0.7	0.7	2.6	0
SSPO	7	149821872	rs1008335	C	0.3789	0.5161	T	5.751	0.01648	0.572	ENSG00000197558	Unknown	0.2	0	0.9	0.1	0	0
C9orf50	9	129613153	rs2302779	T	0.2684	0.1532	C	5.748	0.01651	2.028	ENSG00000179058	MODERATE	9.4	1.2	2.2	60.3	168.5	0
ADCY6	12	48783330	rs2453486	G	0.3105	0.4435	T	5.741	0.01657	0.565	ENSG00000174233	LOW	4	1.2	1.3	0.4	0.5	0
PLOD1	1	11964178	rs1130529	C	0.4263	0.5645	T	5.741	0.01658	0.5733	ENSG00000083444	LOW	10	0.5	3.6	1.1	1.7	0
OR52B6	11	5581045	rs1077126	A	0.3947	0.5323	G	5.736	0.01662	0.5731	ENSG00000187747	MODERATE	0.2	0	0	0	0	0
OR52B6	11	5581375	rs2341433	G	0.3947	0.5323	A	5.736	0.01662	0.5731	ENSG00000187747	MODERATE	0.2	0	0	0	0	0
SPAG17	1	118101807	rs10754367	G	0.4105	0.5484	A	5.732	0.01666	0.5735	ENSG00000155761	LOW	24.7	43.2	5.6	203.6	292.1	1
FOXJ2	12	8050677	rs17801353	G	0.3158	0.1935	T	5.722	0.01676	1.923	ENSG00000065970	Unknown	6.7	0.7	5.8	0.2	0.5	0
HK2	2	74874327	rs2229622	C	0.3526	0.2258	T	5.719	0.01678	1.868	ENSG00000159399	LOW	24.8	3.1	4.5	87.9	32.5	0
NOTCH1	9	136503255	rs10521	G	0.4579	0.3226	A	5.704	0.01693	1.774	ENSG00000148400	LOW	4.1	0.2	3.2	0.3	0	0
CSN3	4	70249336	rs3775740	A	0.1421	0.05645	T	5.701	0.01695	2.769	ENSG00000171209	LOW	0.6	1	0.2	3.2	1.1	0
NUMBL	19	40680974	rs2561545	G	0.1421	0.05645	A	5.701	0.01695	2.769	ENSG00000105245	LOW	11.3	1.2	2.3	26	5.9	0
TULP2	19	48888147	rs8112811	T	0.1421	0.05645	C	5.701	0.01695	2.769	ENSG00000104804	MODERATE	25.5	2.1	1.4	174.6	168.8	0
TULP2	19	48897377	rs7260579	T	0.1421	0.05645	C	5.701	0.01695	2.769	ENSG00000104804	MODERATE	25.5	2.1	1.4	174.6	168.8	0
MYO7B	2	127631215	rs13025791	A	0.1895	0.3065	G	5.7	0.01697	0.529	ENSG00000169994	LOW	0.9	0.5	0.9	0	0	0
MYO7B	2	127631287	rs13025959	C	0.1895	0.3065	G	5.7	0.01697	0.529	ENSG00000169994	MODERATE	0.9	0.5	0.9	0	0	0
SBNO2	19	1124032	rs2024092	A	0.1895	0.3065	G	5.7	0.01697	0.529	ENSG00000064932	Unknown	9.1	3.6	8.6	2	1.3	0
ZNF618	9	114002603	rs544778767	CCTCT	0.4022	0.541	CCT	5.695	0.01701	0.5708	ENSG00000157657	Unknown	5.6	0.1	13.2	5.1	3.3	0
ZBTB33	23	120253978	rs201958171	C	0.4396	0.2456	CTGA	5.689	0.01707	2.409	ENSG00000177485	MODERATE	6.9	2.9	11.7	0.1	0	0
C4orf50	4	5965074	rs6839295	C	0.2579	0.1452	T	5.681	0.01715	2.046	ENSG00000181215	MODERATE	0.3	0	0	0.2	1.1	0
SCN10A	3	38752498	rs7617919	A	0.2526	0.379	G	5.681	0.01715	0.5538	ENSG00000185313	LOW	2	0	0.1	0.4	0	0
CD300E	17	74612695	rs579238	A	0.1053	0.2016	G	5.673	0.01722	0.4659	ENSG00000186407	LOW	0.7	0	0	0	0	0
FDX1	11	110430255	rs138066706	T	0.1053	0.2016	G	5.673	0.01722	0.4659	ENSG00000137714	LOW	5.3	41.2	70.7	22.7	7	0
MSI1	12	120368903	rs11065094	G	0.1053	0.2016	C	5.673	0.01722	0.4659	ENSG00000135097	Unknown	12.5	7	1.3	46	40.7	0
ERCC6	10	49524234	rs2228528	T	0.2105	0.3306	C	5.656	0.0174	0.5398	ENSG00000225830	MODERATE	7.8	5.4	4.2	8.2	10.6	0
PFKP	10	3113161	rs3816699	T	0.1368	0.2419	C	5.655	0.0174	0.4967	ENSG00000067057	LOW	71.8	39.9	3.2	368.5	396.4	0
PSG1	19	42868234	rs1064491	C	0.2105	0.3306	T	5.656	0.0174	0.5398	ENSG00000231924	LOW	0.2	0	0	0.6	0	0
PSG1	19	42868789	rs28374299	C	0.2105	0.3306	T	5.656	0.0174	0.5398	ENSG00000231924	MODERATE	0.2	0	0	0.6	0	0
PSG1	19	42879528	rs1141653	T	0.2105	0.3306	G	5.656	0.0174	0.5398	ENSG00000231924	LOW	0.2	0	0	0.6	0	0
RERE	1	8361032	rs2784735	C	0.4316	0.2984	T	5.656	0.0174	1.785	ENSG00000142599	LOW	23.5	42.9	64.8	29.1	14.1	0
NSMAF	8	58659297	rs59606339	C	0.2316	0.3548	A	5.651	0.01744	0.5479	ENSG00000035681	MODERATE	8.4	1.6	3.2	0.2	1.5	0
PRX	19	40395589	rs268673	C	0.2316	0.3548	T	5.651	0.01744	0.5479	ENSG00000105227	MODERATE	1.6	0.2	0.7	0	0	0
ZNF100	19	21744904	rs4613201	C	0.2447	0.1333	T	5.648	0.01747	2.106	ENSG00000197020	Unknown	18.8	18.6	7.5	66.9	56.1	0
ARHGEF12	11	120421768	rs76693355	C	0.1632	0.2742	T	5.635	0.0176	0.5161	ENSG00000196914	Unknown	6.7	13.5	11.9	5	11.5	0
SLC38A2	12	46364711	rs2307061	A	0.2011	0.322	G	5.634	0.01762	0.5299	ENSG00000134294	Unknown	19.7	7.2	14.7	4.2	5	0
COL9A1	6	70255422	rs633762	A	0.1667	0.07377	C	5.626	0.01769	2.511	ENSG00000112280	Unknown	4.1	0.6	0.7	18.1	9	0
ADGRF5	6	46859242	rs9381487	G	0.3053	0.1855	A	5.624	0.01772	1.93	ENSG00000069122	LOW	3.1	0.1	0.4	8.1	3	0
RPS6KA2	6	166448745	rs2230730	C	0.2474	0.1371	T	5.622	0.01773	2.069	ENSG00000071242	LOW	5.1	3.2	1.1	12	48.4	1
TMPRSS2	21	41476633	rs140530035	CAG	0.2474	0.1371	C	5.622	0.01773	2.069	ENSG00000184012	Unknown	0.8	0.2	0	19.4	3.5	0
CEP89	19	32923514	rs4805825	G	0.3641	0.5	A	5.618	0.01778	0.5726	ENSG00000121289	MODERATE	8.4	21.5	13.2	11.6	5.9	0
CSF2RA	23	1304050	23:1304050	T	0.3902	0.1538	C	5.602	0.01794	3.52	ENSG00000198223	Unknown	0.6	0.2	0.4	0.5	0	0
POMGNT1	1	46194623	rs2292487	C	0.3421	0.2177	T	5.602	0.01794	1.868	ENSG00000085998	LOW	16.1	5	11	28.2	10.4	0
RTN4IP1	6	106628908	rs1987623	T	0.3883	0.5242	A	5.594	0.01802	0.5762	ENSG00000130347	LOW	6.9	7.1	15.7	6.1	2.6	0
SLC38A9	5	55664859	rs4865616	C	0.3883	0.5242	T	5.594	0.01802	0.5762	ENSG00000177058	LOW	15.8	14	4.3	189.6	73.4	0
NEK8	17	28738193	rs3809797	C	0.2368	0.129	T	5.571	0.01826	2.095	ENSG00000160602	LOW	4.9	4.8	5.1	7.6	1.5	0
TRPS1	8	115586972	rs2293889	T	0.2368	0.129	G	5.571	0.01826	2.095	ENSG00000104447	Unknown	13.2	1.7	9.4	77.5	117.5	0
SOAT1	1	179343617	rs10753191	T	0.1702	0.2823	C	5.563	0.01835	0.5216	ENSG00000057252	LOW	6.8	5.6	8.2	19.5	10.8	1
SETX	9	132264514	rs1056899	T	0.5474	0.4113	C	5.558	0.01839	1.731	ENSG00000107290	MODERATE	34.5	47.4	38	5.9	10.9	1
SZT2	1	43389907	rs839753	G	0.5474	0.4113	C	5.558	0.01839	1.731	ENSG00000198198	Unknown	12.2	7	6.6	11	11.5	0
ABCC1	16	16068162	rs35605	T	0.1	0.1935	C	5.556	0.01842	0.463	ENSG00000103222	LOW	15.1	2.4	5.9	7.2	11	1
FAH	15	80180219	rs1801374	T	0.1	0.1935	C	5.556	0.01842	0.463	ENSG00000103876	LOW	9.7	1.5	2.1	6.3	10.6	0
FERD3L	7	19145123	rs34966908	CTCT	0.1	0.1935	C	5.556	0.01842	0.463	ENSG00000146618	MODERATE	1.2	0	0	0	0	0
REN	1	204155961	rs3795575	A	0.1	0.1935	G	5.556	0.01842	0.463	ENSG00000143839	Unknown	2	0.2	0.2	6.1	19.3	0
REN	1	204155961	rs3795575	A	0.1	0.1935	G	5.556	0.01842	0.463	ENSG00000143839	Unknown	2	0.2	0.2	6.1	19.3	0
TIMP2	17	78870935	rs2277698	T	0.1	0.1935	C	5.556	0.01842	0.463	ENSG00000035862	LOW	51.7	5.9	4.5	113.2	344.4	1
NLRP11	19	55808834	rs16986626	T	0.2895	0.1721	C	5.552	0.01846	1.959	ENSG00000179873	LOW	3.6	0.3	1.1	10	2.7	0
ACACA	17	37113295	rs3815059	T	0.3053	0.4355	A	5.545	0.01853	0.5696	ENSG00000278540	Unknown	5.5	7.9	17.9	46	39.8	0
SLC22A16	6	110425323	rs7756222	T	0.3053	0.4355	C	5.545	0.01853	0.5696	ENSG00000004809	Unknown	26.4	35.7	0.2	28.2	23.1	0
CLCN7	16	1448519	rs12597739	A	0.4474	0.3145	G	5.542	0.01857	1.764	ENSG00000103249	Unknown	17.6	10.2	9.8	8.1	7.2	0
ADGRG1	16	57657353	rs2305309	A	0.3737	0.5081	C	5.539	0.0186	0.5777	ENSG00000205336	Unknown	22.1	1.6	0.7	68.9	24.2	0
HLA-A	6	29943413	rs1059514	A	0.3737	0.5081	G	5.539	0.0186	0.5777	ENSG00000206503	LOW	26.6	132.4	24.5	38.8	66.9	1
SNRPA1	15	101287650	rs61752834	T	0.3737	0.5081	C	5.539	0.0186	0.5777	ENSG00000131876	Unknown	24.3	116.7	62.4	34.5	11.4	0
TBX19	1	168313023	rs3885717	A	0.3737	0.5081	T	5.539	0.0186	0.5777	ENSG00000143178	Unknown	1	0.5	0.7	0.5	0.4	0
IHH	2	219055843	rs3731878	T	0.1632	0.07258	C	5.538	0.01861	2.491	ENSG00000163501	LOW	0.3	0	0.2	0	0	0
VWF	12	6065248	rs1800376	G	0.1632	0.07258	T	5.538	0.01861	2.491	ENSG00000110799	LOW	12.7	1.8	3.4	5	10	0
VWF	12	6065257	rs1800375	A	0.1632	0.07258	T	5.538	0.01861	2.491	ENSG00000110799	LOW	12.7	1.8	3.4	5	10	0
PIK3CG	7	106884244	rs2230460	T	0.3138	0.1935	C	5.536	0.01863	1.906	ENSG00000105851	LOW	7.6	6.2	3.1	26.6	12.8	1
CLPSL1	6	35781154	rs34109614	C	0.1842	0.2984	T	5.535	0.01864	0.531	ENSG00000204140	MODERATE	1.2	0	0.2	0	0	0
WDR49	3	167500176	rs13060964	G	0.3777	0.25	A	5.534	0.01865	1.821	ENSG00000174776	MODERATE	1.5	0	0.1	1.9	0.4	0
CYP1A2	15	74755085	rs2470890	T	0.3684	0.2419	C	5.531	0.01869	1.828	ENSG00000140505	LOW	0	0	0	0	0	0
PRAMEF20	1	13418237	rs199886862	C	0.3684	0.2419	G	5.531	0.01869	1.828	ENSG00000204478	MODERATE	1.6	0	0	0	0	0
SPTA1	1	158638145	rs857725	G	0.4895	0.3548	T	5.53	0.01869	1.743	ENSG00000163554	MODERATE	2.2	0	0	1.5	0	0
VWF	12	6044493	rs216293	G	0.3684	0.2419	T	5.531	0.01869	1.828	ENSG00000110799	Unknown	12.7	1.8	3.4	5	10	0
MMP2	16	55492001	rs243846	G	0.2263	0.121	C	5.53	0.0187	2.126	ENSG00000087245	Unknown	57	1.2	2.1	11.5	26.9	1
MTR	1	236897133	rs3820571	G	0.2263	0.121	T	5.53	0.0187	2.126	ENSG00000116984	Unknown	20.1	14.9	19.7	5.3	4.2	1
FAM120AOS	9	93452646	rs1055710	G	0.4211	0.5565	A	5.517	0.01884	0.5797	ENSG00000188938	MODERATE	9.1	12.4	16.4	0.4	2.5	0
OAS2	12	112987349	rs1293767	C	0.1316	0.2339	G	5.513	0.01887	0.4963	ENSG00000111335	MODERATE	2.2	0	0.1	0.6	0.7	0
OAS3	12	112949145	rs2285932	T	0.1316	0.2339	C	5.513	0.01887	0.4963	ENSG00000111331	LOW	3	0.5	0.2	6.1	5.9	0
OR5M11	11	56542746	rs628524	C	0.1316	0.2339	T	5.513	0.01887	0.4963	ENSG00000255223	MODERATE	1.3	0	0	0.1	0.9	0
C11orf97	11	94512574	rs2509324	A	0.4053	0.5403	G	5.512	0.01888	0.5797	ENSG00000257057	MODERATE	17.9	9.2	11.9	155.6	19.4	0
PTPRD	9	8465598	rs2281747	G	0.266	0.1532	A	5.513	0.01888	2.002	ENSG00000153707	LOW	2.5	1.1	1.1	13	3.7	0
STXBP5	6	147359223	rs9390459	G	0.4211	0.2903	A	5.505	0.01897	1.778	ENSG00000164506	LOW	9.6	12.3	10.7	26.8	34.7	0
CLEC1A	12	10098846	rs2306894	C	0.2474	0.371	G	5.499	0.01903	0.5573	ENSG00000150048	MODERATE	3.3	0.7	2.4	0.3	0	0
CLDN1	3	190312891	rs9869263	A	0.2158	0.1129	G	5.497	0.01904	2.162	ENSG00000163347	LOW	7.1	0.2	0.3	0	0.9	0
RNF212B	14	23262646	rs139713000	CT	0.2158	0.1129	C	5.497	0.01904	2.162	ENSG00000215277	Unknown	7.5	14.2	4.2	25	7.6	0
NBAS	2	15396385	rs749594906	GAA	0.2472	0.1371	GA	5.496	0.01906	2.067	ENSG00000151779	Unknown	31.4	30.4	16.6	29.5	46.9	0
PRKCD	3	53181783	rs7630325	A	0.1737	0.08065	G	5.495	0.01907	2.396	ENSG00000163932	Unknown	9.6	5.2	1.9	26.7	59.4	0
RTTN	18	70020624	rs2304378	C	0.1737	0.08065	T	5.495	0.01907	2.396	ENSG00000176225	LOW	14.3	9.2	6.5	4.8	2.6	0
SLC6A19	5	1216785	rs35329108	A	0.1737	0.08065	G	5.495	0.01907	2.396	ENSG00000174358	LOW	0.1	0	0	0.1	0	0
VWF	12	6034818	rs216321	T	0.1737	0.08065	C	5.495	0.01907	2.396	ENSG00000110799	MODERATE	12.7	1.8	3.4	5	10	0
AC099489.1	16	11446904	rs4502229	T	0.1579	0.2661	C	5.481	0.01923	0.517	ENSG00000188897	LOW	2.8	0	0	0	0	0
AC099489.1	16	11446904	rs4502229	T	0.1579	0.2661	C	5.481	0.01923	0.517	ENSG00000188897	MODERATE	2.8	0	0	0	0	0
GLB1L3	11	134288851	rs3824995	G	0.1579	0.2661	A	5.481	0.01923	0.517	ENSG00000166105	LOW	2.4	3.9	7.5	2.2	0.9	0
NRAP	10	113653034	rs3737322	G	0.1579	0.2661	A	5.481	0.01923	0.517	ENSG00000197893	LOW	0.1	0.3	2.5	1.3	1	0
OSCP1	1	36422861	rs1416840	G	0.1579	0.2661	A	5.481	0.01923	0.517	ENSG00000116885	MODERATE	49.9	91.2	18.9	336.5	35.1	0
PRB2	12	11393847	rs71443675	T	0.1579	0.2661	C	5.481	0.01923	0.517	ENSG00000121335	LOW	0.8	0	0	0.4	0.4	0
MCF2L	13	113090127	rs4907588	T	0.2053	0.1048	C	5.476	0.01928	2.205	ENSG00000126217	LOW	1.4	0.4	2.8	0.3	1	0
MMP14	14	22843345	rs2236302	G	0.2053	0.1048	C	5.476	0.01928	2.205	ENSG00000157227	LOW	26.3	0.9	0.7	0.4	0.7	0
PBX2	6	32187221	rs204994	T	0.2053	0.1048	C	5.476	0.01928	2.205	ENSG00000204304	Unknown	9.9	0.7	3.4	0.6	1.8	0
TMEM26	10	61410534	rs7083475	G	0.2053	0.1048	A	5.476	0.01928	2.205	ENSG00000196932	LOW	4.4	0.4	0.1	3	3.5	0
ISL1	5	51389671	rs2303751	G	0.2263	0.3468	A	5.475	0.0193	0.551	ENSG00000016082	LOW	1.6	0.7	0.7	13.2	2.7	0
CCNH	5	87399457	rs2230641	G	0.1842	0.08871	A	5.473	0.01931	2.32	ENSG00000134480	MODERATE	46.9	90.7	54.1	169.8	18	0
LAMA1	18	7011414	rs619106	A	0.1842	0.08871	G	5.473	0.01931	2.32	ENSG00000101680	LOW	20.9	0.5	1.7	1.1	1.8	1
LMNTD2	11	559016	rs3943356	C	0.1842	0.08871	T	5.473	0.01931	2.32	ENSG00000185522	MODERATE	17.6	1.8	3.8	57.2	64.2	0
EIF2B3	1	44879774	rs3738248	A	0.1947	0.09677	T	5.467	0.01937	2.257	ENSG00000070785	Unknown	13.7	38.7	23	18.8	7.7	0
KIR3DL3	19	54735272	rs78691806	T	0.1947	0.09677	C	5.467	0.01937	2.257	ENSG00000242019	LOW	0.4	0	0	0	0	0
OR52E6	11	5841754	rs10769272	C	0.4632	0.3306	G	5.443	0.01964	1.747	ENSG00000205409	MODERATE	1.1	0	0	0	0	0
FRMD1	6	168061946	rs12197610	A	0.09474	0.1855	G	5.443	0.01965	0.4596	ENSG00000153303	LOW	8.1	13.7	4.3	12.7	10.1	0
GPR162	12	6826812	rs11612427	G	0.09474	0.1855	A	5.443	0.01965	0.4596	ENSG00000250510	MODERATE	1.2	0	0	0	0.4	0
SKIL	3	170360444	rs3772173	C	0.09474	0.1855	T	5.443	0.01965	0.4596	ENSG00000136603	MODERATE	14.4	51.9	26.9	69.5	24	0
F8	23	154966714	rs7058826	T	0.2258	0.08197	C	5.431	0.01978	3.267	ENSG00000185010	Unknown	17.2	1.6	2.5	0.9	1.9	0
MRPL35	2	86213595	rs11944	T	0.5211	0.3871	C	5.407	0.02005	1.723	ENSG00000132313	Unknown	9.8	14	23.5	2.5	4	0
NDST1	5	150541689	rs2304063	C	0.5211	0.3871	G	5.407	0.02005	1.723	ENSG00000070614	Unknown	12.6	0	0.6	0.4	1.5	0
CARD14	17	80184196	rs4889990	A	0.3579	0.2339	G	5.406	0.02007	1.826	ENSG00000141527	LOW	0.8	0.7	0.4	0.6	0	0
SOD2	6	159753424	rs1440	G	0.3936	0.2661	T	5.389	0.02026	1.79	ENSG00000285441	Unknown	1.2	0	44.9	235.6	83.4	1
SOD2	6	159753424	rs1440	G	0.3936	0.2661	T	5.389	0.02026	1.79	ENSG00000285441	Unknown	1.2	0	44.9	235.6	0	1
SOD2	6	159753424	rs1440	G	0.3936	0.2661	T	5.389	0.02026	1.79	ENSG00000285441	Unknown	1.2	0	44.9	0	83.4	1
SOD2	6	159753424	rs1440	G	0.3936	0.2661	T	5.389	0.02026	1.79	ENSG00000285441	Unknown	1.2	0	44.9	0	0	1
SOD2	6	159753424	rs1440	G	0.3936	0.2661	T	5.389	0.02026	1.79	ENSG00000285441	Unknown	1.2	0	0	235.6	83.4	1
SOD2	6	159753424	rs1440	G	0.3936	0.2661	T	5.389	0.02026	1.79	ENSG00000285441	Unknown	1.2	0	0	235.6	0	1
SOD2	6	159753424	rs1440	G	0.3936	0.2661	T	5.389	0.02026	1.79	ENSG00000285441	Unknown	1.2	0	0	0	83.4	1
SOD2	6	159753424	rs1440	G	0.3936	0.2661	T	5.389	0.02026	1.79	ENSG00000285441	Unknown	1.2	0	0	0	0	1
SOD2	6	159753424	rs1440	G	0.3936	0.2661	T	5.389	0.02026	1.79	ENSG00000285441	Unknown	1.2	49.3	44.9	235.6	83.4	1
SOD2	6	159753424	rs1440	G	0.3936	0.2661	T	5.389	0.02026	1.79	ENSG00000285441	Unknown	1.2	49.3	44.9	235.6	0	1
SOD2	6	159753424	rs1440	G	0.3936	0.2661	T	5.389	0.02026	1.79	ENSG00000285441	Unknown	1.2	49.3	44.9	0	83.4	1
SOD2	6	159753424	rs1440	G	0.3936	0.2661	T	5.389	0.02026	1.79	ENSG00000285441	Unknown	1.2	49.3	44.9	0	0	1
SOD2	6	159753424	rs1440	G	0.3936	0.2661	T	5.389	0.02026	1.79	ENSG00000285441	Unknown	1.2	49.3	0	235.6	83.4	1
SOD2	6	159753424	rs1440	G	0.3936	0.2661	T	5.389	0.02026	1.79	ENSG00000285441	Unknown	1.2	49.3	0	235.6	0	1
SOD2	6	159753424	rs1440	G	0.3936	0.2661	T	5.389	0.02026	1.79	ENSG00000285441	Unknown	1.2	49.3	0	0	83.4	1
SOD2	6	159753424	rs1440	G	0.3936	0.2661	T	5.389	0.02026	1.79	ENSG00000285441	Unknown	1.2	49.3	0	0	0	1
SPECC1L	22	24334619	rs5760351	C	0.3936	0.2661	T	5.389	0.02026	1.79	ENSG00000100014	Unknown	33.8	23	26.7	26.1	61.1	0
AL162417.1	9	133104364	rs598499	C	0.1789	0.2903	G	5.373	0.02045	0.5328	ENSG00000285245	Unknown	0.9	0	0	0	0	0
AL162417.1	9	133106701	rs2073822	C	0.1789	0.2903	A	5.373	0.02045	0.5328	ENSG00000285245	LOW	0.9	0	0	0	0	0
AL162417.1	9	133108117	rs2285375	C	0.1789	0.2903	T	5.373	0.02045	0.5328	ENSG00000285245	LOW	0.9	0	0	0	0	0
ANKRD17	4	73091019	rs6855349	A	0.2632	0.3871	G	5.368	0.02051	0.5655	ENSG00000132466	LOW	13.5	24.7	28.7	4	4.2	0
MYO7B	2	127637300	rs59579995	CA	0.2632	0.3871	C	5.368	0.02051	0.5655	ENSG00000169994	Unknown	0.9	0.5	0.9	0	0	0
TXNRD2	22	19883308	rs2239893	T	0.2632	0.3871	C	5.368	0.02051	0.5655	ENSG00000184470	Unknown	10.5	8.6	12.8	21	14.1	1
GALNT18	11	11332799	rs901553	C	0.3526	0.4839	T	5.365	0.02054	0.581	ENSG00000110328	LOW	13.3	0.5	1	2.1	0.7	0
DGKG	3	186272307	rs2193587	C	0.2737	0.1613	T	5.363	0.02056	1.959	ENSG00000058866	MODERATE	1.2	0	0	2.4	2	0
ITPR2	12	26656383	rs2230379	A	0.5368	0.4032	G	5.364	0.02056	1.715	ENSG00000123104	LOW	3.4	2.8	4.9	2.6	4.7	0
MAML3	4	139889546	rs11729794	T	0.2737	0.1613	C	5.363	0.02056	1.959	ENSG00000196782	LOW	6.5	0.5	1.7	3.5	7.2	0
VSX2	14	74245180	rs35435463	T	0.4105	0.2823	C	5.359	0.02062	1.771	ENSG00000119614	LOW	1.6	0	0.1	0.2	0	0
GRHL2	8	101619683	rs3779617	A	0.07222	0.1557	G	5.354	0.02068	0.422	ENSG00000083307	MODERATE	0.6	0	0	2.2	4.1	0
GRM8	7	126902613	rs78124913	T	0.2312	0.125	A	5.354	0.02068	2.105	ENSG00000179603	MODERATE	3.8	1.2	1	53	55.2	0
ESR2	14	64098864	rs9323444	C	0.3989	0.5328	T	5.352	0.02069	0.582	ENSG00000140009	Unknown	30.2	6	0.8	48.9	62.8	1
AFAP1	4	7778855	rs41264705	T	0.08947	0.1774	C	5.335	0.0209	0.4556	ENSG00000196526	MODERATE	21.7	11.4	8.8	151.9	257.9	0
AFAP1	4	7800565	rs11728778	A	0.08947	0.1774	G	5.335	0.0209	0.4556	ENSG00000196526	LOW	21.7	11.4	8.8	151.9	257.9	0
TTF2	1	117060534	rs2274253	T	0.08947	0.1774	G	5.335	0.0209	0.4556	ENSG00000116830	LOW	6.3	6.6	9.3	5.9	5.4	0
CHPF	2	219539926	rs1043833	T	0.3684	0.5	C	5.331	0.02095	0.5833	ENSG00000123989	LOW	34.2	11.6	5.5	3.2	5.7	0
CHPF	2	219540004	rs1043832	A	0.3684	0.5	G	5.331	0.02095	0.5833	ENSG00000123989	LOW	34.2	11.6	5.5	3.2	5.7	0
CHPF	2	219540508	rs6436154	A	0.3684	0.5	G	5.331	0.02095	0.5833	ENSG00000123989	LOW	34.2	11.6	5.5	3.2	5.7	0
COL6A2	21	46125854	rs1042917	A	0.4474	0.5806	G	5.331	0.02095	0.5847	ENSG00000142173	MODERATE	33.2	2.7	10.7	3.2	7.6	0
KIF6	6	39357302	rs20455	G	0.3684	0.5	A	5.331	0.02095	0.5833	ENSG00000164627	MODERATE	12.6	18.2	2.5	7.8	8	0
MET	7	116795714	rs41736	C	0.5526	0.4194	T	5.331	0.02095	1.71	ENSG00000105976	LOW	2.7	0	0.6	0	0	0
MET	7	116795968	rs2023748	G	0.5526	0.4194	A	5.331	0.02095	1.71	ENSG00000105976	LOW	2.7	0	0.6	0	0	0
MET	7	116796043	rs41737	G	0.5526	0.4194	A	5.331	0.02095	1.71	ENSG00000105976	LOW	2.7	0	0.6	0	0	0
MMS19	10	97460950	rs3740526	T	0.3684	0.5	C	5.331	0.02095	0.5833	ENSG00000155229	MODERATE	33.7	20.9	29.6	7.2	6.4	0
NSUN4	1	46344858	rs3737744	G	0.3684	0.5	A	5.331	0.02095	0.5833	ENSG00000117481	MODERATE	55.1	6.6	10	122	421.7	0
CSMD2	1	33559328	rs16835591	C	0.1526	0.2581	T	5.329	0.02098	0.5179	ENSG00000121904	LOW	3.4	0.3	1.8	2.8	4	0
NLRP5	19	56041090	rs61732213	T	0.2421	0.3629	G	5.32	0.02109	0.5608	ENSG00000171487	LOW	1.2	0	0	0.4	0.4	0
PLXND1	3	129574413	rs2255703	C	0.2421	0.3629	T	5.32	0.02109	0.5608	ENSG00000004399	MODERATE	7	0.4	3.8	1	0.7	0
CHPF	2	219542000	rs3731912	T	0.2	0.3145	C	5.316	0.02113	0.5449	ENSG00000123989	LOW	34.2	11.6	5.5	3.2	5.7	0
MX1	21	41452806	rs469304	A	0.2	0.3145	G	5.316	0.02113	0.5449	ENSG00000157601	LOW	5.2	0.3	0.7	0.6	1	0
PPIP5K2	5	103184699	rs26821	C	0.2366	0.3583	A	5.316	0.02113	0.5549	ENSG00000145725	LOW	13.5	28.9	11.1	3.7	4.5	0
TMPRSS13	11	117903679	rs59590191	G	0.2	0.3145	A	5.316	0.02113	0.5449	ENSG00000137747	LOW	0.3	0	0	0.3	0.6	0
BUD13	11	116763109	rs918144	T	0.3842	0.5161	C	5.309	0.02121	0.5849	ENSG00000137656	LOW	29.8	33.2	21.3	7.7	3.2	0
SPI1	11	47359042	rs3740689	G	0.4316	0.5645	A	5.309	0.02121	0.5857	ENSG00000066336	Unknown	5.4	5.5	2.5	5.9	20	0
SYNM	15	99105607	rs1044356	A	0.3842	0.5161	G	5.309	0.02121	0.5849	ENSG00000182253	LOW	1.5	3.7	11.9	7.1	3.4	0
TRIM5	11	5680179	rs3824949	G	0.4316	0.5645	C	5.309	0.02121	0.5857	ENSG00000132256	Unknown	7.7	5.8	3.6	3.2	2.3	0
LY75	2	159886529	rs2271381	A	0.2857	0.1695	T	5.301	0.02131	1.96	ENSG00000054219	MODERATE	1.1	0	0.7	0.3	0	0
HCAR3	12	122716146	rs17884481	G	0.4	0.5323	A	5.298	0.02135	0.5859	ENSG00000255398	MODERATE	1.6	0	0	0.7	0	0
HCAR3	12	122716221	rs1798192	G	0.4	0.5323	T	5.298	0.02135	0.5859	ENSG00000255398	MODERATE	1.6	0	0	0.7	0	0
HCAR3	12	122716390	rs1696352	G	0.4	0.5323	T	5.298	0.02135	0.5859	ENSG00000255398	LOW	1.6	0	0	0.7	0	0
IQGAP3	1	156530177	rs1171566	C	0.4	0.5323	T	5.298	0.02135	0.5859	ENSG00000183856	LOW	6.8	3.8	2.4	4.7	16.8	0
SPAM1	7	123954152	rs2285996	A	0.3817	0.2542	G	5.289	0.02146	1.811	ENSG00000106304	LOW	19.6	0.9	1.1	169.9	83.5	0
CSF3R	1	36471464	rs3917980	G	0.2632	0.1532	A	5.289	0.02147	1.974	ENSG00000119535	LOW	1.4	0	0.2	0.4	0.4	0
GABRE	23	151961350	rs2256882	A	0.4211	0.2419	G	5.288	0.02147	2.279	ENSG00000102287	LOW	0.9	1.1	1.7	1.7	1.8	0
TECPR2	14	102434864	rs10149146	G	0.2632	0.1532	A	5.289	0.02147	1.974	ENSG00000196663	MODERATE	16.9	19.9	15	22.1	19.1	0
UBQLN3	11	5508690	rs2234451	C	0.2632	0.1532	G	5.289	0.02147	1.974	ENSG00000175520	MODERATE	86.9	14.6	4.8	596.2	1514.2	0
ITPR2	12	26631917	rs2230372	A	0.4947	0.3629	G	5.286	0.0215	1.719	ENSG00000123104	LOW	3.4	2.8	4.9	2.6	4.7	0
OSBPL10	3	31683824	rs2278959	A	0.3158	0.4435	G	5.276	0.02162	0.579	ENSG00000144645	LOW	24	6.5	4.1	436.6	951.1	0
STAT3	17	42329511	rs2293152	G	0.3158	0.4435	C	5.276	0.02162	0.579	ENSG00000168610	Unknown	15.4	32.2	15.1	27.3	11.1	1
STAT3	17	42329511	rs2293152	G	0.3158	0.4435	C	5.276	0.02162	0.579	ENSG00000168610	Unknown	15.4	32.2	15.1	27.3	11.1	1
OR4L1	14	20060289	rs112192573	TCATAGATTTGCTCACTGAC	0.4415	0.5763	T	5.269	0.02171	0.5812	ENSG00000176246	HIGH	0.5	0	0	0	0	0
MAMLD1	23	150512284	rs2070779	T	0.3936	0.5806	C	5.249	0.02196	0.4688	ENSG00000013619	LOW	15.3	0	0.4	1.1	2.4	0
HPS4	22	26463976	rs5752330	C	0.1211	0.2177	T	5.239	0.02208	0.4948	ENSG00000100099	MODERATE	18.2	33.5	39	17.5	19.4	0
HPS4	22	26466187	rs739289	C	0.1211	0.2177	A	5.239	0.02208	0.4948	ENSG00000100099	Unknown	18.2	33.5	39	17.5	19.4	0
HPS4	22	26466246	rs713998	T	0.1211	0.2177	C	5.239	0.02208	0.4948	ENSG00000100099	MODERATE	18.2	33.5	39	17.5	19.4	0
DFFB	1	3883678	rs3205087	G	0.4263	0.2984	A	5.235	0.02214	1.747	ENSG00000169598	LOW	1.7	1.8	3.2	0.8	1.1	0
BFSP1	20	17494572	rs6136118	T	0.3737	0.25	C	5.234	0.02216	1.79	ENSG00000125864	LOW	8	0.7	1.6	0.7	4.7	0
FAM20C	7	256773	rs36156504	A	0.3737	0.25	G	5.234	0.02216	1.79	ENSG00000177706	Unknown	5.9	0.2	0.7	0	1.1	1
GP6	19	55014735	rs138680589	GCAGA	0.08421	0.1694	G	5.233	0.02216	0.451	ENSG00000088053	HIGH	4.2	1.1	0.9	10.5	6.4	0
OSCAR	19	54095339	rs8106130	G	0.08421	0.1694	T	5.233	0.02216	0.451	ENSG00000170909	MODERATE	0.6	0.5	0.6	0	0	0
RTCB	22	32388064	rs11635	C	0.08421	0.1694	T	5.233	0.02216	0.451	ENSG00000100220	LOW	30.8	57.2	58.8	3.8	7	0
ZNF607	19	37711614	rs12461753	A	0.2819	0.1694	G	5.232	0.02217	1.926	ENSG00000198182	MODERATE	13.9	2.9	5.3	25.9	20.8	0
ZNF607	19	37711614	rs12461753	A	0.2819	0.1694	G	5.232	0.02217	1.926	ENSG00000198182	MODERATE	13.9	2.9	5.3	25.9	20.8	0
MTREX	5	55349583	rs2061242	A	0.1319	0.2333	G	5.223	0.02229	0.4991	ENSG00000039123	LOW	22.3	0	0	0	0	0
WDR62	19	36094209	rs60492874	C	0.2526	0.1452	CAT	5.22	0.02233	1.991	ENSG00000075702	Unknown	88.4	70.1	17	29.4	32.8	0
PRMT7	16	68353470	rs1562479	C	0.4	0.2742	T	5.218	0.02236	1.765	ENSG00000132600	MODERATE	17	6.3	20	3.4	3.2	0
CACNA1D	3	53735452	rs1045958	T	0.1737	0.2823	C	5.213	0.02241	0.5345	ENSG00000157388	LOW	3	1.1	2.5	3.6	4.9	0
CCDC159	19	11348989	rs78738753	GA	0.1737	0.2823	G	5.213	0.02241	0.5345	ENSG00000183401	HIGH	28.2	4.8	3.8	270.6	182.1	0
TBC1D31	8	123130249	rs2272724	T	0.4409	0.5738	C	5.207	0.0225	0.5857	ENSG00000156787	LOW	9.2	8.4	2.4	3.5	1.7	0
NIPA2	15	22866845	rs368460716	T	0.1593	0.2661	TAAGA	5.206	0.02251	0.5227	ENSG00000140157	LOW	19.5	21.5	32.4	4.8	2.2	0
ANKRD36	2	97211703	rs35711845	C	0.3667	0.2417	T	5.199	0.0226	1.817	ENSG00000135976	MODERATE	13.3	72.1	11.9	53	5.3	0
SLFN12L	17	35478131	rs2304968	T	0.4684	0.3387	C	5.192	0.02269	1.72	ENSG00000205045	MODERATE	0.8	0.1	0	0.2	0	0
C18orf63	18	74353748	rs76315481	G	0.1755	0.08333	A	5.184	0.0228	2.342	ENSG00000206043	MODERATE	17.4	47.2	3.4	0.6	1.8	0
CRLF1	19	18597068	rs7247346	A	0.3	0.1855	C	5.182	0.02282	1.882	ENSG00000006016	Unknown	5.6	0.1	1.5	6.3	0	0
KAZN	1	14180562	rs10928050	G	0.3	0.1855	A	5.182	0.02282	1.882	ENSG00000189337	MODERATE	4.1	0.1	4	4.5	5.8	0
RAP1GAP2	17	2965641	rs12950923	T	0.1474	0.25	C	5.179	0.02286	0.5185	ENSG00000132359	LOW	2.3	0.4	3	3.4	5.4	0
TXK	4	48113247	rs7658300	T	0.1474	0.25	C	5.179	0.02286	0.5185	ENSG00000074966	MODERATE	1.7	0.4	0.2	4.3	1.3	0
GABRA6	5	161692119	rs13184586	G	0.5263	0.3952	C	5.176	0.0229	1.701	ENSG00000145863	LOW	4.1	0	0	0	0	0
SETX	9	132298067	rs3831154	CA	0.3533	0.4836	C	5.171	0.02296	0.5833	ENSG00000107290	Unknown	34.5	47.4	38	5.9	10.9	1
RELL2	5	141639543	rs14251	A	0.3368	0.2177	C	5.171	0.02297	1.825	ENSG00000164620	MODERATE	4.6	18.6	6	1.3	2.7	0
TMPRSS11E	4	68477569	rs976002	G	0.09043	0.1774	A	5.17	0.02298	0.4609	ENSG00000087128	MODERATE	0.2	0	0	4.4	0.4	0
MTR	1	236874861	rs1770449	C	0.2258	0.123	T	5.168	0.02301	2.081	ENSG00000116984	Unknown	20.1	14.9	19.7	5.3	4.2	1
FAM186A	12	50355511	rs4421818	G	0.3098	0.1935	A	5.164	0.02307	1.87	ENSG00000185958	LOW	19.3	1.5	0.5	388.2	24.3	0
ASPG	14	104109194	rs1744302	G	0.2421	0.1371	C	5.159	0.02313	2.011	ENSG00000166183	Unknown	0.9	0.4	0.7	0.4	0	0
HLA-DQB1	6	32660828	rs9273525	C	0.2421	0.1371	T	5.159	0.02313	2.011	ENSG00000179344	Unknown	4.6	2.1	2.1	13.8	4.7	1
HLA-DQB1	6	32660840	rs9273526	C	0.2421	0.1371	A	5.159	0.02313	2.011	ENSG00000179344	Unknown	4.6	2.1	2.1	13.8	4.7	1
SLC7A2	8	17558353	rs74514270	C	0.1368	0.05645	A	5.156	0.02317	2.65	ENSG00000003989	LOW	7.7	0.4	0.4	10.8	17.4	0
SGO2	2	200533001	rs1036533	A	0.1505	0.06557	G	5.153	0.02321	2.525	ENSG00000163535	MODERATE	27.9	0	0	0	0	0
ALKBH3	11	43919094	rs1048928	G	0.1947	0.3065	T	5.151	0.02324	0.5473	ENSG00000166199	LOW	17.3	18.7	9.5	78.8	69.5	0
MED15	22	20585798	rs2285699	A	0.1947	0.3065	G	5.151	0.02324	0.5473	ENSG00000099917	LOW	19.9	20.4	15.4	32.9	18.1	0
RAET1G	6	149919693	rs9397449	C	0.1947	0.3065	G	5.151	0.02324	0.5473	ENSG00000203722	MODERATE	0.5	0	0.2	0	0	0
C6orf15	6	31111465	rs2233985	G	0.07895	0.1613	A	5.137	0.02342	0.4457	ENSG00000204542	LOW	0.1	0	0	0	0	0
C6orf15	6	31111487	rs2233984	T	0.07895	0.1613	C	5.137	0.02342	0.4457	ENSG00000204542	MODERATE	0.1	0	0	0	0	0
C6orf15	6	31111594	rs2233983	G	0.07895	0.1613	C	5.137	0.02342	0.4457	ENSG00000204542	LOW	0.1	0	0	0	0	0
CEACAM18	19	51481402	rs62115071	A	0.07895	0.1613	G	5.137	0.02342	0.4457	ENSG00000213822	MODERATE	0.1	0	0	0	0	0
F7	13	113105914	rs6039	A	0.07895	0.1613	G	5.137	0.02342	0.4457	ENSG00000057593	Unknown	0.4	0.1	0.9	0	0	0
IGSF22	11	18721544	rs76507217	A	0.07895	0.1613	G	5.137	0.02342	0.4457	ENSG00000179057	LOW	2.2	0	0.4	1	3.2	0
SERTAD3	19	40441541	rs2887292	G	0.07895	0.1613	A	5.137	0.02342	0.4457	ENSG00000167565	LOW	16.6	11.4	13	5.4	5.1	0
SERTAD3	19	40441844	rs35314597	A	0.07895	0.1613	G	5.137	0.02342	0.4457	ENSG00000167565	LOW	16.6	11.4	13	5.4	5.1	0
CPAMD8	19	17000487	rs4808551	A	0.2158	0.3306	G	5.13	0.02352	0.557	ENSG00000160111	MODERATE	0.9	5.4	1	1.5	3.6	0
SLC12A3	16	56879507	rs3816119	T	0.2903	0.1774	C	5.125	0.02359	1.897	ENSG00000070915	Unknown	0	0	0	0	0	0
GLIPR1L2	12	75423034	rs144850646	GACA	0.3132	0.1949	G	5.121	0.02364	1.883	ENSG00000180481	MODERATE	44	290.6	16.8	154.8	14.7	0
OR2A25	7	144074844	rs2961135	G	0.4842	0.3548	C	5.115	0.02372	1.707	ENSG00000221933	MODERATE	0.4	0	0	0	0	0
ZFP28	19	56550704	rs379214	T	0.3316	0.459	C	5.114	0.02373	0.5846	ENSG00000196867	LOW	5.1	3.8	5.3	2.4	1.4	0
ZFP28	19	56550704	rs379214	T	0.3316	0.459	C	5.114	0.02373	0.5846	ENSG00000196867	MODERATE	5.1	3.8	5.3	2.4	1.4	0
COL18A1	21	45509553	rs1050351	G	0.4421	0.5726	A	5.11	0.02379	0.5915	ENSG00000182871	LOW	11	2.6	4.5	1.1	4.5	0
COL6A2	21	46124627	rs3746995	G	0.4421	0.5726	C	5.11	0.02379	0.5915	ENSG00000142173	Unknown	33.2	2.7	10.7	3.2	7.6	0
SLC5A11	16	24877325	rs11074656	C	0.1158	0.2097	T	5.107	0.02382	0.4936	ENSG00000158865	MODERATE	0.8	0.2	0.4	0.1	0	0
WDFY4	10	48813995	rs41283275	A	0.1158	0.2097	G	5.107	0.02382	0.4936	ENSG00000128815	LOW	1.5	0.6	0.6	25.8	11.6	0
MUC16	19	8936591	rs10410169	T	0.2316	0.129	C	5.105	0.02386	2.034	ENSG00000181143	MODERATE	0.7	0.2	0	11.7	12.8	0
MUC16	19	8936629	rs10415818	A	0.2316	0.129	G	5.105	0.02386	2.034	ENSG00000181143	LOW	0.7	0.2	0	11.7	12.8	0
MUC16	19	8938473	rs12461007	A	0.2316	0.129	G	5.105	0.02386	2.034	ENSG00000181143	MODERATE	0.7	0.2	0	11.7	12.8	0
ZNF579	19	55578581	rs10403008	G	0.2316	0.129	C	5.105	0.02386	2.034	ENSG00000218891	MODERATE	5.7	0.3	0.9	0	0	0
NKX2-6	8	23706395	rs61732911	G	0.2895	0.1774	A	5.09	0.02406	1.889	ENSG00000180053	LOW	0.7	0	0	0	0	0
SYNE4	19	36008271	rs2285424	T	0.2895	0.1774	C	5.09	0.02406	1.889	ENSG00000181392	LOW	0.3	0	0.5	0	0	0
C1orf167	1	11768181	rs4845880	G	0.3105	0.4355	A	5.086	0.02412	0.5838	ENSG00000215910	MODERATE	34	14.1	3.4	12.6	13.2	0
C1orf167	1	11768262	rs4845881	G	0.3105	0.4355	A	5.086	0.02412	0.5838	ENSG00000215910	MODERATE	34	14.1	3.4	12.6	13.2	0
SSTR4	20	23036333	rs3746726	G	0.3105	0.4355	T	5.086	0.02412	0.5838	ENSG00000132671	MODERATE	0.2	0	0	0	0	0
SSTR4	20	23036407	rs3746728	T	0.3105	0.4355	C	5.086	0.02412	0.5838	ENSG00000132671	LOW	0.2	0	0	0	0	0
PTBP1	19	799342	rs8100561	C	0.1579	0.2623	G	5.086	0.02413	0.5273	ENSG00000011304	Unknown	34.1	38.7	59.9	12	15.3	0
ZNF320	19	52880932	rs6509701	T	0.484	0.3548	C	5.081	0.02418	1.706	ENSG00000182986	LOW	6.3	3.4	5.3	3.8	2.1	0
CRCT1	1	152515503	rs2282296	C	0.2737	0.3952	T	5.074	0.02428	0.5768	ENSG00000169509	LOW	0.1	0	0	0	0	0
CRCT1	1	152515587	rs1053588	C	0.2737	0.3952	T	5.074	0.02428	0.5768	ENSG00000169509	LOW	0.1	0	0	0	0	0
KRTAP1-3	17	41034578	rs62622849	T	0.1474	0.06452	C	5.074	0.02428	2.506	ENSG00000221880	MODERATE	0.2	0	0	0	0	0
KRTAP1-4	17	41029800	rs150955506	A	0.1474	0.06452	G	5.074	0.02428	2.506	ENSG00000204887	LOW	0	0	0	0	0	0
KRTAP1-4	17	41029943	rs141392271	T	0.1474	0.06452	C	5.074	0.02428	2.506	ENSG00000204887	MODERATE	0	0	0	0	0	0
KRTAP1-4	17	41029943	rs141392271	T	0.1474	0.06452	C	5.074	0.02428	2.506	ENSG00000204887	LOW	0	0	0	0	0	0
KRTAP1-4	17	41029944	rs150267202	G	0.1474	0.06452	A	5.074	0.02428	2.506	ENSG00000204887	MODERATE	0	0	0	0	0	0
KRTAP1-4	17	41029944	rs150267202	G	0.1474	0.06452	A	5.074	0.02428	2.506	ENSG00000204887	LOW	0	0	0	0	0	0
KRTAP1-5	17	41027002	rs138758776	C	0.1474	0.06452	T	5.074	0.02428	2.506	ENSG00000221852	MODERATE	0	0	0	0	0	0
KRTAP1-5	17	41027052	rs62623375	T	0.1474	0.06452	C	5.074	0.02428	2.506	ENSG00000221852	MODERATE	0	0	0	0	0	0
LCE5A	1	152511653	rs2105117	G	0.2737	0.3952	A	5.074	0.02428	0.5768	ENSG00000186207	MODERATE	0.2	0	0	0.7	0	0
LIM2	19	51380473	rs2547318	G	0.2737	0.3952	A	5.074	0.02428	0.5768	ENSG00000105370	Unknown	1.4	0.5	0	0.4	0	0
OR56B1	11	5736555	rs12792180	T	0.1474	0.06452	C	5.074	0.02428	2.506	ENSG00000181023	LOW	0.2	0	0	0	0	0
PTCH1	9	95476908	rs574688	C	0.08511	0.1694	G	5.074	0.02429	0.4563	ENSG00000185920	Unknown	14.3	3.3	33.2	80.9	165.3	0
SLCO1B3	12	20862826	rs7311358	G	0.2556	0.377	A	5.067	0.02439	0.5672	ENSG00000111700	MODERATE	0.2	0	0.1	4.5	4.1	0
ZNF579	19	55578710	rs34164618	T	0.2211	0.121	G	5.059	0.0245	2.062	ENSG00000218891	LOW	5.7	0.3	0.9	0	0	0
TSNARE1	8	142331775	rs10435683	T	0.5	0.371	C	5.049	0.02464	1.696	ENSG00000171045	MODERATE	8.9	3.9	3.2	1.8	3.9	0
CABP5	19	48030599	rs35063174	G	0.07368	0.1532	A	5.047	0.02466	0.4396	ENSG00000105507	Unknown	0.1	0	0	0	0	0
COL1A2	7	94409720	rs42519	C	0.07368	0.1532	T	5.047	0.02466	0.4396	ENSG00000164692	Unknown	49.7	5.1	3.2	7.1	22	0
HIP1	7	75542951	rs1167794	A	0.07368	0.1532	G	5.047	0.02466	0.4396	ENSG00000127946	LOW	18.5	9.3	4.1	240.8	1171.7	0
HIP1	7	75547002	rs1167801	C	0.07368	0.1532	T	5.047	0.02466	0.4396	ENSG00000127946	LOW	18.5	9.3	4.1	240.8	1171.7	0
KCNAB2	1	6089062	rs2273042	A	0.07368	0.1532	G	5.047	0.02466	0.4396	ENSG00000069424	Unknown	3.1	3.8	3.2	4.5	3.1	0
TTLL10	1	1180851	rs13374146	C	0.07368	0.1532	T	5.047	0.02466	0.4396	ENSG00000162571	MODERATE	48.2	2.8	2.1	234.3	619.5	0
ECE1	1	21257480	rs3026879	G	0.1421	0.2419	A	5.033	0.02487	0.519	ENSG00000117298	Unknown	19.1	1.1	4.7	1.1	1.7	0
CCDC102B	18	68874769	rs745894	T	0.1398	0.05833	G	5.03	0.02492	2.623	ENSG00000150636	MODERATE	4.3	1.6	2.7	113.6	49	0
MUC16	19	8961620	rs7254970	T	0.2105	0.1129	G	5.022	0.02503	2.095	ENSG00000181143	LOW	0.7	0.2	0	11.7	12.8	0
PIK3C2B	1	204469206	rs1124777	C	0.2105	0.1129	T	5.022	0.02503	2.095	ENSG00000133056	LOW	2.4	0	1.5	0.6	0	0
PIK3C2B	1	204469515	rs1553921	G	0.2105	0.1129	T	5.022	0.02503	2.095	ENSG00000133056	LOW	2.4	0	1.5	0.6	0	0
KLRG2	7	139454204	rs17160911	G	0.1579	0.07258	C	5.021	0.02505	2.396	ENSG00000188883	MODERATE	2.3	0	0.2	0.8	0	0
PEG3	19	56818669	rs2191432	T	0.1579	0.07258	C	5.021	0.02505	2.396	ENSG00000198300	MODERATE	12.3	26.9	17.4	24.4	15.2	0
SLC5A5	19	17883826	rs55910163	T	0.1579	0.07258	C	5.021	0.02505	2.396	ENSG00000105641	Unknown	0.4	0	7.9	0	0	0
MTR	1	236815692	rs5781924	T	0.234	0.1311	TTCTG	5.019	0.02508	2.024	ENSG00000116984	Unknown	20.1	14.9	19.7	5.3	4.2	1
C20orf194	20	3296955	rs2236104	A	0.2065	0.1083	C	5.015	0.02512	2.142	ENSG00000088854	Unknown	13.5	18.2	20	22.4	5.8	0
ELN	7	74056384	rs2071307	A	0.2526	0.371	G	5.009	0.02521	0.5732	ENSG00000049540	MODERATE	8.1	0.9	1.1	2.5	4.2	0
MYO6	6	75887014	rs2295937	C	0.2278	0.125	A	5.01	0.02521	2.065	ENSG00000196586	Unknown	14.3	10.9	13.8	3.9	5.6	0
SCN10A	3	38756680	rs62244070	T	0.2526	0.371	C	5.009	0.02521	0.5732	ENSG00000185313	LOW	2	0	0.1	0.4	0	0
ZNF626	19	20625343	rs1991528	A	0.1489	0.06557	G	5.009	0.02521	2.494	ENSG00000188171	LOW	5.8	7.2	15.8	0.8	1.5	0
NOTCH1	9	136497184	rs2229974	G	0.2789	0.1694	A	5.003	0.0253	1.897	ENSG00000148400	LOW	4.1	0.2	3.2	0.3	0	0
MAP7D1	1	36176128	rs2296263	C	0.5158	0.3871	T	4.995	0.02542	1.687	ENSG00000116871	Unknown	6.7	7.6	15.3	29.9	58.1	0
LIMCH1	4	41670742	rs2289342	T	0.2	0.1048	C	4.995	0.02543	2.135	ENSG00000064042	MODERATE	5.1	5.1	12	54.1	20.9	0
SNAI1	20	49984020	rs4647959	C	0.2	0.1048	T	4.995	0.02543	2.135	ENSG00000124216	LOW	4.5	1.2	3.2	2.2	0.4	0
SNAI1	20	49984094	rs4647958	C	0.2	0.1048	T	4.995	0.02543	2.135	ENSG00000124216	MODERATE	4.5	1.2	3.2	2.2	0.4	0
SNAI1	20	49984272	rs1063210	A	0.2	0.1048	G	4.995	0.02543	2.135	ENSG00000124216	LOW	4.5	1.2	3.2	2.2	0.4	0
TPST2	22	26540800	rs58274935	A	0.2	0.1048	G	4.995	0.02543	2.135	ENSG00000128294	LOW	4.8	2.9	16.6	8.4	2.6	0
ANKRD36B	2	97560661	rs11681640	G	0.4451	0.3167	T	4.992	0.02546	1.731	ENSG00000196912	Unknown	7.5	49.5	6.8	39.2	3.6	0
CRYBA4	22	26630322	rs75205052	A	0.1684	0.08065	G	4.989	0.0255	2.309	ENSG00000196431	Unknown	4.1	0.2	1.5	1.1	0.4	0
CRYBB1	22	26612056	rs57400078	T	0.1684	0.08065	G	4.989	0.0255	2.309	ENSG00000100122	Unknown	1	0	0.1	0.2	0	0
SH3TC2	5	149028330	rs6875902	A	0.1684	0.08065	C	4.989	0.0255	2.309	ENSG00000169247	MODERATE	14.4	1.4	0.8	4.8	1.5	0
KANSL1	17	46032108	rs7220988	A	0.1895	0.2984	G	4.988	0.02552	0.5497	ENSG00000120071	MODERATE	25.6	24	44.5	157.2	106.7	0
TBC1D31	8	123126615	rs16898012	A	0.516	0.3871	G	4.988	0.02553	1.688	ENSG00000156787	LOW	9.2	8.4	2.4	3.5	1.7	0
SERPINA5	14	94592125	rs6116	C	0.3526	0.2339	A	4.986	0.02556	1.784	ENSG00000188488	LOW	146.5	3.5	2.2	75.6	228.6	1
YBX2	17	7294314	rs8069533	G	0.3526	0.2339	A	4.986	0.02556	1.784	ENSG00000006047	MODERATE	97.3	266.9	11.5	260.3	369.1	1
IQUB	7	123479936	rs10500091	C	0.2473	0.1417	T	4.979	0.02565	1.991	ENSG00000164675	LOW	35.5	83.1	7.1	206.9	121.6	0
IQUB	7	123511965	rs10255061	T	0.2473	0.1417	C	4.979	0.02565	1.991	ENSG00000164675	MODERATE	35.5	83.1	7.1	206.9	121.6	0
AHNAK	11	62526350	rs12366127	T	0.1895	0.09677	C	4.979	0.02566	2.182	ENSG00000124942	LOW	16.9	1.7	7.6	9.2	18.1	0
CHD6	20	41415273	rs2235589	T	0.1895	0.09677	C	4.979	0.02566	2.182	ENSG00000124177	LOW	11.1	22.1	59.7	12.5	14	0
DNAAF1	16	84176209	rs2288021	G	0.1895	0.09677	C	4.979	0.02566	2.182	ENSG00000154099	MODERATE	49.6	118.6	19.6	67.6	16.2	1
DNAAF1	16	84176209	rs2288021	G	0.1895	0.09677	C	4.979	0.02566	2.182	ENSG00000154099	MODERATE	49.6	118.6	19.6	67.6	16.2	1
FERMT3	11	64210595	rs78038516	G	0.1105	0.2016	C	4.979	0.02566	0.4921	ENSG00000149781	Unknown	2.5	1.1	0.7	0.1	0.8	0
MDGA1	6	37655850	rs13204070	T	0.1105	0.2016	C	4.979	0.02566	0.4921	ENSG00000112139	LOW	1.4	2.3	1	1.9	0	0
MDGA1	6	37658366	rs2273110	T	0.1105	0.2016	C	4.979	0.02566	0.4921	ENSG00000112139	LOW	1.4	2.3	1	1.9	0	0
MEGF9	9	120612361	rs2416760	T	0.4526	0.325	C	4.979	0.02566	1.717	ENSG00000106780	Unknown	3.1	8.4	6.1	0.6	0.9	0
MTUS1	8	17684490	rs2979792	C	0.2895	0.4113	T	4.979	0.02566	0.5832	ENSG00000129422	LOW	6.5	1.7	5.1	16.9	19.2	0
PPP2R3A	3	136002009	rs6779903	T	0.2895	0.4113	G	4.979	0.02566	0.5832	ENSG00000073711	MODERATE	4.2	6.6	19.6	6.1	9.5	0
SLC4A11	20	3233935	rs3803956	T	0.1895	0.09677	C	4.979	0.02566	2.182	ENSG00000088836	LOW	3.2	0.6	5.2	3.5	1.5	0
TMPRSS12	12	50844033	rs861204	A	0.1105	0.2016	G	4.979	0.02566	0.4921	ENSG00000186452	MODERATE	52.7	50.5	1.5	21.7	4.1	0
CCDC81	11	86412514	rs3741005	G	0.1789	0.08871	A	4.976	0.0257	2.239	ENSG00000149201	MODERATE	5.6	0.4	0.2	14.1	2.1	0
LYPD3	19	43463540	rs2682583	C	0.1789	0.08871	T	4.976	0.0257	2.239	ENSG00000124466	Unknown	0.3	0	0.9	0	0	0
MTRF1L	6	153002671	rs3818126	G	0.1789	0.08871	A	4.976	0.0257	2.239	ENSG00000112031	LOW	7.9	34.1	12.1	43.3	46.1	0
UFL1	6	96521818	rs13210597	A	0.1789	0.08871	C	4.976	0.0257	2.239	ENSG00000014123	Unknown	13.4	88.5	29.6	46.2	36.5	0
GABRA5	15	26943312	rs140685	T	0.4316	0.3065	C	4.975	0.02571	1.718	ENSG00000186297	LOW	1.4	0	1.5	0.1	0	0
WWOX	16	78386878	rs11545029	A	0.4316	0.3065	G	4.975	0.02571	1.718	ENSG00000186153	MODERATE	15.8	14.4	12.4	34.6	34.4	1
ABCC4	13	95206724	rs2274405	T	0.3421	0.4677	C	4.97	0.02578	0.5917	ENSG00000125257	LOW	3.8	0.6	9.1	3.2	1.7	0
ATG2A	11	64913347	rs618006	G	0.2316	0.3468	A	4.971	0.02578	0.5677	ENSG00000110046	LOW	8	6.2	5.5	1.7	2.5	0
HAUS7	23	153486619	rs62594117	A	0.06383	0.1774	C	4.964	0.02588	0.3161	ENSG00000213397	Unknown	6.1	1.6	6.3	0	0	1
CNTN1	12	41027840	rs12367345	G	0.1368	0.05738	A	4.96	0.02594	2.605	ENSG00000018236	Unknown	5.9	0.7	0.9	29.3	116.1	0
ADGRE1	19	6901880	rs897738	A	0.3883	0.5161	G	4.957	0.02598	0.5951	ENSG00000174837	MODERATE	1.2	0.5	0.7	0.5	0	0
PLEKHA4	19	48865586	rs506425	C	0.3158	0.2016	T	4.955	0.02602	1.828	ENSG00000105559	MODERATE	6.2	3.5	2.5	0.4	0.4	0
VIRMA	8	94534891	rs2304764	G	0.3158	0.2016	T	4.955	0.02602	1.828	ENSG00000164944	LOW	21.2	0	0	0	0	0
ITPR3	6	33669130	rs2077163	T	0.5316	0.4032	C	4.952	0.02607	1.68	ENSG00000096433	LOW	20.1	1.1	3	129.4	168.6	0
ITPR3	6	33673602	rs1803831	C	0.5316	0.4032	T	4.952	0.02607	1.68	ENSG00000096433	LOW	20.1	1.1	3	129.4	168.6	0
MUC16	19	8963589	rs10406209	A	0.2158	0.1167	G	4.952	0.02607	2.083	ENSG00000181143	MODERATE	0.7	0.2	0	11.7	12.8	0
OR52D1	11	5489111	rs404280	C	0.5316	0.4032	T	4.952	0.02607	1.68	ENSG00000181609	LOW	4.3	0	0	0	0	0
PNLDC1	6	159803980	rs35435543	G	0.3789	0.2581	T	4.95	0.02609	1.754	ENSG00000146453	LOW	26.7	11.1	9	13.6	10.3	0
ST8SIA2	15	92394038	rs3743365	G	0.3789	0.2581	T	4.95	0.02609	1.754	ENSG00000140557	Unknown	0.8	0	0.2	0.2	0	0
ST8SIA2	15	92394046	rs3743364	C	0.3789	0.2581	T	4.95	0.02609	1.754	ENSG00000140557	Unknown	0.8	0	0.2	0.2	0	0
CTIF	18	48859577	rs3752082	G	0.4737	0.3468	A	4.95	0.0261	1.695	ENSG00000134030	Unknown	8	1.8	1	10.1	13.8	0
DGKH	13	42198581	rs9533031	T	0.4737	0.3468	G	4.95	0.0261	1.695	ENSG00000102780	LOW	7	2.3	2.6	21.9	14.9	0
RBM33	7	155711226	rs7800753	A	0.4053	0.2823	T	4.947	0.02613	1.733	ENSG00000184863	LOW	16	29.3	22.4	18.4	29.8	0
ARHGAP8	22	44859652	rs3216832	C	0.0914	0.178	CCT	4.947	0.02614	0.4646	ENSG00000241484	Unknown	3	0	3.9	2.3	2.5	0
SORBS1	10	95381766	rs2274490	G	0.3842	0.2623	A	4.946	0.02616	1.755	ENSG00000095637	LOW	5.5	2.8	4.7	61.7	26.4	0
C15orf41	15	36697268	rs2381887	G	0.08065	0.1638	A	4.944	0.02618	0.4478	ENSG00000186073	Unknown	4.9	4.4	4.7	108.6	112.4	0
CABIN1	22	24076321	rs2283807	A	0.3579	0.4839	G	4.931	0.02637	0.5945	ENSG00000099991	Unknown	24.4	37.5	30.6	12.4	11.5	0
OR6C6	12	55294483	rs7308594	G	0.3118	0.4386	A	4.93	0.0264	0.58	ENSG00000188324	LOW	0.3	0	0	0	0	0
ADAMTSL4	1	150553074	1:150553074	A	0.09091	0.1774	T	4.922	0.02652	0.4636	ENSG00000143382	LOW	3.3	0	0.9	0.4	0	0
VENTX	10	133238039	rs2240892	C	0.2684	0.1613	T	4.921	0.02653	1.908	ENSG00000151650	MODERATE	6.3	0	0	0.3	0	0
KRTAP4-5	17	41149704	rs1497383	A	0.5474	0.4194	G	4.919	0.02657	1.674	ENSG00000198271	MODERATE	0	0	0	0	0	0
LPP	3	188872658	rs1136644	G	0.5474	0.4194	A	4.919	0.02657	1.674	ENSG00000145012	LOW	30.7	8.1	6.6	514.4	1329.9	0
SLC19A1	21	45531642	rs12659	A	0.5474	0.4194	G	4.919	0.02657	1.674	ENSG00000173638	LOW	3.4	1.2	4.1	3.3	3.2	1
FCHO2	5	73052445	rs185435	G	0.1868	0.09322	A	4.918	0.02658	2.235	ENSG00000157107	MODERATE	10.5	11.6	13.8	1.6	1.4	0
CMYA5	5	79732690	rs16877133	G	0.2819	0.1721	A	4.907	0.02675	1.888	ENSG00000164309	MODERATE	0.2	0.2	1.1	0.1	1.1	0
CNP	17	41966789	rs4432296	C	0.1632	0.2661	T	4.902	0.02682	0.5376	ENSG00000173786	Unknown	4.6	3.9	13	1	2.8	0
NRAP	10	113651839	rs4918861	A	0.1632	0.2661	C	4.902	0.02682	0.5376	ENSG00000197893	LOW	0.1	0.3	2.5	1.3	1	0
DGCR2	22	19039100	rs2072123	G	0.3053	0.4274	A	4.899	0.02687	0.5886	ENSG00000070413	MODERATE	19.5	10.3	12.9	11.5	17.3	0
RAB3IL1	11	61904763	rs174473	C	0.3053	0.4274	T	4.899	0.02687	0.5886	ENSG00000167994	LOW	22.1	0.7	8.3	103.3	98.4	0
TUBAL3	10	5393955	rs7097775	G	0.3053	0.4274	A	4.899	0.02687	0.5886	ENSG00000178462	LOW	1.2	0	0	0.3	0	0
SI	3	165059125	rs60170840	C	0.2935	0.4167	CAT	4.897	0.0269	0.5815	ENSG00000090402	Unknown	0.7	0.7	0.2	7	3.8	0
BST1	4	15731831	rs1058212	C	0.2684	0.3871	A	4.895	0.02693	0.5809	ENSG00000109743	LOW	2.4	2.3	1.2	2.7	0.7	0
EGFR	7	55153962	rs4947986	G	0.4368	0.5645	A	4.895	0.02693	0.5984	ENSG00000146648	Unknown	5.5	1.6	2.7	4.6	2.2	0
TNNT3	11	1938477	rs4727	T	0.2684	0.3871	C	4.895	0.02693	0.5809	ENSG00000130595	LOW	0.4	0	0.1	0.3	0.9	0
CIB2	15	78105804	rs10456	A	0.1368	0.2339	G	4.889	0.02702	0.5193	ENSG00000136425	LOW	13.4	10	16.2	72.8	196.3	0
GAA	17	80113242	rs1800309	A	0.1368	0.2339	G	4.889	0.02702	0.5193	ENSG00000171298	MODERATE	30.7	18.4	26.8	42.5	25.5	0
THBS1	15	39587516	rs2229364	A	0.1368	0.2339	G	4.889	0.02702	0.5193	ENSG00000137801	LOW	27.5	0.2	0.3	0.2	0	0
THBS1	15	39588157	rs2228261	T	0.1368	0.2339	C	4.889	0.02702	0.5193	ENSG00000137801	LOW	27.5	0.2	0.3	0.2	0	0
PLEKHH2	2	43704037	rs4953002	C	0.2394	0.3548	T	4.887	0.02706	0.5722	ENSG00000152527	LOW	4.2	4.3	6.1	1.3	2.5	0
UMODL1	21	42084118	rs7278485	T	0.4211	0.5484	C	4.882	0.02713	0.5989	ENSG00000177398	LOW	3.8	2.3	0	3.1	1.7	0
ZNF70	22	23743920	rs5759985	G	0.4211	0.5484	A	4.882	0.02713	0.5989	ENSG00000187792	LOW	4.7	2.1	2.1	1.1	2.1	0
PLA2G4C	19	48077885	rs1019786	T	0.1474	0.06557	C	4.87	0.02733	2.463	ENSG00000105499	Unknown	2.4	0.3	0.5	0.2	0	0
TCEA3	1	23424647	rs71514235	G	0.3421	0.2258	T	4.868	0.02735	1.783	ENSG00000204219	Unknown	2.6	0.5	3.5	4.7	7.2	0
WEE1	11	9581689	rs4370932	T	0.3261	0.4508	C	4.866	0.0274	0.5894	ENSG00000166483	Unknown	28.3	42.6	52.9	18.2	29.5	0
MOCS2	5	53108482	rs153602	T	0.2926	0.4153	C	4.865	0.02741	0.5823	ENSG00000164172	Unknown	11	40.7	54.7	5.6	10.1	0
COL5A1	9	134768348	rs4842162	T	0.5211	0.3934	G	4.856	0.02756	1.677	ENSG00000130635	Unknown	9.5	0.5	0.6	5.2	11.4	0
PKHD1	6	52046107	rs62406032	C	0.1053	0.1935	T	4.854	0.02759	0.4902	ENSG00000170927	MODERATE	1.4	1.4	1.8	167.1	63.8	0
PKHD1	6	52056905	rs62406036	G	0.1053	0.1935	A	4.854	0.02759	0.4902	ENSG00000170927	LOW	1.4	1.4	1.8	167.1	63.8	0
SYNGR1	22	39381817	rs149306472	C	0.1053	0.1935	CCAA	4.854	0.02759	0.4902	ENSG00000100321	MODERATE	7.2	74.9	12.1	27.1	64.1	0
PSMG2	18	12718594	rs2302768	G	0.3053	0.1935	A	4.853	0.0276	1.831	ENSG00000128789	LOW	71.6	169.3	251.7	378.7	85.9	0
GTPBP10	7	90385094	rs17863999	A	0.1154	0.2083	G	4.839	0.02782	0.4957	ENSG00000105793	MODERATE	16.6	23	17.6	15.7	2.1	0
ADGRE2	19	14746979	rs34186967	TA	0.2474	0.3629	T	4.835	0.02789	0.577	ENSG00000127507	Unknown	2.2	0.2	0.3	2	2	0
NLRP6	11	280673	rs12807092	C	0.3211	0.4435	T	4.833	0.02792	0.5932	ENSG00000174885	LOW	0.1	0	0	0	0	0
PCNT	21	46430570	rs2070426	G	0.3211	0.4435	C	4.833	0.02792	0.5932	ENSG00000160299	MODERATE	14.5	43.2	42.2	17.8	19.3	0
STX6	1	180984717	rs3747957	A	0.3211	0.4435	G	4.833	0.02792	0.5932	ENSG00000135823	LOW	7.3	4.7	14.5	6.4	8	0
USP17L2	8	12138577	rs75476700	A	0.543	0.4123	G	4.833	0.02793	1.694	ENSG00000223443	MODERATE	0.5	0	0	0	0	0
EXO1	1	241885372	rs9350	T	0.4211	0.2984	C	4.829	0.02798	1.71	ENSG00000174371	MODERATE	14.8	9.8	6.9	4.7	1.3	0
GABRA5	15	26937210	rs140682	T	0.4211	0.2984	C	4.829	0.02798	1.71	ENSG00000186297	LOW	1.4	0	1.5	0.1	0	0
SLC22A16	6	110425342	rs9487402	G	0.4211	0.2984	T	4.829	0.02798	1.71	ENSG00000004809	Unknown	26.4	35.7	0.2	28.2	23.1	0
GABBR2	9	98293840	rs10985765	C	0.1842	0.2903	T	4.828	0.028	0.552	ENSG00000136928	MODERATE	1.3	0.6	0.7	83.9	26.5	0
AIPL1	17	6433927	rs12449580	G	0.3684	0.25	C	4.822	0.02809	1.75	ENSG00000129221	MODERATE	3.3	0.2	0	7.5	1	0
LMF1	16	934113	rs11248955	A	0.3684	0.25	C	4.822	0.02809	1.75	ENSG00000103227	MODERATE	5.8	1.5	3.8	0.5	2.9	0
P4HA3	11	74277122	rs2282488	T	0.3684	0.25	C	4.822	0.02809	1.75	ENSG00000149380	MODERATE	2.3	2.6	3.4	16.6	1.1	0
TMEM178B	7	141437660	rs13233459	T	0.3684	0.25	C	4.822	0.02809	1.75	ENSG00000261115	LOW	0.8	0.5	0.7	0.8	1.3	0
ZNF493	19	21405116	rs7254059	G	0.5053	0.379	T	4.821	0.02812	1.673	ENSG00000196268	Unknown	6.9	10.7	12.1	0.8	1.7	0
DLG3	23	70452612	rs12850410	C	0.2979	0.1452	G	4.815	0.02821	2.498	ENSG00000082458	Unknown	1.9	0.4	1.7	0	0	0
DISP2	15	40370300	rs4514650	A	0.3947	0.2742	G	4.811	0.02828	1.726	ENSG00000140323	LOW	2.4	4.2	6.6	0.9	1.5	0
GTPBP10	7	90354494	rs42663	T	0.1141	0.2069	G	4.802	0.02843	0.4939	ENSG00000105793	MODERATE	16.6	23	17.6	15.7	2.1	0
VWA3A	16	22144308	rs9937453	G	0.2263	0.3387	A	4.801	0.02844	0.5711	ENSG00000175267	MODERATE	5	1	0.1	9.2	11.8	0
PSG6	19	42916299	rs3198831	C	0.2842	0.4032	G	4.798	0.02849	0.5876	ENSG00000170848	MODERATE	1.3	0	0	0	0	0
DNTTIP2	1	93877677	rs3789457	T	0.2053	0.3145	C	4.797	0.02851	0.5629	ENSG00000067334	LOW	12	54	70.5	28.9	7.4	0
FAM186A	12	50360780	rs12303082	T	0.328	0.2131	G	4.794	0.02856	1.802	ENSG00000185958	MODERATE	19.3	1.5	0.5	388.2	24.3	0
IL1F10	2	113074735	rs6761276	C	0.4632	0.3387	T	4.79	0.02863	1.684	ENSG00000136697	MODERATE	0	0	0	0	0	0
FAT1	4	186621162	rs2099854	C	0.2181	0.121	T	4.785	0.02871	2.027	ENSG00000083857	LOW	7	1.8	7.7	0.6	0.4	0
PRX	19	40395697	rs268672	G	0.3368	0.4597	A	4.78	0.0288	0.597	ENSG00000105227	LOW	1.6	0.2	0.7	0	0	0
PRX	19	40395707	rs268671	G	0.3368	0.4597	A	4.78	0.0288	0.597	ENSG00000105227	MODERATE	1.6	0.2	0.7	0	0	0
FLI1	11	128768321	rs35044982	TG	0.2474	0.1452	T	4.775	0.02888	1.936	ENSG00000151702	Unknown	2.7	0.3	0.1	0.5	0	0
FLNC	7	128838049	rs2291562	T	0.2474	0.1452	C	4.775	0.02888	1.936	ENSG00000128591	LOW	1.3	0.2	0.4	0.2	0	0
HLA-DQB1	6	32660856	rs9273528	C	0.2474	0.1452	T	4.775	0.02888	1.936	ENSG00000179344	Unknown	4.6	2.1	2.1	13.8	4.7	1
SLC12A4	16	67964017	rs3785100	C	0.2474	0.1452	T	4.775	0.02888	1.936	ENSG00000124067	MODERATE	17.6	9.7	6.6	2.1	1.3	0
WDR19	4	39205698	rs17584431	G	0.2895	0.1803	A	4.761	0.02911	1.852	ENSG00000157796	LOW	12.7	30.3	10.2	3	2.6	0
UFM1	13	38358070	rs67284300	T	0.3	0.1885	TA	4.757	0.02918	1.845	ENSG00000120686	Unknown	14.7	53.5	38.3	11.3	7.9	0
UFM1	13	38358070	rs67284300	T	0.3	0.1885	TA	4.757	0.02918	1.845	ENSG00000120686	Unknown	14.7	53.5	38.3	11.3	7.9	0
UFM1	13	38358070	rs67284300	T	0.3	0.1885	TA	4.757	0.02918	1.845	ENSG00000120686	Unknown	14.7	53.5	38.3	11.3	7.9	0
HAS1	19	51719299	rs11084112	A	0.2947	0.1855	G	4.756	0.02919	1.835	ENSG00000105509	LOW	0.9	0	0.1	0	0	0
RERE	1	8361143	rs13596	T	0.2947	0.1855	C	4.756	0.02919	1.835	ENSG00000142599	LOW	23.5	42.9	64.8	29.1	14.1	0
TBCD	17	82939339	rs3744156	T	0.2947	0.1855	C	4.756	0.02919	1.835	ENSG00000141556	Unknown	26.6	14	19.8	9.2	13.6	0
TMEM192	4	165100659	rs6536890	C	0.2947	0.1855	G	4.756	0.02919	1.835	ENSG00000170088	LOW	8.6	13.1	11.9	13.5	7.5	0
NRAP	10	113650081	rs2275799	T	0.1579	0.2581	C	4.751	0.02928	0.5391	ENSG00000197893	MODERATE	0.1	0.3	2.5	1.3	1	0
GRHL1	2	9954863	rs2303918	A	0.4462	0.5726	G	4.751	0.02929	0.6015	ENSG00000134317	Unknown	1.6	5.1	5.3	6	2.1	0
ACRBP	12	6645352	rs10849493	C	0.1316	0.2258	G	4.748	0.02933	0.5195	ENSG00000111644	Unknown	170.4	127.7	7.2	884.1	605.9	0
HAP1	17	41727839	rs4796601	G	0.1316	0.2258	C	4.748	0.02933	0.5195	ENSG00000173805	Unknown	3.4	0	4.5	0.2	0	1
MEIOB	16	1868124	rs1742446	T	0.1978	0.3065	G	4.748	0.02933	0.558	ENSG00000162039	MODERATE	41.2	383.1	43.7	37.8	10.8	1
TAF5L	1	229614289	rs7547607	T	0.1316	0.2258	C	4.748	0.02933	0.5195	ENSG00000135801	MODERATE	8.5	6.5	2.2	2.1	2.9	0
LOXL2	8	23328494	rs1051146	T	0.3526	0.4758	C	4.738	0.0295	0.6001	ENSG00000134013	LOW	4.1	0.9	0.9	0.5	0	0
RNF186	1	19815035	rs1541185	T	0.3526	0.4758	C	4.738	0.0295	0.6001	ENSG00000178828	MODERATE	0.6	0	0	0	0	0
COL18A1	21	45512414	rs7499	A	0.5368	0.4113	G	4.734	0.02957	1.659	ENSG00000182871	Unknown	11	2.6	4.5	1.1	4.5	0
COL18A1	21	45512414	rs7499	A	0.5368	0.4113	G	4.734	0.02957	1.659	ENSG00000182871	Unknown	11	2.6	4.5	1.1	4.5	0
FBXO42	1	16315404	rs2273311	T	0.5368	0.4113	C	4.734	0.02957	1.659	ENSG00000037637	LOW	16.5	13.6	8.8	7.2	7.2	0
PLOD1	1	11949898	rs7529452	T	0.5368	0.4113	C	4.734	0.02957	1.659	ENSG00000083444	LOW	10	0.5	3.6	1.1	1.7	0
PLOD1	1	11949898	rs7529452	T	0.5368	0.4113	C	4.734	0.02957	1.659	ENSG00000083444	MODERATE	10	0.5	3.6	1.1	1.7	0
BAD	11	64271703	rs2286615	A	0.1	0.1855	G	4.732	0.0296	0.4879	ENSG00000002330	LOW	18.6	87.6	27.7	29.3	67.7	0
FAM220A	7	6330944	rs3750041	T	0.1	0.1855	C	4.732	0.0296	0.4879	ENSG00000178397	MODERATE	40.9	17.9	10.4	230.4	278.7	0
PLCB3	11	64259167	rs12146487	A	0.1	0.1855	G	4.732	0.0296	0.4879	ENSG00000149782	MODERATE	4.6	2.6	8.7	0.9	1.1	0
TMEM63B	6	44149870	rs4714761	T	0.1	0.1855	C	4.732	0.0296	0.4879	ENSG00000137216	LOW	22.7	1.6	5.8	56.9	71.4	0
NF1	17	31236067	rs72813695	TG	0.3736	0.5	T	4.729	0.02965	0.5965	ENSG00000196712	Unknown	15.4	28.2	25.6	149	70	0
ATP11B	3	182914004	rs11925959	A	0.4368	0.3145	C	4.726	0.02971	1.691	ENSG00000058063	LOW	22.8	15.4	10.7	27.7	19.9	0
FBXO34	14	55351988	rs3742569	C	0.4368	0.3145	T	4.726	0.02971	1.691	ENSG00000178974	MODERATE	24.1	39.4	14.6	134.7	158.7	0
GAD1	2	170822115	rs769404	C	0.4368	0.3145	T	4.726	0.02971	1.691	ENSG00000128683	LOW	4	3.2	4.7	4.3	3.6	0
OR5B3	11	58402869	rs11229411	T	0.3684	0.25	C	4.72	0.02982	1.75	ENSG00000172769	MODERATE	0.5	0	0	0	0	0
IGFALS	16	1792208	rs3751893	A	0.2632	0.379	G	4.719	0.02983	0.5851	ENSG00000099769	LOW	0.5	0.2	0.1	0.9	0.5	1
SVEP1	9	110407351	rs7030192	A	0.2632	0.379	G	4.719	0.02983	0.5851	ENSG00000165124	LOW	4	0.1	1.4	0.2	0	0
SVEP1	9	110407351	rs7030192	A	0.2632	0.379	G	4.719	0.02983	0.5851	ENSG00000165124	MODERATE	4	0.1	1.4	0.2	0	0
CGAS	6	73425293	rs311678	C	0.2312	0.3443	T	4.715	0.0299	0.5728	ENSG00000164430	LOW	1.7	0	0	0	0	0
ATIC	2	215312057	rs28366034	T	0.2368	0.1371	C	4.711	0.02997	1.953	ENSG00000138363	Unknown	15	3.2	40.3	0.8	0	0
CAPN14	2	31200577	rs17011001	A	0.2368	0.1371	G	4.711	0.02997	1.953	ENSG00000214711	LOW	0.1	0	0	0.2	0.5	0
CD101	1	117011799	rs3754112	G	0.2368	0.1371	A	4.711	0.02997	1.953	ENSG00000134256	MODERATE	0.9	0	0	1.5	1.3	0
CCDC50	3	191380750	rs1474188	G	0.288	0.178	C	4.709	0.03	1.869	ENSG00000152492	Unknown	18.7	66.3	24.9	150	71.8	0
COL6A2	21	46125909	rs13052956	A	0.4474	0.5726	G	4.706	0.03006	0.6043	ENSG00000142173	LOW	33.2	2.7	10.7	3.2	7.6	0
COL6A2	21	46125912	rs13046639	T	0.4474	0.5726	C	4.706	0.03006	0.6043	ENSG00000142173	LOW	33.2	2.7	10.7	3.2	7.6	0
ETS1	11	128463608	rs2230004	C	0.4474	0.5726	T	4.706	0.03006	0.6043	ENSG00000134954	LOW	6	0.9	1.5	2	0.9	0
SLC44A4	6	31870936	rs494620	G	0.4474	0.5726	A	4.706	0.03006	0.6043	ENSG00000204385	LOW	0.8	0.2	0.2	2.2	2.9	0
KCTD9	8	25429881	rs1812594	C	0.266	0.1613	T	4.704	0.0301	1.884	ENSG00000104756	LOW	11.2	24.6	30.7	3.8	2.1	0
DLGAP5	14	55152593	rs15870	G	0.3315	0.2177	A	4.699	0.03018	1.782	ENSG00000126787	LOW	13	61.2	32.3	10.7	4.6	0
HFE	6	26091108	rs2071303	C	0.3842	0.5081	T	4.688	0.03038	0.6041	ENSG00000010704	Unknown	4.9	0.2	1	0.1	0	1
HAO2	1	119381101	rs2275607	T	0.4316	0.5565	C	4.687	0.0304	0.6052	ENSG00000116882	LOW	0.1	0	0	0	0	0
RFTN1	3	16317077	rs690241	T	0.4316	0.5565	C	4.687	0.0304	0.6052	ENSG00000131378	LOW	4.6	0.2	1.7	22.4	9	0
CRB2	9	123370640	rs33984675	A	0.3842	0.2661	G	4.678	0.03054	1.721	ENSG00000148204	LOW	1.1	0.1	0.1	3.9	6.2	0
CRB2	9	123371218	rs13290763	T	0.3842	0.2661	C	4.678	0.03054	1.721	ENSG00000148204	LOW	1.1	0.1	0.1	3.9	6.2	0
IQGAP3	1	156556595	rs11264498	C	0.4158	0.5403	G	4.677	0.03056	0.6055	ENSG00000183856	MODERATE	6.8	3.8	2.4	4.7	16.8	0
TXK	4	48067679	rs2230594	C	0.4	0.5242	G	4.678	0.03056	0.6051	ENSG00000074966	LOW	1.7	0.4	0.2	4.3	1.3	0
TXK	4	48067708	rs9996535	A	0.4	0.5242	G	4.678	0.03056	0.6051	ENSG00000074966	Unknown	1.7	0.4	0.2	4.3	1.3	0
UHRF1	19	4945905	rs2250981	C	0.4158	0.5403	T	4.677	0.03056	0.6055	ENSG00000276043	LOW	3.1	4.2	6.9	2.5	0.9	1
ITPK1	14	92962715	rs2295392	A	0.2842	0.1774	G	4.664	0.0308	1.841	ENSG00000100605	Unknown	9.4	2.8	12.8	8.3	17.6	0
RGL1	1	183907048	rs11591089	T	0.2842	0.1774	C	4.664	0.0308	1.841	ENSG00000143344	LOW	13	1.6	2.7	10.2	11.8	0
VASN	16	4381201	rs758044	A	0.2842	0.1774	G	4.664	0.0308	1.841	ENSG00000168140	LOW	14.7	0.5	5.1	1	1.8	0
MPND	19	4343629	rs780729953	CGGGGCGCGGGGCTGCA	0.2421	0.3548	C	4.664	0.03081	0.5808	ENSG00000008382	HIGH	4.2	0	5.3	0.5	2.2	0
FUT2	19	48703728	rs602662	A	0.2263	0.129	G	4.654	0.03099	1.974	ENSG00000176920	MODERATE	0.7	0.2	0.2	0.5	0	0
MUC16	19	8937359	rs10417358	C	0.2263	0.129	G	4.654	0.03099	1.974	ENSG00000181143	MODERATE	0.7	0.2	0	11.7	12.8	0
MUC16	19	8937494	rs10417600	A	0.2263	0.129	G	4.654	0.03099	1.974	ENSG00000181143	MODERATE	0.7	0.2	0	11.7	12.8	0
MUC16	19	8938720	rs10425044	G	0.2263	0.129	C	4.654	0.03099	1.974	ENSG00000181143	LOW	0.7	0.2	0	11.7	12.8	0
MUC16	19	8946254	rs918535	G	0.2263	0.129	T	4.654	0.03099	1.974	ENSG00000181143	LOW	0.7	0.2	0	11.7	12.8	0
MUC16	19	8946265	rs10410136	G	0.2263	0.129	A	4.654	0.03099	1.974	ENSG00000181143	MODERATE	0.7	0.2	0	11.7	12.8	0
TNS1	2	217809974	rs918949	C	0.4947	0.371	T	4.652	0.03101	1.66	ENSG00000079308	MODERATE	22.6	0.7	2	1.7	4.3	0
MICB	6	31505784	rs1065075	G	0.3211	0.2097	A	4.647	0.03111	1.782	ENSG00000204516	MODERATE	2.3	0.7	1.5	0	0	0
MICB	6	31506223	rs1051788	A	0.3211	0.2097	G	4.647	0.03111	1.782	ENSG00000204516	MODERATE	2.3	0.7	1.5	0	0	0
DNAH3	16	21134327	rs11074483	T	0.4526	0.3306	C	4.635	0.03132	1.674	ENSG00000158486	LOW	6.2	0.9	5.3	28.8	11	0
C1orf167	1	11776571	rs6699881	T	0.2	0.3065	C	4.635	0.03133	0.5658	ENSG00000215910	MODERATE	34	14.1	3.4	12.6	13.2	0
RAET1G	6	149918194	rs17079029	T	0.2	0.3065	C	4.635	0.03133	0.5658	ENSG00000203722	LOW	0.5	0	0.2	0	0	0
AKAP12	6	151305899	rs2294792	G	0.2211	0.3306	A	4.634	0.03134	0.5745	ENSG00000131016	LOW	62	222.6	34.3	57.8	93.7	0
BAAT	9	101368187	rs41281027	G	0.1316	0.05645	C	4.627	0.03147	2.532	ENSG00000136881	MODERATE	0	0	0.1	0	0	0
CNTNAP4	16	76498686	rs12933808	A	0.1316	0.05645	G	4.627	0.03147	2.532	ENSG00000152910	MODERATE	2.2	0.7	0.7	11.3	7.8	0
COMP	19	18783001	rs28494505	G	0.1316	0.05645	A	4.627	0.03147	2.532	ENSG00000105664	Unknown	11.5	3.1	1.5	32	53.4	1
CRTC1	19	18765499	rs3746266	G	0.1316	0.05645	A	4.627	0.03147	2.532	ENSG00000105662	MODERATE	7.5	2.9	7.2	0.7	1.7	0
MLIP	6	54230726	rs2275769	T	0.1316	0.05645	C	4.627	0.03147	2.532	ENSG00000146147	MODERATE	0.5	0.2	0.1	11.7	8.2	0
NPNT	4	105897896	rs34712979	A	0.1316	0.05645	G	4.627	0.03147	2.532	ENSG00000168743	Unknown	3	0.5	1.5	11.6	11.8	0
HLA-C	6	31271313	rs34592426	C	0.2394	0.1393	G	4.626	0.03149	1.944	ENSG00000204525	MODERATE	20.3	145.4	25.7	20.1	19.9	1
CYP2D6	22	42126611	rs1135840	C	0.3533	0.4758	G	4.625	0.0315	0.6018	ENSG00000100197	MODERATE	0.7	0.7	0.3	2.9	11.4	1
LIPC	15	58545811	rs6083	A	0.2789	0.3952	G	4.62	0.03159	0.5921	ENSG00000166035	MODERATE	0.1	0	0	0	0	0
PLEKHH2	2	43699804	rs7606783	A	0.2789	0.3952	T	4.62	0.03159	0.5921	ENSG00000152527	LOW	4.2	4.3	6.1	1.3	2.5	0
ANKFN1	17	56372773	rs8069322	G	0.09474	0.1774	A	4.614	0.0317	0.4852	ENSG00000153930	LOW	3.6	5.9	2.1	13.6	7.4	0
GOLGB1	3	121695370	rs35674179	A	0.09474	0.1774	C	4.614	0.0317	0.4852	ENSG00000173230	MODERATE	12.1	117.3	42.8	49.3	14.5	0
GRB10	7	50593090	rs3807550	A	0.09474	0.1774	G	4.614	0.0317	0.4852	ENSG00000106070	LOW	11.4	1.4	19.2	134.4	152.5	0
IL17RC	3	9918029	rs4686383	T	0.09474	0.1774	C	4.614	0.0317	0.4852	ENSG00000163702	LOW	3.8	0.2	0.4	0.4	1.1	0
PDGFC	4	156763096	rs3815861	C	0.09474	0.1774	T	4.614	0.0317	0.4852	ENSG00000145431	LOW	4.3	0.2	2.2	31.1	18.1	0
SYNM	15	99130060	rs3743244	T	0.09474	0.1774	C	4.614	0.0317	0.4852	ENSG00000182253	MODERATE	1.5	3.7	11.9	7.1	3.4	0
PNPLA6	19	7560978	rs35902090	GC	0.1158	0.2049	G	4.613	0.03174	0.5081	ENSG00000032444	Unknown	31.3	58.2	10	60	82.5	0
HAP1	17	41728331	rs4796693	G	0.1263	0.2177	A	4.61	0.03178	0.5194	ENSG00000173805	MODERATE	3.4	0	4.5	0.2	0	1
IKZF2	2	213147784	rs6709554	T	0.1263	0.2177	C	4.61	0.03178	0.5194	ENSG00000030419	LOW	2.8	0.7	0.4	1	0	0
CINP	14	102348705	rs7011	T	0.2158	0.121	C	4.604	0.0319	2	ENSG00000100865	MODERATE	19.9	45.7	16.6	42.2	86.5	0
FAT1	4	186619481	rs77834784	G	0.2158	0.121	T	4.604	0.0319	2	ENSG00000083857	MODERATE	7	1.8	7.7	0.6	0.4	0
FAT1	4	186619500	rs3796647	A	0.2158	0.121	T	4.604	0.0319	2	ENSG00000083857	LOW	7	1.8	7.7	0.6	0.4	0
FAT1	4	186619764	rs3796648	C	0.2158	0.121	G	4.604	0.0319	2	ENSG00000083857	MODERATE	7	1.8	7.7	0.6	0.4	0
FAT1	4	186621582	rs35753072	C	0.2158	0.121	T	4.604	0.0319	2	ENSG00000083857	LOW	7	1.8	7.7	0.6	0.4	0
FAT1	4	186628274	rs2304867	T	0.2158	0.121	C	4.604	0.0319	2	ENSG00000083857	MODERATE	7	1.8	7.7	0.6	0.4	0
FUT2	19	48702915	rs516246	T	0.2158	0.121	C	4.604	0.0319	2	ENSG00000176920	Unknown	0.7	0.2	0.2	0.5	0	0
RAB11FIP3	16	497297	rs2301487	C	0.2158	0.121	T	4.604	0.0319	2	ENSG00000090565	MODERATE	13.5	2.7	3	1	1.6	0
ECE1	1	21245108	rs12562197	A	0.1526	0.25	G	4.602	0.03193	0.5404	ENSG00000117298	Unknown	19.1	1.1	4.7	1.1	1.7	0
TMPRSS13	11	117903576	rs2845712	A	0.1526	0.25	C	4.602	0.03193	0.5404	ENSG00000137747	MODERATE	0.3	0	0	0.3	0.6	0
CCDC184	12	48184542	rs10783231	A	0.5105	0.3871	C	4.599	0.03199	1.651	ENSG00000177875	MODERATE	5.1	5.6	0.9	51.8	10.9	0
IQCE	7	2559123	rs6963930	C	0.5105	0.3871	T	4.599	0.03199	1.651	ENSG00000106012	Unknown	35.3	43.3	53.7	360.6	290.7	0
PKHD1L1	8	109522283	rs1563578	A	0.3617	0.2459	G	4.589	0.03217	1.738	ENSG00000205038	LOW	1.6	0	0	0.8	0	0
NCR2	6	41341814	rs2236369	T	0.4263	0.3065	C	4.58	0.03234	1.682	ENSG00000096264	MODERATE	0.3	0	0	0	0	0
OR2G3	1	247606290	rs1151683	T	0.4263	0.3065	C	4.58	0.03234	1.682	ENSG00000177476	LOW	0.8	0	0	0	0	0
RIN3	14	92651853	rs3814830	T	0.3474	0.2339	C	4.58	0.03234	1.744	ENSG00000100599	LOW	6.1	17.3	3.7	8.2	4.1	0
SLC16A5	17	75093429	rs4789133	A	0.3474	0.2339	G	4.58	0.03234	1.744	ENSG00000170190	LOW	4.9	0.3	1.7	41.8	26.5	0
SLC16A5	17	75093611	rs4789134	A	0.3474	0.2339	G	4.58	0.03234	1.744	ENSG00000170190	MODERATE	4.9	0.3	1.7	41.8	26.5	0
TRIM4	7	99903276	rs2247762	C	0.4521	0.3306	T	4.58	0.03234	1.671	ENSG00000146833	LOW	16.2	19.3	8.2	5.2	8.4	0
P2RY4	23	70258899	rs3829708	T	0.1368	0.2742	G	4.579	0.03237	0.4197	ENSG00000186912	LOW	0.2	0	0	0	0	0
P2RY4	23	70258925	rs3829709	C	0.1368	0.2742	A	4.579	0.03237	0.4197	ENSG00000186912	MODERATE	0.2	0	0	0	0	0
PCNT	21	46353263	rs2249060	T	0.2737	0.1694	C	4.577	0.0324	1.848	ENSG00000160299	MODERATE	14.5	43.2	42.2	17.8	19.3	0
SACS	13	23375113	rs3751368	A	0.2737	0.1694	G	4.577	0.0324	1.848	ENSG00000151835	Unknown	7.8	19.1	7	8.9	9.4	0
ENOSF1	18	674320	rs3744962	G	0.1489	0.2459	A	4.574	0.03246	0.5367	ENSG00000132199	LOW	6.5	11.7	32.1	5.8	4.9	0
ANO9	11	433867	rs12575508	A	0.2053	0.1129	G	4.562	0.03269	2.029	ENSG00000185101	MODERATE	0.4	0.1	0	0.5	0	0
COL8A2	1	36100138	rs57985157	T	0.2053	0.1129	C	4.562	0.03269	2.029	ENSG00000171812	LOW	1.9	0	0.1	0	0	0
NOA1	4	56964497	rs17087307	C	0.2053	0.1129	T	4.562	0.03269	2.029	ENSG00000084092	LOW	1.7	7.5	10.5	19.3	9.1	0
SRBD1	2	45413195	rs3755072	C	0.2053	0.1129	T	4.562	0.03269	2.029	ENSG00000068784	MODERATE	12.2	24.1	26.4	2.8	1.5	0
CD207	2	70831053	rs13421115	T	0.1421	0.06452	C	4.561	0.03271	2.402	ENSG00000116031	LOW	0.4	0	0	0.3	0	0
POTEC	18	14537950	rs7505568	G	0.1421	0.06452	A	4.561	0.03271	2.402	ENSG00000183206	MODERATE	5.9	34.5	3.8	1	1	0
RNF5	6	32179919	rs3130349	A	0.1421	0.06452	G	4.561	0.03271	2.402	ENSG00000204308	LOW	9.6	57.6	36.2	15.7	15.3	0
WDFY4	10	48725929	rs7072606	C	0.1421	0.06452	T	4.561	0.03271	2.402	ENSG00000128815	MODERATE	1.5	0.6	0.6	25.8	11.6	0
ZKSCAN7	3	44570259	rs139498694	C	0.1421	0.06452	T	4.561	0.03271	2.402	ENSG00000196345	LOW	18.6	9.4	3.4	13.1	11	0
TGM6	20	2432479	rs2076653	T	0.4684	0.3468	C	4.557	0.03279	1.66	ENSG00000166948	Unknown	0.1	0	0	0	0	0
TGM6	20	2432479	rs2076653	T	0.4684	0.3468	C	4.557	0.03279	1.66	ENSG00000166948	Unknown	0.1	0	0	0	0	0
NF1	17	31326275	rs9894648	C	0.5263	0.4032	T	4.556	0.0328	1.644	ENSG00000196712	Unknown	15.4	28.2	25.6	149	70	0
NSF	17	46710944	rs183211	A	0.5158	0.3917	G	4.551	0.03289	1.654	ENSG00000073969	Unknown	3.1	28.9	31.3	26.6	34	0
BFSP1	20	17496947	rs6080719	T	0.3737	0.2581	C	4.55	0.03291	1.715	ENSG00000125864	MODERATE	8	0.7	1.6	0.7	4.7	0
CHRD	3	184386115	rs16858780	C	0.3737	0.2581	A	4.55	0.03291	1.715	ENSG00000090539	MODERATE	1.2	0.2	0.2	0	0	0
CNDP2	18	74510926	rs2278159	C	0.3737	0.2581	T	4.55	0.03291	1.715	ENSG00000133313	LOW	6.5	4.8	7.3	2.2	3.2	0
FAM180A	7	135737042	rs4338044	G	0.3737	0.2581	A	4.55	0.03291	1.715	ENSG00000189320	Unknown	3.9	0	0	0.1	0	0
FLRT3	20	14326307	rs6079391	T	0.3737	0.2581	G	4.55	0.03291	1.715	ENSG00000125848	MODERATE	1.7	0	0	0	0.2	0
GAB4	22	16988159	rs28502153	A	0.3737	0.2581	C	4.55	0.03291	1.715	ENSG00000215568	HIGH	19.6	2.8	0.7	6.2	17.6	0
WTIP	19	34494561	rs11671685	T	0.3737	0.2581	C	4.55	0.03291	1.715	ENSG00000142279	Unknown	7	0.7	1.9	47.2	31.3	0
YBX2	17	7289936	rs3744405	A	0.3737	0.2581	G	4.55	0.03291	1.715	ENSG00000006047	Unknown	97.3	266.9	11.5	260.3	369.1	1
ABCC4	13	95206742	rs2274406	T	0.3474	0.4677	C	4.55	0.03292	0.6057	ENSG00000125257	LOW	3.8	0.6	9.1	3.2	1.7	0
ADAM32	8	39234007	rs4515515	C	0.2258	0.3361	T	4.55	0.03292	0.5762	ENSG00000197140	LOW	47	21.9	1.8	134.9	35	0
MMP2	16	55493114	rs11640428	T	0.3474	0.4677	A	4.55	0.03292	0.6057	ENSG00000087245	Unknown	57	1.2	2.1	11.5	26.9	1
MMP2	16	55493201	rs2287074	A	0.3474	0.4677	G	4.55	0.03292	0.6057	ENSG00000087245	LOW	57	1.2	2.1	11.5	26.9	1
SATB2	2	199380522	rs1348813	C	0.2579	0.371	G	4.546	0.03299	0.5893	ENSG00000119042	Unknown	2.4	4.6	4.2	0.8	0.9	0
SLC4A2	7	151066568	rs2229549	T	0.2579	0.371	A	4.546	0.03299	0.5893	ENSG00000164889	LOW	6.5	3.2	7.7	0.6	1.3	0
MYO5A	15	52410502	rs72623980	C	0.2253	0.1271	T	4.543	0.03306	1.997	ENSG00000197535	Unknown	4.6	8.7	7	16	6.4	0
DOC2A	16	30007179	rs3935873	T	0.3105	0.2016	C	4.542	0.03307	1.784	ENSG00000149927	LOW	12.6	1.7	4.1	196.5	146	0
IFIT2	10	89306703	rs954439	T	0.2553	0.3689	A	4.541	0.03309	0.5867	ENSG00000119922	LOW	1.3	0	0	0.1	0	0
DLG5	10	77819464	rs1248634	A	0.2947	0.4113	G	4.537	0.03316	0.5982	ENSG00000151208	LOW	4.4	1.4	6.4	14.2	7.5	0
FGFR1OP	6	167000051	rs12212247	C	0.2947	0.4113	T	4.537	0.03316	0.5982	ENSG00000213066	Unknown	50.3	97.9	28.4	225.5	194.1	0
MYO1H	12	109397785	rs11611358	G	0.2947	0.4113	A	4.537	0.03316	0.5982	ENSG00000174527	LOW	4.7	0.4	1.5	4.6	3	0
ASCL3	11	8937964	rs4910179	T	0.1947	0.1048	G	4.529	0.03332	2.065	ENSG00000176009	LOW	0.1	0	0	0	0	0
C20orf194	20	3270602	rs6037526	C	0.1947	0.1048	T	4.529	0.03332	2.065	ENSG00000088854	Unknown	13.5	18.2	20	22.4	5.8	0
EDARADD	1	236482370	rs604070	T	0.1947	0.1048	C	4.529	0.03332	2.065	ENSG00000186197	LOW	4	3.1	3.4	4.8	5.8	0
COL24A1	1	86126154	rs11161747	G	0.2632	0.377	A	4.524	0.03342	0.5901	ENSG00000171502	MODERATE	1.9	1.1	0.4	0	0	0
CRYZ	1	74710202	rs3819946	C	0.4255	0.5484	T	4.523	0.03344	0.61	ENSG00000116791	MODERATE	4.9	1.4	6.8	0.3	1.1	0
DDX4	5	55785866	rs2305123	G	0.1075	0.1935	A	4.52	0.03349	0.502	ENSG00000152670	MODERATE	60.4	312.4	73.7	435.1	140.2	1
COL9A3	20	62828772	rs2249903	A	0.1526	0.07258	G	4.52	0.0335	2.302	ENSG00000092758	LOW	6.4	2.5	4.1	120.8	311.3	0
PHF20	20	35914185	rs17431878	A	0.1526	0.07258	G	4.52	0.0335	2.302	ENSG00000025293	MODERATE	17.4	55.4	46.4	349.5	510.4	0
SCAND1	20	35954443	rs35448195	G	0.1526	0.07258	C	4.52	0.0335	2.302	ENSG00000171222	Unknown	23.8	93.9	35.3	325.6	55.7	0
SCAND1	20	35954443	rs35448195	G	0.1526	0.07258	C	4.52	0.0335	2.302	ENSG00000171222	Unknown	23.8	93.9	35.3	325.6	55.7	0
SLC11A1	2	218395009	rs17235409	A	0.1526	0.07258	G	4.52	0.0335	2.302	ENSG00000018280	MODERATE	2.4	0.5	1.7	1.2	0.4	0
DHX35	20	39038539	rs3752302	T	0.1842	0.09677	C	4.507	0.03376	2.108	ENSG00000101452	MODERATE	12.5	1.7	10	2.9	0.4	0
LAMA1	18	6985271	rs11664063	T	0.1842	0.09677	C	4.507	0.03376	2.108	ENSG00000101680	MODERATE	20.9	0.5	1.7	1.1	1.8	1
LAMA2	6	129049961	rs1140366	T	0.1842	0.09677	C	4.507	0.03376	2.108	ENSG00000196569	LOW	16.7	1.4	0.7	6	4.7	0
TERT	5	1280362	rs13167280	A	0.08947	0.1694	G	4.501	0.03388	0.482	ENSG00000164362	Unknown	5	0.1	1.9	0	0	1
AADACL3	1	12719561	rs78912772	T	0.1632	0.08065	C	4.5	0.0339	2.223	ENSG00000188984	LOW	0	0	0	0	0	0
CCDC57	17	82201789	rs11653797	A	0.1632	0.08065	G	4.5	0.0339	2.223	ENSG00000176155	LOW	23.7	10.8	5.3	115.3	565.2	0
COL6A3	2	237324767	rs4663722	G	0.1632	0.08065	C	4.5	0.0339	2.223	ENSG00000163359	Unknown	25.8	1.2	1	4.6	4	0
PRUNE1	1	151034063	rs3738476	C	0.1632	0.08065	A	4.5	0.0339	2.223	ENSG00000143363	LOW	16.3	0	0	0	0	0
RPL37A	2	216500041	rs2272243	T	0.1632	0.08065	G	4.5	0.0339	2.223	ENSG00000197756	Unknown	130.3	2077.9	1466.6	3158.6	6452.6	0
TNPO1	5	72888271	rs17606	C	0.1632	0.08065	T	4.5	0.0339	2.223	ENSG00000083312	LOW	30.9	47.7	78.6	73.5	46.9	0
ASB6	9	129638201	rs3739851	A	0.4421	0.5645	G	4.499	0.03392	0.6113	ENSG00000148331	LOW	11.7	7.2	9.4	1.5	2.1	0
C9orf50	9	129615621	rs918165	C	0.4421	0.5645	T	4.499	0.03392	0.6113	ENSG00000179058	MODERATE	9.4	1.2	2.2	60.3	168.5	0
JAML	11	118210630	rs17121881	A	0.4421	0.5645	T	4.499	0.03392	0.6113	ENSG00000160593	MODERATE	1.9	0.1	1.4	0.7	0.9	0
MTRF1L	6	152994560	rs3192723	T	0.1737	0.08871	C	4.496	0.03397	2.159	ENSG00000112031	MODERATE	7.9	34.1	12.1	43.3	46.1	0
PIK3CD	1	9724365	rs11121484	T	0.1737	0.08871	C	4.496	0.03397	2.159	ENSG00000171608	LOW	3	1.1	2.1	2	1.7	1
PSG11	19	43015290	rs10414166	T	0.1737	0.08871	C	4.496	0.03397	2.159	ENSG00000243130	MODERATE	0.2	0	0	0	0	0
SLC5A5	19	17891030	rs4808709	G	0.1737	0.08871	A	4.496	0.03397	2.159	ENSG00000105641	Unknown	0.4	0	7.9	0	0	0
WDR49	3	167500172	rs13061106	T	0.1737	0.08871	C	4.496	0.03397	2.159	ENSG00000174776	LOW	1.5	0	0.1	1.9	0.4	0
MX1	21	41440964	rs467960	T	0.2368	0.3468	C	4.495	0.03399	0.5846	ENSG00000157601	LOW	5.2	0.3	0.7	0.6	1	0
TNFRSF1A	12	6330304	rs12426675	G	0.2368	0.3468	A	4.495	0.03399	0.5846	ENSG00000067182	Unknown	21.8	0.5	1.1	0.6	3.3	0
CTRL	16	67930300	rs1134760	C	0.2632	0.1613	T	4.495	0.034	1.857	ENSG00000141086	MODERATE	0.2	0	0	0	0	0
FMN2	1	240207613	rs562038978	T	0.2632	0.1613	TGCCCCCTCTACCCGGAGCGGGAATACCTCCTCC	4.495	0.034	1.857	ENSG00000155816	MODERATE	3.4	1.6	4.4	9.1	2.4	0
PSMB10	16	67936027	rs20549	G	0.2632	0.1613	A	4.495	0.034	1.857	ENSG00000205220	LOW	2.5	16.6	6.8	11.5	25.3	0
PXDNL	8	51320848	rs7827446	T	0.2632	0.1613	C	4.495	0.034	1.857	ENSG00000147485	MODERATE	5.2	0.4	0.6	34.8	3.1	0
SPHKAP	2	227991150	rs16824283	C	0.2632	0.1613	G	4.495	0.034	1.857	ENSG00000153820	MODERATE	0.7	0	0	0.4	0	0
CCDC14	3	123947055	rs17310144	G	0.3789	0.5	T	4.494	0.03401	0.6102	ENSG00000175455	MODERATE	22.5	98.1	43	29.2	14.7	0
IHH	2	219055690	rs3731881	G	0.3789	0.5	A	4.494	0.03401	0.6102	ENSG00000163501	LOW	0.3	0	0.2	0	0	0
SORL1	11	121605213	rs3824968	A	0.3789	0.5	T	4.494	0.03401	0.6102	ENSG00000137642	LOW	4.1	0.7	21.5	0.9	1.8	0
KDR	4	55106807	rs1870377	A	0.2766	0.1721	T	4.485	0.0342	1.839	ENSG00000128052	MODERATE	5.3	0.2	0.2	0.8	0.6	1
DPH3	3	16264167	rs14080	G	0.4263	0.5484	C	4.484	0.03421	0.612	ENSG00000154813	LOW	13.2	54.9	41.1	86	53.8	0
OXNAD1	3	16286348	rs842274	G	0.4263	0.5484	T	4.484	0.03421	0.612	ENSG00000154814	MODERATE	9.3	6.6	10	32.8	24.8	0
ADGRE1	19	6903909	rs443658	G	0.3947	0.5161	A	4.482	0.03426	0.6114	ENSG00000174837	MODERATE	1.2	0.5	0.7	0.5	0	0
ADGRE1	19	6904126	rs370094	T	0.3947	0.5161	C	4.482	0.03426	0.6114	ENSG00000174837	MODERATE	1.2	0.5	0.7	0.5	0	0
TRDMT1	10	17162140	rs33993216	A	0.1868	0.2903	G	4.479	0.03432	0.5616	ENSG00000107614	Unknown	4.2	12.6	3.6	5	4.7	0
BAG6	6	31642909	rs1052486	G	0.4105	0.5323	A	4.478	0.03433	0.612	ENSG00000204463	MODERATE	101.8	93.9	52.8	195.1	339.6	0
KRTAP4-8	17	41098083	rs201764113	A	0.4105	0.5323	AT	4.478	0.03433	0.612	ENSG00000204880	HIGH	0.1	0	0	0	0	0
MTCL1	18	8783837	rs35739383	T	0.4105	0.5323	C	4.478	0.03433	0.612	ENSG00000168502	MODERATE	8.2	1	6.6	18.9	6.3	0
ZNF566	19	36449858	rs2967532	T	0.4105	0.5323	G	4.478	0.03433	0.612	ENSG00000186017	LOW	5.1	6.5	4.2	1.7	0.4	0
ITPR1	3	4675127	rs2306877	C	0.3804	0.2627	A	4.476	0.03437	1.723	ENSG00000150995	LOW	3	1.4	2.6	4.4	5.7	0
TLN1	9	35712006	rs2295795	A	0.1947	0.2984	G	4.475	0.03439	0.5686	ENSG00000137076	MODERATE	17.3	26.8	25.9	37.6	17.2	0
AMER3	2	130762605	rs77687733	G	0.1211	0.2097	C	4.475	0.0344	0.5191	ENSG00000178171	MODERATE	1.6	0	0.2	0	0	0
COL22A1	8	138635019	rs10091563	A	0.1211	0.2097	G	4.475	0.0344	0.5191	ENSG00000169436	LOW	0.8	1.1	0.8	30.8	25.2	0
CRYL1	13	20489385	rs14236	G	0.1211	0.2097	A	4.475	0.0344	0.5191	ENSG00000165475	LOW	2.7	0.9	0.2	2.6	2.9	0
NAXD	13	110627470	rs3742191	G	0.1211	0.2097	A	4.475	0.0344	0.5191	ENSG00000213995	MODERATE	17.9	0	0	0	0	0
ANKRD28	3	15712134	rs2455834	A	0.3105	0.4274	G	4.468	0.03454	0.6033	ENSG00000206560	Unknown	8.3	23	11.5	82.9	60.6	0
CFAP46	10	132833484	rs4880433	T	0.3105	0.4274	C	4.468	0.03454	0.6033	ENSG00000171811	MODERATE	35.5	65.8	6.8	11.5	9.4	0
PDCD11	10	103445545	rs7831	C	0.3105	0.4274	A	4.468	0.03454	0.6033	ENSG00000148843	MODERATE	22.8	25.1	26	47.9	15	0
RAB3IL1	11	61904793	rs174474	C	0.3105	0.4274	T	4.468	0.03454	0.6033	ENSG00000167994	LOW	22.1	0.7	8.3	103.3	98.4	0
CEL	9	133071212	rs488087	T	0.1809	0.2823	C	4.461	0.03468	0.5614	ENSG00000170835	LOW	0.2	0	0	0.2	2.7	0
LMNTD1	12	25518825	rs1479500	T	0.1474	0.2419	A	4.456	0.03478	0.5416	ENSG00000152936	MODERATE	15	0.7	0.4	38.5	35.5	0
NDST1	5	150540177	rs1290147	G	0.1474	0.2419	C	4.456	0.03478	0.5416	ENSG00000070614	LOW	12.6	0	0.6	0.4	1.5	0
NLRP12	19	53824059	rs34436714	A	0.1474	0.2419	C	4.456	0.03478	0.5416	ENSG00000142405	MODERATE	1	0	0.1	0.1	0	0
NSUN5	7	73303936	rs11544043	T	0.1474	0.2419	C	4.456	0.03478	0.5416	ENSG00000130305	LOW	14.6	60.6	58.5	12.8	16.3	0
SLC7A5	16	87840501	rs113883650	T	0.1474	0.2419	TATATG	4.456	0.03478	0.5416	ENSG00000103257	Unknown	34.9	1.7	2.5	0.8	4	0
TMEM253	14	21102455	rs4982408	A	0.1474	0.2419	C	4.456	0.03478	0.5416	ENSG00000232070	LOW	0.4	0	0.3	0	0	0
TMEM63A	1	225866633	rs45492299	A	0.1474	0.2419	G	4.456	0.03478	0.5416	ENSG00000196187	MODERATE	3	0.6	4.9	9.1	8	0
POLR1E	9	37492370	rs10758433	T	0.2473	0.1475	C	4.455	0.0348	1.898	ENSG00000137054	Unknown	11.2	11.5	16.1	4.4	8.6	0
TGFBR3	1	91861569	rs1805109	T	0.2128	0.3197	C	4.453	0.03484	0.5752	ENSG00000069702	Unknown	14	0.7	1.7	48.3	18.5	0
RAD51AP2	2	17517411	rs665312	A	0.2079	0.1148	G	4.448	0.03495	2.024	ENSG00000214842	LOW	19.1	222.9	2.3	7.6	4.2	0
SCN7A	2	166405843	rs3791251	G	0.1359	0.05932	C	4.447	0.03497	2.493	ENSG00000136546	MODERATE	6.9	0.5	0.1	2	1.6	0
STK31	7	23717543	rs6945306	C	0.2737	0.3871	G	4.446	0.03497	0.5966	ENSG00000196335	MODERATE	56	163.1	32.6	16.5	12.3	0
STPG2	4	97972286	rs783960	G	0.3457	0.2339	A	4.442	0.03506	1.731	ENSG00000163116	LOW	11.1	2.6	0.9	1.3	0.6	0
STPG2	4	97972325	rs783959	T	0.3457	0.2339	C	4.442	0.03506	1.731	ENSG00000163116	LOW	11.1	2.6	0.9	1.3	0.6	0
ATP1A4	1	160155085	rs6427504	G	0.3	0.1935	A	4.442	0.03507	1.786	ENSG00000132681	MODERATE	35.8	0.2	0.2	67	4.2	0
RBM47	4	40438198	rs2291580	T	0.3	0.1935	C	4.442	0.03507	1.786	ENSG00000163694	LOW	7.1	1.9	11.4	0.9	1.5	0
TUSC1	9	25677935	rs35110225	C	0.5	0.379	T	4.432	0.03527	1.638	ENSG00000198680	LOW	32	89.6	11.5	50.7	5	1
ZNF708	19	21294629	rs1781873	T	0.5	0.379	C	4.432	0.03527	1.638	ENSG00000182141	MODERATE	6.3	6.2	4.1	0.7	0.8	0
ZYG11A	1	52854602	rs480299	G	0.5	0.379	T	4.432	0.03527	1.638	ENSG00000203995	MODERATE	21.2	3.4	6.9	0.2	0	0
KYAT3	1	88961219	rs3738055	A	0.3871	0.5081	G	4.429	0.03534	0.6115	ENSG00000137944	LOW	15.6	0	0	0	0	0
MRE11	11	94492754	rs497763	C	0.4839	0.3629	T	4.429	0.03534	1.646	ENSG00000020922	Unknown	9.9	0	0	0	0	0
ERCC6	10	49472987	rs2229760	A	0.3632	0.25	G	4.427	0.03538	1.711	ENSG00000225830	LOW	7.8	5.4	4.2	8.2	10.6	0
GRN	17	44350364	rs850713	A	0.3632	0.25	G	4.427	0.03538	1.711	ENSG00000030582	Unknown	21	9.6	45.1	1.7	3.4	0
SYNE1	6	152447661	rs502268	T	0.3564	0.4758	G	4.426	0.03539	0.61	ENSG00000131018	Unknown	8.3	2.9	5.8	8.3	9	0
PENK	8	56445692	rs3808634	T	0.2368	0.3475	C	4.426	0.0354	0.5828	ENSG00000181195	MODERATE	29.9	309	17.5	56.7	37.9	0
SEMG1	20	45207532	rs2301366	A	0.1436	0.2377	T	4.425	0.03541	0.5378	ENSG00000124233	MODERATE	0.2	0	0	0	0	1
APOH	17	66214639	rs4581	C	0.4185	0.5403	A	4.418	0.03557	0.6122	ENSG00000091583	MODERATE	0.1	0	0	0.1	0	0
CCDC150	2	196639821	rs1879128	C	0.2526	0.1532	G	4.417	0.03558	1.868	ENSG00000144395	Unknown	11.9	26.5	13.8	24.9	16.8	0
GRIK1	21	29689750	rs363538	G	0.2526	0.1532	T	4.417	0.03558	1.868	ENSG00000171189	LOW	1.4	0	0	4.6	7.9	0
SERPINA1	14	94378506	rs1303	G	0.2526	0.1532	T	4.417	0.03558	1.868	ENSG00000197249	MODERATE	0.8	0	0.1	0.1	0	0
SLC2A14	12	7891092	rs7297809	G	0.2526	0.1532	C	4.417	0.03558	1.868	ENSG00000173262	LOW	52.4	60.6	2.7	3.7	0.9	0
ZNF778	16	89228187	rs74466939	T	0.2526	0.1532	C	4.417	0.03558	1.868	ENSG00000170100	LOW	12.5	12.7	11.4	13.4	24.8	0
CARD14	17	80188371	rs28674001	A	0.3263	0.4435	G	4.411	0.03571	0.6077	ENSG00000141527	Unknown	0.8	0.7	0.4	0.6	0	0
FTSJ3	17	63823837	rs2727288	T	0.3263	0.4435	A	4.411	0.03571	0.6077	ENSG00000108592	MODERATE	13	10.4	12.8	6.1	11.9	0
PSMC5	17	63830911	rs968719	C	0.3263	0.4435	T	4.411	0.03571	0.6077	ENSG00000087191	LOW	32.7	128.6	136.3	473.4	1134	0
PTX4	16	1487838	rs2745101	A	0.3263	0.4435	G	4.411	0.03571	0.6077	ENSG00000251692	MODERATE	3.9	0	0	0	0	0
PTX4	16	1488432	rs2745102	G	0.3263	0.4435	A	4.411	0.03571	0.6077	ENSG00000251692	LOW	3.9	0	0	0	0	0
PTX4	16	1488463	rs2745103	T	0.3263	0.4435	C	4.411	0.03571	0.6077	ENSG00000251692	MODERATE	3.9	0	0	0	0	0
ABI3BP	3	100821043	rs7615467	T	0.1543	0.25	C	4.41	0.03573	0.5472	ENSG00000154175	Unknown	12.3	0.1	0.2	7.2	7.8	0
SOAT1	1	179350406	rs3753526	G	0.1543	0.25	C	4.41	0.03573	0.5472	ENSG00000057252	LOW	6.8	5.6	8.2	19.5	10.8	1
CAV3	3	8733975	rs1008642	T	0.4579	0.3387	C	4.403	0.03587	1.649	ENSG00000182533	LOW	0.2	0	0.1	4.4	1.7	0
PAX4	7	127610853	rs712700	T	0.4579	0.3387	C	4.403	0.03587	1.649	ENSG00000106331	HIGH	3.6	0	0	2.6	8.7	0
PAX4	7	127611134	rs712701	T	0.4579	0.3387	G	4.403	0.03587	1.649	ENSG00000106331	MODERATE	3.6	0	0	2.6	8.7	0
SYCP2L	6	10906023	rs4713039	G	0.1989	0.3033	A	4.395	0.03604	0.5705	ENSG00000153157	LOW	5.1	3.9	8.1	10.8	2.3	0
COL24A1	1	85909971	rs1502657	C	0.3226	0.2119	G	4.394	0.03607	1.771	ENSG00000171502	LOW	1.9	1.1	0.4	0	0	0
TLR10	4	38774682	rs11466652	C	0.1223	0.2119	T	4.393	0.03608	0.5185	ENSG00000174123	LOW	0.4	0	0	0	0	0
COL1A2	7	94413927	rs42524	C	0.08421	0.1613	G	4.392	0.03611	0.4782	ENSG00000164692	MODERATE	49.7	5.1	3.2	7.1	22	0
IFI44	1	78650220	rs2070123	C	0.08421	0.1613	T	4.392	0.03611	0.4782	ENSG00000137965	MODERATE	4.8	0	0.4	0.4	0.5	0
PRX	19	40395104	rs3745202	C	0.08421	0.1613	G	4.392	0.03611	0.4782	ENSG00000105227	MODERATE	1.6	0.2	0.7	0	0	0
SCML4	6	107705251	rs1546960	A	0.08421	0.1613	G	4.392	0.03611	0.4782	ENSG00000146285	LOW	10.4	1.1	0.5	71.9	104.1	0
ZP2	16	21204351	rs2075526	G	0.3316	0.45	A	4.389	0.03616	0.6063	ENSG00000103310	LOW	0.7	0	0	0	0	0
NAV3	12	78148919	rs366527	C	0.3152	0.4333	T	4.388	0.03619	0.602	ENSG00000067798	LOW	5	0.2	0.5	7.6	3.6	0
MOV10L1	22	50115085	rs742183	T	0.2947	0.4098	A	4.388	0.0362	0.6018	ENSG00000073146	Unknown	27.7	68.2	38.5	110.5	224.1	1
FBN2	5	128287291	rs2042327	T	0.5158	0.3952	C	4.385	0.03626	1.63	ENSG00000138829	Unknown	4.6	12.7	3.8	2.7	5.3	0
PHF20	20	35869591	rs6121073	A	0.1889	0.1	G	4.382	0.03632	2.096	ENSG00000025293	Unknown	17.4	55.4	46.4	349.5	510.4	0
MIIP	1	12022869	rs2295283	A	0.2526	0.3629	G	4.377	0.03643	0.5934	ENSG00000116691	MODERATE	18.2	14.7	41.9	26	38.7	0
TPM1	15	63048408	rs4075047	C	0.2526	0.3629	T	4.377	0.03643	0.5934	ENSG00000140416	Unknown	9.6	21.6	75.4	4.5	13.2	0
VCP	9	35060305	rs684562	C	0.3421	0.4597	T	4.366	0.03667	0.6112	ENSG00000165280	Unknown	25.6	127.7	117.9	24.1	36.5	0
TAS2R1	5	9629701	rs41469	T	0.1684	0.2661	C	4.364	0.03671	0.5585	ENSG00000169777	MODERATE	13	0.2	0.2	40.2	54	0
CPVL	7	29030593	rs7313	A	0.2895	0.4032	G	4.362	0.03675	0.603	ENSG00000106066	MODERATE	10.6	15.2	103.9	15.2	6.4	0
FAM120AOS	9	93447661	rs10821128	T	0.4355	0.5565	C	4.359	0.03681	0.6149	ENSG00000188938	MODERATE	9.1	12.4	16.4	0.4	2.5	0
CCDC7	10	32456334	rs7897978	C	0.1828	0.09677	T	4.357	0.03687	2.088	ENSG00000216937	LOW	65.5	70.9	6.1	397.3	669.2	0
SPATA22	17	3449015	rs11556563	C	0.1613	0.2581	T	4.355	0.0369	0.5529	ENSG00000141255	MODERATE	75.9	958.8	28.8	175.6	154.8	0
TTC29	4	146833787	rs12506386	C	0.09043	0.1694	T	4.352	0.03697	0.4876	ENSG00000137473	Unknown	55.9	85.1	7.3	509.6	355.5	1
HKDC1	10	69232908	rs874556	C	0.5316	0.4113	T	4.347	0.03707	1.624	ENSG00000156510	MODERATE	0.6	0	0.2	0.4	0	0
LMX1B	9	126690950	rs2277158	A	0.5316	0.4113	G	4.347	0.03707	1.624	ENSG00000136944	LOW	3.1	0	0.7	1.1	0	0
NXF1	11	62796537	rs4693	C	0.5316	0.4113	T	4.347	0.03707	1.624	ENSG00000162231	LOW	23	20.6	19.6	17.8	10.4	0
FMO1	1	171258077	rs10912675	C	0.2895	0.1855	T	4.346	0.0371	1.789	ENSG00000010932	Unknown	1.6	0	0	0.6	1	0
SLC22A7	6	43302413	rs2270860	T	0.2895	0.1855	C	4.346	0.0371	1.789	ENSG00000137204	LOW	0.1	0	0	0	0	0
SLC5A10	17	19015197	rs768520700	ACGGTACGGGGGTGGGGGC	0.2895	0.1855	A	4.346	0.0371	1.789	ENSG00000154025	MODERATE	0.3	0.2	0.2	8.7	20.1	0
MAMSTR	19	48714854	rs33988101	T	0.2421	0.1452	G	4.345	0.03711	1.881	ENSG00000176909	LOW	7.7	0.5	1.7	0.4	1.4	0
MAN1A1	6	119189776	rs2072890	C	0.2421	0.1452	A	4.345	0.03711	1.881	ENSG00000111885	LOW	8.7	2.1	3.9	149.9	24.4	0
PRAMEF18	1	13225001	rs201636235	A	0.2421	0.1452	G	4.345	0.03711	1.881	ENSG00000279804	LOW	0.4	0	0	0	0	0
RASIP1	19	48728969	rs2287922	A	0.2421	0.1452	G	4.345	0.03711	1.881	ENSG00000105538	MODERATE	4	0.9	10.2	3.8	4.6	0
USP51	23	55488385	rs3126255	C	0.4737	0.3065	T	4.345	0.03712	2.037	ENSG00000247746	LOW	1.3	3.6	6.7	0.3	0.8	0
FERMT3	11	64219867	rs11231726	T	0.1158	0.2016	C	4.342	0.03718	0.5186	ENSG00000149781	Unknown	2.5	1.1	0.7	0.1	0.8	0
LRCH1	13	46699323	rs706621	G	0.1158	0.2016	C	4.342	0.03718	0.5186	ENSG00000136141	Unknown	5	0.7	3.2	1.2	1.1	0
MYLK4	6	2749147	rs2296356	T	0.1158	0.2016	C	4.342	0.03718	0.5186	ENSG00000145949	MODERATE	0.3	0	0.1	0.4	0	0
OXTR	3	8767498	rs237902	A	0.1158	0.2016	G	4.342	0.03718	0.5186	ENSG00000180914	LOW	0.5	0.7	1.3	0.9	1.5	1
ZNF175	19	51586729	rs61736479	G	0.1158	0.2016	C	4.342	0.03718	0.5186	ENSG00000105497	MODERATE	15	5.8	4.1	9.5	7	0
FBXO34	14	55351799	rs1045002	A	0.4316	0.3145	T	4.341	0.0372	1.655	ENSG00000178974	MODERATE	24.1	39.4	14.6	134.7	158.7	0
FOSL2	2	28411923	rs12624279	A	0.4316	0.3145	G	4.341	0.0372	1.655	ENSG00000075426	LOW	13.8	1.7	2.5	1.1	2.2	0
PLCB4	20	9307875	rs6077510	A	0.427	0.5492	G	4.334	0.03735	0.6116	ENSG00000101333	MODERATE	2.1	1.4	1.3	1	0.4	0
ZNF214	11	7001486	rs1156526	T	0.3632	0.25	C	4.333	0.03739	1.711	ENSG00000149050	MODERATE	8	5.6	2.8	2.5	0.4	1
COL6A2	21	46131919	rs7279622	C	0.4737	0.3548	T	4.332	0.0374	1.636	ENSG00000142173	Unknown	33.2	2.7	10.7	3.2	7.6	0
SERPINB5	18	63503488	rs1455556	T	0.4737	0.3548	C	4.332	0.0374	1.636	ENSG00000206075	LOW	0.4	2.6	0.6	7.6	15.2	0
CABIN1	22	24096098	rs2236622	T	0.3579	0.4758	C	4.331	0.03743	0.6141	ENSG00000099991	Unknown	24.4	37.5	30.6	12.4	11.5	0
CSHL1	17	63910210	rs2727307	T	0.3579	0.4758	G	4.331	0.03743	0.6141	ENSG00000204414	MODERATE	0.3	0	0.2	0	0	0
CSHL1	17	63910216	rs2246207	A	0.3579	0.4758	G	4.331	0.03743	0.6141	ENSG00000204414	LOW	0.3	0	0.2	0	0	0
CSHL1	17	63910654	rs2006208	A	0.3579	0.4758	G	4.331	0.03743	0.6141	ENSG00000204414	Unknown	0.3	0	0.2	0	0	0
SYNE1	6	152451129	rs214976	A	0.3579	0.4758	G	4.331	0.03743	0.6141	ENSG00000131018	MODERATE	8.3	2.9	5.8	8.3	9	0
KANK1	9	712137	rs912175	C	0.1895	0.2903	G	4.318	0.03771	0.5714	ENSG00000107104	LOW	12.1	16.2	23.9	85.1	178.6	0
KANK1	9	712156	rs912174	G	0.1895	0.2903	T	4.318	0.03771	0.5714	ENSG00000107104	MODERATE	12.1	16.2	23.9	85.1	178.6	0
SYNM	15	99130313	rs1670227	C	0.1895	0.2903	T	4.318	0.03771	0.5714	ENSG00000182253	LOW	1.5	3.7	11.9	7.1	3.4	0
ACAT2	6	159775311	rs25683	G	0.3883	0.2742	A	4.317	0.03773	1.68	ENSG00000120437	MODERATE	6.6	14.7	48.7	168.5	110	0
HLTF	3	149068321	rs812249	C	0.2865	0.4016	T	4.317	0.03773	0.5983	ENSG00000071794	LOW	37.7	110.2	89	9.5	5.8	0
KRTAP4-5	17	41149523	rs141265645	T	0.4043	0.525	TGGCAGCAGCTGGGGC	4.312	0.03783	0.6139	ENSG00000198271	MODERATE	0	0	0	0	0	0
OR51I2	11	5453888	rs12577167	G	0.1421	0.2339	A	4.312	0.03785	0.5426	ENSG00000187918	MODERATE	0.7	0	0	0	0	0
PCDHGA2	5	141339523	rs6861047	A	0.1421	0.2339	G	4.312	0.03785	0.5426	ENSG00000081853	LOW	10.4	0	0.2	0	0	0
SFRP4	7	37907501	rs1802074	T	0.1421	0.2339	C	4.312	0.03785	0.5426	ENSG00000106483	MODERATE	5.8	0.2	0.5	0.8	0.9	0
C1orf167	1	11771558	rs6667720	C	0.2105	0.3145	T	4.309	0.03791	0.5812	ENSG00000215910	MODERATE	34	14.1	3.4	12.6	13.2	0
SIGLEC15	18	45839038	rs2919643	C	0.2105	0.3145	T	4.309	0.03791	0.5812	ENSG00000197046	MODERATE	0.3	0.1	0	0.4	0	0
PGM3	6	83172021	rs542948	C	0.3526	0.2419	T	4.307	0.03796	1.707	ENSG00000013375	LOW	16.8	54.3	31.1	40.4	15.6	0
RBM33	7	155738260	rs2178428	C	0.3526	0.2419	T	4.307	0.03796	1.707	ENSG00000184863	LOW	16	29.3	22.4	18.4	29.8	0
RBM33	7	155738386	rs3735576	G	0.3526	0.2419	A	4.307	0.03796	1.707	ENSG00000184863	MODERATE	16	29.3	22.4	18.4	29.8	0
RBM33	7	155766709	rs2272479	G	0.3526	0.2419	A	4.307	0.03796	1.707	ENSG00000184863	Unknown	16	29.3	22.4	18.4	29.8	0
TNFRSF10A	8	23202743	rs17620	T	0.3526	0.2419	C	4.307	0.03796	1.707	ENSG00000104689	MODERATE	2.6	0	0.2	0	0	0
DPM2	9	127935750	rs7997	G	0.3737	0.4919	C	4.306	0.03798	0.6162	ENSG00000136908	MODERATE	13.6	14.9	20.7	5.6	9.4	0
FAM102A	9	127944802	rs2274426	A	0.3737	0.4919	G	4.306	0.03798	0.6162	ENSG00000167106	LOW	15.4	5.9	9.3	4.6	4.3	0
SSPO	7	149818665	rs740113	G	0.3737	0.4919	A	4.306	0.03798	0.6162	ENSG00000197558	Unknown	0.2	0	0.9	0.1	0	0
LAMA1	18	6985632	rs617206	C	0.3617	0.25	T	4.304	0.03803	1.7	ENSG00000101680	LOW	20.9	0.5	1.7	1.1	1.8	1
GAA	17	80110889	rs2304843	C	0.4053	0.2903	A	4.303	0.03804	1.666	ENSG00000171298	Unknown	30.7	18.4	26.8	42.5	25.5	0
TNFRSF10B	8	23027818	rs2293400	T	0.4053	0.2903	A	4.303	0.03804	1.666	ENSG00000120889	Unknown	7.8	0.2	2	0.2	1.5	0
DPYSL2	8	26653276	rs708621	C	0.4368	0.5565	T	4.298	0.03815	0.6183	ENSG00000092964	LOW	7.5	3.1	8.5	2.6	6.4	0
SLC2A4	17	7283804	rs5435	T	0.4368	0.5565	C	4.298	0.03815	0.6183	ENSG00000181856	LOW	1.5	2.1	2.7	5.7	3.6	0
EIF4A2	3	186784876	rs3816112	T	0.07692	0.1525	C	4.296	0.0382	0.463	ENSG00000156976	Unknown	32.9	100.9	174	25.8	37.8	0
COMT	22	19963748	rs4680	A	0.3053	0.4194	G	4.291	0.03831	0.6084	ENSG00000093010	MODERATE	18.2	4.4	5.3	3.6	7.4	1
UHRF1BP1	6	34856859	rs11755393	G	0.3053	0.4194	A	4.291	0.03831	0.6084	ENSG00000065060	MODERATE	22.5	13.7	11.9	8	11	0
UHRF1BP1	6	34864089	rs3734264	A	0.3053	0.4194	G	4.291	0.03831	0.6084	ENSG00000065060	LOW	22.5	13.7	11.9	8	11	0
CADPS2	7	122438360	rs2074589	G	0.3789	0.2661	T	4.291	0.03832	1.683	ENSG00000081803	LOW	1.9	0.5	2.5	5.5	5.3	0
CNTN4	3	3034600	rs6765545	C	0.3895	0.5081	G	4.291	0.03832	0.6177	ENSG00000144619	Unknown	15.7	3.9	4	291.2	104.8	0
DCAF13	8	103415131	rs3134295	A	0.3895	0.5081	C	4.291	0.03832	0.6177	ENSG00000164934	MODERATE	25.3	85	87.9	33.6	10.8	0
GAB4	22	16988136	rs5992604	A	0.3789	0.2661	G	4.291	0.03832	1.683	ENSG00000215568	LOW	19.6	2.8	0.7	6.2	17.6	0
ADAM33	20	3673786	rs2271511	T	0.07895	0.1532	C	4.287	0.0384	0.4737	ENSG00000149451	LOW	5.4	0.6	0.5	0.4	0	0
ARFGEF3	6	138294011	rs203145	A	0.07895	0.1532	G	4.287	0.0384	0.4737	ENSG00000112379	LOW	1.3	1	0.2	39.6	9.4	0
COL1A2	7	94409622	rs42518	C	0.07895	0.1532	T	4.287	0.0384	0.4737	ENSG00000164692	Unknown	49.7	5.1	3.2	7.1	22	0
MYO9B	19	17172848	rs2279006	T	0.07895	0.1532	C	4.287	0.0384	0.4737	ENSG00000099331	LOW	21.8	8	13.2	4.2	7.6	0
TLE1	9	81652232	rs2228173	T	0.07895	0.1532	C	4.287	0.0384	0.4737	ENSG00000196781	LOW	15	1.6	119.9	0.7	2.4	0
CHD5	1	6149303	rs12565328	T	0.4211	0.5403	C	4.287	0.03841	0.6187	ENSG00000116254	LOW	16.4	3.4	17	202.3	67.4	0
PSD3	8	18808700	rs2638653	A	0.4211	0.5403	G	4.287	0.03841	0.6187	ENSG00000156011	Unknown	12.7	10	15.8	598.4	164.8	0
RNF181	2	85596961	rs2232748	C	0.4211	0.5403	G	4.287	0.03841	0.6187	ENSG00000168894	MODERATE	36.3	89.5	30.4	308	193.3	0
ACO2	22	41515521	rs1799932	C	0.4053	0.5242	T	4.284	0.03847	0.6185	ENSG00000100412	LOW	9.6	23.6	36.4	10.7	6.8	0
DNTTIP2	1	93877467	rs2391322	A	0.4053	0.5242	G	4.284	0.03847	0.6185	ENSG00000067334	LOW	12	54	70.5	28.9	7.4	0
OR2A25	7	144074315	rs59319753	C	0.4053	0.5242	G	4.284	0.03847	0.6185	ENSG00000221933	LOW	0.4	0	0	0	0	0
LAMA1	18	7012124	rs9946794	G	0.2316	0.1371	A	4.279	0.03858	1.897	ENSG00000101680	LOW	20.9	0.5	1.7	1.1	1.8	1
LZTR1	22	20994625	rs4822790	T	0.2316	0.1371	C	4.279	0.03858	1.897	ENSG00000099949	LOW	10.8	2.6	1.7	0.8	1.3	0
MUC16	19	8947028	rs12984130	T	0.2316	0.1371	G	4.279	0.03858	1.897	ENSG00000181143	LOW	0.7	0.2	0	11.7	12.8	0
MUC16	19	8947074	rs12982113	A	0.2316	0.1371	T	4.279	0.03858	1.897	ENSG00000181143	MODERATE	0.7	0.2	0	11.7	12.8	0
MUC16	19	8947220	rs12984471	C	0.2316	0.1371	G	4.279	0.03858	1.897	ENSG00000181143	MODERATE	0.7	0.2	0	11.7	12.8	0
MUC16	19	8949383	rs12977368	C	0.2316	0.1371	A	4.279	0.03858	1.897	ENSG00000181143	MODERATE	0.7	0.2	0	11.7	12.8	0
NR3C2	4	148436862	rs2070951	G	0.2684	0.379	C	4.276	0.03866	0.6011	ENSG00000151623	Unknown	4.8	1.2	4.9	47.2	30.6	0
NUBP2	16	1786708	rs2575351	G	0.2684	0.379	C	4.276	0.03866	0.6011	ENSG00000095906	Unknown	14.5	35.1	28.3	27.4	62.9	0
NUBP2	16	1786708	rs2575351	G	0.2684	0.379	C	4.276	0.03866	0.6011	ENSG00000095906	Unknown	14.5	35.1	28.3	27.4	62.9	0
MUSK	9	110695446	rs10980531	A	0.1648	0.2623	G	4.273	0.03872	0.5551	ENSG00000030304	LOW	5.9	0.3	0.2	2.7	3.3	0
CAPNS2	16	55567476	rs1502003	G	0.4895	0.371	A	4.271	0.03877	1.626	ENSG00000256812	LOW	0.1	0	0	0	0	0
LRP5L	22	25357264	rs133194	G	0.4895	0.371	A	4.271	0.03877	1.626	ENSG00000100068	LOW	5	0.9	3.4	0.5	0	0
TNFRSF1A	12	6333180	rs1800692	A	0.4895	0.371	G	4.271	0.03877	1.626	ENSG00000067182	MODERATE	21.8	0.5	1.1	0.6	3.3	0
NEXN	1	77926761	rs1166698	A	0.1489	0.2419	G	4.27	0.03879	0.5483	ENSG00000162614	MODERATE	4.2	0.7	2.1	15.1	5.4	0
SOAT1	1	179351443	rs13306731	G	0.1489	0.2419	A	4.27	0.03879	0.5483	ENSG00000057252	MODERATE	6.8	5.6	8.2	19.5	10.8	1
PDIA6	2	10788780	rs1734432	C	0.5054	0.3852	T	4.27	0.0388	1.631	ENSG00000143870	Unknown	12.4	95.8	139.7	6.1	12.1	0
C1orf141	1	67219760	rs7518660	A	0.3579	0.4754	G	4.262	0.03898	0.615	ENSG00000203963	Unknown	18.7	6	0.7	83.3	78.9	0
NF1	17	31218969	rs67472948	A	0.3895	0.5082	AT	4.259	0.03905	0.6174	ENSG00000196712	Unknown	15.4	28.2	25.6	149	70	0
CUBN	10	16840519	rs703064	T	0.2789	0.1774	C	4.254	0.03915	1.794	ENSG00000107611	LOW	1.2	0.7	0.2	25.3	25.4	0
GOLGA2	9	128265684	rs12335848	G	0.2789	0.1774	A	4.254	0.03915	1.794	ENSG00000167110	LOW	16.1	42.2	27.1	26.9	4	1
GOLGA2	9	128265947	rs12345218	A	0.2789	0.1774	G	4.254	0.03915	1.794	ENSG00000167110	Unknown	16.1	42.2	27.1	26.9	4	1
PCNT	21	46431882	rs9983522	A	0.2789	0.1774	G	4.254	0.03915	1.794	ENSG00000160299	LOW	14.5	43.2	42.2	17.8	19.3	0
PCNT	21	46435963	rs17371795	G	0.2789	0.1774	A	4.254	0.03915	1.794	ENSG00000160299	LOW	14.5	43.2	42.2	17.8	19.3	0
ST14	11	130196557	rs570246456	G	0.2789	0.1774	GC	4.254	0.03915	1.794	ENSG00000149418	Unknown	2.1	0.2	0.1	27.9	11.5	0
FAM160B1	10	114833416	rs11196939	T	0.2903	0.4032	C	4.254	0.03916	0.6055	ENSG00000151553	Unknown	16	10.4	4.8	20.4	26.1	0
LAMA4	6	112117709	rs3216857	G	0.4737	0.3534	GA	4.253	0.03918	1.646	ENSG00000112769	Unknown	9.4	0.7	0.5	76.6	34	0
BAIAP3	16	1347814	rs1132358	T	0.3158	0.2097	C	4.248	0.03929	1.74	ENSG00000007516	LOW	7.6	3.1	1.3	3.2	1.1	0
CPXCR1	23	88753806	rs5984611	A	0.1087	0.2333	G	4.243	0.03942	0.4007	ENSG00000147183	MODERATE	12.1	0.5	0.2	56.8	5.4	0
MSR1	8	16155139	rs2229388	C	0.2074	0.1167	G	4.237	0.03955	1.982	ENSG00000038945	MODERATE	4.9	3.3	1.4	2.2	2.1	0
DNTTIP2	1	93877008	rs3747965	C	0.413	0.5328	A	4.233	0.03963	0.6171	ENSG00000067334	MODERATE	12	54	70.5	28.9	7.4	0
CRB2	9	123365974	rs1105222	C	0.3211	0.4355	G	4.233	0.03965	0.613	ENSG00000148204	MODERATE	1.1	0.1	0.1	3.9	6.2	0
CRB2	9	123366400	rs11790447	C	0.3211	0.4355	G	4.233	0.03965	0.613	ENSG00000148204	Unknown	1.1	0.1	0.1	3.9	6.2	0
UHRF1	19	4945902	rs2250982	A	0.3211	0.4355	C	4.233	0.03965	0.613	ENSG00000276043	LOW	3.1	4.2	6.9	2.5	0.9	1
FANCI	15	89263490	rs1981624	A	0.4076	0.2917	G	4.228	0.03976	1.671	ENSG00000140525	Unknown	28.3	45	68	5.9	5.3	1
GLMN	1	92247041	rs35752451	GAA	0.2312	0.339	G	4.227	0.03978	0.5864	ENSG00000174842	Unknown	11.2	13	28.1	1.5	1	0
EXOC3L4	14	103110106	rs729183	T	0.5053	0.3871	C	4.22	0.03996	1.617	ENSG00000205436	LOW	0.1	0.1	0.9	0	0	0
EXOC3L4	14	103110106	rs729183	T	0.5053	0.3871	C	4.22	0.03996	1.617	ENSG00000205436	MODERATE	0.1	0.1	0.9	0	0	0
EXOC3L4	14	103110107	rs744153	C	0.5053	0.3871	G	4.22	0.03996	1.617	ENSG00000205436	LOW	0.1	0.1	0.9	0	0	0
EXOC3L4	14	103110107	rs744153	C	0.5053	0.3871	G	4.22	0.03996	1.617	ENSG00000205436	MODERATE	0.1	0.1	0.9	0	0	0
MRGPRX4	11	18173417	rs1869788	G	0.5053	0.3871	A	4.22	0.03996	1.617	ENSG00000179817	MODERATE	0.6	0	0	0	0	0
FAT3	11	92798190	rs7949157	A	0.2211	0.129	G	4.219	0.03997	1.916	ENSG00000165323	MODERATE	0.8	0.4	5.1	3.6	3.1	0
GLB1L2	11	134356397	rs3802929	G	0.2211	0.129	A	4.219	0.03997	1.916	ENSG00000149328	Unknown	7	2.3	4.2	1.7	4.9	0
LUM	12	91108473	rs17853500	G	0.2211	0.129	A	4.219	0.03997	1.916	ENSG00000139329	LOW	30.9	0.2	0.9	2.4	2.9	0
IGF2R	6	160096449	rs1803989	T	0.1632	0.2581	C	4.214	0.04009	0.5605	ENSG00000197081	LOW	13.8	6.5	9.6	5.3	3.6	0
MLC1	22	50077379	rs2072874	T	0.1632	0.2581	C	4.214	0.04009	0.5605	ENSG00000100427	Unknown	2.8	0.3	0	1.1	0	0
OAS3	12	112938647	rs1859329	C	0.1632	0.2581	T	4.214	0.04009	0.5605	ENSG00000111331	LOW	3	0.5	0.2	6.1	5.9	0
PLPP1	5	55534552	rs11745331	A	0.1632	0.2581	G	4.214	0.04009	0.5605	ENSG00000067113	Unknown	18.1	47	18.1	30.3	19.1	0
SNX1	15	64126198	rs1130603	G	0.1632	0.2581	A	4.214	0.04009	0.5605	ENSG00000028528	LOW	17.7	25.9	19.4	2.2	2.5	0
SSPO	7	149812331	rs740109	T	0.1632	0.2581	C	4.214	0.04009	0.5605	ENSG00000197558	Unknown	0.2	0	0.9	0.1	0	0
SSPO	7	149814814	rs62492762	T	0.1632	0.2581	C	4.214	0.04009	0.5605	ENSG00000197558	Unknown	0.2	0	0.9	0.1	0	0
SSPO	7	149815989	rs2240362	C	0.1632	0.2581	G	4.214	0.04009	0.5605	ENSG00000197558	Unknown	0.2	0	0.9	0.1	0	0
SSPO	7	149819701	rs62492765	A	0.1632	0.2581	G	4.214	0.04009	0.5605	ENSG00000197558	Unknown	0.2	0	0.9	0.1	0	0
SSPO	7	149826495	rs62492839	T	0.1632	0.2581	C	4.214	0.04009	0.5605	ENSG00000197558	Unknown	0.2	0	0.9	0.1	0	0
CHSY1	15	101177892	rs28364839	G	0.1105	0.1935	C	4.212	0.04013	0.5178	ENSG00000131873	LOW	10.8	3.9	7.2	0.7	1.3	0
HIVEP1	6	12123016	rs2228220	G	0.1105	0.1935	A	4.212	0.04013	0.5178	ENSG00000095951	MODERATE	7.3	3.6	3.1	2.1	1.5	0
PSAPL1	4	7433467	rs12498567	A	0.1105	0.1935	G	4.212	0.04013	0.5178	ENSG00000178597	LOW	19.9	0	0	0	0	0
TEC	4	48145292	rs17574371	C	0.1105	0.1935	T	4.212	0.04013	0.5178	ENSG00000135605	LOW	5.5	0.7	1.1	3.9	1.7	0
ZNF143	11	9516357	rs10743108	G	0.1105	0.1935	C	4.212	0.04013	0.5178	ENSG00000166478	MODERATE	20.4	42.3	21.7	13	7.8	0
ARHGEF40	14	21088804	rs35186993	A	0.2474	0.3548	AT	4.211	0.04017	0.5976	ENSG00000165801	Unknown	4.7	2.6	2.5	0.8	2	0
CRIM1	2	36477001	rs848547	C	0.2474	0.3548	T	4.211	0.04017	0.5976	ENSG00000150938	LOW	8.1	2.1	8.7	0.9	1.3	0
F8	23	154930010	rs1800291	C	0.2527	0.1167	G	4.206	0.04028	2.561	ENSG00000185010	MODERATE	17.2	1.6	2.5	0.9	1.9	0
OR52N1	11	5788760	rs11039038	A	0.2632	0.1639	G	4.203	0.04035	1.821	ENSG00000181001	LOW	0.4	0	0	0	0	0
LAMA1	18	6956505	rs11270496	A	0.1421	0.2333	ACAGCTCCAGCTC	4.194	0.04056	0.5443	ENSG00000101680	MODERATE	20.9	0.5	1.7	1.1	1.8	1
FLNB	3	58109739	rs2708318	G	0.3421	0.2339	T	4.191	0.04065	1.703	ENSG00000136068	Unknown	11.7	1.9	5.1	15.8	17.1	0
PRDM10	11	129915699	rs3734073	A	0.3421	0.2339	G	4.191	0.04065	1.703	ENSG00000170325	LOW	5.6	0.3	0.6	2.9	2.9	0
TAOK2	16	29983601	rs3814883	T	0.3421	0.2339	C	4.191	0.04065	1.703	ENSG00000149930	LOW	21.2	21.1	17.2	3.1	2.1	0
MCM3AP	21	46266025	rs2839181	G	0.2842	0.3952	A	4.19	0.04066	0.6077	ENSG00000160294	LOW	15.7	18.9	13.4	2.5	3.6	0
ARHGEF10L	1	17696870	rs2270978	C	0.07368	0.1452	T	4.188	0.0407	0.4684	ENSG00000074964	LOW	3.9	2.1	1.5	8.9	6.9	0
CHSY1	15	101251400	rs7175303	A	0.07368	0.1452	G	4.188	0.0407	0.4684	ENSG00000131873	LOW	10.8	3.9	7.2	0.7	1.3	0
CLCN1	7	143319835	rs6962852	T	0.07368	0.1452	C	4.188	0.0407	0.4684	ENSG00000188037	LOW	1	0.1	1.5	20.5	67.5	0
KIF27	9	83903881	rs12001918	C	0.07368	0.1452	T	4.188	0.0407	0.4684	ENSG00000165115	MODERATE	31.7	55.7	20.9	137.7	100.4	0
MYO18B	22	25770933	rs3859866	G	0.07368	0.1452	C	4.188	0.0407	0.4684	ENSG00000133454	MODERATE	2.4	0.5	1.2	50.3	28.5	0
MYO18B	22	25777694	rs5761170	T	0.07368	0.1452	C	4.188	0.0407	0.4684	ENSG00000133454	MODERATE	2.4	0.5	1.2	50.3	28.5	0
TMC3	15	81332687	rs8031046	T	0.07368	0.1452	C	4.188	0.0407	0.4684	ENSG00000188869	MODERATE	3	0.7	0.2	0.1	0	0
FDX2	19	10315746	rs378395	A	0.3368	0.4516	C	4.186	0.04076	0.6168	ENSG00000267673	LOW	6.3	0	0	0	0	0
FDX2	19	10315952	rs395782	T	0.3368	0.4516	C	4.186	0.04076	0.6168	ENSG00000267673	LOW	6.3	0	0	0	0	0
IL31RA	5	55859574	rs1009639	C	0.3368	0.4516	T	4.186	0.04076	0.6168	ENSG00000164509	LOW	5.9	2.7	0.5	1.8	0.9	0
SERTAD1	19	40423456	rs268687	C	0.3368	0.4516	T	4.186	0.04076	0.6168	ENSG00000197019	MODERATE	5.5	1	4.9	1.2	3.1	0
ZNF365	10	62399574	rs3758490	G	0.3368	0.4516	T	4.186	0.04076	0.6168	ENSG00000138311	MODERATE	1.6	0	0.4	0.3	0	0
UGDH	4	39514116	rs10019532	G	0.2826	0.1803	A	4.186	0.04077	1.791	ENSG00000109814	LOW	5	2.4	4	0.9	0.9	0
ICE2	15	60442498	rs1063100	A	0.2174	0.125	G	4.184	0.04081	1.944	ENSG00000128915	LOW	8.6	17.7	31.4	12.5	11.9	0
DROSHA	5	31409145	rs2241337	G	0.3777	0.2661	A	4.182	0.04085	1.673	ENSG00000113360	LOW	12.8	5.8	8.4	2.5	4.3	1
C2CD3	11	74095398	rs11235995	T	0.383	0.2705	C	4.18	0.04091	1.674	ENSG00000168014	MODERATE	19.9	9.9	6.5	25.7	19	0
OR52E6	11	5841615	rs4592451	G	0.4632	0.3468	A	4.18	0.04091	1.625	ENSG00000205409	MODERATE	1.1	0	0	0	0	0
SPTA1	1	158648665	rs2246434	A	0.4632	0.3468	G	4.18	0.04091	1.625	ENSG00000163554	Unknown	2.2	0	0	1.5	0	0
TGM6	20	2432674	rs2076652	C	0.4632	0.3468	T	4.18	0.04091	1.625	ENSG00000166948	Unknown	0.1	0	0	0	0	0
ADCY1	7	45664372	rs1042009	G	0.5211	0.4032	A	4.178	0.04096	1.61	ENSG00000164742	LOW	3.9	0.7	6.8	2.3	0.4	0
RETREG1	5	16508565	rs332811	G	0.5211	0.4032	A	4.178	0.04096	1.61	ENSG00000154153	Unknown	5.7	0	0	0	0	0
PEX7	6	136872183	rs528916866	*	0.1702	0.08871	T	4.177	0.04098	2.107	ENSG00000112357	Unknown	19.4	34.9	17.6	8.7	7.3	0
PEX7	6	136872183	rs528916866	*	0.1702	0.08871	T	4.177	0.04098	2.107	ENSG00000112357	Unknown	19.4	34.9	17.6	8.7	7.3	0
DISP2	15	40363940	rs12443160	C	0.3947	0.2823	T	4.171	0.04113	1.658	ENSG00000140323	LOW	2.4	4.2	6.6	0.9	1.5	0
DNAH2	17	7770610	rs9909288	G	0.3947	0.2823	C	4.171	0.04113	1.658	ENSG00000183914	LOW	21	11.6	2.3	5	1.7	0
TAF1A	1	222561461	rs1134898	C	0.3947	0.2823	G	4.171	0.04113	1.658	ENSG00000143498	LOW	11.7	7.7	10.2	1.2	0.4	0
ZIM2	19	56782026	rs2286751	A	0.3947	0.2823	G	4.171	0.04113	1.658	ENSG00000269699	LOW	11.4	7.5	18.3	24.1	24.5	0
DDHD2	8	38268841	rs1149	C	0.1368	0.2258	G	4.17	0.04114	0.5436	ENSG00000085788	Unknown	16.8	13	30.2	3.8	7.6	0
GAA	17	80112732	rs2304837	A	0.1368	0.2258	G	4.17	0.04114	0.5436	ENSG00000171298	Unknown	30.7	18.4	26.8	42.5	25.5	0
PAX9	14	36666547	rs12881240	T	0.1368	0.2258	C	4.17	0.04114	0.5436	ENSG00000198807	LOW	0.2	0.7	0.1	0.2	0	0
PAX9	14	36666547	rs12881240	T	0.1368	0.2258	C	4.17	0.04114	0.5436	ENSG00000198807	MODERATE	0.2	0.7	0.1	0.2	0	0
SLC40A1	2	189579904	rs1439816	C	0.1368	0.2258	G	4.17	0.04114	0.5436	ENSG00000138449	Unknown	16.2	5	0.9	6.9	4.7	0
OR4M1	14	19781017	rs2815960	A	0.2526	0.3607	G	4.17	0.04115	0.5992	ENSG00000176299	MODERATE	3.5	0.2	0	31.7	5.9	0
CNTRL	9	121154742	rs3736855	A	0.3817	0.5	T	4.168	0.04119	0.6174	ENSG00000119397	LOW	30.2	334.4	72.6	56.2	27	0
PDE11A	2	177629445	rs3830637	G	0.2263	0.3306	GGGA	4.168	0.0412	0.5922	ENSG00000284741	MODERATE	3.6	0	0	0	0	1
PDE11A	2	177629445	rs3830637	G	0.2263	0.3306	GGGA	4.168	0.0412	0.5922	ENSG00000284741	MODERATE	3.6	0	0	0	33.9	1
PDE11A	2	177629445	rs3830637	G	0.2263	0.3306	GGGA	4.168	0.0412	0.5922	ENSG00000284741	MODERATE	3.6	0	0	28.4	0	1
PDE11A	2	177629445	rs3830637	G	0.2263	0.3306	GGGA	4.168	0.0412	0.5922	ENSG00000284741	MODERATE	3.6	0	0	28.4	33.9	1
PDE11A	2	177629445	rs3830637	G	0.2263	0.3306	GGGA	4.168	0.0412	0.5922	ENSG00000284741	MODERATE	3.6	0	6.6	0	0	1
PDE11A	2	177629445	rs3830637	G	0.2263	0.3306	GGGA	4.168	0.0412	0.5922	ENSG00000284741	MODERATE	3.6	0	6.6	0	33.9	1
PDE11A	2	177629445	rs3830637	G	0.2263	0.3306	GGGA	4.168	0.0412	0.5922	ENSG00000284741	MODERATE	3.6	0	6.6	28.4	0	1
PDE11A	2	177629445	rs3830637	G	0.2263	0.3306	GGGA	4.168	0.0412	0.5922	ENSG00000284741	MODERATE	3.6	0	6.6	28.4	33.9	1
PDE11A	2	177629445	rs3830637	G	0.2263	0.3306	GGGA	4.168	0.0412	0.5922	ENSG00000284741	MODERATE	3.6	5.4	0	0	0	1
PDE11A	2	177629445	rs3830637	G	0.2263	0.3306	GGGA	4.168	0.0412	0.5922	ENSG00000284741	MODERATE	3.6	5.4	0	0	33.9	1
PDE11A	2	177629445	rs3830637	G	0.2263	0.3306	GGGA	4.168	0.0412	0.5922	ENSG00000284741	MODERATE	3.6	5.4	0	28.4	0	1
PDE11A	2	177629445	rs3830637	G	0.2263	0.3306	GGGA	4.168	0.0412	0.5922	ENSG00000284741	MODERATE	3.6	5.4	0	28.4	33.9	1
PDE11A	2	177629445	rs3830637	G	0.2263	0.3306	GGGA	4.168	0.0412	0.5922	ENSG00000284741	MODERATE	3.6	5.4	6.6	0	0	1
PDE11A	2	177629445	rs3830637	G	0.2263	0.3306	GGGA	4.168	0.0412	0.5922	ENSG00000284741	MODERATE	3.6	5.4	6.6	0	33.9	1
PDE11A	2	177629445	rs3830637	G	0.2263	0.3306	GGGA	4.168	0.0412	0.5922	ENSG00000284741	MODERATE	3.6	5.4	6.6	28.4	0	1
PDE11A	2	177629445	rs3830637	G	0.2263	0.3306	GGGA	4.168	0.0412	0.5922	ENSG00000284741	MODERATE	3.6	5.4	6.6	28.4	33.9	1
ZNF214	11	7001129	rs2239734	C	0.1935	0.1066	A	4.168	0.04121	2.012	ENSG00000149050	MODERATE	8	5.6	2.8	2.5	0.4	1
DVL2	17	7230290	rs2074216	A	0.2684	0.1694	G	4.167	0.04122	1.8	ENSG00000004975	LOW	14.5	18.9	30.6	0.7	1.5	0
HAPLN3	15	88879055	rs3809574	T	0.2684	0.1694	C	4.167	0.04122	1.8	ENSG00000140511	LOW	1.9	0.5	1.7	0	0	0
SPATA7	14	88385822	rs4904448	A	0.2684	0.1694	G	4.167	0.04122	1.8	ENSG00000042317	MODERATE	55.6	18.2	13.5	817.6	902.3	0
ZNF429	19	21505800	rs10420016	C	0.2684	0.1694	G	4.167	0.04122	1.8	ENSG00000197013	Unknown	11.3	14.2	16.8	27.6	3.9	0
FAT1	4	186618063	rs3733405	A	0.2105	0.121	G	4.165	0.04126	1.938	ENSG00000083857	LOW	7	1.8	7.7	0.6	0.4	0
FAT1	4	186620607	rs3733407	A	0.2105	0.121	G	4.165	0.04126	1.938	ENSG00000083857	LOW	7	1.8	7.7	0.6	0.4	0
MUC16	19	8959726	rs12150888	T	0.2105	0.121	G	4.165	0.04126	1.938	ENSG00000181143	MODERATE	0.7	0.2	0	11.7	12.8	0
ZNF441	19	11780188	rs799193	G	0.2105	0.121	A	4.165	0.04126	1.938	ENSG00000197044	MODERATE	5	2.9	2.3	0.1	0	0
GDF3	12	7690336	rs12819884	T	0.1842	0.2823	C	4.164	0.0413	0.5742	ENSG00000184344	MODERATE	1.8	0	0.2	0	0	0
TBC1D2	9	98229148	rs1573025	A	0.1842	0.2823	C	4.164	0.0413	0.5742	ENSG00000095383	MODERATE	3.1	1.6	2.8	1.5	1	0
ADGRF5	6	46859502	rs9395218	T	0.2819	0.1803	C	4.163	0.04131	1.785	ENSG00000069122	MODERATE	3.1	0.1	0.4	8.1	3	0
CMYA5	5	79736843	rs28362541	T	0.2957	0.1917	C	4.156	0.04148	1.771	ENSG00000164309	MODERATE	0.2	0.2	1.1	0.1	1.1	0
IGSF8	1	160092550	rs41265757	A	0.2053	0.3065	G	4.151	0.04162	0.5845	ENSG00000162729	LOW	11.5	1.7	5.8	3.1	0.5	0
KLF4	9	107487224	rs2236599	T	0.2053	0.3065	C	4.151	0.04162	0.5845	ENSG00000136826	Unknown	11.2	4.1	15.1	201.9	123.4	0
NACA	12	56716147	rs2926747	A	0.2053	0.3065	T	4.151	0.04162	0.5845	ENSG00000196531	MODERATE	53.2	499	489.8	561.3	484.6	0
ZACN	17	76081716	rs1043149	T	0.2053	0.3065	C	4.151	0.04162	0.5845	ENSG00000186919	HIGH	0.1	0	0	0	0	0
ARHGEF28	5	73911547	rs1478453	A	0.3053	0.2016	T	4.145	0.04175	1.74	ENSG00000214944	MODERATE	2	0.7	0.4	2.9	1.7	0
CCDC40	17	80097253	rs12952612	T	0.3053	0.2016	C	4.145	0.04175	1.74	ENSG00000141519	LOW	29.5	18.4	5.2	9.4	5.4	1
GAA	17	80104910	rs1800300	T	0.3053	0.2016	C	4.145	0.04175	1.74	ENSG00000171298	LOW	30.7	18.4	26.8	42.5	25.5	0
MLIP	6	54189888	rs6934690	T	0.1404	0.06557	A	4.145	0.04175	2.328	ENSG00000146147	MODERATE	0.5	0.2	0.1	11.7	8.2	0
MUC16	19	8972498	rs7245960	A	0.2234	0.1311	G	4.14	0.04187	1.906	ENSG00000181143	MODERATE	0.7	0.2	0	11.7	12.8	0
TASP1	20	13625256	rs2070307	T	0.3172	0.4322	A	4.135	0.04201	0.6103	ENSG00000089123	Unknown	11.3	23.7	8.1	11.6	2.7	0
AKAP6	14	32823537	rs2239647	A	0.4521	0.3361	C	4.131	0.0421	1.63	ENSG00000151320	LOW	5.5	9.6	1.1	18.9	9.7	0
HSD3B1	1	119514535	rs6203	C	0.3684	0.4839	T	4.122	0.04232	0.6222	ENSG00000203857	LOW	0.1	0	0	0	0	0
NOTCH1	9	136513480	rs2229971	G	0.4474	0.5645	A	4.119	0.04239	0.6245	ENSG00000148400	LOW	4.1	0.2	3.2	0.3	0	0
PLEKHH1	14	67575857	rs11158685	A	0.4474	0.5645	G	4.119	0.04239	0.6245	ENSG00000054690	MODERATE	2.3	0.4	1.4	0.4	0	0
GLB1	3	33021558	rs13093698	G	0.2	0.1129	A	4.119	0.0424	1.964	ENSG00000170266	Unknown	10	1.1	7.2	22.3	3.1	0
NOA1	4	56977129	rs3733306	A	0.2	0.1129	C	4.119	0.0424	1.964	ENSG00000084092	MODERATE	1.7	7.5	10.5	19.3	9.1	0
TPPP2	14	21031962	rs9624	T	0.2	0.1129	G	4.119	0.0424	1.964	ENSG00000179636	MODERATE	99.4	48.1	24.2	1716.6	7275.7	0
TRIM41	5	181224231	rs6601178	A	0.2	0.1129	G	4.119	0.0424	1.964	ENSG00000146063	MODERATE	19.1	32.2	19	5.5	2.6	0
COL6A6	3	130565440	rs9830253	G	0.3	0.4113	A	4.118	0.04242	0.6134	ENSG00000206384	MODERATE	0.3	0	0.4	0.4	0	0
PRDM12	9	130678606	rs7021384	T	0.3	0.4113	C	4.118	0.04242	0.6134	ENSG00000130711	LOW	0.7	0.1	0.2	0	0	0
SPCS2	11	74949247	rs643807	G	0.3368	0.2295	A	4.117	0.04247	1.705	ENSG00000118363	Unknown	24.2	94.2	127.2	23.5	21.2	0
IQUB	7	123457414	rs10234745	C	0.25	0.1525	T	4.116	0.04248	1.852	ENSG00000164675	LOW	35.5	83.1	7.1	206.9	121.6	0
MTCL1	18	8825194	rs581894	A	0.4789	0.3629	G	4.115	0.0425	1.614	ENSG00000168502	LOW	8.2	1	6.6	18.9	6.3	0
OR2AE1	7	99876804	rs2572023	G	0.4789	0.3629	A	4.115	0.0425	1.614	ENSG00000244623	MODERATE	0.1	0	0	0	0	0
CDON	11	126001840	rs516664	T	0.4368	0.3226	C	4.111	0.0426	1.629	ENSG00000064309	LOW	4.1	1.1	2.5	2.2	2.3	0
MYEOV	11	69295669	rs7117236	T	0.4368	0.3226	C	4.111	0.0426	1.629	ENSG00000172927	LOW	0.4	0	0.4	10.5	4.7	0
MYEOV	11	69295926	rs7103126	C	0.4368	0.3226	T	4.111	0.0426	1.629	ENSG00000172927	MODERATE	0.4	0	0.4	10.5	4.7	0
REN	1	204160543	rs5707	C	0.4368	0.3226	A	4.111	0.0426	1.629	ENSG00000143839	Unknown	2	0.2	0.2	6.1	19.3	0
WNT8A	5	138090758	rs6596422	G	0.4368	0.3226	A	4.111	0.0426	1.629	ENSG00000061492	LOW	3.2	0.5	0	0.4	0	0
PATE1	11	125747715	rs2114084	G	0.2632	0.371	A	4.109	0.04267	0.6056	ENSG00000171053	MODERATE	1.4	0	0	0	0	1
TMEM184A	7	1547026	rs3779607	T	0.2632	0.371	C	4.109	0.04267	0.6056	ENSG00000164855	MODERATE	3.8	0	0	0	0	0
TMEM184A	7	1548755	rs3814481	A	0.2632	0.371	G	4.109	0.04267	0.6056	ENSG00000164855	Unknown	3.8	0	0	0	0	0
OR6C76	12	55426337	rs6581046	C	0.2747	0.3852	T	4.106	0.04272	0.6044	ENSG00000185821	LOW	0	0	0	0	0	0
PIK3C2A	11	17150586	rs2302511	T	0.08602	0.1613	C	4.107	0.04272	0.4894	ENSG00000011405	LOW	19.4	36.4	15.5	21.3	12	0
EXOC6	10	92935860	rs1326331	C	0.09783	0.178	T	4.106	0.04274	0.5009	ENSG00000138190	MODERATE	10	15.7	22.4	4.1	10.9	0
SPAG17	1	118040785	rs10923477	A	0.288	0.4	G	4.103	0.04279	0.6069	ENSG00000155761	LOW	24.7	43.2	5.6	203.6	292.1	1
KRTAP4-7	17	41084259	rs383835	A	0.4316	0.5484	T	4.103	0.0428	0.6253	ENSG00000240871	MODERATE	0.5	0	0	0.1	0	0
PRSS1	7	142753014	rs6667	C	0.4316	0.5484	T	4.103	0.0428	0.6253	ENSG00000204983	LOW	0.2	0	0	0	0	0
USP17L2	8	12137448	rs12543578	C	0.3226	0.4386	T	4.097	0.04297	0.6095	ENSG00000223443	MODERATE	0.5	0	0	0	0	0
ADGRE1	19	6896472	rs330877	A	0.4	0.5161	G	4.096	0.043	0.625	ENSG00000174837	MODERATE	1.2	0.5	0.7	0.5	0	0
FREM1	9	14775861	rs10733289	A	0.4	0.5161	G	4.096	0.043	0.625	ENSG00000164946	LOW	3.5	0.7	0.6	69.1	99.8	0
FXYD5	19	35157462	rs1688005	T	0.4158	0.5323	G	4.095	0.04301	0.6254	ENSG00000089327	MODERATE	10.8	1.1	7	1.1	2.7	0
ZNF761	19	53454872	rs2708743	T	0.2849	0.3952	G	4.094	0.04304	0.6099	ENSG00000160336	MODERATE	2.8	1.4	5.4	0.4	1.5	0
PFKM	12	48107378	rs11609399	T	0.4624	0.3468	A	4.091	0.0431	1.62	ENSG00000152556	MODERATE	10.3	46.8	11.5	29.7	19.6	0
IL31RA	5	55853579	rs10940487	T	0.3368	0.4508	C	4.091	0.04312	0.6188	ENSG00000164509	Unknown	5.9	2.7	0.5	1.8	0.9	0
OR9K2	12	55130388	rs7306491	A	0.2128	0.123	G	4.09	0.04315	1.928	ENSG00000170605	MODERATE	0.3	0	0	0	0	0
ABCB5	7	20626612	rs17143187	C	0.2337	0.3387	G	4.088	0.04318	0.5954	ENSG00000004846	Unknown	2.6	0.5	0.2	6.1	0	0
ANKRD1	10	90915892	rs3839929	G	0.1053	0.1855	GA	4.085	0.04325	0.5166	ENSG00000148677	Unknown	0.1	0	0	2	0.2	0
C16orf46	16	81061346	rs10459872	G	0.1053	0.1855	A	4.085	0.04325	0.5166	ENSG00000166455	MODERATE	25.2	32	4.9	80.6	78.6	0
C16orf46	16	81061494	rs2287995	G	0.1053	0.1855	C	4.085	0.04325	0.5166	ENSG00000166455	LOW	25.2	32	4.9	80.6	78.6	0
LAMA1	18	7034509	rs566655	G	0.1053	0.1855	T	4.085	0.04325	0.5166	ENSG00000101680	MODERATE	20.9	0.5	1.7	1.1	1.8	1
MYO3B	2	170404277	rs6736609	G	0.1053	0.1855	A	4.085	0.04325	0.5166	ENSG00000071909	MODERATE	4.2	0.9	0.2	23.6	18.5	0
MYO3B	2	170404310	rs6751520	T	0.1053	0.1855	C	4.085	0.04325	0.5166	ENSG00000071909	LOW	4.2	0.9	0.2	23.6	18.5	0
SCFD1	14	30722566	rs17097130	C	0.2796	0.178	T	4.085	0.04327	1.792	ENSG00000092108	Unknown	18.8	66.2	51.7	20.1	13.2	0
GOLGA2	9	128257459	rs2240961	C	0.2579	0.1613	T	4.084	0.04329	1.807	ENSG00000167110	MODERATE	16.1	42.2	27.1	26.9	4	1
PXDNL	8	51319927	rs1052704	T	0.2579	0.1613	G	4.084	0.04329	1.807	ENSG00000147485	MODERATE	5.2	0.4	0.6	34.8	3.1	0
SP140L	2	230383546	rs28497362	T	0.2579	0.1613	C	4.084	0.04329	1.807	ENSG00000185404	MODERATE	2.8	0.5	1.4	11.1	3.2	0
ADGRG3	16	57668362	rs62039891	T	0.1895	0.1048	G	4.081	0.04337	1.996	ENSG00000182885	MODERATE	1.7	0	0.2	0.5	0.4	0
GP9	3	129062205	rs3796130	A	0.1895	0.1048	G	4.081	0.04337	1.996	ENSG00000169704	MODERATE	2.2	0	0	14	13.3	0
IFNLR1	1	24187118	rs12094257	T	0.1895	0.1048	C	4.081	0.04337	1.996	ENSG00000185436	Unknown	1.2	0	0.6	2	3.4	0
SLC3A2	11	62885307	rs4726	T	0.1895	0.1048	C	4.081	0.04337	1.996	ENSG00000168003	LOW	33.4	12.6	29.8	23.7	19.5	0
LGALS3	14	55138217	rs4644	A	0.3316	0.2258	C	4.079	0.04343	1.701	ENSG00000131981	MODERATE	20.4	7.7	3.6	17.4	23.5	0
PLA2G4D	15	42085546	rs605253	C	0.3316	0.2258	G	4.079	0.04343	1.701	ENSG00000159337	Unknown	0.1	0	0.5	0	0	0
DDX4	5	55786646	rs957459	T	0.3457	0.4597	C	4.073	0.04357	0.6212	ENSG00000152670	LOW	60.4	312.4	73.7	435.1	140.2	1
PRKAR1A	17	68523716	rs35723852	CT	0.2903	0.1885	C	4.072	0.0436	1.761	ENSG00000108946	HIGH	36.9	100.7	40.5	287.1	53.4	0
APOBEC1	12	7651050	rs10431309	A	0.1579	0.25	G	4.067	0.04374	0.5625	ENSG00000111701	LOW	0	0	0	0	0	0
ATP10B	5	160565648	rs3812005	C	0.1579	0.25	T	4.067	0.04374	0.5625	ENSG00000118322	LOW	0.7	0	0	0.1	0	0
ATP10B	5	160565747	rs3812006	G	0.1579	0.25	T	4.067	0.04374	0.5625	ENSG00000118322	LOW	0.7	0	0	0.1	0	0
CALU	7	128754552	rs2307040	T	0.1579	0.25	C	4.067	0.04374	0.5625	ENSG00000128595	MODERATE	14.3	21.2	38.7	7.8	4.7	0
CALU	7	128754552	rs2307040	T	0.1579	0.25	C	4.067	0.04374	0.5625	ENSG00000128595	LOW	14.3	21.2	38.7	7.8	4.7	0
EIF2S3B	12	10506629	rs11053826	T	0.1579	0.25	A	4.067	0.04374	0.5625	ENSG00000180574	MODERATE	8.1	0	0	0	0	0
PDLIM3	4	185502483	rs4635850	G	0.1579	0.25	A	4.067	0.04374	0.5625	ENSG00000154553	LOW	3.9	2.8	12.4	0.3	1.5	0
RP1L1	8	10611830	rs57819090	A	0.1579	0.25	G	4.067	0.04374	0.5625	ENSG00000183638	LOW	0.6	0	0.7	0	0	0
ABHD16A	6	31687661	rs10573	A	0.1368	0.06452	G	4.065	0.04378	2.299	ENSG00000204427	LOW	15.4	2.5	1.1	1	0	0
DCTN4	5	150718321	rs11954652	C	0.1368	0.06452	G	4.065	0.04378	2.299	ENSG00000132912	MODERATE	22.9	18.6	16.7	1.9	3.3	0
GAA	17	80107727	rs3071247	A	0.4105	0.2984	AGCAGCGG	4.065	0.04378	1.638	ENSG00000171298	Unknown	30.7	18.4	26.8	42.5	25.5	0
GAA	17	80107752	rs2304845	T	0.4105	0.2984	C	4.065	0.04378	1.638	ENSG00000171298	Unknown	30.7	18.4	26.8	42.5	25.5	0
GLIS2	16	4337260	rs3810817	C	0.1368	0.06452	A	4.065	0.04378	2.299	ENSG00000126603	LOW	1.9	0	3.4	0.1	0.4	0
IL36A	2	113005998	rs895497	A	0.1368	0.06452	G	4.065	0.04378	2.299	ENSG00000136694	MODERATE	0	0	0	0	0	0
KLHL35	11	75422721	rs11539810	A	0.1368	0.06452	G	4.065	0.04378	2.299	ENSG00000149243	LOW	11.2	7.5	37.1	21.7	21.4	0
MICB	6	31506180	rs3134900	G	0.1368	0.06452	C	4.065	0.04378	2.299	ENSG00000204516	MODERATE	2.3	0.7	1.5	0	0	0
PIEZO1	16	88717041	rs8057031	C	0.4105	0.2984	G	4.065	0.04378	1.638	ENSG00000103335	LOW	3	0.4	2.7	1.3	1	0
RPS3	11	75399545	rs3133187	G	0.1368	0.06452	A	4.065	0.04378	2.299	ENSG00000149273	Unknown	54.1	437.8	578.7	348.9	762.5	1
CRNKL1	20	20052354	rs2255255	T	0.4947	0.379	C	4.06	0.04391	1.604	ENSG00000101343	MODERATE	16.1	49.9	35.6	6	5.1	0
CRNKL1	20	20052598	rs2273057	A	0.4947	0.379	T	4.06	0.04391	1.604	ENSG00000101343	LOW	16.1	49.9	35.6	6	5.1	0
CRNKL1	20	20052675	rs2273058	A	0.4947	0.379	G	4.06	0.04391	1.604	ENSG00000101343	MODERATE	16.1	49.9	35.6	6	5.1	0
CRNKL1	20	20052736	rs3817995	A	0.4947	0.379	G	4.06	0.04391	1.604	ENSG00000101343	LOW	16.1	49.9	35.6	6	5.1	0
MYO7B	2	127564195	rs2404991	A	0.4947	0.379	G	4.06	0.04391	1.604	ENSG00000169994	MODERATE	0.9	0.5	0.9	0	0	0
SLC13A4	7	135721428	rs4596594	G	0.4947	0.379	A	4.06	0.04391	1.604	ENSG00000164707	LOW	5.4	0	0.2	0.4	0	0
JAML	11	118203622	rs1793174	A	0.3158	0.4274	G	4.059	0.04394	0.6183	ENSG00000160593	MODERATE	1.9	0.1	1.4	0.7	0.9	0
OR5B3	11	58402670	rs11229409	G	0.3632	0.2541	C	4.058	0.04398	1.674	ENSG00000172769	MODERATE	0.5	0	0	0	0	0
OR5B3	11	58402670	rs11229409	G	0.3632	0.2541	C	4.058	0.04398	1.674	ENSG00000172769	MODERATE	0.5	0	0	0	0	0
OR5B3	11	58402901	rs12280114	C	0.3632	0.2541	T	4.058	0.04398	1.674	ENSG00000172769	MODERATE	0.5	0	0	0	0	0
ARHGEF12	11	120469351	rs2305013	T	0.1117	0.1935	A	4.055	0.04404	0.524	ENSG00000196914	MODERATE	6.7	13.5	11.9	5	11.5	0
EYS	6	63788162	rs66462731	A	0.1117	0.1935	T	4.055	0.04404	0.524	ENSG00000188107	MODERATE	2.9	1.8	0.7	59	34.1	0
LAMA1	18	6986260	rs62081531	A	0.1789	0.09677	G	4.052	0.04412	2.034	ENSG00000101680	LOW	20.9	0.5	1.7	1.1	1.8	1
WDR46	6	33286888	rs14398	G	0.1789	0.09677	A	4.052	0.04412	2.034	ENSG00000227057	MODERATE	15.2	38.1	33.8	54.9	14.7	0
CTHRC1	8	103382516	rs3098233	T	0.4785	0.3629	C	4.051	0.04415	1.611	ENSG00000164932	LOW	8.4	1.6	15.6	0.3	0.2	0
FAM186A	12	50350336	rs7296291	G	0.3226	0.2177	A	4.051	0.04416	1.711	ENSG00000185958	MODERATE	19.3	1.5	0.5	388.2	24.3	0
CLYBL	13	99866326	rs3783185	A	0.2421	0.3468	G	4.047	0.04424	0.6017	ENSG00000125246	MODERATE	10.7	3.1	9.1	1.2	4	0
C9orf50	9	129620317	rs111606531	A	0.3579	0.25	C	4.046	0.04427	1.672	ENSG00000179058	LOW	9.4	1.2	2.2	60.3	168.5	0
CFAP54	12	96507023	rs61730867	T	0.3579	0.25	G	4.046	0.04427	1.672	ENSG00000188596	LOW	15.1	11.1	6.9	22	12.3	0
CMYA5	5	79734389	rs16877147	T	0.2947	0.1935	C	4.046	0.04427	1.741	ENSG00000164309	MODERATE	0.2	0.2	1.1	0.1	1.1	0
NELL1	11	21560259	rs8176789	C	0.3579	0.25	T	4.046	0.04427	1.672	ENSG00000165973	LOW	1.8	0.5	0.1	20.1	16.1	0
PCP2	19	7631711	19:7631711	G	0.3579	0.25	T	4.046	0.04427	1.672	ENSG00000174788	MODERATE	80.7	11.1	6.4	765.5	3770.2	0
PIK3CG	7	106868886	rs17847825	A	0.2947	0.1935	C	4.046	0.04427	1.741	ENSG00000105851	MODERATE	7.6	6.2	3.1	26.6	12.8	1
TSPAN17	5	176654906	rs11267007	T	0.3579	0.25	C	4.046	0.04427	1.672	ENSG00000048140	LOW	18.4	1.1	2.4	0.8	0.4	0
CALHM1	10	103458497	rs4918016	T	0.3842	0.2742	C	4.043	0.04436	1.652	ENSG00000185933	LOW	0.2	0	0	0	0	0
DDX24	14	94057870	rs1056810	C	0.3842	0.2742	T	4.043	0.04436	1.652	ENSG00000089737	LOW	38.5	383.4	396.2	63.9	46.7	0
FHL5	6	96615679	rs9398148	G	0.3842	0.2742	A	4.043	0.04436	1.652	ENSG00000112214	LOW	95.7	6.2	3.4	1073.4	1344.3	0
KRT3	12	52795629	rs751183182	A	0.3842	0.2742	ACCAAAGCCACCAGCCCCT	4.043	0.04436	1.652	ENSG00000186442	MODERATE	0.1	0	0	0	0	0
PDP1	8	93923709	rs4735258	T	0.4076	0.525	C	4.038	0.04449	0.6225	ENSG00000164951	Unknown	12.9	7.2	9.7	99.2	22	0
AC005726.1	17	28534546	rs2286521	T	0.1474	0.07258	C	4.037	0.04451	2.209	ENSG00000258472	Unknown	0.6	0	0	0	0	0
ADIPOR2	12	1784004	rs9805042	T	0.1474	0.07258	C	4.037	0.04451	2.209	ENSG00000006831	LOW	16.6	40.6	40.9	43.1	57.7	0
C5orf34	5	43506347	rs17853711	C	0.1474	0.07258	T	4.037	0.04451	2.209	ENSG00000172244	LOW	12.8	13.4	5.6	1.1	0.2	0
CDH23	10	71784329	rs3802711	A	0.1474	0.07258	G	4.037	0.04451	2.209	ENSG00000107736	MODERATE	6.8	3	0.9	60.1	52.6	0
CPNE1	20	35630751	rs12481228	C	0.1474	0.07258	G	4.037	0.04451	2.209	ENSG00000214078	MODERATE	25.6	11.7	24	30.6	9.4	0
EGFL8	6	32166733	rs3096697	A	0.1474	0.07258	G	4.037	0.04451	2.209	ENSG00000241404	MODERATE	2.3	0.4	0.4	0.1	0	0
NLRP8	19	55956009	rs41481648	T	0.1474	0.07258	C	4.037	0.04451	2.209	ENSG00000179709	MODERATE	1	0.5	0	0	0	0
PPT2	6	32154695	rs3096696	A	0.1474	0.07258	C	4.037	0.04451	2.209	ENSG00000221988	MODERATE	6.4	3.1	4.5	0.2	1	0
SPG7	16	89544791	rs79201073	A	0.1474	0.07258	G	4.037	0.04451	2.209	ENSG00000197912	Unknown	24.1	44.2	37	57.2	16.2	0
SERPINI2	3	167467090	rs9841174	C	0.4402	0.325	T	4.036	0.04455	1.633	ENSG00000114204	MODERATE	0.1	0	0	0.7	0	0
CRYBA4	22	26625445	rs73880140	T	0.1684	0.08871	C	4.034	0.0446	2.081	ENSG00000196431	Unknown	4.1	0.2	1.5	1.1	0.4	0
CRYBA4	22	26625625	rs56117601	G	0.1684	0.08871	A	4.034	0.0446	2.081	ENSG00000196431	Unknown	4.1	0.2	1.5	1.1	0.4	0
KIAA0100	17	28628312	rs12602520	C	0.1684	0.08871	A	4.034	0.0446	2.081	ENSG00000007202	MODERATE	24.8	16.9	20.9	12.4	18.3	0
SERINC1	6	122471620	rs3752573	C	0.1684	0.08871	G	4.034	0.0446	2.081	ENSG00000111897	Unknown	15.6	17.9	19.6	2.4	5.6	0
SERINC1	6	122471623	rs3752574	T	0.1684	0.08871	C	4.034	0.0446	2.081	ENSG00000111897	Unknown	15.6	17.9	19.6	2.4	5.6	0
SUPT6H	17	28687378	rs28753762	T	0.1684	0.08871	C	4.034	0.0446	2.081	ENSG00000109111	LOW	23.4	18.4	16.2	3.9	14.4	0
SUPT6H	17	28687465	rs28588628	A	0.1684	0.08871	C	4.034	0.0446	2.081	ENSG00000109111	LOW	23.4	18.4	16.2	3.9	14.4	0
SUPT6H	17	28691078	rs28548383	G	0.1684	0.08871	A	4.034	0.0446	2.081	ENSG00000109111	Unknown	23.4	18.4	16.2	3.9	14.4	0
TGM3	20	2309687	rs214803	C	0.1684	0.08871	A	4.034	0.0446	2.081	ENSG00000125780	MODERATE	0.1	0.5	0.4	1.6	2.5	0
TLCD1	17	28725340	rs2288595	T	0.1684	0.08871	C	4.034	0.0446	2.081	ENSG00000160606	LOW	7.8	23.2	1.7	12.6	12.2	0
TXNRD1	12	104251627	rs7975161	T	0.1684	0.08871	C	4.034	0.0446	2.081	ENSG00000198431	LOW	14.8	11.6	28.8	34.3	13.4	0
GCC1	7	127582103	rs3735644	A	0.4526	0.3387	G	4.033	0.04463	1.614	ENSG00000179562	LOW	20.7	5.6	4.5	108.4	98.5	0
GCC1	7	127584232	rs3735642	G	0.4526	0.3387	A	4.033	0.04463	1.614	ENSG00000179562	LOW	20.7	5.6	4.5	108.4	98.5	0
PTPRN2	7	157621372	rs1130502	A	0.4526	0.3387	G	4.033	0.04463	1.614	ENSG00000155093	LOW	2.2	41.6	11.7	35.1	13.1	0
MAP9	4	155360219	rs17032893	C	0.1429	0.2333	T	4.032	0.04465	0.5476	ENSG00000164114	LOW	10.2	66.1	49.5	18.9	9.8	0
ABHD16A	6	31689636	rs1475865	T	0.1316	0.2177	C	4.031	0.04466	0.5443	ENSG00000204427	LOW	15.4	2.5	1.1	1	0	0
C6orf47	6	31659746	rs3130617	C	0.1316	0.2177	T	4.031	0.04466	0.5443	ENSG00000204439	MODERATE	4	0.9	8.3	0	0	0
CCDC86	11	60842499	rs2074422	G	0.1316	0.2177	A	4.031	0.04466	0.5443	ENSG00000110104	LOW	47.8	37.1	19.1	19.7	10.6	0
PRRC2A	6	31628105	rs1046080	C	0.1316	0.2177	A	4.031	0.04466	0.5443	ENSG00000204469	MODERATE	46.3	66.6	44.4	40.5	13.8	0
PRRC2A	6	31633567	rs2272593	T	0.1316	0.2177	C	4.031	0.04466	0.5443	ENSG00000204469	MODERATE	46.3	66.6	44.4	40.5	13.8	0
SH2D4A	8	19364189	rs34608771	A	0.1316	0.2177	G	4.031	0.04466	0.5443	ENSG00000104611	MODERATE	3.2	0.1	1.9	23.9	38.5	0
SNX19	11	130907991	rs2276098	A	0.1316	0.2177	G	4.031	0.04466	0.5443	ENSG00000120451	LOW	36.2	31.9	11.5	23.3	35	0
SNX19	11	130914501	rs62621284	A	0.1316	0.2177	G	4.031	0.04466	0.5443	ENSG00000120451	MODERATE	36.2	31.9	11.5	23.3	35	0
SNX19	11	130914593	rs61734874	G	0.1316	0.2177	A	4.031	0.04466	0.5443	ENSG00000120451	LOW	36.2	31.9	11.5	23.3	35	0
SNX19	11	130914721	rs3190345	C	0.1316	0.2177	T	4.031	0.04466	0.5443	ENSG00000120451	MODERATE	36.2	31.9	11.5	23.3	35	0
SNX19	11	130914752	rs1050081	C	0.1316	0.2177	G	4.031	0.04466	0.5443	ENSG00000120451	MODERATE	36.2	31.9	11.5	23.3	35	0
SNX19	11	130914799	rs61736758	T	0.1316	0.2177	C	4.031	0.04466	0.5443	ENSG00000120451	MODERATE	36.2	31.9	11.5	23.3	35	0
SNX19	11	130914812	rs61736752	T	0.1316	0.2177	C	4.031	0.04466	0.5443	ENSG00000120451	LOW	36.2	31.9	11.5	23.3	35	0
SNX19	11	130915310	rs3751035	A	0.1316	0.2177	G	4.031	0.04466	0.5443	ENSG00000120451	LOW	36.2	31.9	11.5	23.3	35	0
USF3	3	113658514	rs9813630	G	0.2368	0.3417	A	4.032	0.04466	0.598	ENSG00000176542	LOW	4.8	9.5	3.9	4.6	9.1	0
ALPK3	15	84858449	rs35931910	T	0.1579	0.08065	C	4.028	0.04475	2.138	ENSG00000136383	LOW	0	0.2	3.1	0.1	0	0
EIF4B	12	53006394	rs10876394	C	0.1579	0.08065	T	4.028	0.04475	2.138	ENSG00000063046	Unknown	31.9	65.8	44.3	197.8	403.4	0
EIF4B	12	53039702	rs8916	C	0.1579	0.08065	T	4.028	0.04475	2.138	ENSG00000063046	LOW	31.9	65.8	44.3	197.8	403.4	0
IRX3	16	54284260	rs1126960	A	0.1579	0.08065	C	4.028	0.04475	2.138	ENSG00000177508	MODERATE	1.4	0.5	0.4	0	0	0
LAMA1	18	7011960	rs496865	A	0.1579	0.08065	T	4.028	0.04475	2.138	ENSG00000101680	Unknown	20.9	0.5	1.7	1.1	1.8	1
PCDHGC3	5	141478678	rs3805695	T	0.1579	0.08065	C	4.028	0.04475	2.138	ENSG00000240184	LOW	4.8	0	0	0.9	0.4	0
EBP	23	48523786	rs3048	T	0.2947	0.4516	G	4.024	0.04487	0.5075	ENSG00000147155	LOW	5.4	8.6	20	5.4	7.8	0
HP	16	72056059	rs149958108	ATG	0.2527	0.1552	ATGTG	4.022	0.0449	1.841	ENSG00000257017	Unknown	0.3	0	0	0.1	0	0
MRGPRX4	11	18173397	rs11024531	A	0.2789	0.3871	T	4.022	0.04491	0.6125	ENSG00000179817	LOW	0.6	0	0	0	0	0
OR10G7	11	124038920	rs11219420	C	0.2789	0.3871	T	4.022	0.04491	0.6125	ENSG00000182634	MODERATE	0.2	0	0	0	0	0
YBEY	21	46291315	rs2276257	G	0.2789	0.3871	A	4.022	0.04491	0.6125	ENSG00000182362	Unknown	58.3	177.3	30.9	253.1	197.2	0
FTSJ3	17	63826085	rs2584625	G	0.3316	0.4435	C	4.01	0.04523	0.6223	ENSG00000108592	MODERATE	13	10.4	12.8	6.1	11.9	0
FTSJ3	17	63829486	rs2665833	T	0.3316	0.4435	C	4.01	0.04523	0.6223	ENSG00000108592	Unknown	13	10.4	12.8	6.1	11.9	0
MYO3A	10	26174114	rs3740231	T	0.3316	0.4435	A	4.01	0.04523	0.6223	ENSG00000095777	MODERATE	12.5	20	5.8	127.9	34.5	0
ZNF180	19	44479350	rs2253563	G	0.3316	0.4435	C	4.01	0.04523	0.6223	ENSG00000167384	MODERATE	8.1	2.4	5.3	4.8	0.9	0
DSP	6	7541915	rs17133512	CA	0.2211	0.3226	C	4.008	0.04527	0.5959	ENSG00000096696	Unknown	0.8	1.4	2.5	1.3	0.5	0
HLA-A	6	29942601	rs41546314	T	0.2211	0.3226	C	4.008	0.04527	0.5959	ENSG00000206503	LOW	26.6	132.4	24.5	38.8	66.9	1
HLA-A	6	29942975	rs1136683	C	0.2211	0.3226	G	4.008	0.04527	0.5959	ENSG00000206503	MODERATE	26.6	132.4	24.5	38.8	66.9	1
RPA1	17	1879663	rs2230930	T	0.2211	0.3226	C	4.008	0.04527	0.5959	ENSG00000132383	LOW	13.9	13.1	21.4	15.8	27.5	0
GSDMC	8	129750045	rs77681114	A	0.2474	0.1532	G	4.006	0.04535	1.816	ENSG00000147697	LOW	0	0	0	0.1	0	0
NANS	9	98060853	rs1058446	C	0.2474	0.1532	G	4.006	0.04535	1.816	ENSG00000095380	MODERATE	11.5	7.2	16.9	35.3	53.6	0
USP43	17	9646124	rs3744756	T	0.2474	0.1532	C	4.006	0.04535	1.816	ENSG00000154914	LOW	2.9	1.1	0.2	1.1	0.8	0
OAS1	12	112919637	rs2660	G	0.1789	0.275	A	4.005	0.04536	0.5746	ENSG00000089127	MODERATE	4.2	0	0.2	0.2	0.9	0
MAMLD1	23	150512269	rs113311895	T	0.09574	0.2097	C	4.003	0.04541	0.3991	ENSG00000013619	LOW	15.3	0	0.4	1.1	2.4	0
ARHGAP20	11	110582275	rs2008772	C	0.1742	0.2705	A	4.003	0.04542	0.5687	ENSG00000137727	Unknown	14.1	2.9	10.4	8.4	2.6	0
SBF2	11	9809048	rs11042500	A	0.3548	0.2458	G	3.998	0.04555	1.688	ENSG00000133812	Unknown	15.3	16.8	16.8	12.7	6.2	0
AC004593.3	7	29483947	rs12665897	A	0.2474	0.3525	G	3.998	0.04556	0.6038	ENSG00000285162	Unknown	2.9	0	0	1	1.1	0
TYW3	1	74748757	rs1133891	G	0.4247	0.541	A	3.996	0.0456	0.6265	ENSG00000162623	MODERATE	12.3	31.8	45.3	14.9	18.5	0
HINT3	6	125957084	rs2295005	G	0.2	0.2984	C	3.995	0.04563	0.5878	ENSG00000111911	MODERATE	21.9	89.1	27.7	260.9	54.5	0
MOG	6	29666226	rs2857766	C	0.2	0.2984	G	3.995	0.04563	0.5878	ENSG00000204655	MODERATE	2	0.1	0	0	0	0
SBNO2	19	1109216	rs11669443	A	0.2	0.2984	G	3.995	0.04563	0.5878	ENSG00000064932	Unknown	9.1	3.6	8.6	2	1.3	0
ZNF208	19	21973783	rs1018912	G	0.2	0.2984	T	3.995	0.04563	0.5878	ENSG00000160321	LOW	11.3	6.7	4.1	11.5	9.6	0
MYO3A	10	26173861	rs3740232	A	0.2935	0.4032	G	3.989	0.04579	0.6148	ENSG00000095777	LOW	12.5	20	5.8	127.9	34.5	0
PPP2R3B	23	361522	23:361522	A	0.3774	0.1765	G	3.989	0.04579	2.828	ENSG00000167393	LOW	4.1	12.9	25.5	0.5	1.5	0
ETV1	7	13986102	rs3823704	C	0.2979	0.4083	T	3.978	0.04611	0.6147	ENSG00000006468	Unknown	4.5	0.5	1	18.7	6.6	0
GLOD5	23	48761779	rs5906707	A	0.07368	0.1774	G	3.977	0.04612	0.3688	ENSG00000171433	Unknown	0.7	0	0	0.1	0	0
ELN	7	74057720	rs28763986	T	0.5263	0.4113	C	3.977	0.04613	1.59	ENSG00000049540	Unknown	8.1	0.9	1.1	2.5	4.2	0
FBXO34	14	55350990	rs10144418	C	0.4263	0.3145	T	3.972	0.04626	1.62	ENSG00000178974	LOW	24.1	39.4	14.6	134.7	158.7	0
ADSSL1	14	104747006	rs6644	A	0.3474	0.4597	G	3.972	0.04627	0.6256	ENSG00000185100	Unknown	3.4	35.8	21.6	397.7	83.9	0
CD226	18	69864406	rs763361	T	0.3804	0.2705	C	3.971	0.04629	1.656	ENSG00000150637	MODERATE	1.8	0.3	0.5	6.6	7.5	0
JCAD	10	30027143	rs3739998	G	0.3211	0.2177	C	3.97	0.04631	1.699	ENSG00000165757	MODERATE	13	0	0	0	0	0
MAP3K14	17	45273672	rs11574826	G	0.1596	0.08197	C	3.965	0.04645	2.127	ENSG00000006062	Unknown	4.5	4.5	2.4	3.7	4.5	0
ANKRD49	11	94498091	rs2509943	G	0.4684	0.3548	C	3.965	0.04647	1.602	ENSG00000168876	LOW	5.3	22.3	18.8	4.4	1.5	0
PREX2	8	67952493	rs61753697	A	0.4684	0.3548	G	3.965	0.04647	1.602	ENSG00000046889	LOW	2.7	0.7	0.7	31.5	4.9	0
APBB3	5	140561643	rs250430	A	0.1	0.1774	G	3.961	0.04655	0.5152	ENSG00000113108	MODERATE	11.8	8.4	6	48.3	31.3	0
CALB2	16	71384388	rs41280904	C	0.1	0.1774	T	3.961	0.04655	0.5152	ENSG00000172137	Unknown	14.6	0.3	3.6	2.1	2.3	0
GRB10	7	50605332	rs4947710	T	0.1	0.1774	C	3.961	0.04655	0.5152	ENSG00000106070	LOW	11.4	1.4	19.2	134.4	152.5	0
HPS5	11	18311889	rs78237997	T	0.1	0.1774	A	3.961	0.04655	0.5152	ENSG00000110756	Unknown	17.5	15	11.7	40.4	12.8	0
MYO5A	15	52433137	rs11853875	T	0.2312	0.1393	C	3.962	0.04655	1.857	ENSG00000197535	Unknown	4.6	8.7	7	16	6.4	0
OSMR	5	38921686	rs2278329	A	0.1	0.1774	G	3.961	0.04655	0.5152	ENSG00000145623	MODERATE	10.8	0.3	0.6	0.5	0.4	0
RPUSD3	3	9843931	rs2290306	C	0.1	0.1774	G	3.961	0.04655	0.5152	ENSG00000156990	LOW	36.3	105.6	21	63.8	42.6	0
SPATA8	15	96784163	rs3812907	T	0.1	0.1774	C	3.961	0.04655	0.5152	ENSG00000185594	Unknown	172.8	1040.7	4.1	97.1	137.4	0
SYNM	15	99132394	rs7167599	C	0.1	0.1774	G	3.961	0.04655	0.5152	ENSG00000182253	MODERATE	1.5	3.7	11.9	7.1	3.4	0
GFM2	5	74726021	rs5868753	T	0.1452	0.2339	TACTCAA	3.956	0.04671	0.5563	ENSG00000164347	MODERATE	13.7	15.4	9.5	5.7	1.4	0
C16orf89	16	5047946	rs1127920	G	0.2717	0.379	A	3.953	0.0468	0.6113	ENSG00000153446	MODERATE	1.4	0.2	0	1.4	1.2	0
CNBD2	20	36008449	rs6060750	T	0.2842	0.1855	C	3.951	0.04684	1.744	ENSG00000149646	MODERATE	31.1	21.1	15.2	141.3	79.9	0
FLNC	7	128842386	rs2291566	G	0.2842	0.1855	C	3.951	0.04684	1.744	ENSG00000128591	Unknown	1.3	0.2	0.4	0.2	0	0
MAPK8IP3	16	1768502	rs2076431	G	0.2842	0.1855	C	3.951	0.04684	1.744	ENSG00000138834	LOW	11.1	14.2	3.1	19.9	15.6	0
PLEKHG4	16	67282697	rs7200919	A	0.2842	0.1855	G	3.951	0.04684	1.744	ENSG00000196155	Unknown	28.2	28.6	22.2	1.1	2	0
TOMM40	19	44892457	rs157581	C	0.2842	0.1855	T	3.951	0.04684	1.744	ENSG00000130204	LOW	12.3	53.5	60.1	9.5	5.6	0
VASN	16	4382028	rs3810818	A	0.2842	0.1855	C	3.951	0.04684	1.744	ENSG00000168140	MODERATE	14.7	0.5	5.1	1	1.8	0
KRT3	12	52792304	rs3887954	C	0.2947	0.4032	G	3.949	0.04689	0.6185	ENSG00000186442	MODERATE	0.1	0	0	0	0	0
MOV10L1	22	50090068	rs13058235	ACGGCG	0.2926	0.4016	A	3.949	0.04689	0.6161	ENSG00000073146	Unknown	27.7	68.2	38.5	110.5	224.1	1
MOV10L1	22	50090068	rs13058235	ACGGCG	0.2926	0.4016	A	3.949	0.04689	0.6161	ENSG00000073146	Unknown	27.7	68.2	38.5	110.5	224.1	1
TRIM67	1	231217843	rs4658907	G	0.2947	0.4032	A	3.949	0.04689	0.6185	ENSG00000119283	Unknown	0.5	0.2	0	0.5	0	0
WDR87	19	37887133	rs34785154	A	0.2947	0.4032	G	3.949	0.04689	0.6185	ENSG00000171804	MODERATE	48.4	104.6	4.4	17	6.2	0
WDR87	19	37887133	rs34785154	A	0.2947	0.4032	G	3.949	0.04689	0.6185	ENSG00000171804	MODERATE	48.4	104.6	4.4	17	6.2	0
ATP13A2	1	16992516	rs2076603	A	0.5421	0.4274	G	3.948	0.04694	1.586	ENSG00000159363	LOW	6.2	12.6	14.9	0.9	0.2	0
C20orf96	20	279177	rs6035541	G	0.5421	0.4274	A	3.948	0.04694	1.586	ENSG00000196476	LOW	23.4	50.9	45.4	80	25.9	0
SLC19A1	21	45537880	rs1051266	T	0.5421	0.4274	C	3.948	0.04694	1.586	ENSG00000173638	MODERATE	3.4	1.2	4.1	3.3	3.2	1
PTPRF	1	43569681	rs1065771	T	0.2579	0.3629	C	3.945	0.04702	0.6101	ENSG00000142949	LOW	4.3	8	34.8	4	6.9	0
SLIT1	10	97059560	rs2817676	A	0.2579	0.3629	G	3.945	0.04702	0.6101	ENSG00000187122	MODERATE	2	3.4	1.4	27.2	15.4	0
CYB5R1	1	202962711	rs2232854	A	0.3632	0.4758	G	3.943	0.04707	0.6282	ENSG00000159348	Unknown	20.1	24.6	2.7	4.3	5.4	0
PRSS48	4	151291334	rs13126069	T	0.3632	0.4758	C	3.943	0.04707	0.6282	ENSG00000189099	MODERATE	4.1	1.1	1.1	0	0	0
OR8J1	11	56360270	rs7942390	A	0.08947	0.1639	G	3.941	0.04713	0.5012	ENSG00000172487	LOW	0	0	0	0	0	0
NACA	12	56714419	rs4902	A	0.2074	0.3065	G	3.94	0.04715	0.5924	ENSG00000196531	LOW	53.2	499	489.8	561.3	484.6	0
SI	3	165046931	rs9838509	C	0.2872	0.3952	A	3.936	0.04727	0.6168	ENSG00000090402	LOW	0.7	0.7	0.2	7	3.8	0
RAP1GAP	1	21608940	rs861212	G	0.4	0.2903	T	3.933	0.04734	1.63	ENSG00000076864	Unknown	2.1	1	3.4	0.6	0	0
JAG2	14	105149311	rs9972231	T	0.2368	0.1452	C	3.932	0.04737	1.828	ENSG00000184916	MODERATE	4.2	0.5	13.7	0.1	0.4	0
MAMSTR	19	48715345	rs12979278	T	0.2368	0.1452	C	3.932	0.04737	1.828	ENSG00000176909	LOW	7.7	0.5	1.7	0.4	1.4	0
PLIN1	15	89667816	rs894162	A	0.2368	0.1452	T	3.932	0.04737	1.828	ENSG00000166819	Unknown	1.6	5.4	0.2	5.6	4.9	0
TRIM44	11	35806408	rs61881297	G	0.2368	0.1452	A	3.932	0.04737	1.828	ENSG00000166326	Unknown	12.3	57.6	80.7	13.1	8.1	0
AMPD3	11	10501431	rs10840430	T	0.3474	0.2419	G	3.929	0.04745	1.668	ENSG00000133805	Unknown	1.4	0.2	0.5	7	14.2	0
TNFRSF10A	8	23201811	rs20575	C	0.3474	0.2419	G	3.929	0.04745	1.668	ENSG00000104689	MODERATE	2.6	0	0.2	0	0	0
FAM20C	7	259884	rs36170987	G	0.4421	0.5565	T	3.927	0.04752	0.6317	ENSG00000177706	LOW	5.9	0.2	0.7	0	1.1	1
FAM20C	7	259915	rs36139924	A	0.4421	0.5565	G	3.927	0.04752	0.6317	ENSG00000177706	MODERATE	5.9	0.2	0.7	0	1.1	1
ITGB6	2	160112117	rs16844790	G	0.07527	0.1452	A	3.926	0.04754	0.4793	ENSG00000115221	LOW	0.6	219.5	2.4	71.2	24.4	0
BST1	4	15723479	rs9999956	A	0.2444	0.35	G	3.923	0.04763	0.6008	ENSG00000109743	Unknown	2.4	2.3	1.2	2.7	0.7	0
CDH3	16	68698146	rs3114409	C	0.1526	0.2419	A	3.922	0.04767	0.5644	ENSG00000062038	MODERATE	2.2	0.2	0.7	0.2	0	0
CHST3	10	72008101	rs3740129	A	0.1526	0.2419	G	3.922	0.04767	0.5644	ENSG00000122863	MODERATE	19.4	0.5	0.7	0.4	2.1	0
CPEB2	4	15003031	rs7435318	G	0.1526	0.2419	A	3.922	0.04767	0.5644	ENSG00000137449	MODERATE	37.4	14.7	3.1	47.6	15.5	0
PFKP	10	3108706	rs11251721	T	0.1526	0.2419	C	3.922	0.04767	0.5644	ENSG00000067057	LOW	71.8	39.9	3.2	368.5	396.4	0
ETFB	19	51347036	rs1130426	A	0.3737	0.2661	G	3.918	0.04776	1.645	ENSG00000105379	MODERATE	7.7	54.2	48.9	109.5	228.9	0
CHD5	1	6151123	rs9434711	G	0.4263	0.5403	A	3.914	0.04789	0.6322	ENSG00000116254	LOW	16.4	3.4	17	202.3	67.4	0
OXNAD1	3	16271057	rs842259	T	0.4263	0.5403	C	3.914	0.04789	0.6322	ENSG00000154814	LOW	9.3	6.6	10	32.8	24.8	0
RLF	1	40240054	rs10889205	T	0.1196	0.2034	A	3.912	0.04793	0.5319	ENSG00000117000	MODERATE	15.9	26.5	20	32.9	4.9	0
LHB	19	49016209	rs1056917	A	0.3947	0.5081	G	3.912	0.04795	0.6315	ENSG00000104826	LOW	1.4	0.9	1.5	2.3	3.3	1
RARRES2	7	150338437	rs4721	G	0.3947	0.5081	T	3.912	0.04795	0.6315	ENSG00000106538	MODERATE	11.1	3.3	5.4	2.3	10.2	0
RUVBL2	19	49015801	rs749776	T	0.3947	0.5081	C	3.912	0.04795	0.6315	ENSG00000183207	Unknown	59	292.2	46.3	493.7	663.3	0
ATP11B	3	182896705	rs4859142	C	0.09341	0.1694	T	3.911	0.04796	0.5053	ENSG00000058063	LOW	22.8	15.4	10.7	27.7	19.9	0
SYNM	15	99105656	rs11014	C	0.4105	0.5242	A	3.909	0.04803	0.6321	ENSG00000182253	LOW	1.5	3.7	11.9	7.1	3.4	0
ZNF155	19	43991918	rs431509	G	0.4105	0.5242	A	3.909	0.04803	0.6321	ENSG00000204920	LOW	5.2	0.9	1	0.3	0.5	0
HFE	6	26094139	rs1572982	G	0.4842	0.371	A	3.906	0.04811	1.592	ENSG00000010704	Unknown	4.9	0.2	1	0.1	0	1
PLCE1	10	94279840	rs2274224	C	0.4842	0.371	G	3.906	0.04811	1.592	ENSG00000138193	MODERATE	1.7	3.5	7.8	15	3.4	0
UBASH3A	21	42432123	rs13052676	T	0.4842	0.371	C	3.906	0.04811	1.592	ENSG00000160185	LOW	0.4	0	0.3	0.1	0	0
FHL5	6	96610691	rs2273622	G	0.172	0.09167	A	3.902	0.04824	2.059	ENSG00000112214	LOW	95.7	6.2	3.4	1073.4	1344.3	0
C18orf63	18	74342074	rs79415971	T	0.1774	0.09677	C	3.899	0.0483	2.013	ENSG00000206043	LOW	17.4	47.2	3.4	0.6	1.8	0
COL9A1	6	70252336	rs2274584	T	0.1263	0.2097	C	3.895	0.04844	0.5449	ENSG00000112280	Unknown	4.1	0.6	0.7	18.1	9	0
IQCG	3	197932289	rs67877771	G	0.1263	0.2097	C	3.895	0.04844	0.5449	ENSG00000114473	MODERATE	34.2	84.6	32.3	224.8	337.4	0
MMP8	11	102716331	rs3740938	A	0.1263	0.2097	G	3.895	0.04844	0.5449	ENSG00000118113	LOW	0.1	0	0	0	0	0
SMIM29	6	34246545	rs1150781	C	0.1263	0.2097	G	3.895	0.04844	0.5449	ENSG00000186577	MODERATE	5.2	0	0	0	0	0
SNX19	11	130915409	rs3751034	C	0.1263	0.2097	T	3.895	0.04844	0.5449	ENSG00000120451	LOW	36.2	31.9	11.5	23.3	35	0
TTC17	11	43493754	rs12276980	G	0.1263	0.2097	C	3.895	0.04844	0.5449	ENSG00000052841	Unknown	12.3	40.9	34.8	29.2	12.2	0
ABCB1	7	87549827	rs2235033	G	0.4421	0.3306	A	3.89	0.04857	1.604	ENSG00000085563	Unknown	1.3	0.5	0.4	21.6	2.5	1
KMT2D	12	49032195	rs3741622	C	0.4421	0.3306	T	3.89	0.04857	1.604	ENSG00000167548	LOW	7.3	3.7	3.2	2.5	1.1	1
MAD1L1	7	1936821	rs1801368	T	0.4421	0.3306	C	3.89	0.04857	1.604	ENSG00000002822	MODERATE	15.4	28.6	33.1	225.4	498.1	0
PRMT7	16	68355869	rs1131933	C	0.4421	0.3306	T	3.89	0.04857	1.604	ENSG00000132600	LOW	17	6.3	20	3.4	3.2	0
ANKRD24	19	4200159	rs2052191	A	0.3105	0.4194	G	3.888	0.04862	0.6236	ENSG00000089847	MODERATE	7.3	0.7	1.1	0.5	0.9	0
KPRP	1	152759960	rs4845480	C	0.3105	0.4194	G	3.888	0.04862	0.6236	ENSG00000203786	LOW	0	0	0	0	0	0
KPRP	1	152760825	rs4329520	A	0.3105	0.4194	T	3.888	0.04862	0.6236	ENSG00000203786	MODERATE	0	0	0	0	0	0
SCN10A	3	38760760	rs7641844	G	0.3105	0.4194	A	3.888	0.04862	0.6236	ENSG00000185313	Unknown	2	0	0.1	0.4	0	0
LAMA2	6	129440967	rs2297738	A	0.2	0.1148	G	3.887	0.04866	1.929	ENSG00000196569	LOW	16.7	1.4	0.7	6	4.7	0
PALD1	10	70530022	rs2275060	T	0.2368	0.3387	C	3.887	0.04866	0.6059	ENSG00000107719	MODERATE	4.2	0.1	3.4	0.8	0.2	0
USF3	3	113661018	rs9866806	C	0.2368	0.3387	G	3.887	0.04866	0.6059	ENSG00000176542	MODERATE	4.8	9.5	3.9	4.6	9.1	0
ALKBH8	11	107549804	rs645056	A	0.2151	0.3145	G	3.876	0.04898	0.5971	ENSG00000137760	LOW	5.8	1.7	2.9	0.2	0	0
AKAP6	14	32824325	rs4647899	A	0.2053	0.3033	T	3.874	0.04905	0.5933	ENSG00000151320	MODERATE	5.5	9.6	1.1	18.9	9.7	0
CASP8	2	201286440	rs3769818	A	0.2926	0.1935	G	3.873	0.04906	1.723	ENSG00000064012	Unknown	3.8	0.7	0.4	5.6	0.7	0
BRAF	7	140749271	rs3789806	G	0.09783	0.175	C	3.868	0.04921	0.5112	ENSG00000157764	Unknown	24.9	33.7	23	55.6	30.8	1
ZNF761	19	53455009	rs1984432	G	0.266	0.371	A	3.868	0.04922	0.6144	ENSG00000160336	MODERATE	2.8	1.4	5.4	0.4	1.5	0
ZNF480	19	52321779	rs13343641	T	0.2033	0.1167	C	3.867	0.04925	1.932	ENSG00000198464	MODERATE	3.3	1.8	5.6	1.5	2.1	0
CASP8	2	201258272	rs3769823	A	0.3105	0.2097	G	3.865	0.04929	1.698	ENSG00000064012	MODERATE	3.8	0.7	0.4	5.6	0.7	0
DOC2A	16	30006574	rs3814880	C	0.3105	0.2097	T	3.865	0.04929	1.698	ENSG00000149927	Unknown	12.6	1.7	4.1	196.5	146	0
NEB	2	151674563	rs6711382	A	0.3105	0.2097	G	3.865	0.04929	1.698	ENSG00000183091	MODERATE	0.3	1.6	0.9	5.7	1.8	0
SVEP1	9	110430375	rs2986671	G	0.3105	0.2097	T	3.865	0.04929	1.698	ENSG00000165124	MODERATE	4	0.1	1.4	0.2	0	0
BEST4	1	44784335	rs59895800	G	0.2263	0.1371	C	3.864	0.04933	1.841	ENSG00000142959	MODERATE	0.5	0.5	0.7	0	0	0
FUT2	19	48703949	rs485186	G	0.2263	0.1371	A	3.864	0.04933	1.841	ENSG00000176920	LOW	0.7	0.2	0.2	0.5	0	0
FUT2	19	48703998	rs485073	G	0.2263	0.1371	A	3.864	0.04933	1.841	ENSG00000176920	Unknown	0.7	0.2	0.2	0.5	0	0
FUT2	19	48704000	rs603985	C	0.2263	0.1371	T	3.864	0.04933	1.841	ENSG00000176920	Unknown	0.7	0.2	0.2	0.5	0	0
MUC16	19	8948556	rs12710265	C	0.2263	0.1371	T	3.864	0.04933	1.841	ENSG00000181143	MODERATE	0.7	0.2	0	11.7	12.8	0
MUC16	19	8949449	rs12972088	A	0.2263	0.1371	G	3.864	0.04933	1.841	ENSG00000181143	LOW	0.7	0.2	0	11.7	12.8	0
TCTEX1D4	1	44806156	rs17885815	C	0.2263	0.1371	T	3.864	0.04933	1.841	ENSG00000188396	LOW	0.1	0	0.2	0	0	0
TPTE	21	10602117	rs62211191	C	0.2263	0.1371	G	3.864	0.04933	1.841	ENSG00000274391	LOW	78.6	282.4	73	9.7	9.6	0
TRPM4	19	49158290	rs11882563	G	0.2263	0.1371	A	3.864	0.04933	1.841	ENSG00000130529	Unknown	4.2	6.6	11.9	2.1	3.1	0
ANKRD36	2	97211741	rs10194525	A	0.3297	0.225	G	3.863	0.04936	1.694	ENSG00000135976	MODERATE	13.3	72.1	11.9	53	5.3	0
GOLGA3	12	132808278	rs3741486	A	0.1737	0.2661	G	3.863	0.04938	0.5796	ENSG00000090615	MODERATE	13.9	19.4	23.9	23.9	27.7	0
HAS1	19	51717098	rs11084111	A	0.1737	0.2661	G	3.863	0.04938	0.5796	ENSG00000105509	LOW	0.9	0	0.1	0	0	0
HID1	17	74953051	rs2307010	T	0.1737	0.2661	C	3.863	0.04938	0.5796	ENSG00000167861	LOW	2.6	0	1.9	0.3	0.5	0
OAS1	12	112919404	rs1131476	G	0.1737	0.2661	A	3.863	0.04938	0.5796	ENSG00000089127	MODERATE	4.2	0	0.2	0.2	0.9	0
OAS3	12	112938583	rs1859330	G	0.1737	0.2661	A	3.863	0.04938	0.5796	ENSG00000111331	MODERATE	3	0.5	0.2	6.1	5.9	0
FGFR1OP	6	167010805	rs1322077	C	0.3011	0.4098	T	3.861	0.04942	0.6203	ENSG00000213066	Unknown	50.3	97.9	28.4	225.5	194.1	0
MOV10L1	22	50126189	rs3830747	AT	0.3011	0.4098	A	3.861	0.04942	0.6203	ENSG00000073146	Unknown	27.7	68.2	38.5	110.5	224.1	1
CDH3	16	68678314	rs2296410	T	0.2737	0.1774	C	3.86	0.04945	1.747	ENSG00000062038	Unknown	2.2	0.2	0.7	0.2	0	0
MFSD12	19	3548233	rs2240751	G	0.2737	0.1774	A	3.86	0.04945	1.747	ENSG00000161091	MODERATE	7.5	4.2	9.1	101.3	20.9	0
C5	9	121006922	rs17611	T	0.3564	0.4677	C	3.859	0.04949	0.6301	ENSG00000106804	MODERATE	0.4	1.8	2.3	1.3	1.7	0
CIDEA	18	12254563	rs71369912	C	0.3564	0.4677	CCCGCGCACACACCCAT	3.859	0.04949	0.6301	ENSG00000176194	HIGH	0.3	0.5	0.1	0.8	2.7	0
HAGH	16	1809431	rs1628812	G	0.2737	0.379	C	3.857	0.04953	0.6173	ENSG00000063854	LOW	33.8	224.6	49.5	141.4	41.7	0
SCN10A	3	38722372	rs6771157	C	0.2737	0.379	G	3.857	0.04953	0.6173	ENSG00000185313	LOW	2	0	0.1	0.4	0	0
SCN10A	3	38723507	rs12632942	G	0.2737	0.379	A	3.857	0.04953	0.6173	ENSG00000185313	MODERATE	2	0	0.1	0.4	0	0
APOE	19	44905910	rs440446	G	0.5	0.3871	C	3.856	0.04956	1.583	ENSG00000130203	MODERATE	12.6	13	8.5	57.6	179.9	1
COL4A1	13	110211878	rs532625	T	0.5	0.3871	A	3.856	0.04956	1.583	ENSG00000187498	LOW	8.7	1.2	5.1	0.5	0.7	0
HR	8	22127137	rs12675745	A	0.5	0.3871	G	3.856	0.04956	1.583	ENSG00000168453	LOW	5.2	0	0.3	0.1	1.1	0
MRGPRX4	11	18173280	rs2468774	G	0.5	0.3871	C	3.856	0.04956	1.583	ENSG00000179817	MODERATE	0.6	0	0	0	0	0
MRGPRX4	11	18173331	rs2445180	G	0.5	0.3871	T	3.856	0.04956	1.583	ENSG00000179817	MODERATE	0.6	0	0	0	0	0
MRGPRX4	11	18173901	rs4630269	T	0.5	0.3871	C	3.856	0.04956	1.583	ENSG00000179817	LOW	0.6	0	0	0	0	0
DSTYK	1	205160191	rs1062715	A	0.2158	0.3145	G	3.852	0.04969	0.5997	ENSG00000133059	LOW	11.5	20	12.7	8.6	17.3	0
HLA-A	6	29942923	rs1059452	T	0.2158	0.3145	G	3.852	0.04969	0.5997	ENSG00000206503	LOW	26.6	132.4	24.5	38.8	66.9	1
KIF7	15	89629369	rs74251725	A	0.2158	0.3145	G	3.852	0.04969	0.5997	ENSG00000166813	Unknown	5.1	0.5	1.5	0.4	0	0
KIF7	15	89629603	rs72750748	G	0.2158	0.3145	T	3.852	0.04969	0.5997	ENSG00000166813	Unknown	5.1	0.5	1.5	0.4	0	0
KIF7	15	89633926	rs894156	T	0.2158	0.3145	C	3.852	0.04969	0.5997	ENSG00000166813	Unknown	5.1	0.5	1.5	0.4	0	0
POM121C	7	75419467	rs6465926	A	0.2158	0.3145	G	3.852	0.04969	0.5997	ENSG00000272391	Unknown	4.6	14	12.3	1.5	2.9	0
TATDN2	3	10260488	rs394558	G	0.2158	0.3145	A	3.852	0.04969	0.5997	ENSG00000157014	MODERATE	10.1	1.7	5.1	1.3	1.5	0
TICRR	15	89625462	rs1866928	A	0.2158	0.3145	T	3.852	0.04969	0.5997	ENSG00000140534	MODERATE	7.7	1.5	5.7	1.6	1.1	0
TICRR	15	89627006	rs3743372	T	0.2158	0.3145	C	3.852	0.04969	0.5997	ENSG00000140534	MODERATE	7.7	1.5	5.7	1.6	1.1	0
SACS	13	23331572	rs2737699	G	0.2796	0.3879	A	3.848	0.04981	0.6123	ENSG00000151835	LOW	7.8	19.1	7	8.9	9.4	0
ZFPM1	16	88532615	rs56041036	G	0.1947	0.2903	A	3.842	0.04999	0.5911	ENSG00000179588	LOW	12.7	0.3	0.4	0.5	0.7	0
CAPZB	1	19357512	rs3748755	C	0.09474	0.1694	G	3.841	0.05003	0.5133	ENSG00000077549	LOW	70.5	100.8	73.9	989.2	2817.9	0
GPC5	13	91693325	rs553717	T	0.09474	0.1694	C	3.841	0.05003	0.5133	ENSG00000179399	MODERATE	11.3	0.4	0	1.1	1.1	0
MAP2K7	19	7910701	rs2303701	T	0.09474	0.1694	C	3.841	0.05003	0.5133	ENSG00000076984	LOW	21.5	14.2	26.4	3.8	8.6	0
XPC	3	14178523	rs1870134	C	0.09474	0.1694	G	3.841	0.05003	0.5133	ENSG00000154767	MODERATE	12.9	22.7	57.3	1.9	1.8	1
COL4A1	13	110206722	rs9588116	C	0.3263	0.4355	G	3.839	0.05009	0.6279	ENSG00000187498	Unknown	8.7	1.2	5.1	0.5	0.7	0
COL4A1	13	110209921	rs2166207	C	0.3263	0.4355	A	3.839	0.05009	0.6279	ENSG00000187498	Unknown	8.7	1.2	5.1	0.5	0.7	0
CRB2	9	123368882	rs10760282	A	0.3263	0.4355	G	3.839	0.05009	0.6279	ENSG00000148204	Unknown	1.1	0.1	0.1	3.9	6.2	0
IP6K3	6	33723020	rs4711341	A	0.4158	0.3065	G	3.837	0.05013	1.611	ENSG00000161896	MODERATE	0.6	0	0	0	0	0
IP6K3	6	33723020	rs4711341	A	0.4158	0.3065	G	3.837	0.05013	1.611	ENSG00000161896	LOW	0.6	0	0	0	0	0
COQ10B	2	197462590	rs3754822	A	0.2097	0.123	G	3.833	0.05026	1.893	ENSG00000115520	LOW	9.1	19.3	34.7	38.1	14.4	0
NEIL2	8	11783153	rs8191640	C	0.1579	0.08197	G	3.832	0.05028	2.1	ENSG00000154328	Unknown	26.8	14.2	45.1	0.8	2.1	0
P2RY4	23	70259092	rs1152187	G	0.2316	0.377	T	3.83	0.05035	0.4979	ENSG00000186912	MODERATE	0.2	0	0	0	0	0
NWD1	19	16744454	rs812847	G	0.4579	0.3468	A	3.819	0.05068	1.591	ENSG00000188039	MODERATE	1.4	0	0.2	12	2.7	0
OR52E6	11	5841707	rs4495918	A	0.4579	0.3468	C	3.819	0.05068	1.591	ENSG00000205409	MODERATE	1.1	0	0	0	0	0
KNDC1	10	133186098	rs3008393	G	0.3368	0.2339	C	3.816	0.05075	1.664	ENSG00000171798	LOW	2.8	0	0.9	0	0.8	0
POM121	7	72948453	rs9955	T	0.3368	0.2339	C	3.816	0.05075	1.664	ENSG00000196313	MODERATE	17.3	14.2	11.8	6.8	4.2	0
SDCBP2	20	1312603	rs2273959	T	0.3368	0.2339	C	3.816	0.05075	1.664	ENSG00000125775	MODERATE	1.5	1.7	6.6	12.4	1.1	0
PDE6B	4	670119	rs28675771	A	0.5158	0.4032	G	3.815	0.05079	1.577	ENSG00000133256	MODERATE	3.6	3.9	2.7	0.4	0	0
ESCO1	18	21573533	rs973730	C	0.1183	0.2	T	3.814	0.05084	0.5366	ENSG00000141446	LOW	24.3	108.2	95.6	6.5	6.4	0
CSMD2	1	33572614	rs2641962	C	0.3895	0.2823	T	3.806	0.05108	1.622	ENSG00000121904	MODERATE	3.4	0.3	1.8	2.8	4	0
ARL3	10	102676884	rs8354	T	0.2158	0.129	C	3.801	0.05122	1.857	ENSG00000138175	Unknown	13.6	184.2	20.1	31	15.4	0
DOCK9	13	98923314	rs12428661	A	0.2158	0.129	G	3.801	0.05122	1.857	ENSG00000088387	LOW	7.9	7.2	4.4	1.5	2.3	0
FUT2	19	48703205	rs681343	T	0.2158	0.129	C	3.801	0.05122	1.857	ENSG00000176920	LOW	0.7	0.2	0.2	0.5	0	0
FUT2	19	48703417	rs601338	A	0.2158	0.129	G	3.801	0.05122	1.857	ENSG00000176920	HIGH	0.7	0.2	0.2	0.5	0	0
NLRP6	11	284257	rs11246050	A	0.2158	0.129	G	3.801	0.05122	1.857	ENSG00000174885	LOW	0.1	0	0	0	0	0
MMP27	11	102705737	rs11225389	A	0.1685	0.09016	C	3.8	0.05127	2.045	ENSG00000137675	Unknown	0.4	0	0	0.2	0	0
MUC7	4	70480984	rs6826961	G	0.3632	0.2581	C	3.798	0.05131	1.639	ENSG00000171195	HIGH	0	0	0	0	0	0
MUC7	4	70480984	rs6826961	G	0.3632	0.2581	C	3.798	0.05131	1.639	ENSG00000171195	MODERATE	0	0	0	0	0	0
OR6M1	11	123805523	rs4936845	T	0.3632	0.2581	G	3.798	0.05131	1.639	ENSG00000196099	MODERATE	1	0	0	0.4	0	0
PKHD1L1	8	109526957	rs1783174	A	0.3632	0.2581	G	3.798	0.05131	1.639	ENSG00000205038	MODERATE	1.6	0	0	0.8	0	0
TMEM185B	2	120222852	rs11550347	G	0.3632	0.2581	C	3.798	0.05131	1.639	ENSG00000226479	MODERATE	19.4	17.3	11.5	8.4	5.1	0
OR5AR1	11	56663740	rs11228710	C	0.2021	0.2984	T	3.792	0.05151	0.5957	ENSG00000172459	HIGH	0.1	0	0	0	0	0
CYB5R1	1	202966783	rs2232842	C	0.2526	0.3548	T	3.784	0.05175	0.6146	ENSG00000159348	MODERATE	20.1	24.6	2.7	4.3	5.4	0
EPHB6	7	142868408	rs6944571	G	0.2895	0.3952	C	3.784	0.05176	0.6236	ENSG00000106123	Unknown	3.8	0.2	8.3	0.7	4	0
MOV10L1	22	50090067	rs755579930	CGGTG	0.2895	0.3952	C	3.784	0.05176	0.6236	ENSG00000073146	Unknown	27.7	68.2	38.5	110.5	224.1	1
MOV10L1	22	50090067	rs755579930	CGGTG	0.2895	0.3952	C	3.784	0.05176	0.6236	ENSG00000073146	Unknown	27.7	68.2	38.5	110.5	224.1	1
RAPSN	11	47438755	rs7126210	A	0.2895	0.3952	G	3.784	0.05176	0.6236	ENSG00000165917	LOW	0.2	0	0.4	2.4	10	0
CTTNBP2NL	1	112449076	rs2256883	C	0.5316	0.4194	T	3.782	0.0518	1.571	ENSG00000143079	LOW	5.8	14.2	15	2.4	2.1	0
DAAM2	6	39896954	rs3008815	T	0.5316	0.4194	C	3.782	0.0518	1.571	ENSG00000146122	LOW	8.7	0.7	1.1	3.6	4.2	0
DDX20	1	111756207	rs197393	C	0.5316	0.4194	T	3.782	0.0518	1.571	ENSG00000064703	LOW	81.7	41.2	25.6	570.4	538.8	0
TRAPPC12	2	3388524	rs11686212	G	0.5316	0.4194	A	3.782	0.0518	1.571	ENSG00000171853	MODERATE	50.8	93.2	21	239.6	372.4	0
BFSP1	20	17494146	rs6080717	A	0.1474	0.2339	G	3.779	0.05191	0.5662	ENSG00000125864	LOW	8	0.7	1.6	0.7	4.7	0
PSMB9	6	32852088	rs2071481	C	0.1474	0.2339	T	3.779	0.05191	0.5662	ENSG00000240065	Unknown	3	1.4	6.5	1	0.7	0
SLC25A2	5	141303190	rs3749780	T	0.1474	0.2339	C	3.779	0.05191	0.5662	ENSG00000120329	MODERATE	12.6	2.2	0.7	8.6	8.3	0
HSPBP1	19	55279518	rs3040014	A	0.4574	0.3468	AGCCGCCGCC	3.774	0.05206	1.588	ENSG00000133265	MODERATE	21.1	34.2	23.9	7.9	12.8	0
ACACB	12	109180060	rs11065772	T	0.2632	0.1694	C	3.773	0.05209	1.752	ENSG00000076555	LOW	1.6	2.7	2.5	27.5	31.3	0
PCNT	21	46357148	rs2839223	G	0.2632	0.1694	A	3.773	0.05209	1.752	ENSG00000160299	MODERATE	14.5	43.2	42.2	17.8	19.3	0
PIP5K1A	1	151239923	rs141190258	C	0.2632	0.1694	CCTT	3.773	0.05209	1.752	ENSG00000143398	Unknown	42.1	46.5	22.4	2.8	3.6	0
OR13C9	9	104618115	rs36091517	G	0.2819	0.1855	T	3.771	0.05215	1.724	ENSG00000136839	LOW	0.1	0	0	0	0	0
PKHD1	6	52048442	rs10948667	A	0.4468	0.3361	G	3.771	0.05216	1.596	ENSG00000170927	Unknown	1.4	1.4	1.8	167.1	63.8	0
NLRP8	19	55987913	rs306457	G	0.1304	0.2155	C	3.769	0.05222	0.546	ENSG00000179709	HIGH	1	0.5	0	0	0	0
DOCK8	9	215057	rs481905	T	0.3579	0.4677	C	3.768	0.05223	0.6343	ENSG00000107099	Unknown	7.2	15.4	4.1	24.2	11.5	0
HECW1	7	43466559	rs2304328	C	0.3579	0.4677	T	3.768	0.05223	0.6343	ENSG00000002746	LOW	3.7	2.1	2.5	118.3	44.2	0
PON3	7	95372243	rs1053275	C	0.3579	0.4677	T	3.768	0.05223	0.6343	ENSG00000105852	LOW	3.6	17.7	13.6	9	3.6	0
TMEM184A	7	1547017	rs112463195	A	0.3579	0.4677	AGCC	3.768	0.05223	0.6343	ENSG00000164855	MODERATE	3.8	0	0	0	0	0
ADAM32	8	39270868	rs4733994	T	0.2088	0.3065	C	3.768	0.05224	0.5972	ENSG00000197140	Unknown	47	21.9	1.8	134.9	35	0
COL6A2	21	46120507	rs73159701	C	0.3	0.2016	T	3.764	0.05236	1.697	ENSG00000142173	Unknown	33.2	2.7	10.7	3.2	7.6	0
ITPK1	14	92940717	rs1043542	A	0.3	0.2016	G	3.764	0.05236	1.697	ENSG00000100605	Unknown	9.4	2.8	12.8	8.3	17.6	0
NLRP12	19	53807707	rs2866112	G	0.3	0.2016	C	3.764	0.05236	1.697	ENSG00000142405	Unknown	1	0	0.1	0.1	0	0
P3H2	3	189994221	rs1719600	A	0.3	0.2016	G	3.764	0.05236	1.697	ENSG00000090530	LOW	2.8	0.5	0.4	14.3	11.4	0
CASTOR1	22	30289375	rs5763932	A	0.1211	0.2016	G	3.76	0.05248	0.5454	ENSG00000239282	LOW	16.3	0	0	0	0	0
HAP1	17	41728167	rs4796692	C	0.1211	0.2016	T	3.76	0.05248	0.5454	ENSG00000173805	Unknown	3.4	0	4.5	0.2	0	1
HAP1	17	41734463	rs4796603	A	0.1211	0.2016	T	3.76	0.05248	0.5454	ENSG00000173805	MODERATE	3.4	0	4.5	0.2	0	1
RMDN3	15	40744212	rs117862109	T	0.1211	0.2016	G	3.76	0.05248	0.5454	ENSG00000137824	MODERATE	12.2	31.1	42.8	2	3.1	0
OBSL1	2	219552220	rs34490902	C	0.4526	0.5645	G	3.757	0.05258	0.6379	ENSG00000124006	Unknown	15.5	239.3	51.1	829.2	1255.6	0
RAPGEF4	2	172821935	rs2258180	G	0.4737	0.3629	T	3.757	0.05258	1.58	ENSG00000091428	Unknown	3.7	0.5	2	2.1	1.1	0
FAM160B1	10	114855286	rs3180654	C	0.1543	0.2419	T	3.746	0.05293	0.5715	ENSG00000151553	LOW	16	10.4	4.8	20.4	26.1	0
RFC1	4	39302305	rs2066782	G	0.1543	0.2419	A	3.746	0.05293	0.5715	ENSG00000035928	LOW	12.4	40.8	69.2	30.3	22	0
CFAP100	3	126418715	rs4679242	T	0.2053	0.121	C	3.744	0.05299	1.877	ENSG00000163885	LOW	21.9	4.1	1.2	282	505.1	0
CFAP100	3	126420046	rs1877967	T	0.2053	0.121	G	3.744	0.05299	1.877	ENSG00000163885	Unknown	21.9	4.1	1.2	282	505.1	0
CHD6	20	41405457	rs3746543	G	0.2053	0.121	A	3.744	0.05299	1.877	ENSG00000124177	LOW	11.1	22.1	59.7	12.5	14	0
JAKMIP2	5	147644913	rs2116766	A	0.2053	0.121	C	3.744	0.05299	1.877	ENSG00000176049	LOW	5.3	1.5	1.1	8.8	4.6	0
REST	4	56930734	rs2228991	A	0.2053	0.121	G	3.744	0.05299	1.877	ENSG00000084093	MODERATE	15.3	56.1	40.7	6.8	7.6	0
KRTAP4-7	17	41084252	rs11655310	A	0.4368	0.5484	G	3.74	0.05313	0.6388	ENSG00000240871	MODERATE	0.5	0	0	0.1	0	0
MAP6	11	75667629	rs12225010	A	0.4368	0.5484	C	3.74	0.05313	0.6388	ENSG00000171533	MODERATE	12.4	20.6	1.9	21.3	31.1	0
EPPK1	8	143868735	rs6558399	C	0.3895	0.5	T	3.733	0.05334	0.6379	ENSG00000261150	MODERATE	2.3	1.6	0.4	0.3	0	0
PRIM1	12	56739356	rs1131514	T	0.2097	0.3065	G	3.732	0.05337	0.6004	ENSG00000198056	LOW	17	38.6	82.6	5	2.5	0
ABCB5	7	20645861	rs2074000	A	0.2316	0.3306	C	3.73	0.05345	0.6101	ENSG00000004846	MODERATE	2.6	0.5	0.2	6.1	0	0
ARHGEF40	14	21082899	rs1958395	G	0.4211	0.5323	A	3.73	0.05345	0.6391	ENSG00000165801	LOW	4.7	2.6	2.5	0.8	2	0
COL4A1	13	110307009	rs9515185	G	0.4211	0.5323	C	3.73	0.05345	0.6391	ENSG00000187498	MODERATE	8.7	1.2	5.1	0.5	0.7	0
KIAA1755	20	38213354	rs1534967	T	0.4211	0.5323	C	3.73	0.05345	0.6391	ENSG00000149633	LOW	2.9	0.4	0.2	1.1	1.3	0
MYLK4	6	2679442	rs12523992	A	0.2316	0.3306	G	3.73	0.05345	0.6101	ENSG00000145949	Unknown	0.3	0	0.1	0.4	0	0
USP10	16	84775218	rs774298	G	0.4211	0.5323	C	3.73	0.05345	0.6391	ENSG00000103194	LOW	15.5	32.5	29	61.2	79.4	0
TEX45	19	7506092	rs685034	T	0.4053	0.5161	C	3.728	0.05352	0.6388	ENSG00000198723	LOW	40.1	0	0	0	0	0
DOCK10	2	224946864	rs13021295	A	0.3043	0.2049	T	3.726	0.05357	1.698	ENSG00000135905	MODERATE	2.3	0.1	0.2	1.7	2.2	0
OR5B3	11	58402523	rs12279895	C	0.3548	0.25	T	3.724	0.05365	1.65	ENSG00000172769	MODERATE	0.5	0	0	0	0	0
OR5B3	11	58402818	rs11229410	C	0.3548	0.25	T	3.724	0.05365	1.65	ENSG00000172769	MODERATE	0.5	0	0	0	0	0
AKAP6	14	32545663	rs3742926	T	0.08947	0.1613	C	3.723	0.05367	0.511	ENSG00000151320	MODERATE	5.5	9.6	1.1	18.9	9.7	0
AKAP6	14	32545876	rs17099240	G	0.08947	0.1613	A	3.723	0.05367	0.511	ENSG00000151320	MODERATE	5.5	9.6	1.1	18.9	9.7	0
CEACAM4	19	41619287	rs1041994	T	0.08947	0.1613	C	3.723	0.05367	0.511	ENSG00000105352	Unknown	0.6	0	0	0	0	0
CFAP57	1	43234299	rs2484714	A	0.08947	0.1613	G	3.723	0.05367	0.511	ENSG00000243710	LOW	29.2	18.7	3.3	22.1	21.6	0
GPATCH1	19	33126602	rs73039451	A	0.08947	0.1613	G	3.723	0.05367	0.511	ENSG00000076650	LOW	8.9	14.4	11.6	2	1.5	0
HRCT1	9	35906350	rs370606246	C	0.08947	0.1613	CCTG	3.723	0.05367	0.511	ENSG00000196196	MODERATE	5.3	0	0.2	0	0	0
LTN1	21	28984842	rs2245431	T	0.08947	0.1613	G	3.723	0.05367	0.511	ENSG00000198862	LOW	20.7	36.9	19	218.4	45.8	0
MED16	19	871222	rs8100258	A	0.08947	0.1613	G	3.723	0.05367	0.511	ENSG00000175221	LOW	20.1	13.7	30.5	2.9	4.7	0
MXRA5	23	3321938	rs3813167	A	0.3158	0.1774	G	3.723	0.05368	2.14	ENSG00000101825	LOW	4	0	0	0	0	0
ANKRD24	19	4202796	rs7260407	G	0.3053	0.4113	A	3.722	0.0537	0.6289	ENSG00000089847	Unknown	7.3	0.7	1.1	0.5	0.9	0
LCP2	5	170288034	rs315721	G	0.3053	0.4113	A	3.722	0.0537	0.6289	ENSG00000043462	Unknown	4	0	0.1	1.3	0.2	0
ZSCAN5B	19	56190954	rs4801296	T	0.3053	0.4113	C	3.722	0.0537	0.6289	ENSG00000197213	MODERATE	6.1	0.5	5.7	0.4	0.4	0
CHFR	12	132847109	rs2306537	G	0.1684	0.2581	A	3.716	0.05391	0.5823	ENSG00000072609	LOW	19.2	13.4	19.2	51.1	58.8	0
CHFR	12	132859130	rs35011845	G	0.1684	0.2581	T	3.716	0.05391	0.5823	ENSG00000072609	LOW	19.2	13.4	19.2	51.1	58.8	0
DAAM1	14	59330517	rs941884	A	0.1684	0.2581	G	3.716	0.05391	0.5823	ENSG00000100592	LOW	5.8	32.1	44.8	28.7	11.1	0
DYRK2	12	67658398	rs3741644	G	0.1684	0.2581	T	3.716	0.05391	0.5823	ENSG00000127334	LOW	4.4	2.5	8.7	0.4	1.6	0
EXOC3L4	14	103100448	rs2297067	T	0.1684	0.2581	C	3.716	0.05391	0.5823	ENSG00000205436	MODERATE	0.1	0.1	0.9	0	0	0
EXOC3L4	14	103100498	rs2297066	G	0.1684	0.2581	C	3.716	0.05391	0.5823	ENSG00000205436	MODERATE	0.1	0.1	0.9	0	0	0
KIF2B	17	53823368	rs3803824	T	0.1684	0.2581	C	3.716	0.05391	0.5823	ENSG00000141200	MODERATE	103.6	4.2	2	638.1	419.7	0
MROH2A	2	233828726	rs7564261	A	0.1684	0.2581	C	3.716	0.05391	0.5823	ENSG00000185038	LOW	5	1.8	0.4	1	1	0
OSCP1	1	36423404	rs16822954	A	0.1684	0.2581	G	3.716	0.05391	0.5823	ENSG00000116885	LOW	49.9	91.2	18.9	336.5	35.1	0
PPL	16	4885635	rs2075639	A	0.1684	0.2581	G	3.716	0.05391	0.5823	ENSG00000118898	MODERATE	1.5	3.9	2.9	0.6	0.2	0
RING1	6	33211912	rs2854028	T	0.1684	0.2581	C	3.716	0.05391	0.5823	ENSG00000204227	LOW	16.9	32.9	18.8	21.1	13.2	0
CARD8	19	48234507	rs2288876	G	0.3263	0.2258	A	3.707	0.05418	1.661	ENSG00000105483	LOW	9.8	18.7	14	18	42.1	0
GAA	17	80107908	rs2252455	G	0.4053	0.2984	A	3.706	0.05421	1.602	ENSG00000171298	Unknown	30.7	18.4	26.8	42.5	25.5	0
GAA	17	80108705	rs1800304	G	0.4053	0.2984	A	3.706	0.05421	1.602	ENSG00000171298	LOW	30.7	18.4	26.8	42.5	25.5	0
NXPH2	2	138671498	rs10803570	G	0.4053	0.2984	A	3.706	0.05421	1.602	ENSG00000144227	LOW	0.4	0	0	0	0	0
PXDC1	6	3727577	rs226959	C	0.4053	0.2984	G	3.706	0.05421	1.602	ENSG00000168994	MODERATE	3.9	0.5	3.8	0.4	0.2	0
CYBRD1	2	171554763	rs10455	A	0.4895	0.379	G	3.704	0.05428	1.571	ENSG00000071967	MODERATE	20.1	0.9	1.3	0.9	2.1	0
FUT1	19	48751316	rs838137	T	0.4895	0.379	A	3.704	0.05428	1.571	ENSG00000174951	Unknown	0.9	0	0.1	0	0	1
GPANK1	6	31662464	rs7992	T	0.4895	0.379	C	3.704	0.05428	1.571	ENSG00000204438	LOW	26.7	161.5	75.2	27.1	38	0
PLCE1	10	94254865	rs10786156	G	0.4895	0.379	C	3.704	0.05428	1.571	ENSG00000138193	Unknown	1.7	3.5	7.8	15	3.4	0
CDH17	8	94148874	rs35792427	A	0.09574	0.1694	G	3.702	0.05436	0.5193	ENSG00000079112	LOW	0.3	0	0	0.6	0	0
WHAMM	15	82830913	rs3814282	A	0.1543	0.08065	G	3.702	0.05436	2.079	ENSG00000156232	LOW	5.5	22.8	30.6	5.5	2.4	0
CASP7	10	113679881	rs10553596	C	0.2105	0.3065	CTT	3.698	0.05448	0.6035	ENSG00000165806	HIGH	4.3	1	26	0.2	0	0
MYO1H	12	109388829	rs11611277	A	0.2105	0.3065	C	3.698	0.05448	0.6035	ENSG00000174527	MODERATE	4.7	0.4	1.5	4.6	3	0
NACA	12	56720523	rs2958127	A	0.2105	0.3065	T	3.698	0.05448	0.6035	ENSG00000196531	MODERATE	53.2	499	489.8	561.3	484.6	0
NF1	17	31219157	rs2905880	T	0.3895	0.5	C	3.697	0.0545	0.6379	ENSG00000196712	Unknown	15.4	28.2	25.6	149	70	0
MOV10L1	22	50134044	rs2340601	A	0.2979	0.4032	G	3.697	0.05451	0.6279	ENSG00000073146	MODERATE	27.7	68.2	38.5	110.5	224.1	1
CCDC38	12	95895082	rs10859974	C	0.2935	0.4	T	3.697	0.05452	0.6231	ENSG00000165972	MODERATE	37	17.9	1.5	66.8	12.6	0
CERS4	19	8262020	rs36259	G	0.1947	0.1129	A	3.694	0.05462	1.9	ENSG00000090661	MODERATE	8.4	0.7	1.7	1.1	4.6	0
ALDH1L1	3	126135566	rs2276724	C	0.1895	0.2823	T	3.691	0.05469	0.5944	ENSG00000144908	MODERATE	4.9	1.1	1.2	18	25.4	0
BAIAP2L1	7	98293563	rs13008	A	0.1895	0.2823	G	3.691	0.05469	0.5944	ENSG00000006453	LOW	11.6	29	49.5	27.7	35.9	0
HLA-A	6	29943315	rs1136702	T	0.1895	0.2823	G	3.691	0.05469	0.5944	ENSG00000206503	MODERATE	26.6	132.4	24.5	38.8	66.9	1
KCNJ4	22	38427131	rs196059	T	0.1895	0.2823	C	3.691	0.05469	0.5944	ENSG00000168135	LOW	0.5	0	0.7	0.2	0	0
AIRE	21	44292407	rs1800525	A	0.2526	0.1613	G	3.69	0.05475	1.758	ENSG00000160224	Unknown	0.4	0	0	0	0	0
COPRS	17	31856838	rs8068049	T	0.2526	0.1613	C	3.69	0.05475	1.758	ENSG00000172301	MODERATE	75	410	65.8	161.6	212.9	0
GNA12	7	2762888	rs798488	C	0.2526	0.1613	T	3.69	0.05475	1.758	ENSG00000146535	HIGH	11.5	8.6	7.8	11.9	9.8	0
MYEOV	11	69296105	rs17856376	G	0.2526	0.1613	A	3.69	0.05475	1.758	ENSG00000172927	MODERATE	0.4	0	0.4	10.5	4.7	0
C1orf141	1	67207082	rs7539625	A	0.4309	0.3226	G	3.689	0.05477	1.59	ENSG00000203963	Unknown	18.7	6	0.7	83.3	78.9	0
MRPS35	12	27714773	rs11049106	C	0.414	0.3065	T	3.686	0.05486	1.599	ENSG00000061794	Unknown	13.5	24.4	24.8	9.7	5	0
CALB2	16	71372121	rs7203012	T	0.5211	0.4098	C	3.683	0.05496	1.567	ENSG00000172137	Unknown	14.6	0.3	3.6	2.1	2.3	0
ITPR3	6	33691695	rs2229642	C	0.3789	0.2742	G	3.682	0.05501	1.615	ENSG00000096433	MODERATE	20.1	1.1	3	129.4	168.6	0
LRRC8E	19	7899091	rs2115108	C	0.3789	0.2742	T	3.682	0.05501	1.615	ENSG00000171017	MODERATE	1.3	0	0	0	0	0
OLFML2A	9	124804099	rs7874348	A	0.3789	0.2742	G	3.682	0.05501	1.615	ENSG00000185585	MODERATE	3.1	0.2	0.7	0.6	1.2	0
MGAT1	5	180791668	rs634501	A	0.3526	0.25	G	3.681	0.05503	1.634	ENSG00000131446	MODERATE	19.2	18.4	19	24.8	31.6	0
RBM26	13	79366676	rs7327603	C	0.3526	0.25	T	3.681	0.05503	1.634	ENSG00000139746	LOW	25.1	81.3	79.1	39	20.7	0
OR2A5	7	144051271	rs4407791	T	0.4474	0.3387	C	3.678	0.05514	1.58	ENSG00000221836	LOW	0.6	0	0	0	0	0
TMEM59L	19	18616046	rs709679	T	0.4474	0.3387	C	3.678	0.05514	1.58	ENSG00000105696	LOW	2.4	2.6	0.9	0.8	0.6	0
OAS1	12	112919432	rs1051042	G	0.1755	0.2661	C	3.677	0.05517	0.5871	ENSG00000089127	MODERATE	4.2	0	0.2	0.2	0.9	0
SMC5	9	70282518	rs1180116	G	0.1022	0.1774	A	3.673	0.05531	0.5275	ENSG00000198887	MODERATE	11.7	75.1	58.1	33.8	10.2	0
SPATS2L	2	200389233	rs842823	G	0.2713	0.1774	A	3.672	0.05532	1.726	ENSG00000196141	MODERATE	11.5	16.5	78.7	58.2	14.5	0
FAM186A	12	50350388	rs7312252	T	0.3172	0.2177	C	3.672	0.05534	1.669	ENSG00000185958	LOW	19.3	1.5	0.5	388.2	24.3	0
ADAMTS17	15	99976267	rs11634977	G	0.3211	0.4274	A	3.671	0.05537	0.6335	ENSG00000140470	Unknown	4	0.9	1.4	111.4	51.8	0
CRB2	9	123367625	rs10818812	T	0.3211	0.4274	C	3.671	0.05537	0.6335	ENSG00000148204	LOW	1.1	0.1	0.1	3.9	6.2	0
DHDH	19	48939592	rs3830420	TG	0.3211	0.4274	T	3.671	0.05537	0.6335	ENSG00000104808	HIGH	2.8	0	0.6	0.5	1.4	0
PCNT	21	46366609	rs2839227	G	0.2895	0.1935	A	3.667	0.05551	1.698	ENSG00000160299	MODERATE	14.5	43.2	42.2	17.8	19.3	0
PRKAR1B	7	584584	rs9330368	T	0.2895	0.1935	G	3.667	0.05551	1.698	ENSG00000188191	Unknown	4.8	9.5	8.5	48.9	101.7	0
CYP2D6	22	42129130	rs1058164	C	0.3587	0.4677	G	3.662	0.05565	0.6365	ENSG00000100197	LOW	0.7	0.7	0.3	2.9	11.4	1
ANPEP	15	89806327	rs25653	C	0.5053	0.3952	T	3.66	0.05575	1.563	ENSG00000166825	MODERATE	4.7	0.4	0.1	0.1	0	0
PDIA6	2	10812664	rs6726687	C	0.5053	0.3952	T	3.66	0.05575	1.563	ENSG00000143870	Unknown	12.4	95.8	139.7	6.1	12.1	0
PTCH2	1	44827846	rs7525308	G	0.5053	0.3952	A	3.66	0.05575	1.563	ENSG00000117425	LOW	32	3.4	2.7	1.4	4.3	0
PTCH2	1	44828484	rs2273940	C	0.5053	0.3952	T	3.66	0.05575	1.563	ENSG00000117425	Unknown	32	3.4	2.7	1.4	4.3	0
ITGA8	10	15671668	rs7100510	C	0.2609	0.3629	G	3.659	0.05577	0.6196	ENSG00000077943	Unknown	12.1	0	0.2	0.1	0	0
OR52E4	11	5884975	rs4757987	A	0.4624	0.3525	G	3.656	0.05586	1.58	ENSG00000180974	MODERATE	1.7	0	0	0.9	0	0
CBX2	17	79779446	rs143293175	CTG	0.1842	0.1048	C	3.65	0.05606	1.928	ENSG00000173894	Unknown	16.5	1.1	16.1	27.9	28.1	0
DRD4	11	637361	rs572586776	C	0.1842	0.1048	CGCGGGGGCATCT	3.65	0.05606	1.928	ENSG00000069696	MODERATE	1.8	0.2	1	0.4	0	0
MED15	22	20583314	rs165643	T	0.1842	0.1048	C	3.65	0.05606	1.928	ENSG00000099917	Unknown	19.9	20.4	15.4	32.9	18.1	0
MYO5A	15	52416305	rs61363656	C	0.1842	0.1048	T	3.65	0.05606	1.928	ENSG00000197535	Unknown	4.6	8.7	7	16	6.4	0
NMUR2	5	152395503	rs4958535	G	0.1842	0.1048	C	3.65	0.05606	1.928	ENSG00000132911	MODERATE	8	0	0	0	0	0
TMEM176A	7	150804367	rs10378	T	0.1842	0.1048	G	3.65	0.05606	1.928	ENSG00000002933	MODERATE	3.7	0.7	1.5	0.1	0.5	0
SPTA1	1	158615440	rs2518491	T	0.4684	0.3583	C	3.646	0.05621	1.578	ENSG00000163554	Unknown	2.2	0	0	1.5	0	0
KIF23	15	69440397	rs937724	C	0.1968	0.2903	T	3.646	0.05622	0.599	ENSG00000137807	LOW	20.4	47.9	18.3	6.3	3.2	0
HOXD13	2	176093094	rs2518053	A	0.2181	0.3145	G	3.644	0.05627	0.6079	ENSG00000128714	MODERATE	0.1	0.2	0.2	0.7	0.4	1
ADTRP	6	11723403	rs2076185	T	0.1421	0.2258	C	3.638	0.05646	0.5679	ENSG00000111863	MODERATE	14.1	1.5	0.8	109.7	127.1	0
CLUAP1	16	3536230	rs9790	T	0.1421	0.2258	C	3.638	0.05646	0.5679	ENSG00000103351	MODERATE	34.6	118.6	62.8	173.4	47.7	1
MC5R	18	13826089	rs17848292	T	0.1421	0.2258	C	3.638	0.05646	0.5679	ENSG00000176136	LOW	1.6	0	0	0	0	0
TTC25	17	41938582	rs3809878	T	0.1421	0.2258	C	3.638	0.05646	0.5679	ENSG00000204815	LOW	29.6	46.4	3.2	173.2	23.7	1
DDX20	1	111766331	rs197412	C	0.5368	0.4262	T	3.637	0.05652	1.56	ENSG00000064703	MODERATE	81.7	41.2	25.6	570.4	538.8	0
DDX20	1	111766350	rs197413	A	0.5368	0.4262	G	3.637	0.05652	1.56	ENSG00000064703	LOW	81.7	41.2	25.6	570.4	538.8	0
ZNF573	19	37738923	rs3095726	T	0.3111	0.418	C	3.634	0.05662	0.6287	ENSG00000189144	MODERATE	10	5.2	8.2	26.5	13.1	0
BMPR1A	10	86923365	rs7074064	C	0.3368	0.4435	T	3.63	0.05675	0.6372	ENSG00000107779	Unknown	7.8	2.3	3.6	0.6	1.7	0
EXOSC1	10	97445929	rs2297666	G	0.3368	0.4435	A	3.63	0.05675	0.6372	ENSG00000171311	Unknown	15.6	26.2	37.3	10.1	14.7	0
SBNO2	19	1119964	rs2074921	G	0.3368	0.4435	A	3.63	0.05675	0.6372	ENSG00000064932	LOW	9.1	3.6	8.6	2	1.3	0
SBNO2	19	1124054	rs2024093	G	0.3368	0.4435	A	3.63	0.05675	0.6372	ENSG00000064932	Unknown	9.1	3.6	8.6	2	1.3	0
WDR27	6	169668084	rs3823465	G	0.3368	0.4435	A	3.63	0.05675	0.6372	ENSG00000184465	LOW	21.5	14.9	9.4	21.5	6.8	0
TVP23B	17	18798907	rs8080471	T	0.1828	0.2742	C	3.629	0.05676	0.5921	ENSG00000171928	LOW	13.2	45	45.1	7.2	2.8	0
CNDP1	18	74571237	rs73973908	A	0.1158	0.1935	C	3.628	0.0568	0.5456	ENSG00000150656	MODERATE	1.4	0.9	0.5	6.1	1.7	0
ECE1	1	21247229	rs2229450	A	0.1158	0.1935	G	3.628	0.0568	0.5456	ENSG00000117298	LOW	19.1	1.1	4.7	1.1	1.7	0
LRCH1	13	46705319	rs842387	A	0.1158	0.1935	G	3.628	0.0568	0.5456	ENSG00000136141	Unknown	5	0.7	3.2	1.2	1.1	0
PKHD1L1	8	109444782	rs72687015	G	0.1158	0.1935	A	3.628	0.0568	0.5456	ENSG00000205038	MODERATE	1.6	0	0	0.8	0	0
SPTBN5	15	41876202	rs2290559	T	0.1158	0.1935	C	3.628	0.0568	0.5456	ENSG00000137877	MODERATE	1.9	0.3	0.4	1	0.4	0
MAST4	5	66899946	rs7711116	C	0.1667	0.09016	T	3.627	0.05684	2.018	ENSG00000069020	Unknown	10.7	11.4	8.5	104.5	92.7	0
C12orf57	12	6944199	rs915997	A	0.1684	0.09167	G	3.627	0.05686	2.007	ENSG00000111678	Unknown	25.9	44.5	93.2	133.9	224	0
DLST	14	74901104	rs20578	T	0.2474	0.3468	C	3.626	0.05688	0.6191	ENSG00000119689	LOW	21	9.3	11.7	6.2	3.4	0
ENTPD4	8	23437248	rs2272641	C	0.2474	0.3468	T	3.626	0.05688	0.6191	ENSG00000197217	MODERATE	18.7	20.7	21.1	6.9	15.7	0
NLRP8	19	55979412	rs306475	C	0.2474	0.3468	T	3.626	0.05688	0.6191	ENSG00000179709	LOW	1	0.5	0	0	0	0
COL6A2	21	46117968	rs7279347	G	0.5211	0.4113	A	3.623	0.05698	1.557	ENSG00000142173	Unknown	33.2	2.7	10.7	3.2	7.6	0
MAEA	4	1336971	rs1128427	T	0.2842	0.3871	C	3.621	0.05704	0.6287	ENSG00000090316	LOW	23.3	25.9	41.2	5.8	8.2	0
RAPSN	11	47441931	rs34729771	AG	0.2842	0.3871	A	3.621	0.05704	0.6287	ENSG00000165917	Unknown	0.2	0	0.4	2.4	10	0
RAPSN	11	47447887	rs7111873	A	0.2842	0.3871	G	3.621	0.05704	0.6287	ENSG00000165917	MODERATE	0.2	0	0.4	2.4	10	0
RAPSN	11	47447887	rs7111873	A	0.2842	0.3871	G	3.621	0.05704	0.6287	ENSG00000165917	LOW	0.2	0	0.4	2.4	10	0
OR2D2	11	6891896	rs2741804	A	0.3421	0.45	G	3.62	0.05709	0.6356	ENSG00000166368	MODERATE	0.9	0	0	0	0	0
AKT1	14	104773557	rs1130233	T	0.4211	0.3145	C	3.618	0.05714	1.585	ENSG00000142208	LOW	16.2	0.9	5.1	1.2	3.1	0
CLCN7	16	1453878	rs2235579	T	0.4211	0.3145	A	3.618	0.05714	1.585	ENSG00000103249	LOW	17.6	10.2	9.8	8.1	7.2	0
OR10Q1	11	58228612	rs61902844	A	0.4211	0.3145	G	3.618	0.05714	1.585	ENSG00000180475	LOW	0.3	0	0	0	0	0
ZNF480	19	52321982	rs8102373	G	0.4211	0.3145	A	3.618	0.05714	1.585	ENSG00000198464	LOW	3.3	1.8	5.6	1.5	2.1	0
CPAMD8	19	17002337	rs3745345	G	0.1737	0.09677	A	3.615	0.05726	1.962	ENSG00000160111	LOW	0.9	5.4	1	1.5	3.6	0
FNDC1	6	159246929	rs294911	G	0.1737	0.09677	T	3.615	0.05726	1.962	ENSG00000164694	LOW	2.1	0.4	0.3	0.3	0	0
GCOM1	15	57599660	rs12443389	T	0.1737	0.09677	A	3.615	0.05726	1.962	ENSG00000137878	Unknown	2.5	0	0	0	0	0
LRRC56	11	554166	rs10902170	C	0.1737	0.09677	G	3.615	0.05726	1.962	ENSG00000161328	MODERATE	20.8	4.4	2.1	54	96.6	1
RPS18	6	33272128	rs465658	G	0.1737	0.09677	A	3.615	0.05726	1.962	ENSG00000231500	Unknown	40.2	913.9	1583.7	899.4	2221.6	0
SEMA3E	7	83408415	rs61729612	G	0.1737	0.09677	C	3.615	0.05726	1.962	ENSG00000170381	MODERATE	0.9	0.3	0.4	0.9	0	0
CLCN7	16	1447136	rs12599176	C	0.4632	0.3548	T	3.613	0.05733	1.569	ENSG00000103249	Unknown	17.6	10.2	9.8	8.1	7.2	0
DMKN	19	35507460	rs4254439	G	0.4632	0.3548	T	3.613	0.05733	1.569	ENSG00000161249	LOW	0.8	7.1	16.4	15	67.8	0
LRP11	6	149863746	rs9322225	G	0.4632	0.3548	C	3.613	0.05733	1.569	ENSG00000120256	MODERATE	7.2	6.1	5.9	26.8	24.2	0
OR52E6	11	5841423	rs4357719	C	0.4632	0.3548	T	3.613	0.05733	1.569	ENSG00000205409	MODERATE	1.1	0	0	0	0	0
OR52E6	11	5841550	rs4362172	C	0.4632	0.3548	T	3.613	0.05733	1.569	ENSG00000205409	LOW	1.1	0	0	0	0	0
OR52E6	11	5841783	rs4362173	C	0.4632	0.3548	T	3.613	0.05733	1.569	ENSG00000205409	MODERATE	1.1	0	0	0	0	0
SP9	2	174336571	rs62174227	C	0.4632	0.3548	G	3.613	0.05733	1.569	ENSG00000217236	LOW	2	0.2	0.4	0.6	0	0
TMEM67	8	93795937	rs3134031	A	0.4632	0.3548	G	3.613	0.05733	1.569	ENSG00000164953	MODERATE	22.5	36.3	14.1	15.4	6	0
FLT3	13	28050157	rs1933437	G	0.2421	0.1532	A	3.611	0.05741	1.765	ENSG00000122025	MODERATE	1.2	0.2	0.5	3	1.6	0
C12orf65	12	123253947	rs2280424	T	0.08421	0.1532	C	3.608	0.05749	0.5082	ENSG00000130921	LOW	17.3	63	26.2	17.3	5	0
FRY	13	32294361	rs2301386	A	0.08421	0.1532	T	3.608	0.05749	0.5082	ENSG00000073910	Unknown	5.8	3.8	5.1	1.3	3.7	0
ITGA10	1	145892795	rs2282014	T	0.08421	0.1532	C	3.608	0.05749	0.5082	ENSG00000143127	Unknown	3.4	6	2	36.3	33.3	0
OAS2	12	112997645	rs1293755	A	0.08421	0.1532	T	3.608	0.05749	0.5082	ENSG00000111335	LOW	2.2	0	0.1	0.6	0.7	0
ODF2L	1	86356548	rs385437	G	0.08421	0.1532	A	3.608	0.05749	0.5082	ENSG00000122417	LOW	10.9	58.1	26	23.9	5	0
SIPA1L2	1	232432295	rs1547742	A	0.08421	0.1532	G	3.608	0.05749	0.5082	ENSG00000116991	MODERATE	3.4	3.4	26	9.5	7.6	0
SRRD	22	26483980	rs66831137	GGAGGCGGCGCCCCGGGGGAGA	0.08421	0.1532	G	3.608	0.05749	0.5082	ENSG00000100104	MODERATE	13.8	14.4	11	17.5	35.9	0
FSIP1	15	39618203	rs12908846	A	0.1484	0.2339	G	3.608	0.05752	0.5706	ENSG00000150667	MODERATE	13.9	27.4	7.8	47.1	39.8	0
CORO7	16	4395326	rs3747579	C	0.3158	0.2177	T	3.601	0.05774	1.658	ENSG00000262246	MODERATE	13.2	10.9	7.1	3.6	3.6	0
EXOC7	17	76084362	rs2305347	T	0.2053	0.3	C	3.599	0.05781	0.6026	ENSG00000182473	Unknown	14.5	26.8	16.6	17.9	31.6	0
CHDH	3	53822626	rs2241808	T	0.3526	0.4597	C	3.598	0.05785	0.6403	ENSG00000016391	LOW	4.5	3.3	1.9	21.5	28.5	0
INPP1	2	190360255	rs4656	T	0.3526	0.4597	G	3.598	0.05785	0.6403	ENSG00000151689	LOW	31.4	15.3	7.6	658.4	591.7	0
ITPR2	12	26657844	rs2291264	T	0.3526	0.4597	C	3.598	0.05785	0.6403	ENSG00000123104	LOW	3.4	2.8	4.9	2.6	4.7	0
UGT1A7	2	233682328	rs17863778	C	0.4947	0.3852	A	3.596	0.05792	1.562	ENSG00000244122	LOW	0	0	0	0	0	0
UGT1A7	2	233682328	rs17863778	C	0.4947	0.3852	A	3.596	0.05792	1.562	ENSG00000244122	MODERATE	0	0	0	0	0	0
GAD1	2	170845970	rs701492	T	0.2692	0.3729	C	3.596	0.05793	0.6196	ENSG00000128683	Unknown	4	3.2	4.7	4.3	3.6	0
CCBE1	18	59447971	rs1893788	T	0.5368	0.4274	C	3.594	0.05798	1.553	ENSG00000183287	Unknown	2.1	0	0.7	0.5	0.2	0
CMYA5	5	79736888	rs28362542	A	0.3011	0.2018	G	3.594	0.05798	1.704	ENSG00000164309	MODERATE	0.2	0.2	1.1	0.1	1.1	0
KNDC1	10	133183976	rs57510763	C	0.5368	0.4274	T	3.594	0.05798	1.553	ENSG00000171798	LOW	2.8	0	0.9	0	0.8	0
KNDC1	10	133186644	rs3810965	T	0.5368	0.4274	C	3.594	0.05798	1.553	ENSG00000171798	LOW	2.8	0	0.9	0	0.8	0
KNDC1	10	133186655	rs3810964	A	0.5368	0.4274	G	3.594	0.05798	1.553	ENSG00000171798	MODERATE	2.8	0	0.9	0	0.8	0
PUS7L	12	43754456	rs1057190	C	0.1053	0.1803	T	3.594	0.058	0.5348	ENSG00000129317	MODERATE	5.6	23.6	34.3	1.7	2.1	0
DNAJC7	17	41994952	rs6503679	G	0.1154	0.1935	A	3.592	0.05805	0.5435	ENSG00000168259	Unknown	25.2	75.7	114.1	64.8	35.7	0
FAM160A2	11	6217730	rs3750943	A	0.1632	0.08871	C	3.589	0.05816	2.003	ENSG00000051009	MODERATE	26.5	27.8	20.7	12	4.5	0
LMTK2	7	98159452	rs10499944	T	0.1632	0.08871	C	3.589	0.05816	2.003	ENSG00000164715	Unknown	8	6.3	4.7	0.8	2.1	1
OR7A10	19	14841077	rs3752194	G	0.1632	0.08871	A	3.589	0.05816	2.003	ENSG00000127515	LOW	0.8	0	0	0	0	0
SLC5A5	19	17890877	rs4808708	A	0.1632	0.08871	G	3.589	0.05816	2.003	ENSG00000105641	Unknown	0.4	0	7.9	0	0	0
TENM3	4	182743369	rs7654255	C	0.1632	0.08871	T	3.589	0.05816	2.003	ENSG00000218336	LOW	4.7	3.7	7.1	8.3	1.8	0
VIT	2	36808791	rs2072526	G	0.1632	0.08871	A	3.589	0.05816	2.003	ENSG00000205221	MODERATE	10.5	1.1	0.2	1.1	0.2	0
VWF	12	6110516	rs2229444	A	0.1632	0.08871	G	3.589	0.05816	2.003	ENSG00000110799	LOW	12.7	1.8	3.4	5	10	0
WRAP53	17	7689242	rs2287498	T	0.1632	0.08871	C	3.589	0.05816	2.003	ENSG00000141499	LOW	11.4	13.3	6.7	2.6	1.3	0
ACCS	11	44071330	rs2074039	T	0.1316	0.06452	C	3.588	0.0582	2.197	ENSG00000110455	Unknown	10.2	0.7	1.7	1.7	1.9	0
BIN1	2	127106970	rs11554586	A	0.1316	0.06452	G	3.588	0.0582	2.197	ENSG00000136717	Unknown	3.1	1.1	7.5	13.4	43.3	0
FAH	15	80162365	rs2278204	A	0.1316	0.06452	G	3.588	0.0582	2.197	ENSG00000103876	Unknown	9.7	1.5	2.1	6.3	10.6	0
TOP1MT	8	143321279	rs61631623	A	0.1316	0.06452	G	3.588	0.0582	2.197	ENSG00000184428	LOW	18.1	31.6	39	19.8	6.7	0
TOP1MT	8	143324457	rs3829018	A	0.1316	0.06452	G	3.588	0.0582	2.197	ENSG00000184428	Unknown	18.1	31.6	39	19.8	6.7	0
VWF	12	6072469	rs55907031	A	0.1316	0.06452	G	3.588	0.0582	2.197	ENSG00000110799	Unknown	12.7	1.8	3.4	5	10	0
WIZ	19	15424275	19:15424275	G	0.1316	0.06452	T	3.588	0.0582	2.197	ENSG00000011451	LOW	40.9	27.2	26	6.3	6.4	0
CUL3	2	224481929	rs2070127	C	0.3065	0.2083	T	3.58	0.05849	1.679	ENSG00000036257	LOW	80.2	102.9	45.6	161.4	230.5	0
C2CD3	11	74114458	rs10898957	C	0.3947	0.2903	T	3.579	0.0585	1.594	ENSG00000168014	LOW	19.9	9.9	6.5	25.7	19	0
QRFPR	4	121336795	rs2302309	G	0.3947	0.2903	A	3.579	0.0585	1.594	ENSG00000186867	Unknown	0.7	0	0.2	1.6	0	0
RALY	20	34077058	rs10649600	C	0.2263	0.3226	CCAG	3.576	0.05863	0.6143	ENSG00000125970	MODERATE	56.8	67.3	96.5	27.6	35.9	0
RALY	20	34077058	rs10649600	C	0.2263	0.3226	CCAG	3.576	0.05863	0.6143	ENSG00000125970	MODERATE	56.8	67.3	96.5	27.6	35.9	0
TCTE1	6	44282428	rs516582	A	0.2263	0.3226	G	3.576	0.05863	0.6143	ENSG00000146221	LOW	48.6	10.7	1.9	137.7	222.1	1
TCTE1	6	44287722	rs324146	G	0.2263	0.3226	A	3.576	0.05863	0.6143	ENSG00000146221	MODERATE	48.6	10.7	1.9	137.7	222.1	1
TXLNB	6	139242777	rs9495391	G	0.2263	0.3226	C	3.576	0.05863	0.6143	ENSG00000164440	MODERATE	1.2	4.7	0.5	30.5	49.6	0
SETX	9	132328022	rs1185193	A	0.3602	0.4677	C	3.575	0.05866	0.6407	ENSG00000107290	MODERATE	34.5	47.4	38	5.9	10.9	1
PRSS48	4	151279901	rs36097019	A	0.3684	0.4758	G	3.575	0.05867	0.6427	ENSG00000189099	MODERATE	4.1	1.1	1.1	0	0	0
TGM7	15	43279192	rs567357	G	0.3684	0.4758	C	3.575	0.05867	0.6427	ENSG00000159495	LOW	2.9	0.4	0.7	60.4	12.3	0
CD207	2	70833805	rs17718987	C	0.1526	0.08065	G	3.574	0.05868	2.053	ENSG00000116031	MODERATE	0.4	0	0	0.3	0	0
CR1L	1	207699250	rs12729569	G	0.1526	0.08065	A	3.574	0.05868	2.053	ENSG00000197721	MODERATE	0.2	0	0	0	0	0
IMPG1	6	75931086	rs10943299	A	0.1526	0.08065	G	3.574	0.05868	2.053	ENSG00000112706	MODERATE	0.9	0	0	1.5	0	0
PSAP	10	71819460	rs11000016	T	0.1526	0.08065	C	3.574	0.05868	2.053	ENSG00000197746	Unknown	60.5	42.5	119.8	15.8	30.6	0
PSAP	10	71819648	rs3747860	T	0.1526	0.08065	C	3.574	0.05868	2.053	ENSG00000197746	Unknown	60.5	42.5	119.8	15.8	30.6	0
SYNPO2L	10	73647532	rs3812629	A	0.1526	0.08065	G	3.574	0.05868	2.053	ENSG00000166317	MODERATE	0.2	0.7	0.6	1	1	0
SYNPO2L	10	73647891	rs4746139	C	0.1526	0.08065	A	3.574	0.05868	2.053	ENSG00000166317	LOW	0.2	0.7	0.6	1	1	0
TCF3	19	1625559	rs4807123	A	0.1526	0.08065	G	3.574	0.05868	2.053	ENSG00000071564	Unknown	36	3.7	15.8	6.7	3.9	0
TMEM30A	6	75284435	rs240374	G	0.1526	0.08065	A	3.574	0.05868	2.053	ENSG00000112697	LOW	14.1	36.2	18.8	7.5	5.9	0
TRPM3	9	70536799	rs7033976	C	0.1526	0.08065	T	3.574	0.05868	2.053	ENSG00000083067	LOW	5.3	1.5	0.4	3.9	1.7	0
VWF	12	6057952	rs35365059	T	0.1526	0.08065	C	3.574	0.05868	2.053	ENSG00000110799	LOW	12.7	1.8	3.4	5	10	0
HUWE1	23	53557457	rs17276588	A	0.2043	0.08772	G	3.574	0.0587	2.67	ENSG00000086758	Unknown	28.4	17.1	43.7	22.3	21.6	0
ABTB1	3	127675977	rs35703629	T	0.1421	0.07258	C	3.573	0.05873	2.117	ENSG00000114626	LOW	5.9	0.7	6.8	0.4	1.9	0
CLSTN1	1	9744635	rs7550295	T	0.1421	0.07258	C	3.573	0.05873	2.117	ENSG00000171603	MODERATE	8.1	13.5	37.1	3.7	3.2	0
COL9A3	20	62825772	rs36094661	A	0.1421	0.07258	G	3.573	0.05873	2.117	ENSG00000092758	Unknown	6.4	2.5	4.1	120.8	311.3	0
CWF19L1	10	100256287	rs2270962	T	0.1421	0.07258	C	3.573	0.05873	2.117	ENSG00000095485	MODERATE	19.7	11.4	11.3	13.3	4.5	0
JAKMIP2	5	147632728	rs3763094	A	0.1421	0.07258	G	3.573	0.05873	2.117	ENSG00000176049	LOW	5.3	1.5	1.1	8.8	4.6	0
OSBPL10	3	31664157	rs2305610	T	0.1421	0.07258	C	3.573	0.05873	2.117	ENSG00000144645	LOW	24	6.5	4.1	436.6	951.1	0
PP2D1	3	20002010	rs9882323	T	0.1421	0.07258	C	3.573	0.05873	2.117	ENSG00000183977	MODERATE	28.8	3.1	1.3	319.7	185.6	0
SDK1	7	4011099	rs61752593	T	0.1421	0.07258	C	3.573	0.05873	2.117	ENSG00000146555	LOW	7.7	6.6	5.1	99.7	120.8	0
TMEM259	19	1014378	rs1058506	G	0.1421	0.07258	A	3.573	0.05873	2.117	ENSG00000182087	LOW	36	45.3	38.1	16	8.9	0
ADRA1A	8	26770511	rs1048101	A	0.4474	0.5565	G	3.573	0.05874	0.6453	ENSG00000120907	MODERATE	0.5	0	0	50.8	20.6	0
C11orf16	11	8925736	rs3751066	G	0.2789	0.1855	C	3.573	0.05874	1.699	ENSG00000176029	MODERATE	2.7	1.1	0	1.3	0.4	0
C11orf16	11	8927133	rs3751065	A	0.2789	0.1855	T	3.573	0.05874	1.699	ENSG00000176029	LOW	2.7	1.1	0	1.3	0.4	0
CD8B	2	86861841	rs62146888	A	0.4474	0.5565	G	3.573	0.05874	0.6453	ENSG00000172116	LOW	1	0.2	0.1	0.1	0	0
CDON	11	126021374	rs3740912	C	0.4474	0.5565	T	3.573	0.05874	0.6453	ENSG00000064309	MODERATE	4.1	1.1	2.5	2.2	2.3	0
ERICH6B	13	45541596	rs1536207	A	0.4474	0.5565	C	3.573	0.05874	0.6453	ENSG00000165837	MODERATE	6.7	1.2	0.3	27.8	17.8	0
GPNMB	7	23273552	rs2268748	C	0.2789	0.1855	T	3.573	0.05874	1.699	ENSG00000136235	LOW	19.8	3.8	1.2	2.4	2.1	0
NPC2	14	74476592	rs8021664	C	0.2789	0.1855	T	3.573	0.05874	1.699	ENSG00000119655	MODERATE	26.6	230.6	151.8	43.7	41.8	0
NWD1	19	16762129	rs773852	A	0.2789	0.1855	G	3.573	0.05874	1.699	ENSG00000188039	LOW	1.4	0	0.2	12	2.7	0
OBSL1	2	219550873	rs146790993	G	0.4474	0.5565	GGA	3.573	0.05874	0.6453	ENSG00000124006	Unknown	15.5	239.3	51.1	829.2	1255.6	0
OBSL1	2	219552544	rs59332477	T	0.4474	0.5565	C	3.573	0.05874	0.6453	ENSG00000124006	MODERATE	15.5	239.3	51.1	829.2	1255.6	0
PCNT	21	46363881	rs8131546	T	0.2789	0.1855	C	3.573	0.05874	1.699	ENSG00000160299	LOW	14.5	43.2	42.2	17.8	19.3	0
PCNT	21	46366902	rs2839228	C	0.2789	0.1855	G	3.573	0.05874	1.699	ENSG00000160299	LOW	14.5	43.2	42.2	17.8	19.3	0
PCNT	21	46367087	rs6518289	T	0.2789	0.1855	C	3.573	0.05874	1.699	ENSG00000160299	MODERATE	14.5	43.2	42.2	17.8	19.3	0
PCNT	21	46388702	rs7279052	T	0.2789	0.1855	C	3.573	0.05874	1.699	ENSG00000160299	Unknown	14.5	43.2	42.2	17.8	19.3	0
PCNT	21	46388764	rs7279204	T	0.2789	0.1855	C	3.573	0.05874	1.699	ENSG00000160299	MODERATE	14.5	43.2	42.2	17.8	19.3	0
RNF43	17	58358524	rs2526374	G	0.4474	0.5565	T	3.573	0.05874	0.6453	ENSG00000108375	MODERATE	3.1	1.1	0.5	1.2	1.3	0
TMEM198	2	219549297	rs13023533	C	0.4474	0.5565	T	3.573	0.05874	0.6453	ENSG00000188760	LOW	5	9.2	3.1	0.7	1.3	0
KLHL10	17	41841889	rs1529933	C	0.1632	0.25	T	3.571	0.0588	0.5849	ENSG00000161594	LOW	33.4	9.4	1.9	293.4	411	1
APOA4	11	116820959	rs675	A	0.07979	0.1475	T	3.571	0.05881	0.501	ENSG00000110244	MODERATE	0	0	0	0	0	0
LTN1	21	28945885	rs2250574	C	0.07979	0.1475	T	3.571	0.05881	0.501	ENSG00000198862	LOW	20.7	36.9	19	218.4	45.8	0
CYBA	16	88643304	rs7195830	A	0.3421	0.2419	G	3.568	0.05891	1.629	ENSG00000051523	Unknown	7.4	0.6	17.7	3.5	7.4	0
NIM1K	5	43245820	rs13176855	T	0.3421	0.2419	C	3.568	0.05891	1.629	ENSG00000177453	LOW	1.4	0.4	0.5	0.8	1.3	0
SLC1A1	9	4561421	rs72694015	C	0.2158	0.1311	T	3.565	0.05902	1.823	ENSG00000106688	Unknown	0.8	0	0.2	3.5	6.1	1
FHL5	6	96615646	rs9373985	G	0.3684	0.2661	C	3.562	0.05912	1.609	ENSG00000112214	MODERATE	95.7	6.2	3.4	1073.4	1344.3	0
[truncated: 33,129 more rows]
