# Supplementary material for: Whole-Exome Sequencing Analysis of Human Semen Quality in Russian Multiethnic Population
Source: Front Genet. 2021 Jun 11;12:662846. doi: 10.3389/fgene.2021.662846 (PMC8232892; doi:10.3389/fgene.2021.662846)
Supplement: Supplementary File 3 — Top-100 results of association analysis using log-regression model for the whole sample combined with VEP results, Protein Expression Atlas normalized expression values for genes harboring polymorphisms and genes associated with male infertility from DisGeNET. [file Data_Sheet_3.CSV]

CHR	SNP	BP	A1	TEST	NMISS	OR	STAT	P	VEP_IMPACT	GENE	Testis	Early_spermatids	Late_spermatids	Spermatocytes	Spermatogonia	In_DisGeNET
11	rs55888197	56376253	T	ADD	157	6.251	4.08	4.507e-05	LOW	OR8U1	0.8	0.0	0.0	0.0	0.0	false
11	rs55860603	56376254	G	ADD	157	5.758	3.917	8.974e-05	MODERATE	OR8U1	0.8	0.0	0.0	0.0	0.0	false
7	rs1872929	138116667	A	ADD	157	0.2987	-3.75	0.0001765	NONE	AKR1D1	0.6	50.2	85.4	0.5	0.2	false
9	rs3739466	136116957	G	ADD	157	0.3174	-3.664	0.0002483	NONE	TMEM250	12.8	0.0	0.0	0.0	0.0	false
7	rs745229	128718837	A	ADD	157	0.2691	-3.59	0.0003302	LOW	FAM71F1	64.8	1001.4	1429.0	11.7	5.5	false
7	rs6971091	128723233	A	ADD	157	0.2691	-3.59	0.0003302	MODERATE	FAM71F1	64.8	1001.4	1429.0	11.7	5.5	false
14	rs9805910	37796869	T	ADD	154	2.925	3.585	0.0003377	LOW	TTC6	6.0	30.4	14.0	4.4	0.4	false
12	rs2230380	26654022	A	ADD	154	0.2836	-3.515	0.0004391	LOW	ITPR2	3.4	2.6	4.7	2.8	4.9	false
16	rs2235624	1495447	A	ADD	157	0.3463	-3.513	0.0004423	MODERATE	TELO2	9.0	0.8	1.6	9.3	7.4	false
19	rs7259841	58439756	T	ADD	157	2.774	3.508	0.0004518	NONE	ZNF132	7.2	2.2	0.0	1.4	0.4	false
14	rs117068593	92651884	T	ADD	157	0.2014	-3.5	0.0004661	MODERATE	RIN3	6.1	8.2	4.1	17.3	3.7	false
19	rs557806	48873985	C	ADD	157	3.896	3.492	0.0004791	MODERATE	PPP1R15A	14.5	3.9	3.6	4.9	11.1	false
2	rs10183087	203959601	C	ADD	157	0.1902	-3.48	0.0005014	NONE	ICOS	0.6	0.0	0.0	0.0	0.2	false
18	rs34939372	12254957	A	ADD	157	0.2613	-3.424	0.0006166	NONE	CIDEA	0.3	0.8	2.7	0.5	0.1	false
10	rs10466280	12149934	T	ADD	157	0.402	-3.413	0.0006433	LOW	SEC61A2	17.3	15.5	23.8	28.9	13.9	false
16	rs4782393	88647093	G	ADD	157	2.823	3.406	0.0006597	NONE	CYBA	7.4	3.5	7.4	0.6	17.7	false
3	rs2245532	10935190	G	ADD	157	0.3077	-3.394	0.0006899	LOW	SLC6A11	3.4	0.4	0.4	0.2	1.5	false
17	rs1544556	66214410	A	ADD	157	0.303	-3.392	0.0006932	NONE	APOH	0.1	0.1	0.0	0.0	0.0	false
16	rs42139	21520288	C	ADD	157	0.2032	-3.365	0.0007663	NONE	SLC7A5P2	false
1	rs79282181	12277831	A	ADD	157	0.06437	-3.364	0.0007672	MODERATE	VPS13D	11.6	81.4	141.6	16.7	11.3	false
22	rs1129172	22556814	A	ADD	157	0.4048	-3.341	0.0008339	MODERATE	PRAME	54.3	23.5	30.6	29.8	241.6	false
2	rs6710142	176190041	A	ADD	157	0.1045	-3.336	0.0008498	MODERATE	HOXD1	2.2	0.0	0.0	2.6	6.4	false
20	rs150527448	2652679	G	ADD	157	2.99	3.327	0.0008771	NONE	NOP56	20.1	5.6	10.0	42.0	199.2	false
7	rs1872930	138116698	C	ADD	157	0.3442	-3.322	0.0008923	NONE	AKR1D1	0.6	50.2	85.4	0.5	0.2	false
5	rs13184586	161692119	G	ADD	157	2.669	3.314	0.0009194	LOW	GABRA6	4.1	0.0	0.0	0.0	0.0	false
5	rs35941	54310465	T	ADD	157	3.496	3.291	0.0009988	LOW	ARL15	14.2	1.8	1.1	0.7	2.8	false
19	rs556052	48874179	C	ADD	157	2.81	3.287	0.001014	MODERATE	PPP1R15A	14.5	3.9	3.6	4.9	11.1	false
13	rs1218825	27435783	G	ADD	155	0.3672	-3.274	0.001062	MODERATE	MTIF3	28.3	461.6	139.9	149.2	77.3	false
17	rs17826219	30834827	A	ADD	156	0.292	-3.267	0.001087	MODERATE	ATAD5	4.0	12.9	4.6	32.2	35.1	false
19	rs610308	48874062	G	ADD	157	2.809	3.267	0.001087	MODERATE	PPP1R15A	14.5	3.9	3.6	4.9	11.1	false
10	rs7903315	49614146	C	ADD	157	2.741	3.256	0.00113	NONE	CHAT	0.5	0.0	0.0	0.0	0.0	false
16	rs7186698	87904792	A	ADD	157	3.981	3.241	0.001193	LOW	CA5A	0.3	0.2	0.8	0.3	0.6	false
3	rs11713408	37471155	T	ADD	157	0.4163	-3.224	0.001263	NONE	ITGA9	10.2	0.9	3.1	0.5	0.9	false
11	rs4758168	5884818	G	ADD	157	0.3624	-3.215	0.001306	MODERATE	OR52E4	1.7	0.9	0.0	0.0	0.0	false
1	rs2229712	26557020	C	ADD	157	4.165	3.211	0.001321	MODERATE	RPS6KA1	2.7	1.8	0.5	1.1	2.7	false
22	rs2267163	30615570	T	ADD	157	2.69	3.202	0.001365	NONE	TCN2	9.7	0.8	1.0	0.7	7.8	false
22	rs1801198	30615623	G	ADD	157	2.69	3.202	0.001365	MODERATE	TCN2	9.7	0.8	1.0	0.7	7.8	false
5	rs9942410	60699993	G	ADD	157	2.591	3.19	0.001423	NONE	AC109133.1	false
7	rs2166188	138088817	T	ADD	157	0.3919	-3.18	0.001473	NONE	AKR1D1	0.6	50.2	85.4	0.5	0.2	false
1	rs1289658	117113466	G	ADD	157	0.4019	-3.168	0.001537	MODERATE	TRIM45	5.4	4.1	1.9	6.3	4.3	false
23	rs1731469	12791542	G	ADD	156	3.897	3.161	0.001573	LOW	PRPS2	109.7	9.4	23.3	4.9	5.8	true
6	rs614826	46865076	G	ADD	155	2.546	3.16	0.001575	LOW	ADGRF5	3.1	8.1	3.0	0.1	0.4	false
6	rs678312	46888363	G	ADD	154	0.2495	-3.16	0.001578	LOW	ADGRF5	3.1	8.1	3.0	0.1	0.4	false
17	rs9896095	30860479	G	ADD	156	0.2926	-3.157	0.001594	LOW	ATAD5	4.0	12.9	4.6	32.2	35.1	false
15	rs2279498	29076018	G	ADD	155	0.1668	-3.155	0.001604	NONE	APBA2	5.6	10.3	7.9	0.6	7.0	false
19	rs4805825	32923514	G	ADD	154	0.3984	-3.155	0.001607	MODERATE	CEP89	8.4	11.6	5.9	21.5	13.2	false
1	rs10925061	247491691	C	ADD	157	0.4143	-3.154	0.001608	NONE	OR2W5	false
1	rs12141850	247491973	C	ADD	157	0.4143	-3.154	0.001608	NONE	OR2W5	false
3	rs11709385	37471156	G	ADD	157	0.4267	-3.154	0.001609	NONE	ITGA9	10.2	0.9	3.1	0.5	0.9	false
20	rs6753	2657933	C	ADD	157	0.4171	-3.148	0.001644	MODERATE	NOP56	20.1	5.6	10.0	42.0	199.2	false
10	rs3810950	49616573	A	ADD	157	4.534	3.146	0.001653	MODERATE	CHAT	0.5	0.0	0.0	0.0	0.0	false
11	rs1211284	64878399	A	ADD	157	0.3594	-3.142	0.001679	LOW	EHD1	65.8	850.4	1539.3	21.2	24.7	false
19	rs1862511	6586257	A	ADD	157	2.328	3.137	0.001707	LOW	CD70	1.9	0.0	0.0	0.3	0.2	false
rna_single_cell_type.Early_spermatids.tab	rs766127593	2652685	add_DisGeNET	add_nx.sh	buryat_group.chi2-test.top100.genes.w_nx.disgenet.tab	buryat_group.full.logreg_w_covars.top100.genes.w_nx.disgenet.tab	joint_group.chi2-test.top100.genes.w_nx.disgenet.tab	joint_group.full.logreg_w_covars.top100.genes.w_nx.disgenet.tab	rna_consensus.testis.tsv	NOP56	rna_single_cell_type.Late_spermatids.tab	rna_single_cell_type.Spermatocytes.tab	rna_single_cell_type.Spermatogonia.tab	slavic_group.chi2-test.top100.genes.w_nx.disgenet.tab	slavic_group.full.logreg_w_covars.top100.genes.w_nx.disgenet.tab	yakut_group.chi2-test.top100.genes.w_nx.disgenet.tab	yakut_group.full.logreg_w_covars.top100.genes.w_nx.disgenet.tab	ADD	150	2.829	3.129	0.001754	NONE	20	20.1	5.6	10.0	42.0	199.2	false
17	rs3816780	30834340	T	ADD	155	0.2954	-3.128	0.00176	MODERATE	ATAD5	4.0	12.9	4.6	32.2	35.1	false
11	rs10897533	64855397	G	ADD	157	0.3639	-3.123	0.001787	LOW	EHD1	65.8	850.4	1539.3	21.2	24.7	false
16	rs34559393	46608374	A	ADD	153	0.3512	-3.118	0.001818	LOW	SHCBP1	14.1	6.4	1.5	27.0	30.1	false
9	rs3748183	114008496	T	ADD	157	0.422	-3.117	0.001828	LOW	ZNF618	5.6	5.1	3.3	0.1	13.2	false
	99726706	C	ADD	157	4.529	3.111	0.001864	14	false	14:99726706
3	rs1444601	133611099	G	ADD	155	2.275	3.108	0.001884	LOW	TOPBP1	24.6	56.8	79.9	68.9	51.3	false
8	rs2069569	133096302	C	ADD	157	0.4166	-3.102	0.001924	MODERATE	TG	0.1	2.1	1.5	0.1	0.2	false
10	rs6686	12167753	C	ADD	157	0.4401	-3.101	0.001928	LOW	NUDT5	8.0	27.1	6.6	20.2	27.5	false
11	rs10896309	56376240	C	ADD	157	4.586	3.097	0.001955	MODERATE	OR8U1	0.8	0.0	0.0	0.0	0.0	false
22	rs5746847	19933480	T	ADD	157	0.4079	-3.096	0.001963	NONE	TXNRD2	10.5	21.0	14.1	8.6	12.8	true
19	rs2288905	55032466	T	ADD	157	0.2906	-3.094	0.001974	NONE	AC011476.2	false
17	rs11867457	30784350	G	ADD	157	4.263	3.087	0.002025	MODERATE	CRLF3	9.6	13.2	16.0	10.9	22.3	false
11	rs4757986	5884843	G	ADD	157	0.3799	-3.084	0.00204	MODERATE	OR52E4	1.7	0.9	0.0	0.0	0.0	false
20	rs3841688	35617467	GC	ADD	157	3.728	3.084	0.00204	NONE	SPAG4	16.9	155.3	107.6	14.1	0.7	false
6	rs3130626	31630712	G	ADD	157	4.4	3.073	0.002118	LOW	PRRC2A	46.3	40.5	13.8	66.6	44.4	false
6	rs11229	31635993	G	ADD	157	4.4	3.073	0.002118	LOW	PRRC2A	46.3	40.5	13.8	66.6	44.4	false
6	rs10885	31636814	T	ADD	157	4.4	3.073	0.002118	MODERATE	PRRC2A	46.3	40.5	13.8	66.6	44.4	false
6	rs3130618	31664357	A	ADD	157	4.4	3.073	0.002118	MODERATE	GPANK1	26.7	27.1	38.0	161.5	75.2	false
13	rs9534262	32362509	T	ADD	155	2.324	3.072	0.002123	NONE	BRCA2	16.9	4.3	2.5	75.1	82.4	true
15	rs4886615	74839320	A	ADD	157	0.3774	-3.069	0.002146	LOW	ULK3	6.0	0.8	1.5	9.4	19.8	false
1	rs35157037	3892964	T	ADD	157	0.2406	-3.069	0.002148	LOW	C1orf174	18.9	104.9	14.5	20.1	26.0	false
9	rs3124598	136509102	T	ADD	157	2.564	3.067	0.002165	NONE	NOTCH1	4.1	0.3	0.0	0.2	3.2	false
9	rs3748182	114008505	A	ADD	157	0.4312	-3.065	0.002179	LOW	ZNF618	5.6	5.1	3.3	0.1	13.2	false
9	rs3124594	136501956	A	ADD	157	2.602	3.055	0.002253	NONE	NOTCH1	4.1	0.3	0.0	0.2	3.2	false
11	rs1453435	5884962	A	ADD	154	0.3886	-3.05	0.002286	LOW	OR52E4	1.7	0.9	0.0	0.0	0.0	false
6	rs547499	46859336	A	ADD	156	2.468	3.049	0.002298	MODERATE	ADGRF5	3.1	8.1	3.0	0.1	0.4	false
18	rs11877062	45727281	T	ADD	157	2.251	3.046	0.002316	MODERATE	SLC14A1	1.0	0.4	0.0	0.0	0.0	false
18	rs11877086	45727373	A	ADD	157	2.251	3.046	0.002316	LOW	SLC14A1	1.0	0.4	0.0	0.0	0.0	false
18	rs1058396	45739554	A	ADD	157	2.251	3.046	0.002316	MODERATE	SLC14A1	1.0	0.4	0.0	0.0	0.0	false
17	rs11657270	30887369	C	ADD	156	0.31	-3.045	0.002324	MODERATE	ATAD5	4.0	12.9	4.6	32.2	35.1	false
14	rs17188228	88738921	C	ADD	155	0.3909	-3.043	0.002344	MODERATE	EML5	4.9	2.6	2.3	7.4	8.3	false
8	rs4144738	129748604	A	ADD	157	0.4064	-3.031	0.00244	MODERATE	GSDMC	0.0	0.1	0.0	0.0	0.0	false
17	rs11655623	30835155	C	ADD	155	0.3094	-3.024	0.002492	LOW	ATAD5	4.0	12.9	4.6	32.2	35.1	false
1	rs1805403	226390398	T	ADD	157	0.2585	-3.024	0.002496	NONE	PARP1	22.5	28.3	16.3	92.8	211.4	true
11	rs77208579	105101374	T	ADD	157	0.2134	-3.023	0.002499	NONE	CARD16	2.1	0.2	0.7	0.1	0.6	false
6	rs3734898	168057121	A	ADD	157	3.973	3.022	0.002511	LOW	FRMD1	8.1	12.7	10.1	13.7	4.3	false
6	rs1548349	168059165	G	ADD	157	3.973	3.022	0.002511	MODERATE	FRMD1	8.1	12.7	10.1	13.7	4.3	false
20	rs17422688	45110478	A	ADD	157	0.1394	-3.02	0.002528	MODERATE	WFDC5	5.8	17.0	5.9	0.1	0.0	false
6	rs2296356	2749147	T	ADD	157	0.3482	-3.019	0.002535	MODERATE	MYLK4	0.3	0.4	0.0	0.0	0.1	false
17	rs2010201	40994032	G	ADD	157	2.606	3.018	0.002542	LOW	KRTAP3-3	0.3	0.0	0.0	0.0	0.0	false
7	rs11544043	73303936	T	ADD	157	0.3399	-3.015	0.00257	LOW	NSUN5	14.6	12.8	16.3	60.6	58.5	false
5	rs3097146	88203032	G	ADD	152	2.17	3.013	0.002585	LOW	TMEM161B	16.1	2.2	1.5	32.1	8.1	false
12	rs3741688	71770615	T	ADD	154	2.873	3.012	0.002591	LOW	RAB21	7.9	503.9	619.3	19.1	14.6	false
10	rs41292632	113769817	A	ADD	157	2.375	3.009	0.002625	MODERATE	PLEKHS1	1.1	7.1	3.2	0.0	0.0	false
3	rs3192149	133649518	T	ADD	155	2.279	3.007	0.002635	MODERATE	TOPBP1	24.6	56.8	79.9	68.9	51.3	false
11	rs138066706	110430255	T	ADD	157	0.2814	-3.006	0.002648	LOW	FDX1	5.3	22.7	7.0	41.2	70.7	false
