# Supplementary material for: Whole-Exome Sequencing Analysis of Human Semen Quality in Russian Multiethnic Population
Source: Front Genet. 2021 Jun 11;12:662846. doi: 10.3389/fgene.2021.662846 (PMC8232892; doi:10.3389/fgene.2021.662846)
Supplement: Supplementary File 4 — Results of association analysis using χ2 test for the Buryat subgroup combined with VEP results, Protein Expression Atlas normalized expression values for genes harboring polymorphisms and genes associated with male infertility from DisGeNET. [file Data_Sheet_4.CSV]

Gene	CHR	BP	SNP	A1	F_A	F_U	A2	CHISQ	P	OR	Gene_id	VEP_Impact	Testis_NX	Spermatocytes_NX	Spermatogonia_NX	Early_spermatids_NX	Late_spermatids_NX	Is_in_DisGeNET
MAP2K7	19	7910701	rs2303701	T	0.03704	0.3684	C	17.05	3.643E-05	0.06593	ENSG00000076984	LOW	21.5	14.2	26.4	3.8	8.6	0
VWF	12	6052797	rs10622633	G	0.3519	0	GAGA	16.85	4.045E-05	NA	ENSG00000110799	Unknown	12.7	1.8	3.4	5	10	0
VWF	12	6044493	rs216293	G	0.4074	0.05263	T	14.56	0.0001358	12.38	ENSG00000110799	Unknown	12.7	1.8	3.4	5	10	0
KIAA1755	20	38213354	rs1534967	T	0.2037	0.5789	C	13.65	0.0002199	0.186	ENSG00000149633	LOW	2.9	0.4	0.2	1.1	1.3	0
CDHR3	7	105974960	rs35008315	A	0.3889	0.05263	G	13.45	0.000245	11.45	ENSG00000128536	MODERATE	2.2	1.4	3.1	5.4	2.5	0
CDHR3	7	105974980	rs34426483	C	0.3889	0.05263	G	13.45	0.000245	11.45	ENSG00000128536	MODERATE	2.2	1.4	3.1	5.4	2.5	0
MEP1A	6	46839072	rs1804211	T	0.03704	0.3158	C	13.43	0.0002472	0.08333	ENSG00000112818	MODERATE	0.3	0	0.2	5.8	4.7	0
CCDC38	12	95895082	rs10859974	C	0.1852	0.5588	T	13.18	0.0002825	0.1794	ENSG00000165972	MODERATE	37	17.9	1.5	66.8	12.6	0
LOXL2	8	23328494	rs1051146	T	0.2778	0.6579	C	13.11	0.0002931	0.2	ENSG00000134013	LOW	4.1	0.9	0.9	0.5	0	0
PAM	5	103009842	rs2230457	C	0.1296	0.4722	A	12.96	0.0003175	0.1665	ENSG00000145730	LOW	7.2	1.6	2.1	5	4.7	0
VWF	12	6034818	rs216321	T	0.2778	0	C	12.61	0.0003833	NA	ENSG00000110799	MODERATE	12.7	1.8	3.4	5	10	0
BTBD2	19	1986521	rs7253519	A	0.3704	0.05263	G	12.38	0.0004349	10.59	ENSG00000133243	LOW	9.2	0.9	5.5	0.6	1.1	0
KLK10	19	51016090	rs1061368	C	0.07407	0.3684	G	12.28	0.000458	0.1371	ENSG00000129451	LOW	1.6	0.9	1.2	0.2	0.4	0
NOX5	15	69047447	rs2277552	A	0.07407	0.3684	G	12.28	0.000458	0.1371	ENSG00000255346	MODERATE	43.7	4.3	1.3	14.7	9	0
TMEM270	7	73865152	rs13227841	T	0.5741	0.2105	C	12.07	0.0005121	5.054	ENSG00000175877	MODERATE	35	0	0	0	0	0
FSIP2	2	185763216	rs17228441	C	0.5926	0.2222	T	12	0.000532	5.091	ENSG00000188738	MODERATE	27.6	69	2.7	179.5	20.4	0
KLK10	19	51019030	rs2304156	T	0.09259	0.3947	C	11.97	0.0005411	0.1565	ENSG00000129451	Unknown	1.6	0.9	1.2	0.2	0.4	0
VWF	12	6036363	rs216325	G	0.3148	0.02632	A	11.8	0.0005935	17	ENSG00000110799	Unknown	12.7	1.8	3.4	5	10	0
SH3TC2	5	149026823	rs17722209	C	0.1296	0.4474	T	11.68	0.0006323	0.184	ENSG00000169247	Unknown	14.4	1.4	0.8	4.8	1.5	0
ZNF471	19	56525284	rs3752176	A	0.1481	0.4737	G	11.66	0.0006391	0.1932	ENSG00000196263	MODERATE	8.7	7.1	7.5	5.3	2.5	0
CDH17	8	94130958	rs1051623	C	0.5	0.1579	G	11.35	0.0007553	5.333	ENSG00000079112	MODERATE	0.3	0	0	0.6	0	0
IFI16	1	159032587	rs1057027	C	0.05556	0.3158	A	11.07	0.0008778	0.1275	ENSG00000163565	MODERATE	14.2	2.6	1.9	4	4.9	0
AASDH	4	56353426	rs6554348	G	0.3333	0.6842	A	11	0.0009088	0.2308	ENSG00000157426	LOW	8.2	26.5	22.6	9.3	3	0
ZNF471	19	56518468	rs10416032	T	0.3333	0.6842	G	11	0.0009088	0.2308	ENSG00000196263	Unknown	8.7	7.1	7.5	5.3	2.5	0
VPS13D	1	12277831	rs79282181	A	0.01852	0.2368	G	10.97	0.0009241	0.0608	ENSG00000048707	MODERATE	11.6	16.7	11.3	81.4	141.6	0
GLI2	2	120989380	rs3738880	T	0.6111	0.2632	G	10.85	0.0009891	4.4	ENSG00000074047	MODERATE	5.4	0	3.8	0.8	1.6	0
GLI2	2	120989830	rs12711538	A	0.6111	0.2632	G	10.85	0.0009891	4.4	ENSG00000074047	MODERATE	5.4	0	3.8	0.8	1.6	0
DNAH7	2	195960678	rs6719500	C	0.2407	0	T	10.65	0.001099	NA	ENSG00000118997	MODERATE	18.3	26.9	4.3	40	20.2	0
RCC1	1	28535124	rs2066726	A	0.07407	0.3421	G	10.64	0.001108	0.1538	ENSG00000180198	LOW	46.7	11.4	18.1	181.3	634.1	0
SLCO1C1	12	20750823	rs10841611	T	0.2222	0.5526	C	10.59	0.00114	0.2313	ENSG00000139155	LOW	3.3	0.4	0	5.8	10.3	0
DIRAS1	19	2717258	rs3745812	G	0.3148	0.6579	C	10.58	0.001142	0.2389	ENSG00000176490	LOW	4.2	0.5	0.2	0.3	0.5	0
LRRC8E	19	7899091	rs2115108	C	0.5185	0.1842	T	10.58	0.001146	4.769	ENSG00000171017	MODERATE	1.3	0	0	0	0	0
CDH17	8	94194571	rs56129387	T	0.3148	0.02941	G	10.44	0.00123	15.16	ENSG00000079112	Unknown	0.3	0	0	0.6	0	0
PLG	6	160739051	rs2859879	A	0.6296	0.2895	G	10.33	0.00131	4.173	ENSG00000122194	Unknown	0	0.4	0	0.1	0	0
KRTAP4-5	17	41149523	rs141265645	T	0.3462	0.6944	TGGCAGCAGCTGGGGC	10.33	0.001311	0.2329	ENSG00000198271	MODERATE	0	0	0	0	0	0
KRT3	12	52795629	rs751183182	A	0.5741	0.2368	ACCAAAGCCACCAGCCCCT	10.32	0.001315	4.343	ENSG00000186442	MODERATE	0.1	0	0	0	0	0
METTL27	7	73834835	rs13246460	T	0.5741	0.2368	A	10.32	0.001315	4.343	ENSG00000165171	MODERATE	10.6	0	0	0	0	0
METTL27	7	73834969	rs13232463	G	0.5741	0.2368	C	10.32	0.001315	4.343	ENSG00000165171	MODERATE	10.6	0	0	0	0	0
METTL27	7	73840482	rs13241921	T	0.5741	0.2368	C	10.32	0.001315	4.343	ENSG00000165171	MODERATE	10.6	0	0	0	0	0
TMEM270	7	73861171	rs11770024	T	0.5741	0.2368	C	10.32	0.001315	4.343	ENSG00000175877	Unknown	35	0	0	0	0	0
TMEM270	7	73861235	rs11770052	T	0.5741	0.2368	A	10.32	0.001315	4.343	ENSG00000175877	MODERATE	35	0	0	0	0	0
AIFM3	22	20973300	rs178264	T	0.1852	0.5	C	10.24	0.001374	0.2273	ENSG00000183773	MODERATE	1.1	0	0.7	0	0	0
PSG6	19	42916299	rs3198831	C	0.2963	0.6316	G	10.2	0.001402	0.2456	ENSG00000170848	MODERATE	1.3	0	0	0	0	0
PSG7	19	42929653	rs1065178	G	0.2963	0.6316	A	10.2	0.001402	0.2456	ENSG00000221878	LOW	0	0	0	0	0	0
NOSTRIN	2	168864871	rs3931	G	0.1667	0.4737	A	10.14	0.001451	0.2222	ENSG00000163072	LOW	11.2	11.4	1.6	21.4	42.2	0
FGF18	5	171456730	rs34347344	A	0.1481	0.4474	G	10.09	0.00149	0.2148	ENSG00000156427	LOW	1	0.5	1	4.1	0.4	0
KREMEN2	16	2967581	rs2285828	T	0.03704	0.2632	G	10.05	0.001519	0.1077	ENSG00000131650	LOW	2.1	0.5	5.9	0.4	0.4	0
VCP	9	35068204	rs10972300	T	0.03704	0.2632	C	10.05	0.001519	0.1077	ENSG00000165280	Unknown	25.6	127.7	117.9	24.1	36.5	0
LRRN2	1	204618112	rs3747632	A	0.4074	0.1053	G	10.04	0.001529	5.844	ENSG00000170382	LOW	3.8	0	0.2	0	0	0
RCOR1	14	102592883	rs1057881	G	0.4074	0.1053	A	10.04	0.001529	5.844	ENSG00000089902	Unknown	18.4	22.4	18.5	4.2	4	0
KRTAP4-8	17	41098083	rs201764113	A	0.3519	0.6842	AT	9.86	0.001689	0.2505	ENSG00000204880	HIGH	0.1	0	0	0	0	0
NOTCH1	9	136517428	rs9411254	G	0.2778	0.02632	A	9.817	0.001729	14.23	ENSG00000148400	Unknown	4.1	0.2	3.2	0.3	0	0
SLCO1C1	12	20752316	rs6487138	C	0.2308	0.5526	T	9.794	0.00175	0.2429	ENSG00000139155	MODERATE	3.3	0.4	0	5.8	10.3	0
KLHL31	6	53654264	rs10948758	G	0.5926	0.2632	A	9.756	0.001787	4.073	ENSG00000124743	LOW	0.4	0	0.1	0.2	0	0
PAX9	14	36666548	rs4904210	C	0.5926	0.2632	G	9.756	0.001787	4.073	ENSG00000198807	LOW	0.2	0.7	0.1	0.2	0	0
PAX9	14	36666548	rs4904210	C	0.5926	0.2632	G	9.756	0.001787	4.073	ENSG00000198807	MODERATE	0.2	0.7	0.1	0.2	0	0
PLCE1	10	94279840	rs2274224	C	0.5926	0.2632	G	9.756	0.001787	4.073	ENSG00000138193	MODERATE	1.7	3.5	7.8	15	3.4	0
CCDC50	3	191382853	rs9838011	T	0.09259	0.3611	A	9.734	0.001809	0.1805	ENSG00000152492	Unknown	18.7	66.3	24.9	150	71.8	0
FLNB	3	58126761	rs2362904	C	0.2222	0	T	9.711	0.001832	NA	ENSG00000136068	LOW	11.7	1.9	5.1	15.8	17.1	0
FLNB	3	58132828	rs12632456	G	0.2222	0	A	9.711	0.001832	NA	ENSG00000136068	MODERATE	11.7	1.9	5.1	15.8	17.1	0
COL23A1	5	178242412	rs2241579	T	0.5	0.1842	G	9.547	0.002003	4.429	ENSG00000050767	Unknown	2.3	1.1	2	0.3	0	0
GABRA5	15	26937210	rs140682	T	0.5	0.1842	C	9.547	0.002003	4.429	ENSG00000186297	LOW	1.4	0	1.5	0.1	0	0
IFI16	1	159032599	rs1057028	T	0.05556	0.2895	A	9.46	0.002101	0.1444	ENSG00000163565	MODERATE	14.2	2.6	1.9	4	4.9	0
IL17REL	22	50000765	rs9617090	T	0.05556	0.2895	C	9.46	0.002101	0.1444	ENSG00000188263	MODERATE	0.6	0	0	0	0	0
KIF26A	14	104177072	rs2487303	A	0.05556	0.2895	G	9.46	0.002101	0.1444	ENSG00000066735	LOW	4.1	0.1	7.5	0.2	0	0
SOX7	8	10726557	rs74568834	T	0.05556	0.2895	C	9.46	0.002101	0.1444	ENSG00000171056	LOW	1.9	2.6	1.5	0.2	0	0
ZNF429	19	21536599	rs35782355	C	0.3077	0.6389	T	9.456	0.002105	0.2512	ENSG00000197013	LOW	11.3	14.2	16.8	27.6	3.9	0
LZTR1	22	20983036	rs13054014	A	0.3148	0.05263	G	9.356	0.002222	8.27	ENSG00000099949	LOW	10.8	2.6	1.7	0.8	1.3	0
PPP1R17	7	31707223	rs2072409	T	0.3148	0.05263	C	9.356	0.002222	8.27	ENSG00000106341	LOW	1.7	0.3	0.2	30.6	68	0
CIB2	15	78105804	rs10456	A	0.01852	0.2105	G	9.317	0.00227	0.07075	ENSG00000136425	LOW	13.4	10	16.2	72.8	196.3	0
ETNK2	1	204151824	rs3737655	T	0.01852	0.2105	G	9.317	0.00227	0.07075	ENSG00000143845	MODERATE	45	9.3	5.9	370.3	1080.2	0
HK1	10	69300878	rs906221	G	0.01852	0.2105	A	9.317	0.00227	0.07075	ENSG00000156515	Unknown	28.9	4.3	4.4	307.9	870.1	0
REN	1	204155961	rs3795575	A	0.01852	0.2105	G	9.317	0.00227	0.07075	ENSG00000143839	Unknown	2	0.2	0.2	6.1	19.3	0
REN	1	204155961	rs3795575	A	0.01852	0.2105	G	9.317	0.00227	0.07075	ENSG00000143839	Unknown	2	0.2	0.2	6.1	19.3	0
WASHC5	8	125073121	rs10102230	C	0.5556	0.2368	T	9.277	0.00232	4.028	ENSG00000164961	Unknown	9.3	0	0	0	0	0
GLI2	2	120989853	rs10167980	G	0.6111	0.2895	A	9.247	0.002359	3.857	ENSG00000074047	LOW	5.4	0	3.8	0.8	1.6	0
CA10	17	51635939	rs11870209	A	0.4074	0.1111	G	9.231	0.00238	5.5	ENSG00000154975	LOW	6	0.9	1	106.6	56.3	0
GIN1	5	103097705	rs34813	A	0.1296	0.4118	G	9.141	0.0025	0.2128	ENSG00000145723	MODERATE	9.3	24	12.8	1	0.2	0
CCDC40	17	80097253	rs12952612	T	0.4259	0.1316	C	9.127	0.002518	4.897	ENSG00000141519	LOW	29.5	18.4	5.2	9.4	5.4	1
SLC25A28	10	99620038	rs12252561	C	0.4259	0.1316	G	9.127	0.002518	4.897	ENSG00000155287	Unknown	34.1	22.1	7.2	121.1	296.1	0
BLNK	10	96230827	rs727852	A	0.2222	0.5263	G	9.092	0.002567	0.2571	ENSG00000095585	LOW	1.4	0.2	0.1	2.1	1.1	0
ZDHHC19	3	196198587	rs1106480	C	0.2222	0.5263	A	9.092	0.002567	0.2571	ENSG00000163958	LOW	53.4	4.9	3	298.7	632.3	0
HTRA2	2	74531539	rs2241027	A	0.07407	0.3158	G	9.071	0.002597	0.1733	ENSG00000115317	Unknown	13.9	55.8	34.3	24.4	32.5	0
LOXL3	2	74536131	rs17010022	G	0.07407	0.3158	C	9.071	0.002597	0.1733	ENSG00000115318	LOW	3.5	0.5	0.9	0	0.4	0
MYO3B	2	170404277	rs6736609	G	0.07407	0.3158	A	9.071	0.002597	0.1733	ENSG00000071909	MODERATE	4.2	0.9	0.2	23.6	18.5	0
MYO3B	2	170404310	rs6751520	T	0.07407	0.3158	C	9.071	0.002597	0.1733	ENSG00000071909	LOW	4.2	0.9	0.2	23.6	18.5	0
FLNB	3	58131997	rs60183346	A	0.2037	0.5	G	8.911	0.002835	0.2558	ENSG00000136068	LOW	11.7	1.9	5.1	15.8	17.1	0
STAT3	17	42329511	rs2293152	G	0.2037	0.5	C	8.911	0.002835	0.2558	ENSG00000168610	Unknown	15.4	32.2	15.1	27.3	11.1	1
TCN2	22	30615517	rs139588634	C	0.2037	0.5	CAG	8.911	0.002835	0.2558	ENSG00000185339	Unknown	9.7	0.7	7.8	0.8	1	0
COL23A1	5	178256376	rs890802	C	0.5185	0.2105	T	8.883	0.002879	4.038	ENSG00000050767	MODERATE	2.3	1.1	2	0.3	0	0
BCR	22	23289614	rs2227939	C	0.2593	0.02632	T	8.869	0.0029	12.95	ENSG00000186716	LOW	9.6	1.6	6.8	3.9	7.7	0
BCR	22	23289626	rs113087899	GC	0.2593	0.02632	G	8.869	0.0029	12.95	ENSG00000186716	Unknown	9.6	1.6	6.8	3.9	7.7	0
BCR	22	23289636	rs62219796	C	0.2593	0.02632	T	8.869	0.0029	12.95	ENSG00000186716	Unknown	9.6	1.6	6.8	3.9	7.7	0
FRMD1	6	168057121	rs3734898	A	0.2593	0.02632	G	8.869	0.0029	12.95	ENSG00000153303	LOW	8.1	13.7	4.3	12.7	10.1	0
FRMD1	6	168059165	rs1548349	G	0.2593	0.02632	C	8.869	0.0029	12.95	ENSG00000153303	MODERATE	8.1	13.7	4.3	12.7	10.1	0
NOTCH1	9	136515725	rs3124603	T	0.2593	0.02632	C	8.869	0.0029	12.95	ENSG00000148400	Unknown	4.1	0.2	3.2	0.3	0	0
NOTCH1	9	136517262	rs11145767	T	0.2593	0.02632	C	8.869	0.0029	12.95	ENSG00000148400	Unknown	4.1	0.2	3.2	0.3	0	0
NWD1	19	16762129	rs773852	A	0.2593	0.02632	G	8.869	0.0029	12.95	ENSG00000188039	LOW	1.4	0	0.2	12	2.7	0
PNLIPRP3	10	116477098	rs2116286	A	0.5385	0.2222	T	8.801	0.003011	4.083	ENSG00000203837	MODERATE	0.2	0.1	0	0.8	1.6	0
DBF4	7	87896462	rs80175733	G	0.2037	0	A	8.792	0.003026	NA	ENSG00000006634	Unknown	34.2	291.4	77.1	250	57.4	0
DCTN4	5	150718321	rs11954652	C	0.2037	0	G	8.792	0.003026	NA	ENSG00000132912	MODERATE	22.9	18.6	16.7	1.9	3.3	0
FLNB	3	58108430	rs2259091	A	0.2037	0	G	8.792	0.003026	NA	ENSG00000136068	Unknown	11.7	1.9	5.1	15.8	17.1	0
IFITM2	11	308314	rs14408	T	0.2037	0	C	8.792	0.003026	NA	ENSG00000185201	MODERATE	38.5	7.7	7.8	5.7	16	0
PLIN3	19	4847856	rs10406652	A	0.2037	0	G	8.792	0.003026	NA	ENSG00000105355	LOW	13.6	46.1	15.6	8.1	9.8	0
FSHR	2	48962782	rs6166	C	0.6296	0.3158	T	8.788	0.003033	3.683	ENSG00000170820	MODERATE	16.3	0	0	1.6	4.9	1
FSHR	2	48963902	rs6165	C	0.6296	0.3158	T	8.788	0.003033	3.683	ENSG00000170820	MODERATE	16.3	0	0	1.6	4.9	1
TTN	2	178562459	rs2366751	G	0.2963	0.6111	A	8.775	0.003053	0.2679	ENSG00000155657	LOW	0.4	5.7	0.2	35.3	4.3	0
PDCD11	10	103445545	rs7831	C	0.1852	0.4737	A	8.768	0.003065	0.2525	ENSG00000148843	MODERATE	22.8	25.1	26	47.9	15	0
USHBP1	19	17259381	rs11880383	G	0.1852	0.4737	T	8.768	0.003065	0.2525	ENSG00000130307	LOW	3.2	0.2	0.2	0.7	0	0
B3GNTL1	17	83048511	rs1143006	A	0.5741	0.2632	G	8.728	0.003134	3.774	ENSG00000175711	LOW	4	0.7	4.3	11.7	15.2	0
MCIDAS	5	55220693	rs6879219	A	0.5741	0.2632	G	8.728	0.003134	3.774	ENSG00000234602	LOW	0.7	0.5	0.1	0.4	0	1
TTN	2	178531231	rs3813250	C	0.2963	0.6053	T	8.719	0.00315	0.2746	ENSG00000155657	LOW	0.4	5.7	0.2	35.3	4.3	0
ZNF618	9	114008496	rs3748183	T	0.2963	0.6053	C	8.719	0.00315	0.2746	ENSG00000157657	LOW	5.6	0.1	13.2	5.1	3.3	0
UGDH	4	39514186	rs151116497	T	0.2115	0	TAAAAAGA	8.703	0.003176	NA	ENSG00000109814	Unknown	5	2.4	4	0.9	0.9	0
ZNF143	11	9516357	rs10743108	G	0.1111	0.3684	C	8.68	0.003217	0.2143	ENSG00000166478	MODERATE	20.4	42.3	21.7	13	7.8	0
CC2D2A	4	15567369	rs13121363	T	0.1667	0.4474	C	8.668	0.003238	0.2471	ENSG00000048342	Unknown	6.2	1.6	0.1	9.5	5.2	0
BAHD1	15	40458541	rs3743143	G	0.1296	0.3947	A	8.616	0.003333	0.2284	ENSG00000140320	MODERATE	21.7	6	10.2	0.7	2.2	0
CPEB3	10	92239805	rs3740302	A	0.1296	0.3947	T	8.616	0.003333	0.2284	ENSG00000107864	LOW	20.5	11.2	6.8	216.8	321.1	0
HDAC4	2	239095075	rs2279273	T	0.1296	0.3947	C	8.616	0.003333	0.2284	ENSG00000068024	Unknown	8.1	2.2	2.1	73.9	47.3	0
OR10C1	6	29440193	rs2074469	C	0.1296	0.3947	T	8.616	0.003333	0.2284	ENSG00000206474	MODERATE	0.6	0	0	0	0	0
ASPSCR1	17	81996668	rs8074498	A	0.1481	0.4211	T	8.615	0.003334	0.2391	ENSG00000169696	MODERATE	16.9	43.6	48.7	40.2	63.2	0
CABIN1	22	24072436	rs17854874	A	0.1481	0.4211	G	8.615	0.003334	0.2391	ENSG00000099991	MODERATE	24.4	37.5	30.6	12.4	11.5	0
EVI5L	19	7851807	rs11260037	T	0.1481	0.4211	C	8.615	0.003334	0.2391	ENSG00000142459	Unknown	24	17.9	4.2	12	22.2	0
JAKMIP3	10	132137138	rs75996870	C	0.1481	0.4211	T	8.615	0.003334	0.2391	ENSG00000188385	LOW	1.1	0	0	2	0.6	0
ZNF615	19	51993997	rs1978717	A	0.1481	0.4211	G	8.615	0.003334	0.2391	ENSG00000197619	MODERATE	5.5	2.6	2.1	0.9	0.9	0
ZNF615	19	51994690	rs10500311	A	0.1481	0.4211	G	8.615	0.003334	0.2391	ENSG00000197619	MODERATE	5.5	2.6	2.1	0.9	0.9	0
GABRA5	15	26943312	rs140685	T	0.4815	0.1842	C	8.568	0.00342	4.112	ENSG00000186297	LOW	1.4	0	1.5	0.1	0	0
KRTAP4-16	17	41101775	rs7503699	A	0.4815	0.1842	G	8.568	0.00342	4.112	ENSG00000241241	LOW	0.2	0	0	0	0	0
SYT8	11	1836517	rs3741232	C	0.4815	0.1842	T	8.568	0.00342	4.112	ENSG00000149043	LOW	0.1	0	0	0	0	0
SYT8	11	1836521	rs3741231	G	0.4815	0.1842	C	8.568	0.00342	4.112	ENSG00000149043	MODERATE	0.1	0	0	0	0	0
C4orf45	4	158973125	rs17037858	C	0.03704	0.2368	T	8.459	0.003633	0.1239	ENSG00000164123	MODERATE	16.1	2.4	2.1	290	60.8	0
DDC	7	50476616	rs4490786	T	0.03704	0.2368	C	8.459	0.003633	0.1239	ENSG00000132437	Unknown	0.6	3.6	0.4	3.6	4.3	0
GRHL2	8	101619683	rs3779617	A	0.03704	0.2368	G	8.459	0.003633	0.1239	ENSG00000083307	MODERATE	0.6	0	0	2.2	4.1	0
PIGO	9	35091883	rs10814196	T	0.03704	0.2368	C	8.459	0.003633	0.1239	ENSG00000165282	LOW	16.5	17.4	7	0.7	1	0
AC008397.2	19	18218430	rs1042050	C	0.2963	0.05263	T	8.415	0.003722	7.579	ENSG00000285188	LOW	0.2	0	0	0	0	0
CYBA	16	88648151	rs2306422	T	0.2963	0.05263	C	8.415	0.003722	7.579	ENSG00000051523	Unknown	7.4	0.6	17.7	3.5	7.4	0
SLC2A14	12	7891092	rs7297809	G	0.2963	0.05263	C	8.415	0.003722	7.579	ENSG00000173262	LOW	52.4	60.6	2.7	3.7	0.9	0
SYNE4	19	36008271	rs2285424	T	0.2963	0.05263	C	8.415	0.003722	7.579	ENSG00000181392	LOW	0.3	0	0.5	0	0	0
ZNF490	19	12581187	rs3745651	A	0.2963	0.05263	G	8.415	0.003722	7.579	ENSG00000188033	LOW	8.2	0.9	1.2	3.2	1.1	0
AC099489.1	16	11462265	rs4254342	A	0.3519	0.6579	G	8.372	0.00381	0.2823	ENSG00000188897	LOW	2.8	0	0	0	0	0
ALCAM	3	105541674	rs579565	A	0.2037	0	G	8.354	0.003847	NA	ENSG00000170017	LOW	2.3	2.1	3.4	49.7	47.9	0
DNAH7	2	196012833	rs17838596	C	0.2037	0	T	8.354	0.003847	NA	ENSG00000118997	MODERATE	18.3	26.9	4.3	40	20.2	0
LRRC8E	19	7899064	rs2042919	G	0.4444	0.1579	A	8.334	0.003891	4.267	ENSG00000171017	MODERATE	1.3	0	0	0	0	0
LRRC8E	19	7899064	rs2042919	G	0.4444	0.1579	A	8.334	0.003891	4.267	ENSG00000171017	MODERATE	1.3	0	0	0	0	0
SNX29	16	12568563	rs2288423	T	0.4444	0.1579	C	8.334	0.003891	4.267	ENSG00000048471	LOW	16.9	21.5	7.6	117.2	346.9	0
CTTNBP2NL	1	112449076	rs2256883	C	0.537	0.2368	T	8.291	0.003985	3.738	ENSG00000143079	LOW	5.8	14.2	15	2.4	2.1	0
ZNF443	19	12430718	rs10422063	A	0.537	0.2368	C	8.291	0.003985	3.738	ENSG00000180855	MODERATE	3.4	1.2	4.9	4.1	1.3	0
GLI2	2	120986649	rs2276553	G	0.5926	0.2895	A	8.232	0.004115	3.57	ENSG00000074047	Unknown	5.4	0	3.8	0.8	1.6	0
DGKB	7	14718648	rs1997040	C	0.3333	0.07895	T	8.194	0.004204	5.833	ENSG00000136267	LOW	0.9	0.2	0.2	2	1	0
PSTPIP2	18	45985414	rs57589400	G	0.3333	0.07895	A	8.194	0.004204	5.833	ENSG00000152229	Unknown	1.9	0.5	1.1	1.9	5	0
PSTPIP2	18	45985433	rs58786055	A	0.3333	0.07895	C	8.194	0.004204	5.833	ENSG00000152229	MODERATE	1.9	0.5	1.1	1.9	5	0
WDR62	19	36094209	rs60492874	C	0.3333	0.07895	CAT	8.194	0.004204	5.833	ENSG00000075702	Unknown	88.4	70.1	17	29.4	32.8	0
ASF1B	19	14120444	rs3745463	C	0.4074	0.1316	T	8.184	0.004226	4.538	ENSG00000105011	Unknown	45.2	54.1	88.8	35.5	22.9	0
ERAP1	5	96783148	rs27044	G	0.4074	0.1316	C	8.184	0.004226	4.538	ENSG00000164307	MODERATE	5.4	1.2	0.7	20	5.2	0
PSTPIP2	18	46015884	rs11349070	T	0.4074	0.1316	TA	8.184	0.004226	4.538	ENSG00000152229	Unknown	1.9	0.5	1.1	1.9	5	0
APH1B	15	63305658	rs1047552	G	0.2593	0.5526	T	8.144	0.004319	0.2833	ENSG00000138613	MODERATE	75.6	231.2	16.4	1096.5	235.2	0
FERMT1	20	6097079	rs6076938	C	0.03704	0.2353	T	8.142	0.004326	0.125	ENSG00000101311	Unknown	1.1	0.2	0.8	0	0.9	0
PHACTR4	1	28407482	rs12091029	T	0.03704	0.2353	G	8.142	0.004326	0.125	ENSG00000204138	Unknown	15.7	48.3	31.1	4.7	5.9	0
PDE3B	11	14789216	rs4757268	A	0.3333	0.6389	G	8.131	0.004352	0.2826	ENSG00000152270	LOW	12.5	45.1	11.1	12.4	10.1	0
BBS4	15	72735137	rs2277598	C	0.3704	0.1053	T	8.13	0.004354	5	ENSG00000140463	MODERATE	25.7	48.3	54.1	13.1	4.2	0
DUS2	16	68066558	rs2285912	T	0.3704	0.1053	C	8.13	0.004354	5	ENSG00000167264	Unknown	32.2	44.7	11.1	82.3	66.4	0
OR51A7	11	4907636	rs7941509	T	0.3704	0.1053	C	8.13	0.004354	5	ENSG00000176895	LOW	1.5	0	0	0.2	0	0
HK1	10	69295703	rs4746837	T	0.1296	0.3889	C	8.116	0.004388	0.234	ENSG00000156515	Unknown	28.9	4.3	4.4	307.9	870.1	0
PPIP5K2	5	103184699	rs26821	C	0.1296	0.3889	A	8.116	0.004388	0.234	ENSG00000145725	LOW	13.5	28.9	11.1	3.7	4.5	0
KMO	1	241532492	rs3819976	C	0.1111	0.3611	T	8.106	0.004412	0.2212	ENSG00000117009	LOW	0.6	0.5	0.1	3.5	0.4	0
FCHO2	5	73056078	rs57213367	G	0.3462	0.08333	A	8.087	0.004457	5.824	ENSG00000157107	LOW	10.5	11.6	13.8	1.6	1.4	0
DGKH	13	42198638	rs35298264	G	0.3846	0.1111	GT	8.023	0.004619	5	ENSG00000102780	Unknown	7	2.3	2.6	21.9	14.9	0
KIF26A	14	104177810	rs11621644	C	0.3333	0.6316	T	7.996	0.004687	0.2917	ENSG00000066735	LOW	4.1	0.1	7.5	0.2	0	0
SNAPC2	19	7921753	rs475002	C	0.3333	0.6316	G	7.996	0.004687	0.2917	ENSG00000104976	MODERATE	28.7	8.6	21.2	1.4	5.2	0
TSEN15	1	184051811	rs2274432	A	0.3333	0.6316	G	7.996	0.004687	0.2917	ENSG00000198860	MODERATE	12.4	40.8	50.7	1.2	1.7	0
DNAAF1	16	84176209	rs2288021	G	0.2407	0.02632	C	7.949	0.004812	11.73	ENSG00000154099	MODERATE	49.6	118.6	19.6	67.6	16.2	1
DNAAF1	16	84176209	rs2288021	G	0.2407	0.02632	C	7.949	0.004812	11.73	ENSG00000154099	MODERATE	49.6	118.6	19.6	67.6	16.2	1
EOGT	3	68988937	rs13085120	G	0.2407	0.02632	A	7.949	0.004812	11.73	ENSG00000163378	LOW	7.4	1.1	2.4	13.9	12	0
KIAA0100	17	28628312	rs12602520	C	0.2407	0.02632	A	7.949	0.004812	11.73	ENSG00000007202	MODERATE	24.8	16.9	20.9	12.4	18.3	0
LRRC8E	19	7899063	rs3745379	A	0.2407	0.02632	G	7.949	0.004812	11.73	ENSG00000171017	MODERATE	1.3	0	0	0	0	0
LRRC8E	19	7899063	rs3745379	A	0.2407	0.02632	G	7.949	0.004812	11.73	ENSG00000171017	MODERATE	1.3	0	0	0	0	0
LRRC8E	19	7900784	rs3745385	T	0.2407	0.02632	C	7.949	0.004812	11.73	ENSG00000171017	LOW	1.3	0	0	0	0	0
MRGPRX2	11	19056218	rs10833049	C	0.2407	0.02632	T	7.949	0.004812	11.73	ENSG00000183695	MODERATE	0.8	0	0	0.2	0	0
REV1	2	99442408	rs3087403	T	0.2407	0.02632	C	7.949	0.004812	11.73	ENSG00000135945	MODERATE	11.8	56.7	48.5	21.1	17.5	0
SUPT6H	17	28687378	rs28753762	T	0.2407	0.02632	C	7.949	0.004812	11.73	ENSG00000109111	LOW	23.4	18.4	16.2	3.9	14.4	0
SUPT6H	17	28687465	rs28588628	A	0.2407	0.02632	C	7.949	0.004812	11.73	ENSG00000109111	LOW	23.4	18.4	16.2	3.9	14.4	0
SUPT6H	17	28691078	rs28548383	G	0.2407	0.02632	A	7.949	0.004812	11.73	ENSG00000109111	Unknown	23.4	18.4	16.2	3.9	14.4	0
TLCD1	17	28725340	rs2288595	T	0.2407	0.02632	C	7.949	0.004812	11.73	ENSG00000160606	LOW	7.8	23.2	1.7	12.6	12.2	0
XRN2	20	21382065	rs11476840	TA	0.2407	0.02632	T	7.949	0.004812	11.73	ENSG00000088930	Unknown	27.4	99.1	113.5	113.2	16.3	0
FAM187B	19	35228203	rs565791	G	0.5	0.2105	A	7.929	0.004864	3.75	ENSG00000177558	MODERATE	56	7.6	4.2	555.2	1683.5	0
ADAMTS16	5	5209097	rs16875054	A	0.05556	0.2632	G	7.922	0.004883	0.1647	ENSG00000145536	MODERATE	0.8	0	0	0.2	0	1
AMER3	2	130762605	rs77687733	G	0.05556	0.2632	C	7.922	0.004883	0.1647	ENSG00000178171	MODERATE	1.6	0	0.2	0	0	0
DCHS2	4	154490731	rs17373860	A	0.05556	0.2632	G	7.922	0.004883	0.1647	ENSG00000197410	MODERATE	2.6	0.7	0.2	20.6	14.1	0
KIF26A	14	104176004	rs2487304	A	0.05556	0.2632	G	7.922	0.004883	0.1647	ENSG00000066735	LOW	4.1	0.1	7.5	0.2	0	0
SERPINB13	18	63597064	rs1020694	G	0.05556	0.2632	A	7.922	0.004883	0.1647	ENSG00000197641	MODERATE	0.1	0	0	0	0	0
SERPINB13	18	63597234	rs1020693	C	0.05556	0.2632	T	7.922	0.004883	0.1647	ENSG00000197641	LOW	0.1	0	0	0	0	0
SOX7	8	10726399	rs4841433	C	0.05556	0.2632	G	7.922	0.004883	0.1647	ENSG00000171056	MODERATE	1.9	2.6	1.5	0.2	0	0
ARHGAP45	19	1071313	rs4807506	C	0.2407	0.5263	T	7.908	0.004923	0.2854	ENSG00000180448	MODERATE	1.7	0	0	0	0	0
BACE1	11	117293108	rs638405	C	0.2407	0.5263	G	7.908	0.004923	0.2854	ENSG00000186318	LOW	4.1	3.2	1.7	89.1	222.6	0
OAS1	12	112911065	rs1131454	G	0.2407	0.5263	A	7.908	0.004923	0.2854	ENSG00000089127	MODERATE	4.2	0	0.2	0.2	0.9	0
PLXDC2	10	20245404	rs2778979	A	0.2407	0.5263	G	7.908	0.004923	0.2854	ENSG00000120594	MODERATE	7.8	1.4	0.9	2	0.7	0
DBF4	7	87907862	rs2041049	G	0.1852	0	A	7.895	0.004957	NA	ENSG00000006634	MODERATE	34.2	291.4	77.1	250	57.4	0
NRAP	10	113626050	rs117385415	A	0.1852	0	G	7.895	0.004957	NA	ENSG00000197893	LOW	0.1	0.3	2.5	1.3	1	0
PIEZO1	16	88737574	rs6500493	C	0.1852	0	G	7.895	0.004957	NA	ENSG00000103335	MODERATE	3	0.4	2.7	1.3	1	0
SLC26A8	6	35992613	rs17707331	T	0.1852	0	C	7.895	0.004957	NA	ENSG00000112053	MODERATE	65.2	42.9	0.3	26.1	8.8	1
SLC26A8	6	35999995	rs17713154	C	0.1852	0	T	7.895	0.004957	NA	ENSG00000112053	MODERATE	65.2	42.9	0.3	26.1	8.8	1
AC011604.2	12	20815731	rs4149158	G	0.07692	0.3056	GTTTA	7.864	0.005043	0.1894	ENSG00000257046	Unknown	0.2	0	0	0	0	0
CYP2A6	19	40850405	rs8192720	A	0.25	0.02778	G	7.852	0.005075	11.67	ENSG00000255974	LOW	0.2	0	0	0	0	0
IQUB	7	123511965	rs10255061	T	0.2963	0.05556	C	7.824	0.005155	7.158	ENSG00000164675	MODERATE	35.5	83.1	7.1	206.9	121.6	0
ZP2	16	21204351	rs2075526	G	0.3148	0.6176	A	7.798	0.005229	0.2844	ENSG00000103310	LOW	0.7	0	0	0	0	0
PCDH15	10	53831553	rs7089209	G	0.537	0.2353	A	7.796	0.005237	3.77	ENSG00000150275	Unknown	4.4	0.2	0.5	19.4	5.8	0
ADAM7	8	24482166	rs13255694	A	0.2593	0.02941	G	7.795	0.005239	11.55	ENSG00000069206	MODERATE	6.8	0.9	0.5	89.5	5.9	0
PLCE1	10	94254865	rs10786156	G	0.6111	0.3158	C	7.785	0.005269	3.405	ENSG00000138193	Unknown	1.7	3.5	7.8	15	3.4	0
SSPO	7	149818100	7:149818100	TA	0.6111	0.3158	T	7.785	0.005269	3.405	ENSG00000197558	Unknown	0.2	0	0.9	0.1	0	0
SSPO	7	149826188	rs1004200	A	0.6111	0.3158	G	7.785	0.005269	3.405	ENSG00000197558	Unknown	0.2	0	0.9	0.1	0	0
EXOC7	17	76084362	rs2305347	T	0.2407	0.5278	C	7.767	0.005322	0.2837	ENSG00000182473	Unknown	14.5	26.8	16.6	17.9	31.6	0
MTREX	5	55307994	rs2290595	T	0.5556	0.2632	C	7.76	0.005342	3.5	ENSG00000039123	Unknown	22.3	0	0	0	0	0
ARID4B	1	235219873	rs4659654	G	0.5	0.2105	A	7.719	0.005463	3.75	ENSG00000054267	LOW	19.5	212.6	167.8	329.6	349.2	0
ACTA1	1	229432213	rs201769848	G	0.01852	0.1842	C	7.713	0.005484	0.08356	ENSG00000143632	Unknown	0.2	0.7	0	0.3	0	0
RGS6	14	72478304	rs2302143	C	0.01852	0.1842	T	7.713	0.005484	0.08356	ENSG00000182732	LOW	13.9	1.2	1	155.9	221.8	0
SFXN1	5	175509035	rs35420613	G	0.01852	0.1842	A	7.713	0.005484	0.08356	ENSG00000164466	LOW	5	3	3	0.9	2	0
KLHDC4	16	87730661	rs9934565	T	0.2222	0.5	A	7.703	0.005512	0.2857	ENSG00000104731	Unknown	26.6	19.4	11.7	50.2	59.9	0
PBX1	1	164559883	rs2275558	G	0.2222	0.5	A	7.703	0.005512	0.2857	ENSG00000185630	MODERATE	9.7	0.9	11.5	72.1	78.2	0
PLEKHA3	2	178493938	rs2303536	G	0.2222	0.5	A	7.703	0.005512	0.2857	ENSG00000116095	LOW	18.7	63.9	31.7	146	278.6	0
BTBD7	14	93332875	rs2273640	A	0.4815	0.1944	G	7.663	0.005635	3.847	ENSG00000011114	LOW	20	24.5	32.1	34.8	37.7	0
INTU	4	127663425	rs4833380	A	0.4815	0.1944	G	7.663	0.005635	3.847	ENSG00000164066	LOW	6.9	7.7	20.9	9.1	8.4	0
COL6A2	21	46125854	rs1042917	A	0.3148	0.6053	G	7.657	0.005656	0.2996	ENSG00000142173	MODERATE	33.2	2.7	10.7	3.2	7.6	0
COL6A2	21	46125909	rs13052956	A	0.3148	0.6053	G	7.657	0.005656	0.2996	ENSG00000142173	LOW	33.2	2.7	10.7	3.2	7.6	0
COL6A2	21	46125912	rs13046639	T	0.3148	0.6053	C	7.657	0.005656	0.2996	ENSG00000142173	LOW	33.2	2.7	10.7	3.2	7.6	0
DNTTIP2	1	93877467	rs2391322	A	0.3148	0.6053	G	7.657	0.005656	0.2996	ENSG00000067334	LOW	12	54	70.5	28.9	7.4	0
TTN	2	178589667	rs1560221	G	0.3148	0.6053	A	7.657	0.005656	0.2996	ENSG00000155657	LOW	0.4	5.7	0.2	35.3	4.3	0
ZNF618	9	114002003	rs4978561	T	0.3148	0.6053	C	7.657	0.005656	0.2996	ENSG00000157657	LOW	5.6	0.1	13.2	5.1	3.3	0
ZNF618	9	114008505	rs3748182	A	0.3148	0.6053	G	7.657	0.005656	0.2996	ENSG00000157657	LOW	5.6	0.1	13.2	5.1	3.3	0
IFI16	1	159016687	rs866484	G	0.07407	0.2895	C	7.584	0.00589	0.1964	ENSG00000163565	MODERATE	14.2	2.6	1.9	4	4.9	0
SLCO4A1	20	62656686	rs1047099	A	0.07407	0.2895	G	7.584	0.00589	0.1964	ENSG00000101187	MODERATE	3.3	0.2	4.2	0.3	0.4	0
SLCO4A1	20	62657003	rs3195701	T	0.07407	0.2895	G	7.584	0.00589	0.1964	ENSG00000101187	LOW	3.3	0.2	4.2	0.3	0.4	0
CCDC40	17	80099763	rs2304854	G	0.2037	0.4737	A	7.532	0.006062	0.2842	ENSG00000141519	LOW	29.5	18.4	5.2	9.4	5.4	1
HAS1	19	51717098	rs11084111	A	0.2037	0.4737	G	7.532	0.006062	0.2842	ENSG00000105509	LOW	0.9	0	0.1	0	0	0
ITPKB	1	226736941	rs3754415	T	0.2037	0.4737	C	7.532	0.006062	0.2842	ENSG00000143772	MODERATE	3.2	0.9	2.3	2	16.5	0
RPA1	17	1879663	rs2230930	T	0.2037	0.4737	C	7.532	0.006062	0.2842	ENSG00000132383	LOW	13.9	13.1	21.4	15.8	27.5	0
SYNE1	6	152447661	rs502268	T	0.2037	0.4737	G	7.532	0.006062	0.2842	ENSG00000131018	Unknown	8.3	2.9	5.8	8.3	9	0
SYNE1	6	152451129	rs214976	A	0.2037	0.4737	G	7.532	0.006062	0.2842	ENSG00000131018	MODERATE	8.3	2.9	5.8	8.3	9	0
USHBP1	19	17255504	rs12459398	T	0.2037	0.4737	C	7.532	0.006062	0.2842	ENSG00000130307	MODERATE	3.2	0.2	0.2	0.7	0	0
LNPEP	5	97015006	rs2303138	A	0.2778	0.05263	G	7.506	0.006151	6.923	ENSG00000113441	MODERATE	3.3	21.4	23.1	2.4	3.8	0
MAN2B1	19	12658029	rs34324185	T	0.2778	0.05263	G	7.506	0.006151	6.923	ENSG00000104774	Unknown	6.3	0.5	1.5	2	8.1	0
MAN2B1	19	12661276	rs1133330	T	0.2778	0.05263	C	7.506	0.006151	6.923	ENSG00000104774	MODERATE	6.3	0.5	1.5	2	8.1	0
MAN2B1	19	12661351	rs1054487	A	0.2778	0.05263	G	7.506	0.006151	6.923	ENSG00000104774	MODERATE	6.3	0.5	1.5	2	8.1	0
ZNF286B	17	18662110	rs9912852	A	0.2778	0.05263	G	7.506	0.006151	6.923	ENSG00000249459	Unknown	1.1	1.9	2.5	0.6	0.2	0
DNAH7	2	196047455	rs73987681	C	0.1852	0	G	7.5	0.00617	NA	ENSG00000118997	MODERATE	18.3	26.9	4.3	40	20.2	0
SLC35F5	2	113742699	rs768065327	C	0.1852	0	CA	7.5	0.00617	NA	ENSG00000115084	HIGH	12.6	42.6	11.7	21.3	11	0
FOCAD	9	20764871	rs10511687	C	0.2407	0.02778	T	7.458	0.006317	11.1	ENSG00000188352	MODERATE	3.6	14.9	7.8	11	3.7	0
ALDH4A1	1	18876402	rs2230707	G	0.4259	0.1579	A	7.423	0.006438	3.957	ENSG00000159423	LOW	1.4	2.1	3.6	0.4	0.4	0
CALU	7	128748594	rs2290228	A	0.4259	0.1579	G	7.423	0.006438	3.957	ENSG00000128595	MODERATE	14.3	21.2	38.7	7.8	4.7	0
GAA	17	80104910	rs1800300	T	0.4259	0.1579	C	7.423	0.006438	3.957	ENSG00000171298	LOW	30.7	18.4	26.8	42.5	25.5	0
KIF19	17	74350716	rs11077744	T	0.4259	0.1579	C	7.423	0.006438	3.957	ENSG00000196169	LOW	1.2	0.2	1.4	0.4	0	0
NPSR1	7	34811781	rs9655357	G	0.4259	0.1579	C	7.423	0.006438	3.957	ENSG00000187258	LOW	1.5	0	0	3.7	0.4	0
PCDHAC1	5	140927699	rs155361	A	0.4259	0.1579	G	7.423	0.006438	3.957	ENSG00000248383	LOW	0.8	0	0.2	0	0	0
PCDHAC1	5	140928384	rs246074	G	0.4259	0.1579	C	7.423	0.006438	3.957	ENSG00000248383	MODERATE	0.8	0	0.2	0	0	0
PCDHAC2	5	140966883	rs155364	A	0.4259	0.1579	T	7.423	0.006438	3.957	ENSG00000243232	LOW	2.4	0.2	0	0.1	0	0
RECQL5	17	75629350	rs4788902	G	0.4259	0.1579	A	7.423	0.006438	3.957	ENSG00000108469	LOW	21	10.9	10.5	3.7	1.5	0
CWC27	5	64977191	rs1309581	A	0.1852	0.4474	G	7.394	0.006543	0.2807	ENSG00000153015	LOW	19.6	43	28.9	197.3	37.1	0
TLN1	9	35712006	rs2295795	A	0.1852	0.4474	G	7.394	0.006543	0.2807	ENSG00000137076	MODERATE	17.3	26.8	25.9	37.6	17.2	0
NEFH	22	29489578	rs147489453	AAAGTCCCCTGAGAAGGCC	0.3704	0.6579	A	7.379	0.006599	0.3059	ENSG00000100285	MODERATE	3.6	2.9	28.8	0.3	0.6	0
SETX	9	132327442	rs543573	T	0.3704	0.6579	C	7.379	0.006599	0.3059	ENSG00000107290	MODERATE	34.5	47.4	38	5.9	10.9	1
TELO2	16	1495447	rs2235624	A	0.3704	0.6579	G	7.379	0.006599	0.3059	ENSG00000100726	MODERATE	9	9.3	7.4	0.8	1.6	0
CD320	19	8302620	rs250511	A	0.09259	0.3158	T	7.376	0.006609	0.2211	ENSG00000167775	Unknown	23.7	119.7	28	20.5	41.6	0
KIRREL1	1	158087843	rs36008419	G	0.09259	0.3158	C	7.376	0.006609	0.2211	ENSG00000183853	LOW	10.9	0	0	0	0	0
OSMR	5	38921686	rs2278329	A	0.09259	0.3158	G	7.376	0.006609	0.2211	ENSG00000145623	MODERATE	10.8	0.3	0.6	0.5	0.4	0
P4HB	17	81847258	rs2070871	A	0.09259	0.3158	G	7.376	0.006609	0.2211	ENSG00000185624	LOW	9.1	85.8	107.3	31.8	51.9	0
P4HB	17	81860384	rs11558886	T	0.09259	0.3158	G	7.376	0.006609	0.2211	ENSG00000185624	LOW	9.1	85.8	107.3	31.8	51.9	0
PCP2	19	7633434	rs1862514	T	0.09259	0.3158	C	7.376	0.006609	0.2211	ENSG00000174788	LOW	80.7	11.1	6.4	765.5	3770.2	0
SLC14A1	18	45736573	rs2298718	A	0.09259	0.3158	G	7.376	0.006609	0.2211	ENSG00000141469	LOW	1	0	0	0.4	0	0
MYLK3	16	46740087	rs28407821	C	0.5185	0.2368	A	7.36	0.006668	3.47	ENSG00000140795	MODERATE	2.9	0.9	0.2	7.4	3.2	0
SOX6	11	16111867	rs4617548	A	0.5185	0.2368	G	7.36	0.006668	3.47	ENSG00000110693	LOW	10.3	20.1	3.5	221.4	43.5	0
CAST	5	96743698	rs26506	T	0.2963	0.5789	C	7.35	0.006706	0.3062	ENSG00000153113	LOW	21.2	20.9	10.1	948.1	312.7	0
KIAA1755	20	38217336	rs760998	C	0.2963	0.5789	T	7.35	0.006706	0.3062	ENSG00000149633	MODERATE	2.9	0.4	0.2	1.1	1.3	0
PTX4	16	1487838	rs2745101	A	0.2963	0.5789	G	7.35	0.006706	0.3062	ENSG00000251692	MODERATE	3.9	0	0	0	0	0
PTX4	16	1488432	rs2745102	G	0.2963	0.5789	A	7.35	0.006706	0.3062	ENSG00000251692	LOW	3.9	0	0	0	0	0
PTX4	16	1488463	rs2745103	T	0.2963	0.5789	C	7.35	0.006706	0.3062	ENSG00000251692	MODERATE	3.9	0	0	0	0	0
TTN	2	178586693	rs2042996	A	0.2963	0.5789	G	7.35	0.006706	0.3062	ENSG00000155657	MODERATE	0.4	5.7	0.2	35.3	4.3	0
USF2	19	35279153	rs2280746	A	0.2963	0.5789	G	7.35	0.006706	0.3062	ENSG00000105698	MODERATE	13	9.5	10.4	0.6	2.4	0
HLTF	3	149041538	rs2290725	C	0.537	0.25	T	7.295	0.006915	3.48	ENSG00000071794	LOW	37.7	110.2	89	9.5	5.8	0
CASP8	2	201286440	rs3769818	A	0.3148	0.07895	G	7.294	0.00692	5.36	ENSG00000064012	Unknown	3.8	0.7	0.4	5.6	0.7	0
COL5A1	9	134835104	rs2229817	T	0.3148	0.07895	C	7.294	0.00692	5.36	ENSG00000130635	MODERATE	9.5	0.5	0.6	5.2	11.4	0
FLNB	3	58123435	rs1131356	G	0.3148	0.07895	A	7.294	0.00692	5.36	ENSG00000136068	MODERATE	11.7	1.9	5.1	15.8	17.1	0
FLNB	3	58125558	rs3732633	T	0.3148	0.07895	G	7.294	0.00692	5.36	ENSG00000136068	Unknown	11.7	1.9	5.1	15.8	17.1	0
FLNB	3	58132973	rs12638356	A	0.3148	0.07895	G	7.294	0.00692	5.36	ENSG00000136068	Unknown	11.7	1.9	5.1	15.8	17.1	0
FLNB	3	58168600	rs8640	C	0.3148	0.07895	T	7.294	0.00692	5.36	ENSG00000136068	LOW	11.7	1.9	5.1	15.8	17.1	0
MMP9	20	46014194	rs13969	C	0.3148	0.07895	A	7.294	0.00692	5.36	ENSG00000100985	LOW	2.7	5.4	5.5	0.6	0	1
PPP1R17	7	31692475	rs3735422	G	0.3148	0.07895	C	7.294	0.00692	5.36	ENSG00000106341	MODERATE	1.7	0.3	0.2	30.6	68	0
PSTPIP2	18	45988751	rs2276199	C	0.3148	0.07895	T	7.294	0.00692	5.36	ENSG00000152229	MODERATE	1.9	0.5	1.1	1.9	5	0
SPSB3	16	1777835	rs1178432	T	0.1667	0.4211	C	7.294	0.00692	0.275	ENSG00000162032	LOW	5.8	18.6	35.8	41	65.6	0
TMEM87A	15	42273390	rs2277533	A	0.3148	0.07895	C	7.294	0.00692	5.36	ENSG00000103978	LOW	20.9	47.1	62.2	4.3	5.5	0
TULP1	6	35506296	rs12215920	G	0.1667	0.4211	C	7.294	0.00692	0.275	ENSG00000112041	Unknown	0.9	0	0.4	0	0.6	0
ZNF615	19	51992896	rs16983353	T	0.1667	0.4211	C	7.294	0.00692	0.275	ENSG00000197619	MODERATE	5.5	2.6	2.1	0.9	0.9	0
COL9A3	20	62817617	rs2273079	T	0.3889	0.1316	C	7.284	0.006958	4.2	ENSG00000092758	LOW	6.4	2.5	4.1	120.8	311.3	0
SUFU	10	102599593	rs3824756	C	0.3889	0.1316	T	7.284	0.006958	4.2	ENSG00000107882	Unknown	21.1	4.2	4.5	126	78.9	0
EXO1	1	241885372	rs9350	T	0.5741	0.2895	C	7.281	0.006967	3.308	ENSG00000174371	MODERATE	14.8	9.8	6.9	4.7	1.3	0
NPHP3	3	132682756	rs6794496	T	0.5741	0.2895	C	7.281	0.006967	3.308	ENSG00000113971	LOW	4	5.7	2.4	1.7	1.6	0
SLC38A9	5	55664781	rs4865614	G	0.5741	0.2895	A	7.281	0.006967	3.308	ENSG00000177058	LOW	15.8	14	4.3	189.6	73.4	0
SLC38A9	5	55664845	rs4865615	G	0.5741	0.2895	C	7.281	0.006967	3.308	ENSG00000177058	MODERATE	15.8	14	4.3	189.6	73.4	0
SLC38A9	5	55664859	rs4865616	T	0.5741	0.2895	C	7.281	0.006967	3.308	ENSG00000177058	LOW	15.8	14	4.3	189.6	73.4	0
MEP1A	6	46833334	rs2274658	T	0.1111	0.3421	G	7.263	0.007041	0.2404	ENSG00000112818	MODERATE	0.3	0	0.2	5.8	4.7	0
MPP5	14	67302460	rs10146663	C	0.1111	0.3421	A	7.263	0.007041	0.2404	ENSG00000072415	LOW	8.2	8.3	33.8	4.4	3.9	0
NLRP11	19	55809297	rs12461110	A	0.1111	0.3421	G	7.263	0.007041	0.2404	ENSG00000179873	MODERATE	3.6	0.3	1.1	10	2.7	0
PEG3	19	56823654	rs1860565	A	0.1111	0.3421	G	7.263	0.007041	0.2404	ENSG00000198300	LOW	12.3	26.9	17.4	24.4	15.2	0
RIMS2	8	104249497	rs2028945	A	0.1111	0.3421	G	7.263	0.007041	0.2404	ENSG00000176406	LOW	3.9	15.3	9.9	29	13.5	0
STXBP2	19	7647539	rs34976997	C	0.1111	0.3421	G	7.263	0.007041	0.2404	ENSG00000076944	Unknown	22.5	29.3	18.1	74.2	169	0
ABCA13	7	48389118	rs17132289	T	0.1481	0.3947	A	7.233	0.007156	0.2667	ENSG00000179869	MODERATE	4.2	1.5	3.2	7.8	3.6	0
APOBEC3H	22	39100331	rs139293	T	0.1481	0.3947	G	7.233	0.007156	0.2667	ENSG00000100298	MODERATE	4	0	0	0	0	0
COL4A3	2	227254151	rs80109666	A	0.1481	0.3947	G	7.233	0.007156	0.2667	ENSG00000169031	MODERATE	1.5	0.5	0	0.5	0	0
MPND	19	4343629	rs780729953	CGGGGCGCGGGGCTGCA	0.1481	0.3947	C	7.233	0.007156	0.2667	ENSG00000008382	HIGH	4.2	0	5.3	0.5	2.2	0
NEK8	17	28738193	rs3809797	C	0.3519	0.1053	T	7.233	0.007156	4.614	ENSG00000160602	LOW	4.9	4.8	5.1	7.6	1.5	0
PCDHA13	5	140883705	rs251380	T	0.3519	0.1053	G	7.233	0.007156	4.614	ENSG00000239389	LOW	1.6	0.7	0.4	0.4	0	0
PCDHAC1	5	140928161	rs155820	G	0.3519	0.1053	C	7.233	0.007156	4.614	ENSG00000248383	LOW	0.8	0	0.2	0	0	0
SDC1	2	20204188	rs2230924	T	0.1481	0.3947	C	7.233	0.007156	0.2667	ENSG00000115884	LOW	2.6	0.7	12.8	0	0	0
SHCBP1	16	46608374	rs34559393	A	0.1481	0.3947	G	7.233	0.007156	0.2667	ENSG00000171241	LOW	14.1	27	30.1	6.4	1.5	0
IQUB	7	123457414	rs10234745	C	0.2963	0.05882	T	7.231	0.007165	6.737	ENSG00000164675	LOW	35.5	83.1	7.1	206.9	121.6	0
IQUB	7	123511981	rs10270705	C	0.2963	0.05882	T	7.231	0.007165	6.737	ENSG00000164675	LOW	35.5	83.1	7.1	206.9	121.6	0
FANCF	11	22625820	rs3740615	A	0.1296	0.3684	G	7.22	0.00721	0.2553	ENSG00000183161	Unknown	4.3	21	15.8	123.7	13.7	1
KLK9	19	51003764	rs2075802	G	0.1296	0.3684	T	7.22	0.00721	0.2553	ENSG00000213022	LOW	0	0	0	0	0	0
OR10C1	6	29440536	rs2074466	A	0.1296	0.3684	C	7.22	0.00721	0.2553	ENSG00000206474	MODERATE	0.6	0	0	0	0	0
ROS1	6	117301070	rs529038	T	0.1296	0.3684	C	7.22	0.00721	0.2553	ENSG00000047936	MODERATE	0.7	0	0.1	1.1	0.5	0
AKAP4	23	50193117	rs148654052	T	0.03704	0.3333	C	7.218	0.007217	0.07692	ENSG00000147081	LOW	86	12.6	3.6	697.1	1788.3	1
PSG1	19	42868234	rs1064491	C	0.2778	0.5526	T	7.074	0.00782	0.3114	ENSG00000231924	LOW	0.2	0	0	0.6	0	0
PSG1	19	42879528	rs1141653	T	0.2778	0.5526	G	7.074	0.00782	0.3114	ENSG00000231924	LOW	0.2	0	0	0.6	0	0
ACD	16	67657765	rs6979	G	0.2222	0.02632	A	7.055	0.007905	10.57	ENSG00000102977	MODERATE	21.1	57.5	23	40.8	57	0
ADO	10	62805174	rs10995311	G	0.2222	0.02632	C	7.055	0.007905	10.57	ENSG00000181915	MODERATE	36.1	31.9	8.3	143	211.6	0
ALPL	1	21570274	rs1256328	T	0.2222	0.02632	C	7.055	0.007905	10.57	ENSG00000162551	Unknown	2.9	0.3	13.6	1.2	4.4	0
CENPT	16	67829548	rs3743733	C	0.2222	0.02632	T	7.055	0.007905	10.57	ENSG00000102901	Unknown	22.5	86.3	33.6	36.3	34.7	0
CWF19L1	10	100256287	rs2270962	T	0.2222	0.02632	C	7.055	0.007905	10.57	ENSG00000095485	MODERATE	19.7	11.4	11.3	13.3	4.5	0
GPR158	10	25572703	rs56928458	T	0.2222	0.02632	C	7.055	0.007905	10.57	ENSG00000151025	LOW	1.9	1.8	0.7	15.5	8.8	0
HSD17B12	11	43855148	rs11555762	T	0.2222	0.02632	C	7.055	0.007905	10.57	ENSG00000149084	MODERATE	17.6	11.4	11.5	47.4	14.4	0
PGLYRP3	1	153307122	rs79540951	T	0.2222	0.02632	C	7.055	0.007905	10.57	ENSG00000159527	LOW	0	0	0	0	0	0
VWF	12	6057952	rs35365059	T	0.2222	0.02632	C	7.055	0.007905	10.57	ENSG00000110799	LOW	12.7	1.8	3.4	5	10	0
ADAT3	19	1912935	rs12984675	T	0.4815	0.2105	C	7.028	0.008023	3.482	ENSG00000213638	LOW	5.5	0.9	1.6	0	0.2	0
COCH	14	30885890	rs1045644	G	0.4815	0.2105	C	7.028	0.008023	3.482	ENSG00000100473	MODERATE	1.8	3.9	6.6	1.3	1.3	0
MAP4K1	19	38611230	rs2287732	C	0.4815	0.2105	T	7.028	0.008023	3.482	ENSG00000104814	Unknown	0.9	0.6	4.3	0	0	0
CWF19L1	10	100245863	rs12269345	T	0.1667	0	C	7.02	0.00806	NA	ENSG00000095485	LOW	19.7	11.4	11.3	13.3	4.5	0
CWF19L1	10	100267608	rs3750710	C	0.1667	0	T	7.02	0.00806	NA	ENSG00000095485	Unknown	19.7	11.4	11.3	13.3	4.5	0
EDC4	16	67877614	rs8060686	C	0.1667	0	T	7.02	0.00806	NA	ENSG00000038358	LOW	18.1	0.2	0.1	0	0	0
GNA12	7	2762888	rs798488	C	0.1667	0	T	7.02	0.00806	NA	ENSG00000146535	HIGH	11.5	8.6	7.8	11.9	9.8	0
NEIL3	4	177341630	rs34193982	G	0.1667	0	A	7.02	0.00806	NA	ENSG00000109674	MODERATE	3.5	1.9	3	0	0	0
PSAPL1	4	7434759	rs11548325	A	0.1667	0	C	7.02	0.00806	NA	ENSG00000178597	MODERATE	19.9	0	0	0	0	0
WDR59	16	74887763	rs9940014	T	0.1667	0	A	7.02	0.00806	NA	ENSG00000103091	Unknown	14	15.6	15.2	31.1	58.8	0
AC083800.1	3	119186737	rs3796355	T	0.03704	0.2105	C	6.929	0.008479	0.1442	ENSG00000251012	Unknown	3.1	0	0	0	0	0
ADAMTS17	15	100341438	rs183877318	T	0.03704	0.2105	C	6.929	0.008479	0.1442	ENSG00000140470	Unknown	4	0.9	1.4	111.4	51.8	0
B3GLCT	13	31261131	rs34409451	A	0.03704	0.2105	AC	6.929	0.008479	0.1442	ENSG00000187676	Unknown	4.9	1.1	11.8	10.1	1.9	0
ELF1	13	40941235	rs7987185	T	0.03704	0.2105	C	6.929	0.008479	0.1442	ENSG00000120690	LOW	8.5	7.6	8.5	37.6	11.4	0
PHACTR4	1	28473868	rs61785974	A	0.03704	0.2105	C	6.929	0.008479	0.1442	ENSG00000204138	MODERATE	15.7	48.3	31.1	4.7	5.9	0
RB1	13	48521886	rs2274400	C	0.03704	0.2105	T	6.929	0.008479	0.1442	ENSG00000139687	Unknown	14.4	27.9	14.3	20.6	10.6	0
RCBTB2	13	48496209	rs9332054	T	0.03704	0.2105	C	6.929	0.008479	0.1442	ENSG00000136161	LOW	5.8	10.1	3.2	5.6	5.9	0
SERPINB8	18	63987063	rs3169983	G	0.03704	0.2105	A	6.929	0.008479	0.1442	ENSG00000166401	MODERATE	2.9	2.3	1	0.6	1.1	0
UPK1B	3	119191045	rs78761311	G	0.03704	0.2105	A	6.929	0.008479	0.1442	ENSG00000114638	MODERATE	0.7	0.2	0.2	3	1	0
VPS16	20	2860127	rs3818605	T	0.03704	0.2105	C	6.929	0.008479	0.1442	ENSG00000215305	LOW	14.6	18.2	14.2	1.8	3	0
EPHA1	7	143408737	rs12703524	A	0.5185	0.2353	C	6.923	0.008508	3.5	ENSG00000146904	LOW	0.8	0.2	1.2	16.5	7.5	0
WASHC5	8	125073344	rs12546285	A	0.5185	0.2353	G	6.923	0.008508	3.5	ENSG00000164961	Unknown	9.3	0	0	0	0	0
TM4SF20	2	227366120	rs80305648	C	0.1667	0.4167	T	6.903	0.008603	0.28	ENSG00000168955	MODERATE	1.2	0.5	0.2	33.2	61.3	0
FSIP2	2	185807185	rs1862066	G	0.3889	0.6765	A	6.902	0.00861	0.3043	ENSG00000188738	MODERATE	27.6	69	2.7	179.5	20.4	0
NOTCH1	9	136513480	rs2229971	A	0.537	0.2632	G	6.851	0.00886	3.248	ENSG00000148400	LOW	4.1	0.2	3.2	0.3	0	0
SOX9	17	72124410	rs1042667	C	0.537	0.2632	A	6.851	0.00886	3.248	ENSG00000125398	Unknown	25.2	12.5	1.5	3.4	7.1	1
WASHC5	8	125056644	rs2303522	C	0.537	0.2632	T	6.851	0.00886	3.248	ENSG00000164961	Unknown	9.3	0	0	0	0	0
SLC14A1	18	45727281	rs11877062	T	0.5926	0.3158	C	6.849	0.00887	3.152	ENSG00000141469	MODERATE	1	0	0	0.4	0	0
SLC14A1	18	45727373	rs11877086	A	0.5926	0.3158	C	6.849	0.00887	3.152	ENSG00000141469	LOW	1	0	0	0.4	0	0
SLC14A1	18	45739554	rs1058396	A	0.5926	0.3158	G	6.849	0.00887	3.152	ENSG00000141469	MODERATE	1	0	0	0.4	0	0
SSPO	7	149816472	rs12674102	T	0.5926	0.3158	C	6.849	0.00887	3.152	ENSG00000197558	Unknown	0.2	0	0.9	0.1	0	0
SSPO	7	149818665	rs740113	A	0.5926	0.3158	G	6.849	0.00887	3.152	ENSG00000197558	Unknown	0.2	0	0.9	0.1	0	0
SSPO	7	149819397	rs6464034	A	0.5926	0.3158	G	6.849	0.00887	3.152	ENSG00000197558	Unknown	0.2	0	0.9	0.1	0	0
SSPO	7	149821059	rs10233245	A	0.5926	0.3158	G	6.849	0.00887	3.152	ENSG00000197558	Unknown	0.2	0	0.9	0.1	0	0
SSPO	7	149821872	rs1008335	T	0.5926	0.3158	C	6.849	0.00887	3.152	ENSG00000197558	Unknown	0.2	0	0.9	0.1	0	0
TMEM104	17	74788793	rs2016126	A	0.5926	0.3158	G	6.849	0.00887	3.152	ENSG00000109066	MODERATE	17.4	4.3	4.1	1.6	1.7	0
HLA-E	6	30490287	rs1264457	G	0.2593	0.5263	A	6.828	0.008976	0.315	ENSG00000204592	MODERATE	18.1	9.2	3.3	3.5	5.9	0
REEP5	5	112893068	rs459102	A	0.2593	0.5263	C	6.828	0.008976	0.315	ENSG00000129625	Unknown	10	117.2	39.2	114.2	21.8	0
SLC31A2	9	113162824	rs3810906	T	0.2593	0.5263	C	6.828	0.008976	0.315	ENSG00000136867	LOW	5.4	30.6	5.1	2.3	2	0
STX6	1	180984717	rs3747957	A	0.2593	0.5263	G	6.828	0.008976	0.315	ENSG00000135823	LOW	7.3	4.7	14.5	6.4	8	0
ZACN	17	76081716	rs1043149	T	0.2593	0.5263	C	6.828	0.008976	0.315	ENSG00000186919	HIGH	0.1	0	0	0	0	0
SERPINI2	3	167467090	rs9841174	C	0.4815	0.2059	T	6.761	0.009315	3.582	ENSG00000114204	MODERATE	0.1	0	0	0.7	0	0
ARID4B	1	235229231	rs12731746	C	0.4444	0.1842	T	6.761	0.009318	3.543	ENSG00000054267	LOW	19.5	212.6	167.8	329.6	349.2	0
CDH15	16	89180262	rs59865771	T	0.4444	0.1842	C	6.761	0.009318	3.543	ENSG00000129910	LOW	0.3	1.6	4.3	0.1	0.4	0
DGKH	13	42198581	rs9533031	T	0.4444	0.1842	G	6.761	0.009318	3.543	ENSG00000102780	LOW	7	2.3	2.6	21.9	14.9	0
NUP210	3	13353975	rs2280085	C	0.4444	0.1842	G	6.761	0.009318	3.543	ENSG00000132182	MODERATE	6.6	3.8	10	18.8	16.6	0
SPECC1L	22	24334619	rs5760351	C	0.4444	0.1842	T	6.761	0.009318	3.543	ENSG00000100014	Unknown	33.8	23	26.7	26.1	61.1	0
CDON	11	126023380	rs1939890	T	0.3704	0.1176	C	6.718	0.009543	4.412	ENSG00000064309	Unknown	4.1	1.1	2.5	2.2	2.3	0
TTN	2	178779159	rs2291302	A	0.3704	0.1176	G	6.718	0.009543	4.412	ENSG00000155657	Unknown	0.4	5.7	0.2	35.3	4.3	0
OTOF	2	26501857	rs6547079	T	0.09259	0.3056	G	6.702	0.009631	0.2319	ENSG00000115155	Unknown	1.4	0.4	0.3	0	0.4	0
ZNF215	11	6955944	rs2239730	C	0.09259	0.3056	G	6.702	0.009631	0.2319	ENSG00000149054	MODERATE	6.1	1.5	7.5	0.2	0	1
FAH	15	80153171	15:80153171	GGGAGT	0.1538	0.3947	GGGAGTGGAGT	6.697	0.009659	0.2788	ENSG00000103876	Unknown	9.7	1.5	2.1	6.3	10.6	0
FAH	15	80153171	15:80153171	GGGAGT	0.1538	0.3947	GGGAGTGGAGT	6.697	0.009659	0.2788	ENSG00000103876	Unknown	9.7	1.5	2.1	6.3	10.6	0
FAH	15	80153171	15:80153171	GGGAGT	0.1538	0.3947	GGGAGTGGAGT	6.697	0.009659	0.2788	ENSG00000103876	Unknown	9.7	1.5	2.1	6.3	10.6	0
SCAI	9	125055997	rs589292	T	0.3148	0.08333	C	6.696	0.009661	5.054	ENSG00000173611	MODERATE	5.2	27.2	20.4	9.2	4.1	0
FCRL1	1	157802090	rs4971154	C	0.3333	0.6053	T	6.676	0.009771	0.3261	ENSG00000163534	LOW	0.2	0	0	0	0	0
FKBP7	2	178477226	rs6704545	A	0.3333	0.6053	G	6.676	0.009771	0.3261	ENSG00000079150	Unknown	8.3	3.7	5.5	116	22	0
KRTAP4-11	17	41118266	rs9897031	C	0.3333	0.6053	T	6.676	0.009771	0.3261	ENSG00000212721	MODERATE	0	0	0	0	0	0
TTN	2	178556967	rs9808377	G	0.3333	0.6053	A	6.676	0.009771	0.3261	ENSG00000155657	MODERATE	0.4	5.7	0.2	35.3	4.3	0
ZFPM1	16	88533251	rs71395304	T	0.3333	0.6053	G	6.676	0.009771	0.3261	ENSG00000179588	MODERATE	12.7	0.3	0.4	0.5	0.7	0
CDH15	16	89185443	rs2287354	A	0.4444	0.1765	G	6.668	0.009816	3.733	ENSG00000129910	Unknown	0.3	1.6	4.3	0.1	0.4	0
COL9A1	6	70255422	rs633762	A	0.1667	0	C	6.667	0.009823	NA	ENSG00000112280	Unknown	4.1	0.6	0.7	18.1	9	0
CDIP1	16	4512511	rs7665	A	0.4074	0.1471	G	6.649	0.00992	3.988	ENSG00000089486	LOW	10.1	6.4	19	75.7	17.9	0
C10orf53	10	49693892	rs1133837	T	0.2593	0.05263	C	6.628	0.01004	6.3	ENSG00000178645	LOW	50.8	51.2	4.4	416.3	1039.7	0
DDX1	2	15591874	rs10221770	A	0.2593	0.05263	G	6.628	0.01004	6.3	ENSG00000079785	Unknown	19.2	167.4	57.2	11.9	12.7	0
DDX1	2	15607269	rs10929378	C	0.2593	0.05263	T	6.628	0.01004	6.3	ENSG00000079785	LOW	19.2	167.4	57.2	11.9	12.7	0
EXT1	8	117819781	rs17439693	A	0.2593	0.05263	G	6.628	0.01004	6.3	ENSG00000182197	LOW	5	0.5	4.3	1.3	1.6	0
GLYATL3	6	49521684	rs9369905	A	0.2593	0.05263	C	6.628	0.01004	6.3	ENSG00000203972	MODERATE	0.2	0	0	0	0	0
LACC1	13	43881357	rs9562519	A	0.2593	0.05263	T	6.628	0.01004	6.3	ENSG00000179630	LOW	9.2	6.2	15.6	1.1	1.7	0
MARVELD3	16	71634731	rs12932850	T	0.2593	0.05263	G	6.628	0.01004	6.3	ENSG00000140832	LOW	1.2	7.7	4.3	4.2	2.2	0
MCOLN1	19	7528703	rs612862	T	0.2593	0.05263	C	6.628	0.01004	6.3	ENSG00000090674	LOW	6.5	10.2	11.9	4.9	10.8	0
MSH2	2	47476361	rs2303428	C	0.2593	0.05263	T	6.628	0.01004	6.3	ENSG00000095002	Unknown	13.4	34.2	59.5	13.1	17.6	1
PCDHB12	5	141211194	rs2910006	G	0.2593	0.05263	A	6.628	0.01004	6.3	ENSG00000120328	MODERATE	3.1	0.9	0	0.6	0	0
PCDHB13	5	141215534	rs2910329	G	0.2593	0.05263	C	6.628	0.01004	6.3	ENSG00000187372	MODERATE	1.8	0.5	0.2	0.5	0	0
ABCB11	2	168932506	rs497692	T	0.2407	0.5	C	6.609	0.01015	0.3171	ENSG00000073734	LOW	1.7	0.2	0	10.1	7.6	0
C11orf97	11	94528089	rs647484	C	0.2407	0.5	G	6.609	0.01015	0.3171	ENSG00000257057	MODERATE	17.9	9.2	11.9	155.6	19.4	0
C6orf89	6	36874651	rs2303993	C	0.2407	0.5	G	6.609	0.01015	0.3171	ENSG00000198663	Unknown	36.3	20.9	30.5	322.9	482.3	0
PTX4	16	1486371	rs28444604	A	0.2407	0.5	G	6.609	0.01015	0.3171	ENSG00000251692	LOW	3.9	0	0	0	0	0
PTX4	16	1487450	rs28473314	G	0.2407	0.5	C	6.609	0.01015	0.3171	ENSG00000251692	MODERATE	3.9	0	0	0	0	0
ULK4	3	41918514	rs1716975	T	0.2222	0.02778	C	6.608	0.01015	10	ENSG00000168038	MODERATE	27.5	29.9	8.7	279.5	329.6	0
TTN	2	178777698	rs719201	G	0.3519	0.1111	A	6.58	0.01031	4.343	ENSG00000155657	Unknown	0.4	5.7	0.2	35.3	4.3	0
PCDHA12	5	140876207	rs251377	C	0.4074	0.1579	A	6.559	0.01044	3.667	ENSG00000251664	LOW	2.1	0.6	0	1.1	0	0
PCDHA9	5	140849501	rs251354	C	0.4074	0.1579	G	6.559	0.01044	3.667	ENSG00000204961	MODERATE	3.5	1.8	0	1.3	0	0
PCDHA9	5	140850785	rs369636	A	0.4074	0.1579	C	6.559	0.01044	3.667	ENSG00000204961	MODERATE	3.5	1.8	0	1.3	0	0
PCDHA9	5	140850785	rs369636	A	0.4074	0.1579	C	6.559	0.01044	3.667	ENSG00000204961	MODERATE	3.5	1.8	0	1.3	0	0
PCDHA9	5	140850786	rs369639	A	0.4074	0.1579	C	6.559	0.01044	3.667	ENSG00000204961	MODERATE	3.5	1.8	0	1.3	0	0
PCDHA9	5	140850786	rs369639	A	0.4074	0.1579	C	6.559	0.01044	3.667	ENSG00000204961	MODERATE	3.5	1.8	0	1.3	0	0
SLC35E4	22	30636933	rs5997714	A	0.4074	0.1579	G	6.559	0.01044	3.667	ENSG00000100036	LOW	22.5	21.8	3.4	93.5	68.4	0
TCN2	22	30615570	rs2267163	T	0.4074	0.1579	C	6.559	0.01044	3.667	ENSG00000185339	Unknown	9.7	0.7	7.8	0.8	1	0
TCN2	22	30615623	rs1801198	G	0.4074	0.1579	C	6.559	0.01044	3.667	ENSG00000185339	MODERATE	9.7	0.7	7.8	0.8	1	0
ZNF214	11	7000807	rs12575236	G	0.4074	0.1579	A	6.559	0.01044	3.667	ENSG00000149050	LOW	8	5.6	2.8	2.5	0.4	1
CALHM1	10	103458497	rs4918016	T	0.5	0.2368	C	6.485	0.01088	3.222	ENSG00000185933	LOW	0.2	0	0	0	0	0
GOLGA1	9	124881177	rs687434	C	0.5	0.2368	T	6.485	0.01088	3.222	ENSG00000136935	LOW	30	43.3	19.6	9.4	7.7	0
KLHL31	6	53655059	rs12210809	A	0.5	0.2368	G	6.485	0.01088	3.222	ENSG00000124743	LOW	0.4	0	0.1	0.2	0	0
TUSC1	9	25677935	rs35110225	C	0.5	0.2368	T	6.485	0.01088	3.222	ENSG00000198680	LOW	32	89.6	11.5	50.7	5	1
ANTXRL	10	46297484	rs72790466	G	0.05556	0.2368	A	6.463	0.01102	0.1895	ENSG00000274209	Unknown	13.2	0.6	0.1	41.7	19	0
ANTXRL	10	46297484	rs72790466	G	0.05556	0.2368	A	6.463	0.01102	0.1895	ENSG00000274209	Unknown	13.2	0.6	0.1	41.7	19	0
ARL3	10	102714289	rs71019606	C	0.05556	0.2368	CCCT	6.463	0.01102	0.1895	ENSG00000138175	Unknown	13.6	184.2	20.1	31	15.4	0
CRHR1	17	45784487	rs28364020	T	0.05556	0.2368	C	6.463	0.01102	0.1895	ENSG00000120088	Unknown	1	2.3	1.5	37.9	37.3	0
ERCC6L2	9	95971987	rs4742801	G	0.05556	0.2368	C	6.463	0.01102	0.1895	ENSG00000182150	MODERATE	12.5	15.2	9.6	6.2	3	0
ERCC6L2	9	96012953	rs3739756	C	0.05556	0.2368	T	6.463	0.01102	0.1895	ENSG00000182150	MODERATE	12.5	15.2	9.6	6.2	3	0
GRIA1	5	153492228	rs3841128	TC	0.05556	0.2368	T	6.463	0.01102	0.1895	ENSG00000155511	HIGH	2.1	0	0	4.2	2.7	0
HAP1	17	41727839	rs4796601	G	0.05556	0.2368	C	6.463	0.01102	0.1895	ENSG00000173805	Unknown	3.4	0	4.5	0.2	0	1
HAP1	17	41728167	rs4796692	C	0.05556	0.2368	T	6.463	0.01102	0.1895	ENSG00000173805	Unknown	3.4	0	4.5	0.2	0	1
HAP1	17	41728331	rs4796693	G	0.05556	0.2368	A	6.463	0.01102	0.1895	ENSG00000173805	MODERATE	3.4	0	4.5	0.2	0	1
HAP1	17	41734463	rs4796603	A	0.05556	0.2368	T	6.463	0.01102	0.1895	ENSG00000173805	MODERATE	3.4	0	4.5	0.2	0	1
HTR3A	11	113975355	rs33940208	T	0.05556	0.2368	C	6.463	0.01102	0.1895	ENSG00000166736	LOW	0.3	0	0	0	0	0
MATN2	8	98032300	rs2255317	T	0.05556	0.2368	C	6.463	0.01102	0.1895	ENSG00000132561	MODERATE	10.6	1.9	1.4	77	77.1	0
MLPH	2	237525606	rs2292881	T	0.05556	0.2368	C	6.463	0.01102	0.1895	ENSG00000115648	LOW	2.1	0.4	0.4	0.2	0.4	0
MRPS27	5	72223837	rs3209157	T	0.05556	0.2368	C	6.463	0.01102	0.1895	ENSG00000113048	MODERATE	12.1	8	17.4	1.7	3	0
MYOM2	8	2124244	rs138325970	C	0.05556	0.2368	G	6.463	0.01102	0.1895	ENSG00000036448	Unknown	0.2	36.9	22.7	5.4	6.2	0
OTOF	2	26519093	rs13031859	A	0.05556	0.2368	G	6.463	0.01102	0.1895	ENSG00000115155	MODERATE	1.4	0.4	0.3	0	0.4	0
PRKACA	19	14100864	rs78098302	T	0.05556	0.2368	C	6.463	0.01102	0.1895	ENSG00000072062	LOW	24.4	25.7	6.4	25.7	12.8	0
THPO	3	184373361	rs6142	T	0.05556	0.2368	G	6.463	0.01102	0.1895	ENSG00000090534	Unknown	2.4	0	0	1.9	1.9	0
TOGARAM2	2	29033508	rs60403047	T	0.05556	0.2368	C	6.463	0.01102	0.1895	ENSG00000189350	MODERATE	3.2	0	0	0	0	0
ADGRE1	19	6896472	rs330877	A	0.3889	0.6579	G	6.456	0.01106	0.3309	ENSG00000174837	MODERATE	1.2	0.5	0.7	0.5	0	0
COL27A1	9	114302065	rs1546048	A	0.6111	0.3421	G	6.456	0.01106	3.022	ENSG00000196739	Unknown	2.7	0.2	1.9	1.1	0.9	0
C1S	12	7063032	rs12146727	A	0.2963	0.07895	G	6.43	0.01122	4.912	ENSG00000182326	MODERATE	37.2	5	4.1	5.7	8.8	0
CABS1	4	70336226	rs13039	G	0.2407	0.5	A	6.43	0.01122	0.3171	ENSG00000145309	LOW	75.3	19.3	5.9	1181.5	2745.2	0
FAM120B	6	170318563	rs9460113	A	0.2963	0.07895	G	6.43	0.01122	4.912	ENSG00000112584	LOW	20.7	16.1	11.5	546.2	1520.1	0
GAL3ST1	22	30557308	rs2267161	T	0.2963	0.07895	C	6.43	0.01122	4.912	ENSG00000128242	MODERATE	2.5	3.1	7.5	0.9	0.6	0
LRRC75A	17	16443618	rs4792745	T	0.2963	0.07895	G	6.43	0.01122	4.912	ENSG00000181350	LOW	8.5	3.8	6.7	5.3	5.9	0
SWT1	1	185202737	rs6698109	G	0.2407	0.5	A	6.43	0.01122	0.3171	ENSG00000116668	MODERATE	39.1	22.7	11.5	99.9	37	0
TRPV2	17	16433678	rs14039	G	0.2963	0.07895	C	6.43	0.01122	4.912	ENSG00000187688	LOW	2.8	0.5	0.9	0.3	0	0
TTN	2	178549435	rs16866391	C	0.2963	0.07895	T	6.43	0.01122	4.912	ENSG00000155657	MODERATE	0.4	5.7	0.2	35.3	4.3	0
BSG	19	580665	rs4682	C	0.3704	0.1316	T	6.427	0.01124	3.882	ENSG00000172270	LOW	76.8	259.3	553.8	196.9	473.6	0
BSG	19	582505	rs2072309	A	0.3704	0.1316	G	6.427	0.01124	3.882	ENSG00000172270	Unknown	76.8	259.3	553.8	196.9	473.6	0
LCN8	9	136757886	rs9411272	C	0.3704	0.1316	G	6.427	0.01124	3.882	ENSG00000204001	Unknown	0.6	0	0	0	0	0
PCDHA10	5	140857802	rs251364	T	0.3704	0.1316	G	6.427	0.01124	3.882	ENSG00000250120	MODERATE	1.9	1	0.2	1.9	0.2	0
PCDHA10	5	140857963	rs630162	A	0.3704	0.1316	G	6.427	0.01124	3.882	ENSG00000250120	MODERATE	1.9	1	0.2	1.9	0.2	0
TTC13	1	230978719	rs76376323	G	0.3704	0.1316	C	6.427	0.01124	3.882	ENSG00000143643	MODERATE	3.9	2.3	2.4	1.4	1.7	0
ASAH2	10	50210866	10:50210866	T	0.2222	0.4737	C	6.418	0.0113	0.3175	ENSG00000188611	LOW	1.1	0.9	0.8	4.1	6	0
ASAH2	10	50214729	rs569779735	T	0.2222	0.4737	C	6.418	0.0113	0.3175	ENSG00000188611	Unknown	1.1	0.9	0.8	4.1	6	0
ASAH2	10	50218644	rs752856040	A	0.2222	0.4737	G	6.418	0.0113	0.3175	ENSG00000188611	Unknown	1.1	0.9	0.8	4.1	6	0
ASAH2	10	50218670	rs56083155	G	0.2222	0.4737	C	6.418	0.0113	0.3175	ENSG00000188611	Unknown	1.1	0.9	0.8	4.1	6	0
DDOST	1	20656138	rs4704	A	0.2222	0.4737	G	6.418	0.0113	0.3175	ENSG00000244038	LOW	35.1	107.7	187.2	21.4	12.2	0
IQUB	7	123479936	rs10500091	C	0.2778	0.05882	T	6.417	0.0113	6.154	ENSG00000164675	LOW	35.5	83.1	7.1	206.9	121.6	0
MIIP	1	12022869	rs2295283	A	0.2222	0.4737	G	6.418	0.0113	0.3175	ENSG00000116691	MODERATE	18.2	14.7	41.9	26	38.7	0
MUC16	19	8891146	rs12976111	A	0.2222	0.4737	G	6.418	0.0113	0.3175	ENSG00000181143	Unknown	0.7	0.2	0	11.7	12.8	0
MUC16	19	8891157	rs12976122	A	0.2222	0.4737	G	6.418	0.0113	0.3175	ENSG00000181143	MODERATE	0.7	0.2	0	11.7	12.8	0
MUC16	19	8891159	rs12985778	G	0.2222	0.4737	A	6.418	0.0113	0.3175	ENSG00000181143	LOW	0.7	0.2	0	11.7	12.8	0
MUC16	19	8892942	rs11085776	C	0.2222	0.4737	T	6.418	0.0113	0.3175	ENSG00000181143	MODERATE	0.7	0.2	0	11.7	12.8	0
PICALM	11	85981138	rs694353	A	0.2222	0.4737	C	6.418	0.0113	0.3175	ENSG00000073921	LOW	22.9	17.1	12	51.3	73.1	0
SLC12A3	16	56867153	rs2304479	G	0.2222	0.4737	A	6.418	0.0113	0.3175	ENSG00000070915	LOW	0	0	0	0	0	0
USHBP1	19	17256626	rs9676419	C	0.2222	0.4737	T	6.418	0.0113	0.3175	ENSG00000130307	MODERATE	3.2	0.2	0.2	0.7	0	0
GRIN3A	9	101686781	rs2506354	T	0.5556	0.2895	C	6.392	0.01146	3.068	ENSG00000198785	LOW	1	0.1	0	1.4	0	0
COL23A1	5	178254945	rs35519588	CT	0.3333	0.1053	C	6.376	0.01156	4.25	ENSG00000050767	Unknown	2.3	1.1	2	0.3	0	0
MKRN2	3	12572367	rs2648307	C	0.3333	0.1053	T	6.376	0.01156	4.25	ENSG00000075975	LOW	46.1	60	42.8	562.3	587.8	1
NANS	9	98060853	rs1058446	C	0.3333	0.1053	G	6.376	0.01156	4.25	ENSG00000095380	MODERATE	11.5	7.2	16.9	35.3	53.6	0
OCA2	15	27985038	rs1800410	T	0.3333	0.1053	C	6.376	0.01156	4.25	ENSG00000104044	Unknown	2.6	2.9	3.9	2.9	1.7	0
PIP5K1A	1	151239923	rs141190258	C	0.3333	0.1053	CCTT	6.376	0.01156	4.25	ENSG00000143398	Unknown	42.1	46.5	22.4	2.8	3.6	0
COL6A2	21	46124627	rs3746995	G	0.3148	0.5789	C	6.372	0.01159	0.3342	ENSG00000142173	Unknown	33.2	2.7	10.7	3.2	7.6	0
IDO2	8	40015416	rs4503083	A	0.3148	0.5789	T	6.372	0.01159	0.3342	ENSG00000188676	HIGH	0.6	0.2	0.2	16.8	5.3	0
PTX4	16	1486534	rs2745098	T	0.3148	0.5789	C	6.372	0.01159	0.3342	ENSG00000251692	MODERATE	3.9	0	0	0	0	0
PTX4	16	1487454	rs2667673	C	0.3148	0.5789	T	6.372	0.01159	0.3342	ENSG00000251692	MODERATE	3.9	0	0	0	0	0
PTX4	16	1488362	rs1040499	A	0.3148	0.5789	C	6.372	0.01159	0.3342	ENSG00000251692	MODERATE	3.9	0	0	0	0	0
SEC61A2	10	12149934	rs10466280	T	0.3148	0.5789	C	6.372	0.01159	0.3342	ENSG00000065665	LOW	17.3	28.9	13.9	15.5	23.8	0
OAS1	12	112919637	rs2660	G	0.1481	0.3824	A	6.299	0.01208	0.2809	ENSG00000089127	MODERATE	4.2	0	0.2	0.2	0.9	0
CCDC40	17	80099556	rs56407805	G	0.2037	0.4474	A	6.255	0.01239	0.316	ENSG00000141519	LOW	29.5	18.4	5.2	9.4	5.4	1
CCDC40	17	80099790	rs2304853	C	0.2037	0.4474	T	6.255	0.01239	0.316	ENSG00000141519	Unknown	29.5	18.4	5.2	9.4	5.4	1
GNA15	19	3155904	rs2074865	A	0.2037	0.4474	G	6.255	0.01239	0.316	ENSG00000060558	LOW	1.1	3.2	2.2	0.4	0.4	0
ICOS	2	203959560	rs10172036	G	0.2037	0.4474	T	6.255	0.01239	0.316	ENSG00000163600	Unknown	0.6	0	0.2	0	0	0
REEP5	5	112892102	rs712665	G	0.2037	0.4474	A	6.255	0.01239	0.316	ENSG00000129625	Unknown	10	117.2	39.2	114.2	21.8	0
REEP5	5	112892970	rs430665	A	0.2037	0.4474	G	6.255	0.01239	0.316	ENSG00000129625	Unknown	10	117.2	39.2	114.2	21.8	0
DMD	23	32485077	rs228406	T	0	0.2105	C	6.226	0.01259	0	ENSG00000198947	MODERATE	4.6	3.8	6.1	17.9	16.7	0
AKR1C3	10	5096415	rs7741	A	0.2037	0.02632	G	6.188	0.01286	9.465	ENSG00000196139	LOW	3.2	0.3	0.7	2.9	2.1	0
CRACR2B	11	829539	rs28558789	A	0.2037	0.02632	G	6.188	0.01286	9.465	ENSG00000177685	MODERATE	1.2	0.1	5.1	2	3.8	0
CRACR2B	11	830670	rs4075289	G	0.2037	0.02632	T	6.188	0.01286	9.465	ENSG00000177685	MODERATE	1.2	0.1	5.1	2	3.8	0
EXOSC2	9	130700869	rs117012336	C	0.2037	0.02632	T	6.188	0.01286	9.465	ENSG00000130713	LOW	8.4	4.2	13.5	1	0.2	0
F13A1	6	6174553	rs380058	G	0.2037	0.02632	C	6.188	0.01286	9.465	ENSG00000124491	Unknown	16.7	1.4	1	3.8	4.2	0
GPSM3	6	32192179	rs3134605	C	0.2037	0.02632	T	6.188	0.01286	9.465	ENSG00000213654	LOW	2	0.6	2.5	3.9	9.5	0
KDM4E	11	95025674	rs16921265	T	0.2037	0.02632	C	6.188	0.01286	9.465	ENSG00000235268	LOW	1.7	0	0	0	0	0
LRP2	2	169176479	rs2229265	T	0.2037	0.02632	C	6.188	0.01286	9.465	ENSG00000081479	LOW	0.6	0	0.5	1.4	0.7	0
NOXO1	16	1979082	rs11647257	A	0.2037	0.02632	G	6.188	0.01286	9.465	ENSG00000196408	LOW	4.8	2.7	2.8	5.8	1	0
NPR1	1	153681281	rs28730726	C	0.2037	0.02632	G	6.188	0.01286	9.465	ENSG00000169418	MODERATE	6.4	0.2	0.1	8	7.9	0
PHLDB2	3	111969731	rs774854	T	0.2037	0.02632	C	6.188	0.01286	9.465	ENSG00000144824	LOW	4.3	0.3	2.1	10.2	3.9	0
PRMT7	16	68347613	rs7190134	A	0.2037	0.02632	G	6.188	0.01286	9.465	ENSG00000132600	Unknown	17	6.3	20	3.4	3.2	0
PRMT7	16	68353554	rs61746794	T	0.2037	0.02632	C	6.188	0.01286	9.465	ENSG00000132600	LOW	17	6.3	20	3.4	3.2	0
SLC5A10	17	19019867	rs12604020	T	0.2037	0.02632	C	6.188	0.01286	9.465	ENSG00000154025	MODERATE	0.3	0.2	0.2	8.7	20.1	0
SLC7A6OS	16	68310460	rs8063446	C	0.2037	0.02632	A	6.188	0.01286	9.465	ENSG00000103061	MODERATE	12.2	12.5	18.9	2.5	1.3	0
SYT8	11	1836013	rs907608	A	0.2037	0.02632	G	6.188	0.01286	9.465	ENSG00000149043	Unknown	0.1	0	0	0	0	0
TRIM44	11	35806408	rs61881297	G	0.2037	0.02632	A	6.188	0.01286	9.465	ENSG00000166326	Unknown	12.3	57.6	80.7	13.1	8.1	0
ULK4	3	41954644	rs2272007	T	0.2037	0.02632	C	6.188	0.01286	9.465	ENSG00000168038	MODERATE	27.5	29.9	8.7	279.5	329.6	0
ZFC3H1	12	71624248	rs2304272	G	0.2037	0.02632	A	6.188	0.01286	9.465	ENSG00000133858	LOW	17.5	29.6	25.8	75.9	52.4	0
CCHCR1	6	31143397	rs130074	A	0.07407	0.2632	C	6.181	0.01291	0.224	ENSG00000204536	MODERATE	50.1	80.8	16.7	64.7	110.5	0
ERI1	8	9003110	rs2288672	T	0.07407	0.2632	C	6.181	0.01291	0.224	ENSG00000104626	MODERATE	18.7	37.4	34.5	35.1	12.8	0
GAA	17	80113242	rs1800309	A	0.07407	0.2632	G	6.181	0.01291	0.224	ENSG00000171298	MODERATE	30.7	18.4	26.8	42.5	25.5	0
HPS6	10	102065990	rs3737243	A	0.07407	0.2632	G	6.181	0.01291	0.224	ENSG00000166189	LOW	6.7	0.7	4.1	0.1	0.4	0
LAIR1	19	54355963	rs7257187	T	0.07407	0.2632	C	6.181	0.01291	0.224	ENSG00000167613	LOW	3.1	1.4	1	15.9	20.4	0
NAALADL1	11	65053223	rs12223986	G	0.07407	0.2632	T	6.181	0.01291	0.224	ENSG00000168060	MODERATE	1.8	1.6	2.6	0.6	1.7	0
PGBD2	1	248917151	rs34013644	C	0.07407	0.2632	T	6.181	0.01291	0.224	ENSG00000185220	LOW	13.9	13	10.4	2.8	1.9	0
PLA2G4A	1	186870729	rs7547993	A	0.07407	0.2632	G	6.181	0.01291	0.224	ENSG00000116711	Unknown	2.7	0.5	0.1	0.7	0.6	0
POU5F1	6	31166117	rs9501063	C	0.07407	0.2632	G	6.181	0.01291	0.224	ENSG00000204531	Unknown	2.2	0	0.4	0	0	0
PSORS1C1	6	31138739	rs9501057	T	0.07407	0.2632	C	6.181	0.01291	0.224	ENSG00000204540	MODERATE	52.2	117	17.9	289.3	996.1	0
TLK2	17	62606142	rs8078132	A	0.2222	0.4722	G	6.181	0.01291	0.3193	ENSG00000146872	LOW	47.9	73.9	28.9	90.3	128.6	0
NANS	9	98060802	rs13049	C	0.463	0.2105	T	6.179	0.01293	3.233	ENSG00000095380	LOW	11.5	7.2	16.9	35.3	53.6	0
NUP210	3	13319787	rs354478	C	0.463	0.2105	T	6.179	0.01293	3.233	ENSG00000132182	MODERATE	6.6	3.8	10	18.8	16.6	0
NUP210	3	13323376	rs514084	G	0.463	0.2105	T	6.179	0.01293	3.233	ENSG00000132182	LOW	6.6	3.8	10	18.8	16.6	0
NUP210	3	13325906	rs665064	C	0.463	0.2105	T	6.179	0.01293	3.233	ENSG00000132182	LOW	6.6	3.8	10	18.8	16.6	0
NUP210	3	13327392	rs2271509	A	0.463	0.2105	G	6.179	0.01293	3.233	ENSG00000132182	LOW	6.6	3.8	10	18.8	16.6	0
NUP210	3	13337900	rs3773302	T	0.463	0.2105	C	6.179	0.01293	3.233	ENSG00000132182	LOW	6.6	3.8	10	18.8	16.6	0
NUP210	3	13379650	rs7628051	T	0.463	0.2105	C	6.179	0.01293	3.233	ENSG00000132182	MODERATE	6.6	3.8	10	18.8	16.6	0
NUP210	3	13397330	rs13066607	G	0.463	0.2105	A	6.179	0.01293	3.233	ENSG00000132182	Unknown	6.6	3.8	10	18.8	16.6	0
TRMT44	4	8452912	rs1880024	G	0.463	0.2105	A	6.179	0.01293	3.233	ENSG00000155275	MODERATE	15.8	6.2	6.1	3	1.4	0
SERPINI2	3	167449398	rs6770577	A	0.4815	0.2222	T	6.176	0.01295	3.25	ENSG00000114204	LOW	0.1	0	0	0.7	0	0
AQP12A	2	240692248	rs76463197	T	0.1481	0	C	6.166	0.01302	NA	ENSG00000184945	LOW	0	0	0	0	0	0
CES3	16	66972935	rs3848289	A	0.1481	0	G	6.166	0.01302	NA	ENSG00000172828	LOW	0.9	0.6	1.3	0.1	2.6	0
DNAJC6	1	65392462	rs4325172	A	0.1481	0	G	6.166	0.01302	NA	ENSG00000116675	LOW	3.2	1	2.3	1.8	1.4	0
NRN1L	16	67886146	rs73594554	A	0.1481	0	G	6.166	0.01302	NA	ENSG00000188038	MODERATE	2.6	0	0	0	0	0
NUTF2	16	67868423	rs2271294	T	0.1481	0	A	6.166	0.01302	NA	ENSG00000102898	Unknown	34.6	36.3	82.1	8	15.3	0
PCSK9	1	55039995	rs11583680	T	0.1481	0	C	6.166	0.01302	NA	ENSG00000169174	MODERATE	0.4	0.1	0.6	0.2	0.2	0
YLPM1	14	74811599	rs8022046	G	0.1296	0.3529	A	6.146	0.01317	0.273	ENSG00000119596	Unknown	28.8	59.1	47.3	28.4	12.5	0
MMRN1	4	89936328	rs12646270	A	0.2593	0.05556	G	6.132	0.01328	5.95	ENSG00000138722	MODERATE	16.7	1.7	0	11.8	3.2	0
SLCO1B3	12	20901435	rs3764006	G	0.2593	0.05556	A	6.132	0.01328	5.95	ENSG00000111700	LOW	0.2	0	0.1	4.5	4.1	0
COL4A1	13	110186467	rs61749897	G	0.1852	0.4211	A	6.12	0.01336	0.3125	ENSG00000187498	LOW	8.7	1.2	5.1	0.5	0.7	0
NEXN	1	77926761	rs1166698	A	0.1852	0.4211	G	6.12	0.01336	0.3125	ENSG00000162614	MODERATE	4.2	0.7	2.1	15.1	5.4	0
ZNF614	19	52016355	rs8104890	T	0.1852	0.4211	C	6.12	0.01336	0.3125	ENSG00000142556	MODERATE	13.8	2.2	4.7	37.9	32.8	0
SLC11A2	12	50992765	rs224568	G	0.5	0.2353	A	6.103	0.0135	3.25	ENSG00000110911	Unknown	8.7	5.5	12.8	0.8	1.5	0
BPIFB6	20	33039485	rs4911287	A	0.3704	0.6316	G	6.099	0.01353	0.3431	ENSG00000167104	MODERATE	0.4	0	0	0	0	0
PFKM	12	48107378	rs11609399	A	0.3704	0.6316	T	6.099	0.01353	0.3431	ENSG00000152556	MODERATE	10.3	46.8	11.5	29.7	19.6	0
SETX	9	132327844	rs1183768	C	0.3704	0.6316	T	6.099	0.01353	0.3431	ENSG00000107290	MODERATE	34.5	47.4	38	5.9	10.9	1
SCNN1D	1	1290912	rs2273276	A	0.2963	0.5526	G	6.096	0.01355	0.3409	ENSG00000162572	LOW	10.2	1.8	2.1	9.6	3.2	0
SLC7A7	14	22812901	rs8018462	A	0.2963	0.5526	G	6.096	0.01355	0.3409	ENSG00000155465	LOW	13.4	12.2	1.7	40.8	7.5	0
RABGGTB	1	75792207	rs12703	A	0.2963	0.5556	T	6.049	0.01391	0.3368	ENSG00000137955	LOW	11.9	15.4	14.3	1.3	3.6	0
TTC29	4	146903712	rs17610219	A	0.2963	0.5556	G	6.049	0.01391	0.3368	ENSG00000137473	MODERATE	55.9	85.1	7.3	509.6	355.5	1
SETX	9	132311741	rs2296872	A	0.3462	0.6111	G	6.023	0.01412	0.3369	ENSG00000107290	Unknown	34.5	47.4	38	5.9	10.9	1
ASGR2	17	7108758	rs2304979	T	0.09259	0.2895	C	6.018	0.01416	0.2505	ENSG00000161944	LOW	0.1	0	0	0.3	0.4	0
ASGR2	17	7108760	rs2304978	T	0.09259	0.2895	C	6.018	0.01416	0.2505	ENSG00000161944	MODERATE	0.1	0	0	0.3	0.4	0
KLHL10	17	41841889	rs1529933	C	0.09259	0.2895	T	6.018	0.01416	0.2505	ENSG00000161594	LOW	33.4	9.4	1.9	293.4	411	1
MYO7B	2	127631215	rs13025791	A	0.09259	0.2895	G	6.018	0.01416	0.2505	ENSG00000169994	LOW	0.9	0.5	0.9	0	0	0
MYO7B	2	127631287	rs13025959	C	0.09259	0.2895	G	6.018	0.01416	0.2505	ENSG00000169994	MODERATE	0.9	0.5	0.9	0	0	0
MYO7B	2	127636225	rs2255161	C	0.09259	0.2895	T	6.018	0.01416	0.2505	ENSG00000169994	LOW	0.9	0.5	0.9	0	0	0
MYO7B	2	127637380	rs11686946	G	0.09259	0.2895	A	6.018	0.01416	0.2505	ENSG00000169994	MODERATE	0.9	0.5	0.9	0	0	0
ZNF219	14	21092593	rs3841049	G	0.09259	0.2895	GGAGGCT	6.018	0.01416	0.2505	ENSG00000165804	MODERATE	8	2.6	3.1	9.9	2.9	0
DNTTIP2	1	93877677	rs3789457	T	0.1667	0.3947	C	6.017	0.01417	0.3067	ENSG00000067334	LOW	12	54	70.5	28.9	7.4	0
ZNF350	19	51968560	rs2278419	C	0.1667	0.3947	T	6.017	0.01417	0.3067	ENSG00000256683	Unknown	8.1	7.9	5.3	8.8	1.5	0
ZNF350	19	51969042	rs4986773	G	0.1667	0.3947	A	6.017	0.01417	0.3067	ENSG00000256683	LOW	8.1	7.9	5.3	8.8	1.5	0
AKAP17A	23	1599467	23:1599467	A	0.2	0.6667	G	6.014	0.0142	0.125	ENSG00000197976	MODERATE	7	16.3	30.3	40.2	11	0
NUP210	3	13319013	rs184930	C	0.5185	0.2632	T	5.999	0.01431	3.015	ENSG00000132182	Unknown	6.6	3.8	10	18.8	16.6	0
NUP210	3	13342040	rs2271504	G	0.5185	0.2632	A	5.999	0.01431	3.015	ENSG00000132182	LOW	6.6	3.8	10	18.8	16.6	0
NUP210	3	13354079	rs2280084	A	0.5185	0.2632	C	5.999	0.01431	3.015	ENSG00000132182	MODERATE	6.6	3.8	10	18.8	16.6	0
NUP210	3	13366056	rs3732671	C	0.5185	0.2632	T	5.999	0.01431	3.015	ENSG00000132182	MODERATE	6.6	3.8	10	18.8	16.6	0
RGMA	15	93045034	rs4299103	G	0.5185	0.2632	C	5.999	0.01431	3.015	ENSG00000182175	LOW	15.8	0.7	37.2	0.8	2.6	0
TBC1D1	4	38021681	rs34119528	G	0.5185	0.2632	C	5.999	0.01431	3.015	ENSG00000065882	LOW	15.6	10.3	20.6	22.1	34.2	0
SORBS2	4	185678838	rs67212481	T	0.09259	0.2941	A	5.992	0.01437	0.2449	ENSG00000154556	Unknown	4.4	0.2	0.9	2.7	4.6	0
NLRP11	19	55808834	rs16986626	T	0.4444	0.1944	C	5.979	0.01448	3.314	ENSG00000179873	LOW	3.6	0.3	1.1	10	2.7	0
GAA	17	80110889	rs2304843	C	0.5741	0.3158	A	5.977	0.01449	2.92	ENSG00000171298	Unknown	30.7	18.4	26.8	42.5	25.5	0
HDGFL2	19	4493711	rs892161	G	0.5741	0.3158	A	5.977	0.01449	2.92	ENSG00000167674	LOW	49.1	0	0	0	0	0
KRTAP4-5	17	41149704	rs1497383	A	0.5741	0.3158	G	5.977	0.01449	2.92	ENSG00000198271	MODERATE	0	0	0	0	0	0
LSR	19	35267372	rs142507475	GGGA	0.5741	0.3158	G	5.977	0.01449	2.92	ENSG00000105699	MODERATE	21	5.4	13.4	8.5	2.1	0
MYBPC2	19	50451327	rs8105250	T	0.5741	0.3158	C	5.977	0.01449	2.92	ENSG00000086967	Unknown	0.1	0.2	1.3	0	0	0
MYBPC2	19	50454140	rs25665	A	0.5741	0.3158	G	5.977	0.01449	2.92	ENSG00000086967	MODERATE	0.1	0.2	1.3	0	0	0
PLXNB2	22	50277738	rs1127000	G	0.5741	0.3158	A	5.977	0.01449	2.92	ENSG00000196576	LOW	19.3	1.7	1.6	6.6	3.2	0
TMEM176B	7	150793288	rs2072443	T	0.5741	0.3158	C	5.977	0.01449	2.92	ENSG00000106565	MODERATE	5.2	3.2	3.4	13.3	9.8	0
UGT3A1	5	35965868	rs3756669	C	0.463	0.2059	A	5.959	0.01464	3.325	ENSG00000145626	MODERATE	5.1	1	0.8	91.4	12.5	0
ANKLE1	19	17286647	rs776148676	G	0.2	0.02632	GGTGTGTGTGTGTGTGTGTGT	5.955	0.01468	9.25	ENSG00000160117	HIGH	1	0.5	0.9	0.1	0	0
EEF1AKMT4	3	184258320	rs902415	C	0.1481	0.3684	T	5.948	0.01473	0.2981	ENSG00000284753	LOW	13	0	0	0	0	0
FKBP15	9	113169412	rs3810909	G	0.1481	0.3684	A	5.948	0.01473	0.2981	ENSG00000119321	LOW	6.8	3.9	11.5	0.9	1.1	0
GAA	17	80113310	rs1800310	G	0.1481	0.3684	A	5.948	0.01473	0.2981	ENSG00000171298	LOW	30.7	18.4	26.8	42.5	25.5	0
HPS4	22	26463976	rs5752330	C	0.1481	0.3684	T	5.948	0.01473	0.2981	ENSG00000100099	MODERATE	18.2	33.5	39	17.5	19.4	0
HPS4	22	26466187	rs739289	C	0.1481	0.3684	A	5.948	0.01473	0.2981	ENSG00000100099	Unknown	18.2	33.5	39	17.5	19.4	0
HPS4	22	26466246	rs713998	T	0.1481	0.3684	C	5.948	0.01473	0.2981	ENSG00000100099	MODERATE	18.2	33.5	39	17.5	19.4	0
MCM3AP	21	46266025	rs2839181	G	0.1481	0.3684	A	5.948	0.01473	0.2981	ENSG00000160294	LOW	15.7	18.9	13.4	2.5	3.6	0
MYT1L	2	1943196	rs3748989	T	0.1481	0.3684	C	5.948	0.01473	0.2981	ENSG00000186487	LOW	4.6	36.2	17.4	3.4	2.9	0
P3H1	1	42747198	rs3738496	T	0.1481	0.3684	A	5.948	0.01473	0.2981	ENSG00000117385	MODERATE	13.1	21.8	11.1	16.8	7.5	0
PLPP1	5	55534552	rs11745331	A	0.1481	0.3684	G	5.948	0.01473	0.2981	ENSG00000067113	Unknown	18.1	47	18.1	30.3	19.1	0
SH3RF2	5	146062640	rs1056149	G	0.1481	0.3684	C	5.948	0.01473	0.2981	ENSG00000156463	MODERATE	6.4	32	16.2	1412.5	7204.3	0
TTF2	1	117060534	rs2274253	T	0.1481	0.3684	G	5.948	0.01473	0.2981	ENSG00000116830	LOW	6.3	6.6	9.3	5.9	5.4	0
USP10	16	84745156	rs4553618	T	0.1481	0.3684	C	5.948	0.01473	0.2981	ENSG00000103194	LOW	15.5	32.5	29	61.2	79.4	0
USP10	16	84745642	rs7185949	G	0.1481	0.3684	T	5.948	0.01473	0.2981	ENSG00000103194	LOW	15.5	32.5	29	61.2	79.4	0
ZNF497	19	58357114	rs12609654	T	0.1481	0.3684	G	5.948	0.01473	0.2981	ENSG00000174586	MODERATE	2.3	0	1.1	1	0.4	0
STXBP4	17	54999438	rs1156287	G	0.03704	0.1944	A	5.947	0.01475	0.1593	ENSG00000166263	MODERATE	5.6	8.6	5.8	5.2	4.6	0
TRNT1	3	3147595	rs1705805	A	0.03704	0.1944	G	5.947	0.01475	0.1593	ENSG00000072756	LOW	13.5	20	16.9	1.5	1.9	0
B3GNTL1	17	83035056	rs16940609	C	0.1111	0.3158	A	5.938	0.01482	0.2708	ENSG00000175711	LOW	4	0.7	4.3	11.7	15.2	0
B3GNTL1	17	83048753	rs7406119	T	0.1111	0.3158	C	5.938	0.01482	0.2708	ENSG00000175711	LOW	4	0.7	4.3	11.7	15.2	0
B3GNTL1	17	83051719	rs11868631	T	0.1111	0.3158	C	5.938	0.01482	0.2708	ENSG00000175711	Unknown	4	0.7	4.3	11.7	15.2	0
COL9A3	20	62836349	rs3765462	A	0.1111	0.3158	G	5.938	0.01482	0.2708	ENSG00000092758	Unknown	6.4	2.5	4.1	120.8	311.3	0
GSX1	13	27793819	rs3742111	T	0.1111	0.3158	C	5.938	0.01482	0.2708	ENSG00000169840	LOW	0.1	0	0	0	0	0
OPA1	3	193618850	rs3772393	C	0.1111	0.3158	T	5.938	0.01482	0.2708	ENSG00000198836	Unknown	7.6	11.3	15	7.2	10.2	0
OPA1	3	193657175	rs9851685	C	0.1111	0.3158	T	5.938	0.01482	0.2708	ENSG00000198836	LOW	7.6	11.3	15	7.2	10.2	0
OPA1	3	193668450	rs12494482	T	0.1111	0.3158	C	5.938	0.01482	0.2708	ENSG00000198836	MODERATE	7.6	11.3	15	7.2	10.2	0
ZNF208	19	21973783	rs1018912	G	0.1111	0.3158	T	5.938	0.01482	0.2708	ENSG00000160321	LOW	11.3	6.7	4.1	11.5	9.6	0
ZNF471	19	56525309	rs3752177	A	0.1111	0.3158	G	5.938	0.01482	0.2708	ENSG00000196263	LOW	8.7	7.1	7.5	5.3	2.5	0
C10orf95	10	102450978	rs2281878	A	0.4259	0.1842	C	5.93	0.01488	3.286	ENSG00000120055	MODERATE	0.9	0.4	1.7	0	0	0
CACNA1B	9	138114424	rs2229948	T	0.4259	0.1842	C	5.93	0.01488	3.286	ENSG00000148408	LOW	8.1	5.1	9.3	2.7	3.6	0
CD207	2	70835517	rs10489990	A	0.4259	0.1842	G	5.93	0.01488	3.286	ENSG00000116031	MODERATE	0.4	0	0	0.3	0	0
LAMA3	18	23820041	rs7244406	C	0.4259	0.1842	A	5.93	0.01488	3.286	ENSG00000053747	Unknown	3.8	3.1	1.9	3.7	2.8	0
NOM1	7	156969530	rs2302443	C	0.4259	0.1842	G	5.93	0.01488	3.286	ENSG00000146909	MODERATE	13.9	28.2	35.7	7.2	1.8	0
NOM1	7	156969554	rs12919	A	0.4259	0.1842	G	5.93	0.01488	3.286	ENSG00000146909	MODERATE	13.9	28.2	35.7	7.2	1.8	0
PCDHA9	5	140848579	rs251353	C	0.4259	0.1842	A	5.93	0.01488	3.286	ENSG00000204961	MODERATE	3.5	1.8	0	1.3	0	0
PCDHA9	5	140849783	rs251355	G	0.4259	0.1842	C	5.93	0.01488	3.286	ENSG00000204961	MODERATE	3.5	1.8	0	1.3	0	0
PCP4L1	1	161259010	rs4078110	T	0.4259	0.1842	C	5.93	0.01488	3.286	ENSG00000248485	Unknown	2.3	0.2	0.2	0	0	0
PIWIL4	11	94589186	rs11020845	T	0.4259	0.1842	A	5.93	0.01488	3.286	ENSG00000134627	MODERATE	30.9	0.7	1.5	2.8	1	1
PIWIL4	11	94589186	rs11020845	T	0.4259	0.1842	A	5.93	0.01488	3.286	ENSG00000134627	LOW	30.9	0.7	1.5	2.8	1	1
PIWIL4	11	94589187	rs11020846	A	0.4259	0.1842	G	5.93	0.01488	3.286	ENSG00000134627	MODERATE	30.9	0.7	1.5	2.8	1	1
PIWIL4	11	94589187	rs11020846	A	0.4259	0.1842	G	5.93	0.01488	3.286	ENSG00000134627	LOW	30.9	0.7	1.5	2.8	1	1
SEMA3E	7	83400122	rs2722974	T	0.4259	0.1842	C	5.93	0.01488	3.286	ENSG00000170381	LOW	0.9	0.3	0.4	0.9	0	0
ZNF572	8	124977456	rs16900167	T	0.4259	0.1842	C	5.93	0.01488	3.286	ENSG00000180938	LOW	9.8	2.2	1.9	0.2	0.2	0
SLC9C1	3	112202269	rs9288938	A	0.3519	0.1176	C	5.928	0.0149	4.071	ENSG00000172139	MODERATE	25.5	12.7	0.4	2.3	1.6	0
FAM71D	14	67204984	rs11158655	T	0.1296	0.3421	C	5.919	0.01498	0.2864	ENSG00000172717	LOW	42.6	2.3	1.5	196.4	192.4	1
HAP1	17	41734624	rs4796604	T	0.1296	0.3421	C	5.919	0.01498	0.2864	ENSG00000173805	MODERATE	3.4	0	4.5	0.2	0	1
NPC1	18	23560468	rs1805081	C	0.1296	0.3421	T	5.919	0.01498	0.2864	ENSG00000141458	MODERATE	9.5	12.6	20.4	1.1	1.4	0
ROS1	6	117301021	rs619203	C	0.1296	0.3421	G	5.919	0.01498	0.2864	ENSG00000047936	MODERATE	0.7	0	0.1	1.1	0.5	0
ROS1	6	117301025	rs529156	G	0.1296	0.3421	T	5.919	0.01498	0.2864	ENSG00000047936	MODERATE	0.7	0	0.1	1.1	0.5	0
RPN1	3	128638009	rs1697	C	0.1296	0.3421	T	5.919	0.01498	0.2864	ENSG00000163902	LOW	26.9	49.9	59.8	13.7	20.7	0
ZNF350	19	51968619	rs2278420	G	0.1296	0.3421	A	5.919	0.01498	0.2864	ENSG00000256683	MODERATE	8.1	7.9	5.3	8.8	1.5	0
AXDND1	1	179534908	rs6658180	C	0.3519	0.6111	G	5.854	0.01554	0.3455	ENSG00000162779	MODERATE	18	27.1	3.2	179.9	188.8	0
DOCK6	19	11248123	rs12978266	G	0.2778	0.5263	A	5.845	0.01562	0.3462	ENSG00000130158	MODERATE	5.4	1.7	3.9	3	0.9	0
FGFRL1	4	1012545	rs4647942	A	0.2778	0.5263	G	5.845	0.01562	0.3462	ENSG00000127418	LOW	3.2	0.2	2.2	0.2	1	0
PDZD7	10	101020597	rs77484072	T	0.2778	0.5263	TG	5.845	0.01562	0.3462	ENSG00000186862	Unknown	2.1	2.8	2.3	1.4	1	0
SEC14L6	22	30538829	rs5753190	T	0.2778	0.5263	C	5.845	0.01562	0.3462	ENSG00000214491	MODERATE	3.8	0.5	0.2	0	0	0
NF1	17	31219157	rs2905880	C	0.5926	0.3333	T	5.81	0.01593	2.909	ENSG00000196712	Unknown	15.4	28.2	25.6	149	70	0
NF1	17	31232914	rs2066736	C	0.5926	0.3333	A	5.81	0.01593	2.909	ENSG00000196712	Unknown	15.4	28.2	25.6	149	70	0
OSBPL6	2	178320324	rs12478760	G	0.07692	0.2632	A	5.797	0.01605	0.2333	ENSG00000079156	Unknown	2.4	0	0.1	0.7	0.9	0
ULK4	3	41915974	rs1716698	T	0.2037	0.02778	G	5.785	0.01616	8.953	ENSG00000168038	Unknown	27.5	29.9	8.7	279.5	329.6	0
CD82	11	44615289	rs883752	T	0.2407	0.05263	C	5.784	0.01618	5.707	ENSG00000085117	LOW	4.5	1.8	4.7	1.9	1.3	0
CYP4F3	19	15647117	rs1290626	T	0.2407	0.05263	C	5.784	0.01618	5.707	ENSG00000186529	Unknown	0.2	0	0.1	0	0.4	0
CYP4F3	19	15658815	rs1915390	A	0.2407	0.05263	G	5.784	0.01618	5.707	ENSG00000186529	Unknown	0.2	0	0.1	0	0.4	0
FBLN1	22	45531232	rs2239844	G	0.2407	0.05263	A	5.784	0.01618	5.707	ENSG00000077942	Unknown	20.7	18.7	76.7	8.4	18.3	0
FBLN1	22	45531340	rs6006768	G	0.2407	0.05263	C	5.784	0.01618	5.707	ENSG00000077942	Unknown	20.7	18.7	76.7	8.4	18.3	0
FBLN1	22	45533734	rs16994211	T	0.2407	0.05263	C	5.784	0.01618	5.707	ENSG00000077942	Unknown	20.7	18.7	76.7	8.4	18.3	0
HHLA2	3	108376518	rs2124736	A	0.2407	0.05263	G	5.784	0.01618	5.707	ENSG00000114455	LOW	1.9	0.7	0.2	2.6	3.1	0
ZNF358	19	7519337	rs11555037	G	0.2407	0.05263	A	5.784	0.01618	5.707	ENSG00000198816	MODERATE	8.5	0.5	0.7	4.1	4.7	0
CRMP1	4	5839623	rs16837723	G	0.3519	0.6053	A	5.773	0.01627	0.354	ENSG00000072832	LOW	2.8	0.6	9.8	1	3.8	0
TSEN15	1	184054395	rs1046934	C	0.3519	0.6053	A	5.773	0.01627	0.354	ENSG00000198860	MODERATE	12.4	40.8	50.7	1.2	1.7	0
COL10A1	6	116125413	rs1064583	G	0.1852	0.4167	A	5.769	0.01631	0.3182	ENSG00000123500	MODERATE	0.5	0.2	0	0.1	0	0
PRKAR1A	17	68523716	rs35723852	CT	0.3704	0.1389	C	5.769	0.01631	3.647	ENSG00000108946	HIGH	36.9	100.7	40.5	287.1	53.4	0
SYCP2L	6	10906023	rs4713039	G	0.1852	0.4167	A	5.769	0.01631	0.3182	ENSG00000153157	LOW	5.1	3.9	8.1	10.8	2.3	0
CEP120	5	123391332	rs6876883	A	0.5556	0.2941	G	5.752	0.01647	3	ENSG00000168944	LOW	19.4	14.4	9.1	6.8	3.9	0
NPHP3	3	132688637	rs11396595	TA	0.5556	0.2941	T	5.752	0.01647	3	ENSG00000113971	Unknown	4	5.7	2.4	1.7	1.6	0
OR10C1	6	29440751	rs2074464	A	0.6	0.3421	G	5.747	0.01652	2.885	ENSG00000206474	MODERATE	0.6	0	0	0	0	0
DNTTIP2	1	93875711	rs2273165	A	0.2778	0.5278	G	5.743	0.01655	0.3441	ENSG00000067334	LOW	12	54	70.5	28.9	7.4	0
ALDH4A1	1	18875462	rs2230708	A	0.3889	0.1579	G	5.74	0.01659	3.394	ENSG00000159423	LOW	1.4	2.1	3.6	0.4	0.4	0
ALDH4A1	1	18876423	rs7550938	T	0.3889	0.1579	C	5.74	0.01659	3.394	ENSG00000159423	LOW	1.4	2.1	3.6	0.4	0.4	0
ALDH4A1	1	18876432	rs2230706	T	0.3889	0.1579	C	5.74	0.01659	3.394	ENSG00000159423	LOW	1.4	2.1	3.6	0.4	0.4	0
CDCA2	8	25506815	rs4872318	A	0.3889	0.1579	G	5.74	0.01659	3.394	ENSG00000184661	MODERATE	17.7	45.9	28.1	29.6	14.4	0
LMF1	16	911051	rs2277893	T	0.3889	0.1579	C	5.74	0.01659	3.394	ENSG00000103227	LOW	5.8	1.5	3.8	0.5	2.9	0
LUM	12	91108473	rs17853500	G	0.3889	0.1579	A	5.74	0.01659	3.394	ENSG00000139329	LOW	30.9	0.2	0.9	2.4	2.9	0
NCAPD2	12	6509705	rs7309414	T	0.3889	0.1579	C	5.74	0.01659	3.394	ENSG00000010292	Unknown	17.2	17.7	10	14.9	20.4	0
NCAPD2	12	6530815	rs2240871	G	0.3889	0.1579	C	5.74	0.01659	3.394	ENSG00000010292	MODERATE	17.2	17.7	10	14.9	20.4	0
PNKD	2	218323178	rs1870125	C	0.3889	0.1579	T	5.74	0.01659	3.394	ENSG00000127838	Unknown	23.3	45.9	44.3	7.7	10.5	0
SPTLC2	14	77557176	rs2272587	C	0.3889	0.1579	G	5.74	0.01659	3.394	ENSG00000100596	Unknown	4.7	6.7	16	1.4	1.5	0
STRADB	2	201473007	rs1019299	A	0.3889	0.1579	G	5.74	0.01659	3.394	ENSG00000082146	LOW	7.8	27	44.7	3	5.8	0
SUFU	10	102627177	rs17114803	C	0.3889	0.1579	T	5.74	0.01659	3.394	ENSG00000107882	LOW	21.1	4.2	4.5	126	78.9	0
WDR49	3	167500176	rs13060964	G	0.3889	0.1579	A	5.74	0.01659	3.394	ENSG00000174776	MODERATE	1.5	0	0.1	1.9	0.4	0
ZNF618	9	114002603	rs544778767	CCTCT	0.3	0.5526	CCT	5.7	0.01696	0.3469	ENSG00000157657	Unknown	5.6	0.1	13.2	5.1	3.3	0
HLTF	3	149068321	rs812249	C	0.2115	0.4474	T	5.697	0.01699	0.3314	ENSG00000071794	LOW	37.7	110.2	89	9.5	5.8	0
CCSER1	4	90309428	rs12647859	A	0.25	0.05556	G	5.688	0.01708	5.667	ENSG00000184305	MODERATE	11.4	3.2	2.8	257.4	243.9	0
ACE	17	63482562	rs4309	C	0.4815	0.2368	T	5.663	0.01732	2.992	ENSG00000159640	LOW	32.6	8.1	3.4	470.5	1015.1	1
EVI5L	19	7849088	rs555609	T	0.4815	0.2368	C	5.663	0.01732	2.992	ENSG00000142459	LOW	24	17.9	4.2	12	22.2	0
FOSL2	2	28411923	rs12624279	A	0.4815	0.2368	G	5.663	0.01732	2.992	ENSG00000075426	LOW	13.8	1.7	2.5	1.1	2.2	0
PPTC7	12	110537085	rs10849900	C	0.4815	0.2368	T	5.663	0.01732	2.992	ENSG00000196850	LOW	8.2	12.5	22.5	29.6	17.5	0
ADAM7	8	24499305	rs13259668	C	0.2593	0.05882	A	5.634	0.01761	5.6	ENSG00000069206	MODERATE	6.8	0.9	0.5	89.5	5.9	0
DSPP	4	87613083	rs2736982	A	0.2593	0.5	G	5.62	0.01776	0.35	ENSG00000152591	LOW	0.4	0	0	0	0	0
DSPP	4	87615368	rs62651554	C	0.2593	0.5	T	5.62	0.01776	0.35	ENSG00000152591	LOW	0.4	0	0	0	0	0
HERC2	15	28257133	rs11631797	G	0.2593	0.5	A	5.62	0.01776	0.35	ENSG00000128731	LOW	3.2	57.9	59.4	11.1	10.6	0
MUC16	19	8876542	rs3764556	T	0.2593	0.5	G	5.62	0.01776	0.35	ENSG00000181143	MODERATE	0.7	0.2	0	11.7	12.8	0
SERTAD1	19	40423456	rs268687	C	0.2593	0.5	T	5.62	0.01776	0.35	ENSG00000197019	MODERATE	5.5	1	4.9	1.2	3.1	0
TAAR5	6	132589495	rs3813354	T	0.2593	0.5	C	5.62	0.01776	0.35	ENSG00000135569	LOW	0.6	0	0	0	0	0
TTN	2	178566270	rs3731746	A	0.2593	0.5	G	5.62	0.01776	0.35	ENSG00000155657	MODERATE	0.4	5.7	0.2	35.3	4.3	0
C19orf71	19	3543399	rs12608919	C	0.3519	0.1316	T	5.613	0.01783	3.583	ENSG00000183397	MODERATE	88.8	2.8	1.5	515.2	237.4	0
CLCN7	16	1449376	rs742408	C	0.3519	0.1316	T	5.613	0.01783	3.583	ENSG00000103249	Unknown	17.6	10.2	9.8	8.1	7.2	0
ERBB3	12	56101207	rs2271189	A	0.3519	0.1316	G	5.613	0.01783	3.583	ENSG00000065361	LOW	1.2	2.4	2.3	0.9	0	0
LCN8	9	136755128	rs879467	G	0.3519	0.1316	A	5.613	0.01783	3.583	ENSG00000204001	Unknown	0.6	0	0	0	0	0
MET	7	116757518	rs13223756	G	0.3519	0.1316	A	5.613	0.01783	3.583	ENSG00000105976	LOW	2.7	0	0.6	0	0	0
MYOM1	18	3168818	rs2230167	A	0.3519	0.1316	G	5.613	0.01783	3.583	ENSG00000101605	LOW	1.2	2.3	1.9	10.2	8.9	0
ZNF215	11	6955757	rs2239731	A	0.1667	0.3889	T	5.607	0.01789	0.3143	ENSG00000149054	LOW	6.1	1.5	7.5	0.2	0	1
EEA1	12	92809025	rs7970286	C	0.2778	0.07895	T	5.603	0.01793	4.487	ENSG00000102189	LOW	7.8	91.9	7.9	10.8	5.9	0
HPS3	3	149145364	rs11718908	G	0.2778	0.07895	A	5.603	0.01793	4.487	ENSG00000163755	LOW	8.5	2.6	9.3	2.4	2.6	0
ITIH2	10	7738683	rs3740217	G	0.2778	0.07895	C	5.603	0.01793	4.487	ENSG00000151655	MODERATE	0.2	0	0	3.9	0.7	0
KREMEN2	16	2967851	rs117373306	A	0.2778	0.07895	G	5.603	0.01793	4.487	ENSG00000131650	MODERATE	2.1	0.5	5.9	0.4	0.4	0
LAMB3	1	209634627	rs1130667	A	0.2778	0.07895	G	5.603	0.01793	4.487	ENSG00000196878	LOW	1.7	0.3	0.7	4.1	7.4	0
MRPL40	22	19435727	rs7575	A	0.2778	0.07895	G	5.603	0.01793	4.487	ENSG00000185608	MODERATE	2.8	83.7	70	81.1	118.1	0
PDE4B	1	66365687	rs783036	A	0.2778	0.07895	G	5.603	0.01793	4.487	ENSG00000184588	LOW	3.2	0.1	0.7	7.9	5.6	0
TTC27	2	32758413	rs2273664	A	0.2778	0.07895	G	5.603	0.01793	4.487	ENSG00000018699	MODERATE	17.4	18.4	10.4	14.7	0.9	0
VWF	12	6019277	rs216311	T	0.2778	0.07895	C	5.603	0.01793	4.487	ENSG00000110799	MODERATE	12.7	1.8	3.4	5	10	0
WDR91	7	135187023	rs292557	C	0.2778	0.07895	T	5.603	0.01793	4.487	ENSG00000105875	LOW	9.9	5.1	5.9	30.7	39.8	0
ZNF778	16	89228187	rs74466939	T	0.2778	0.07895	C	5.603	0.01793	4.487	ENSG00000170100	LOW	12.5	12.7	11.4	13.4	24.8	0
C7orf31	7	25142293	rs2285738	T	0.5926	0.3421	C	5.6	0.01796	2.797	ENSG00000153790	MODERATE	60.9	31.4	12.4	399	665.4	0
KDM4B	19	5114105	rs1017820	T	0.5926	0.3421	G	5.6	0.01796	2.797	ENSG00000127663	Unknown	19.9	18.4	7.7	13.7	8.8	0
OVOL3	19	36112801	rs2072605	A	0.5926	0.3421	T	5.6	0.01796	2.797	ENSG00000105261	LOW	5.1	0.9	0.2	0.1	0	0
AC008758.5	19	12440901	rs11881297	C	0.537	0.2895	A	5.563	0.01835	2.847	ENSG00000268870	Unknown	1.6	0	0	0	0	0
CSMD2	1	33692882	rs12757320	T	0.537	0.2895	C	5.563	0.01835	2.847	ENSG00000121904	Unknown	3.4	0.3	1.8	2.8	4	0
NELL1	11	21560259	rs8176789	C	0.537	0.2895	T	5.563	0.01835	2.847	ENSG00000165973	LOW	1.8	0.5	0.1	20.1	16.1	0
CLCN7	16	1453878	rs2235579	T	0.3148	0.1053	A	5.56	0.01838	3.905	ENSG00000103249	LOW	17.6	10.2	9.8	8.1	7.2	0
EXPH5	11	108512949	rs10749920	G	0.3148	0.1053	A	5.56	0.01838	3.905	ENSG00000110723	MODERATE	1.7	1.1	0.2	6.2	1.6	0
GPI	19	34368552	rs2099099	G	0.3148	0.1053	A	5.56	0.01838	3.905	ENSG00000105220	Unknown	19.7	6.9	7.6	321.8	797.8	1
HAS1	19	51719299	rs11084112	A	0.3148	0.1053	G	5.56	0.01838	3.905	ENSG00000105509	LOW	0.9	0	0.1	0	0	0
ITLN1	1	160882036	rs2274907	A	0.3148	0.1053	T	5.56	0.01838	3.905	ENSG00000179914	MODERATE	2.7	0	0	0.5	0.4	0
ITLN1	1	160882104	rs2274908	G	0.3148	0.1053	A	5.56	0.01838	3.905	ENSG00000179914	LOW	2.7	0	0	0.5	0.4	0
KIAA0355	19	34351583	rs392340	T	0.3148	0.1053	C	5.56	0.01838	3.905	ENSG00000166398	LOW	22.2	29.2	43.4	3	3.1	0
LMF1	16	911054	rs2277892	T	0.3148	0.1053	C	5.56	0.01838	3.905	ENSG00000103227	LOW	5.8	1.5	3.8	0.5	2.9	0
LRRC2	3	46539101	rs17078944	T	0.3148	0.1053	G	5.56	0.01838	3.905	ENSG00000163827	MODERATE	0.4	0.6	0.2	2	1.7	0
MYOM1	18	3173966	rs2230163	A	0.3148	0.1053	G	5.56	0.01838	3.905	ENSG00000101605	LOW	1.2	2.3	1.9	10.2	8.9	0
PARP4	13	24435159	rs1050112	T	0.3148	0.1053	G	5.56	0.01838	3.905	ENSG00000102699	MODERATE	7	2.8	7.2	3.5	3.1	0
PCDHAC2	5	140967127	rs155808	C	0.3148	0.1053	T	5.56	0.01838	3.905	ENSG00000243232	LOW	2.4	0.2	0	0.1	0	0
PCDHAC2	5	140967468	rs155807	T	0.3148	0.1053	C	5.56	0.01838	3.905	ENSG00000243232	LOW	2.4	0.2	0	0.1	0	0
PSTPIP2	18	46015886	rs201994690	T	0.3148	0.1053	A	5.56	0.01838	3.905	ENSG00000152229	Unknown	1.9	0.5	1.1	1.9	5	0
RERE	1	8361032	rs2784735	C	0.3148	0.1053	T	5.56	0.01838	3.905	ENSG00000142599	LOW	23.5	42.9	64.8	29.1	14.1	0
TTN	2	178783096	rs60305852	T	0.3148	0.1053	C	5.56	0.01838	3.905	ENSG00000155657	Unknown	0.4	5.7	0.2	35.3	4.3	0
MSH4	1	75879020	rs5745448	C	0.5	0.25	T	5.55	0.01848	3	ENSG00000057468	LOW	33	19.1	1.3	4.1	0.5	0
PPEF1	23	18761603	rs2269584	G	0.2593	0	A	5.526	0.01873	NA	ENSG00000086717	Unknown	20.2	0.7	0.7	51.1	94.3	0
GNPAT	1	231266156	rs574553	A	0.3333	0.5882	G	5.525	0.01874	0.35	ENSG00000116906	LOW	26.5	39.6	31	55.1	86.2	0
TPM2	9	35683243	rs35401252	TG	0.1731	0.3947	T	5.516	0.01884	0.3209	ENSG00000198467	Unknown	13.4	2.3	25.4	3.1	15.9	0
KIAA1755	20	38239789	rs1205433	T	0.5185	0.2647	C	5.516	0.01885	2.991	ENSG00000149633	Unknown	2.9	0.4	0.2	1.1	1.3	0
ITPR1	3	4520983	rs1038639	T	0.3333	0.5833	G	5.498	0.01904	0.3571	ENSG00000150995	Unknown	3	1.4	2.6	4.4	5.7	0
TTN	2	178590480	rs2163009	C	0.3333	0.5833	T	5.498	0.01904	0.3571	ENSG00000155657	LOW	0.4	5.7	0.2	35.3	4.3	0
UBR7	14	93227076	rs2905	T	0.1481	0.3611	C	5.476	0.01928	0.3077	ENSG00000012963	Unknown	21.1	34.9	27.7	246.4	271.2	0
COL6A2	21	46116632	rs762438	T	0.3333	0.5789	C	5.475	0.01929	0.3636	ENSG00000142173	Unknown	33.2	2.7	10.7	3.2	7.6	0
COL6A2	21	46117968	rs7279347	A	0.3333	0.5789	G	5.475	0.01929	0.3636	ENSG00000142173	Unknown	33.2	2.7	10.7	3.2	7.6	0
DNTTIP2	1	93877008	rs3747965	C	0.3333	0.5789	A	5.475	0.01929	0.3636	ENSG00000067334	MODERATE	12	54	70.5	28.9	7.4	0
DNTTIP2	1	93879160	rs2235971	C	0.3333	0.5789	T	5.475	0.01929	0.3636	ENSG00000067334	Unknown	12	54	70.5	28.9	7.4	0
NACC2	9	136013290	rs2280486	C	0.3333	0.5789	T	5.475	0.01929	0.3636	ENSG00000148411	LOW	7.8	1.8	4.5	71.6	228	0
NUDT5	10	12167753	rs6686	C	0.3333	0.5789	T	5.475	0.01929	0.3636	ENSG00000165609	LOW	8	20.2	27.5	27.1	6.6	0
SETX	9	132297025	rs2296869	G	0.3333	0.5789	A	5.475	0.01929	0.3636	ENSG00000107290	LOW	34.5	47.4	38	5.9	10.9	1
TELO2	16	1494300	rs2667660	C	0.3333	0.5789	G	5.475	0.01929	0.3636	ENSG00000100726	MODERATE	9	9.3	7.4	0.8	1.6	0
TELO2	16	1494300	rs2667660	C	0.3333	0.5789	G	5.475	0.01929	0.3636	ENSG00000100726	MODERATE	9	9.3	7.4	0.8	1.6	0
TELO2	16	1494301	rs2667661	G	0.3333	0.5789	A	5.475	0.01929	0.3636	ENSG00000100726	MODERATE	9	9.3	7.4	0.8	1.6	0
TELO2	16	1494301	rs2667661	G	0.3333	0.5789	A	5.475	0.01929	0.3636	ENSG00000100726	MODERATE	9	9.3	7.4	0.8	1.6	0
TMEM120B	12	121748362	rs28651018	T	0.3333	0.5789	C	5.475	0.01929	0.3636	ENSG00000188735	LOW	3.4	6.2	4.9	14.5	26.1	0
TMEM120B	12	121748411	rs28655666	A	0.3333	0.5789	G	5.475	0.01929	0.3636	ENSG00000188735	MODERATE	3.4	6.2	4.9	14.5	26.1	0
TTN	2	178562809	rs3829746	C	0.3333	0.5789	T	5.475	0.01929	0.3636	ENSG00000155657	MODERATE	0.4	5.7	0.2	35.3	4.3	0
CD300LD	17	74588591	rs186264456	C	0.03704	0.1842	T	5.474	0.0193	0.1703	ENSG00000204345	MODERATE	1.7	0	0	0	0	0
CENPF	1	214613787	rs2070064	A	0.03704	0.1842	G	5.474	0.0193	0.1703	ENSG00000117724	LOW	9.4	20.9	88.3	32.4	9.4	0
CMSS1	3	100167818	rs11537816	A	0.03704	0.1842	G	5.474	0.0193	0.1703	ENSG00000184220	MODERATE	28.1	105.9	127.7	137.8	151.1	0
KALRN	3	124700032	rs56047676	C	0.03704	0.1842	T	5.474	0.0193	0.1703	ENSG00000160145	LOW	2.2	1.9	1.7	45.5	34.6	0
LYST	1	235697040	rs7541057	T	0.03704	0.1842	C	5.474	0.0193	0.1703	ENSG00000143669	Unknown	6.4	79.6	22.6	9.9	13.4	0
MBTPS1	16	84081788	rs12933523	A	0.03704	0.1842	G	5.474	0.0193	0.1703	ENSG00000140943	LOW	17.7	13.7	19.9	0.6	3.7	0
N4BP1	16	48609923	rs548468094	A	0.03704	0.1842	G	5.474	0.0193	0.1703	ENSG00000102921	MODERATE	6.1	13.4	22.8	5.4	2.4	0
PKD1L1	7	47854920	rs147417448	A	0.03704	0.1842	T	5.474	0.0193	0.1703	ENSG00000158683	MODERATE	3.8	0.9	0.6	11.4	2.5	0
RASSF1	3	50332115	rs2073498	A	0.03704	0.1842	C	5.474	0.0193	0.1703	ENSG00000068028	MODERATE	24.6	31.7	9.3	1.7	7.2	0
SGSM1	22	24806244	rs139618	C	0.03704	0.1842	A	5.474	0.0193	0.1703	ENSG00000167037	Unknown	3.2	0.3	6	0.4	0	0
ZNF749	19	57443876	rs12986235	G	0.03704	0.1842	A	5.474	0.0193	0.1703	ENSG00000186230	MODERATE	6.2	0.7	1.7	0.6	0	0
ADRB2	5	148826877	rs1042713	A	0.2407	0.4737	G	5.417	0.01994	0.3523	ENSG00000169252	MODERATE	0	0	0	0.2	0.4	0
ARHGAP18	6	129710070	rs3752536	T	0.2407	0.4737	C	5.417	0.01994	0.3523	ENSG00000146376	MODERATE	10.9	3.4	1.2	17.9	13.8	0
CHD5	1	6149303	rs12565328	T	0.2407	0.4737	C	5.417	0.01994	0.3523	ENSG00000116254	LOW	16.4	3.4	17	202.3	67.4	0
CHD5	1	6151123	rs9434711	G	0.2407	0.4737	A	5.417	0.01994	0.3523	ENSG00000116254	LOW	16.4	3.4	17	202.3	67.4	0
COL4A1	13	110205476	rs482757	C	0.2407	0.4737	T	5.417	0.01994	0.3523	ENSG00000187498	Unknown	8.7	1.2	5.1	0.5	0.7	0
COL4A1	13	110205548	rs677877	A	0.2407	0.4737	G	5.417	0.01994	0.3523	ENSG00000187498	Unknown	8.7	1.2	5.1	0.5	0.7	0
COL4A1	13	110206722	rs9588116	C	0.2407	0.4737	G	5.417	0.01994	0.3523	ENSG00000187498	Unknown	8.7	1.2	5.1	0.5	0.7	0
COL4A1	13	110207396	rs598893	C	0.2407	0.4737	T	5.417	0.01994	0.3523	ENSG00000187498	Unknown	8.7	1.2	5.1	0.5	0.7	0
COL4A1	13	110209921	rs2166207	C	0.2407	0.4737	A	5.417	0.01994	0.3523	ENSG00000187498	Unknown	8.7	1.2	5.1	0.5	0.7	0
GSDMC	8	129748604	rs4144738	A	0.2407	0.4737	G	5.417	0.01994	0.3523	ENSG00000147697	MODERATE	0	0	0	0.1	0	0
MNDA	1	158844029	rs857870	A	0.2407	0.4737	G	5.417	0.01994	0.3523	ENSG00000163563	LOW	4	0.3	0.2	0.2	0.9	0
NR2E3	15	71812024	rs1805020	G	0.2407	0.4737	A	5.417	0.01994	0.3523	ENSG00000278570	MODERATE	1.3	0.4	0.4	0.3	0	0
NR2E3	15	71812093	rs1805021	C	0.2407	0.4737	T	5.417	0.01994	0.3523	ENSG00000278570	MODERATE	1.3	0.4	0.4	0.3	0	0
REEP5	5	112922211	rs153556	C	0.2407	0.4737	T	5.417	0.01994	0.3523	ENSG00000129625	MODERATE	10	117.2	39.2	114.2	21.8	0
TMEM175	4	952438	rs11552301	T	0.2407	0.4737	C	5.417	0.01994	0.3523	ENSG00000127419	LOW	11.8	22.3	10.2	4.4	3.2	0
PCDH15	10	54664208	rs11004439	C	0.07407	0.25	A	5.41	0.02003	0.24	ENSG00000150275	MODERATE	4.4	0.2	0.5	19.4	5.8	0
VWA8	13	41692954	rs61752294	G	0.07407	0.25	A	5.41	0.02003	0.24	ENSG00000102763	LOW	5.5	4.2	3.2	23.6	10.5	0
AXDND1	1	179534890	rs141228272	AAAG	0.3889	0.6389	A	5.403	0.02011	0.3597	ENSG00000162779	MODERATE	18	27.1	3.2	179.9	188.8	0
PFKM	12	48143841	rs4075913	G	0.3889	0.6389	A	5.403	0.02011	0.3597	ENSG00000152556	Unknown	10.3	46.8	11.5	29.7	19.6	0
ZNF350	19	51968532	rs2278418	A	0.1296	0.3333	T	5.382	0.02035	0.2979	ENSG00000256683	Unknown	8.1	7.9	5.3	8.8	1.5	0
AGT	1	230710048	rs699	A	0.4444	0.2105	G	5.38	0.02037	3	ENSG00000135744	MODERATE	2	0.4	0.4	56.8	31.9	1
ALDH4A1	1	18872979	rs28700162	T	0.4444	0.2105	A	5.38	0.02037	3	ENSG00000159423	Unknown	1.4	2.1	3.6	0.4	0.4	0
ALDH4A1	1	18874414	rs28529092	G	0.4444	0.2105	C	5.38	0.02037	3	ENSG00000159423	Unknown	1.4	2.1	3.6	0.4	0.4	0
BFSP1	20	17494572	rs6136118	T	0.4444	0.2105	C	5.38	0.02037	3	ENSG00000125864	LOW	8	0.7	1.6	0.7	4.7	0
CNGB1	16	57916153	rs376270	G	0.4444	0.2105	A	5.38	0.02037	3	ENSG00000070729	LOW	1.3	0.4	0.6	1.5	0	0
FGGY	1	59321678	rs835409	T	0.4444	0.2105	G	5.38	0.02037	3	ENSG00000172456	MODERATE	2.9	3.9	7.9	12.9	8.9	0
NCS1	9	130226430	rs2277200	G	0.4444	0.2105	T	5.38	0.02037	3	ENSG00000107130	LOW	2.2	0	0.9	0.3	0	0
NLRP11	19	55809929	rs12977654	A	0.4444	0.2105	G	5.38	0.02037	3	ENSG00000179873	LOW	3.6	0.3	1.1	10	2.7	0
NOL10	2	10572152	rs3732114	T	0.4444	0.2105	C	5.38	0.02037	3	ENSG00000115761	LOW	18.4	25.6	42	120.4	122	0
NOL10	2	10644402	rs3821196	C	0.4444	0.2105	T	5.38	0.02037	3	ENSG00000115761	Unknown	18.4	25.6	42	120.4	122	0
VPS51	11	65096497	rs61505294	T	0.4444	0.2105	TG	5.38	0.02037	3	ENSG00000149823	Unknown	17.5	35.7	31.3	65.8	145.2	0
ABCC11	16	48224287	rs17822931	C	0.1852	0.02632	T	5.348	0.02075	8.409	ENSG00000121270	MODERATE	3.4	3.3	0.4	2.7	1.1	0
AC008397.2	19	18218974	rs2229228	T	0.1852	0.02632	C	5.348	0.02075	8.409	ENSG00000285188	MODERATE	0.2	0	0	0	0	0
AC008397.2	19	18226450	rs4808768	A	0.1852	0.02632	G	5.348	0.02075	8.409	ENSG00000285188	Unknown	0.2	0	0	0	0	0
AHSA1	14	77462182	rs1061638	A	0.1852	0.02632	G	5.348	0.02075	8.409	ENSG00000100591	LOW	40.5	80.9	45.1	30.4	25.2	1
ANKRD16	10	5887999	rs2296136	C	0.1852	0.02632	G	5.348	0.02075	8.409	ENSG00000134461	MODERATE	13.6	8.9	8	6.8	11	0
ANKRD16	10	5889267	rs3750659	T	0.1852	0.02632	C	5.348	0.02075	8.409	ENSG00000134461	MODERATE	13.6	8.9	8	6.8	11	0
CYP2A7	19	40880128	rs73032311	C	0.1852	0.02632	T	5.348	0.02075	8.409	ENSG00000198077	MODERATE	0	0	0	0	0	0
EGFL8	6	32166733	rs3096697	A	0.1852	0.02632	G	5.348	0.02075	8.409	ENSG00000241404	MODERATE	2.3	0.4	0.4	0.1	0	0
ESF1	20	13766794	rs3180370	A	0.1852	0.02632	G	5.348	0.02075	8.409	ENSG00000089048	MODERATE	14.3	168.4	174.8	67.2	20.6	0
GGTLC2	22	22646811	rs3966363	C	0.1852	0.02632	T	5.348	0.02075	8.409	ENSG00000100121	LOW	11.1	10.9	0.1	22.5	5.2	0
GLDN	15	51377507	rs76233942	C	0.1852	0.02632	T	5.348	0.02075	8.409	ENSG00000186417	Unknown	0.7	0	0	0	0	0
GRIN3A	9	101623429	rs10989563	T	0.1852	0.02632	C	5.348	0.02075	8.409	ENSG00000198785	MODERATE	1	0.1	0	1.4	0	0
GRIN3A	9	101623429	rs10989563	T	0.1852	0.02632	C	5.348	0.02075	8.409	ENSG00000198785	LOW	1	0.1	0	1.4	0	0
HIF1AN	10	100536079	rs2295778	G	0.1852	0.02632	C	5.348	0.02075	8.409	ENSG00000166135	MODERATE	17.9	39.9	22.2	15.4	39	0
KIAA1324	1	109199863	rs913179	G	0.1852	0.02632	A	5.348	0.02075	8.409	ENSG00000116299	LOW	9.4	13.7	1.7	32.7	12.3	0
LAMA1	18	7040278	rs4798530	G	0.1852	0.02632	A	5.348	0.02075	8.409	ENSG00000101680	Unknown	20.9	0.5	1.7	1.1	1.8	1
NDUFA7	19	8316551	rs2288415	C	0.1852	0.02632	G	5.348	0.02075	8.409	ENSG00000267855	MODERATE	13.8	18.4	23.7	25.6	12.2	0
NDUFAF5	20	13785296	rs3831170	C	0.1852	0.02632	CCCGCGGGG	5.348	0.02075	8.409	ENSG00000101247	Unknown	6	25	25	58.7	6.8	0
NYAP2	2	225627054	rs3748993	A	0.1852	0.02632	C	5.348	0.02075	8.409	ENSG00000144460	MODERATE	1	0	0.2	0.4	0.2	0
PBX3	9	125929789	rs1854706	T	0.1852	0.02632	C	5.348	0.02075	8.409	ENSG00000167081	LOW	5.1	12.2	7.9	11.1	8.8	0
PLIN4	19	4510711	rs78776990	A	0.1852	0.02632	G	5.348	0.02075	8.409	ENSG00000167676	LOW	0.7	0.5	0.5	0.2	0	0
PPT2	6	32154695	rs3096696	A	0.1852	0.02632	C	5.348	0.02075	8.409	ENSG00000221988	MODERATE	6.4	3.1	4.5	0.2	1	0
PRMT7	16	68353438	rs79543001	T	0.1852	0.02632	C	5.348	0.02075	8.409	ENSG00000132600	MODERATE	17	6.3	20	3.4	3.2	0
RNASE2	14	20956206	rs8013670	G	0.1852	0.02632	A	5.348	0.02075	8.409	ENSG00000169385	LOW	0.6	0	0.1	0.4	1.1	0
SYT8	11	1836040	rs907609	T	0.1852	0.02632	C	5.348	0.02075	8.409	ENSG00000149043	Unknown	0.1	0	0	0	0	0
ULK4	3	41835922	rs3774372	C	0.1852	0.02632	T	5.348	0.02075	8.409	ENSG00000168038	MODERATE	27.5	29.9	8.7	279.5	329.6	0
ULK4	3	41883906	rs1052501	C	0.1852	0.02632	T	5.348	0.02075	8.409	ENSG00000168038	MODERATE	27.5	29.9	8.7	279.5	329.6	0
TTN	2	178593275	rs2303836	A	0.2963	0.08824	G	5.335	0.0209	4.351	ENSG00000155657	LOW	0.4	5.7	0.2	35.3	4.3	0
IQCN	19	18258159	rs999814	A	0.2407	0.05556	G	5.333	0.02092	5.39	ENSG00000130518	Unknown	59.9	0	0	0	0	0
TLR10	4	38774449	rs11466655	T	0.2407	0.05556	C	5.333	0.02092	5.39	ENSG00000174123	MODERATE	0.4	0	0	0	0	0
FLNB	3	58109739	rs2708318	G	0.1296	0	T	5.332	0.02094	NA	ENSG00000136068	Unknown	11.7	1.9	5.1	15.8	17.1	0
CFAP54	12	96860842	rs1420653	G	0.1111	0.3056	A	5.33	0.02096	0.2841	ENSG00000188596	LOW	15.1	11.1	6.9	22	12.3	0
SYNE1	6	152401093	rs177330	A	0.2593	0.5	G	5.299	0.02133	0.35	ENSG00000131018	Unknown	8.3	2.9	5.8	8.3	9	0
BPIFB6	20	33036562	rs6059035	C	0.3889	0.6316	T	5.257	0.02186	0.3712	ENSG00000167104	Unknown	0.4	0	0	0	0	0
CHDH	3	53822626	rs2241808	T	0.3889	0.6316	C	5.257	0.02186	0.3712	ENSG00000016391	LOW	4.5	3.3	1.9	21.5	28.5	0
COL6A2	21	46131919	rs7279622	T	0.3889	0.6316	C	5.257	0.02186	0.3712	ENSG00000142173	Unknown	33.2	2.7	10.7	3.2	7.6	0
FAH	15	80158047	rs1370275	G	0.3889	0.6316	A	5.257	0.02186	0.3712	ENSG00000103876	Unknown	9.7	1.5	2.1	6.3	10.6	0
FCRL3	1	157698600	rs7522061	C	0.3889	0.6316	T	5.257	0.02186	0.3712	ENSG00000160856	MODERATE	0.2	0	0	7	7.6	0
FCRL3	1	157700500	rs945635	G	0.3889	0.6316	C	5.257	0.02186	0.3712	ENSG00000160856	Unknown	0.2	0	0	7	7.6	0
GPR26	10	123666896	rs12263344	A	0.3889	0.6316	G	5.257	0.02186	0.3712	ENSG00000154478	LOW	0.4	0	0.2	0	0	0
IQGAP3	1	156548587	rs744224	A	0.3889	0.6316	G	5.257	0.02186	0.3712	ENSG00000183856	MODERATE	6.8	3.8	2.4	4.7	16.8	0
NEIL3	4	177353681	rs13112390	A	0.3889	0.6316	C	5.257	0.02186	0.3712	ENSG00000109674	MODERATE	3.5	1.9	3	0	0	0
PDCD11	10	103434329	rs2986014	T	0.3889	0.6316	C	5.257	0.02186	0.3712	ENSG00000148843	MODERATE	22.8	25.1	26	47.9	15	0
POU5F1B	8	127416550	rs6998254	A	0.3889	0.6316	G	5.257	0.02186	0.3712	ENSG00000212993	LOW	0.4	0.2	0	0.2	0	0
POU5F1B	8	127416578	rs7002225	C	0.3889	0.6316	G	5.257	0.02186	0.3712	ENSG00000212993	MODERATE	0.4	0.2	0	0.2	0	0
THSD7B	2	137663426	rs10206850	A	0.3889	0.6316	G	5.257	0.02186	0.3712	ENSG00000144229	MODERATE	1.1	0.5	0.6	1.7	0	0
ACTN4	19	38700743	rs2112649	G	0.2222	0.4474	C	5.238	0.0221	0.3529	ENSG00000130402	Unknown	13.4	27.6	11.9	2.2	2.3	0
APC	5	112840073	rs41115	G	0.2222	0.4474	A	5.238	0.0221	0.3529	ENSG00000134982	LOW	5.3	14.9	26.7	6.3	4.4	0
CCHCR1	6	31145275	rs3094225	G	0.2222	0.4474	A	5.238	0.0221	0.3529	ENSG00000204536	LOW	50.1	80.8	16.7	64.7	110.5	0
DNAAF1	16	84174729	rs3826151	T	0.2222	0.4474	G	5.238	0.0221	0.3529	ENSG00000154099	Unknown	49.6	118.6	19.6	67.6	16.2	1
EI24	11	125582418	rs4627097	G	0.2222	0.4474	A	5.238	0.0221	0.3529	ENSG00000149547	LOW	10.4	92.8	109	19.7	33.9	0
HABP2	10	113581994	rs2245056	A	0.2222	0.4474	G	5.238	0.0221	0.3529	ENSG00000148702	LOW	0.1	0	0	0.3	0	0
HABP2	10	113582087	rs2245058	A	0.2222	0.4474	G	5.238	0.0221	0.3529	ENSG00000148702	LOW	0.1	0	0	0.3	0	0
JPH3	16	87644538	rs918368	T	0.2222	0.4474	C	5.238	0.0221	0.3529	ENSG00000154118	LOW	1.8	0.9	3.4	44	9.9	0
MAPK8IP3	16	1764439	rs2294619	G	0.2222	0.4474	A	5.238	0.0221	0.3529	ENSG00000138834	MODERATE	11.1	14.2	3.1	19.9	15.6	0
OR6C1	12	55321092	rs7132347	C	0.2222	0.4474	G	5.238	0.0221	0.3529	ENSG00000205330	MODERATE	0.3	0	0	0	0	0
TULP1	6	35509255	rs2064317	G	0.2222	0.4474	A	5.238	0.0221	0.3529	ENSG00000112041	MODERATE	0.9	0	0.4	0	0.6	0
ADAM32	8	39234007	rs4515515	C	0.2407	0.4722	T	5.208	0.02248	0.3544	ENSG00000197140	LOW	47	21.9	1.8	134.9	35	0
TTN	2	178693639	rs2042995	C	0.2407	0.4722	T	5.208	0.02248	0.3544	ENSG00000155657	MODERATE	0.4	5.7	0.2	35.3	4.3	0
ADAMTS17	15	99976267	rs11634977	G	0.3148	0.5526	A	5.203	0.02254	0.3719	ENSG00000140470	Unknown	4	0.9	1.4	111.4	51.8	0
BAHD1	15	40459356	rs3803357	C	0.3148	0.5526	A	5.203	0.02254	0.3719	ENSG00000140320	MODERATE	21.7	6	10.2	0.7	2.2	0
CA6	1	8957145	rs2274333	A	0.5	0.2632	G	5.204	0.02254	2.8	ENSG00000131686	MODERATE	0.1	0	0	0	0	0
CSMD1	8	3367039	rs4875703	C	0.3148	0.5526	T	5.203	0.02254	0.3719	ENSG00000183117	LOW	9	7.1	5.4	38.6	7.6	0
DNAAF1	16	84176028	rs2288019	C	0.5	0.2632	G	5.204	0.02254	2.8	ENSG00000154099	LOW	49.6	118.6	19.6	67.6	16.2	1
DNAAF1	16	84177877	rs8692	C	0.5	0.2632	T	5.204	0.02254	2.8	ENSG00000154099	Unknown	49.6	118.6	19.6	67.6	16.2	1
EIF2AK4	15	39973598	rs2307105	A	0.3148	0.5526	G	5.203	0.02254	0.3719	ENSG00000128829	MODERATE	11.5	9.8	29.6	1	2.4	0
FAH	15	80159926	rs1370273	G	0.3148	0.5526	A	5.203	0.02254	0.3719	ENSG00000103876	Unknown	9.7	1.5	2.1	6.3	10.6	0
KDM4B	19	5110783	rs2613739	A	0.5	0.2632	G	5.204	0.02254	2.8	ENSG00000127663	LOW	19.9	18.4	7.7	13.7	8.8	0
LMF1	16	934113	rs11248955	A	0.5	0.2632	C	5.204	0.02254	2.8	ENSG00000103227	MODERATE	5.8	1.5	3.8	0.5	2.9	0
LSR	19	35250553	rs2073900	T	0.5	0.2632	C	5.204	0.02254	2.8	ENSG00000105699	LOW	21	5.4	13.4	8.5	2.1	0
POGZ	1	151404931	rs1571294	C	0.3148	0.5526	A	5.203	0.02254	0.3719	ENSG00000143442	LOW	21.2	27.9	57.7	12.1	6.9	0
RP1L1	8	10607245	rs55642448	C	0.5	0.2632	T	5.204	0.02254	2.8	ENSG00000183638	MODERATE	0.6	0	0.7	0	0	0
SLC17A4	6	25779164	rs9358890	G	0.3148	0.5526	A	5.203	0.02254	0.3719	ENSG00000146039	LOW	0.2	0	0	0.8	0	0
TAF1C	16	84180359	rs2278043	G	0.5	0.2632	A	5.204	0.02254	2.8	ENSG00000103168	Unknown	13	8.8	10.9	0.4	1.8	0
ZAN	7	100764052	rs2293767	G	0.5	0.2632	A	5.204	0.02254	2.8	ENSG00000146839	MODERATE	14.3	0.5	0.3	8	9.6	0
ZAN	7	100768661	rs10247980	T	0.5	0.2632	C	5.204	0.02254	2.8	ENSG00000146839	MODERATE	14.3	0.5	0.3	8	9.6	0
ACP6	1	147647471	rs1344	A	0.5556	0.3158	G	5.168	0.02301	2.708	ENSG00000162836	LOW	8.2	3.9	4.4	4.7	0.9	0
GCC1	7	127582103	rs3735644	A	0.5556	0.3158	G	5.168	0.02301	2.708	ENSG00000179562	LOW	20.7	5.6	4.5	108.4	98.5	0
GCC1	7	127584232	rs3735642	G	0.5556	0.3158	A	5.168	0.02301	2.708	ENSG00000179562	LOW	20.7	5.6	4.5	108.4	98.5	0
KIF26A	14	104175275	rs4906422	C	0.5556	0.3158	T	5.168	0.02301	2.708	ENSG00000066735	LOW	4.1	0.1	7.5	0.2	0	0
PCDH8	13	52847297	rs3742300	C	0.5556	0.3158	A	5.168	0.02301	2.708	ENSG00000136099	LOW	2.3	1.4	0.9	0.7	0.5	0
PCDH8	13	52848418	rs3742301	A	0.5556	0.3158	G	5.168	0.02301	2.708	ENSG00000136099	MODERATE	2.3	1.4	0.9	0.7	0.5	0
PSEN2	1	226894149	rs2855562	G	0.5556	0.3158	A	5.168	0.02301	2.708	ENSG00000143801	Unknown	21.8	0.7	4.5	1.9	0.9	0
SRA1	5	140552043	rs3085220	AGT	0.5556	0.3158	A	5.168	0.02301	2.708	ENSG00000213523	HIGH	6.8	45	29.2	75.5	108.8	0
SRA1	5	140552043	rs3085220	AGT	0.5556	0.3158	A	5.168	0.02301	2.708	ENSG00000213523	HIGH	6.8	45	29.2	75.5	108.8	0
SRA1	5	140552044	rs5871740	CG	0.5556	0.3158	C	5.168	0.02301	2.708	ENSG00000213523	HIGH	6.8	45	29.2	75.5	108.8	0
SRA1	5	140552044	rs5871740	CG	0.5556	0.3158	C	5.168	0.02301	2.708	ENSG00000213523	HIGH	6.8	45	29.2	75.5	108.8	0
TTC13	1	230906986	rs3811502	T	0.5556	0.3158	A	5.168	0.02301	2.708	ENSG00000143643	LOW	3.9	2.3	2.4	1.4	1.7	0
APOO	23	23907717	rs5970618	A	0.4815	0.1579	T	5.148	0.02328	4.952	ENSG00000184831	Unknown	10.5	14	50.7	16.8	11.7	0
CLTCL1	22	19196584	rs1061325	C	0.4074	0.1842	T	5.148	0.02328	3.045	ENSG00000070371	MODERATE	17.2	13.4	5.3	15.7	12.9	0
FAM187B	19	35228117	rs541169	T	0.4074	0.1842	C	5.148	0.02328	3.045	ENSG00000177558	HIGH	56	7.6	4.2	555.2	1683.5	0
FCHO1	19	17776131	rs2287854	G	0.4074	0.1842	A	5.148	0.02328	3.045	ENSG00000130475	LOW	4.3	0.7	1.7	1	0	0
MYT1L	2	1943142	rs3748988	A	0.4074	0.1842	G	5.148	0.02328	3.045	ENSG00000186487	LOW	4.6	36.2	17.4	3.4	2.9	0
PPIL1	6	36856623	rs2071823	T	0.4074	0.1842	C	5.148	0.02328	3.045	ENSG00000137168	LOW	14	14.4	49	21.9	8.5	0
SLC7A10	19	33211339	rs2241378	G	0.4074	0.1842	A	5.148	0.02328	3.045	ENSG00000130876	Unknown	1.4	0	1.1	0.1	0	0
TGFBR2	3	30644922	rs1155705	A	0.4074	0.1842	G	5.148	0.02328	3.045	ENSG00000163513	Unknown	15.4	0.3	1.1	2	2	0
TLE3	15	70053287	rs1057865	T	0.4074	0.1842	C	5.148	0.02328	3.045	ENSG00000140332	LOW	18.4	4.7	26.5	32.7	62	0
TLE3	15	70054584	rs2228178	T	0.4074	0.1842	C	5.148	0.02328	3.045	ENSG00000140332	LOW	18.4	4.7	26.5	32.7	62	0
TMPRSS15	21	18297801	rs2824721	G	0.4074	0.1842	A	5.148	0.02328	3.045	ENSG00000154646	MODERATE	0.6	0.2	0.1	4.2	0	0
IL15	4	141730006	rs12510030	T	0.3148	0.5588	C	5.139	0.0234	0.3627	ENSG00000164136	Unknown	2.6	0.5	0.7	4	1.5	0
EPHA1	7	143408735	rs79587607	T	0.4074	0.1765	C	5.129	0.02353	3.208	ENSG00000146904	MODERATE	0.8	0.2	1.2	16.5	7.5	0
TTN	2	178779207	rs2291301	A	0.3704	0.1471	G	5.116	0.02371	3.412	ENSG00000155657	Unknown	0.4	5.7	0.2	35.3	4.3	0
AK9	6	109564272	rs10499052	A	0.2778	0.08333	G	5.104	0.02387	4.231	ENSG00000155085	MODERATE	22	116.9	28.5	55.8	32.1	0
LY75	2	159819916	rs12692566	C	0.2778	0.08333	A	5.104	0.02387	4.231	ENSG00000054219	MODERATE	1.1	0	0.7	0.3	0	0
RFX6	6	116923211	rs7770158	C	0.5192	0.2778	T	5.09	0.02407	2.808	ENSG00000185002	LOW	0.9	0	0	0	0	0
B3GLCT	13	31247119	rs9542307	G	0.05556	0.2105	C	5.088	0.02409	0.2206	ENSG00000187676	Unknown	4.9	1.1	11.8	10.1	1.9	0
BPIFB6	20	33031694	rs17301126	T	0.05556	0.2105	C	5.088	0.02409	0.2206	ENSG00000167104	MODERATE	0.4	0	0	0	0	0
BPIFB6	20	33036494	rs17373408	T	0.05556	0.2105	C	5.088	0.02409	0.2206	ENSG00000167104	LOW	0.4	0	0	0	0	0
CALCOCO1	12	53716413	rs2277369	G	0.05556	0.2105	A	5.088	0.02409	0.2206	ENSG00000012822	LOW	14.4	19.5	7.7	41.1	37.9	0
CMYA5	5	79690010	rs141830505	A	0.05556	0.2105	G	5.088	0.02409	0.2206	ENSG00000164309	MODERATE	0.2	0.2	1.1	0.1	1.1	0
CRTAC1	10	97904699	rs7068503	C	0.05556	0.2105	T	5.088	0.02409	0.2206	ENSG00000095713	LOW	4	0.9	1.7	0	0.2	0
DENND6B	22	50312406	rs117291362	A	0.05556	0.2105	G	5.088	0.02409	0.2206	ENSG00000205593	LOW	9	23.6	17.9	20.6	47	0
DKKL1	19	49364656	rs919364	A	0.05556	0.2105	G	5.088	0.02409	0.2206	ENSG00000104901	MODERATE	91.5	46.8	10.9	1802.9	1817.6	1
ECE1	1	21245108	rs12562197	A	0.05556	0.2105	G	5.088	0.02409	0.2206	ENSG00000117298	Unknown	19.1	1.1	4.7	1.1	1.7	0
HLA-DPB1	6	33080761	rs9277348	C	0.05556	0.2105	T	5.088	0.02409	0.2206	ENSG00000223865	MODERATE	4.3	1.2	5.9	3.2	4	0
IFT140	16	1523889	rs2235638	A	0.05556	0.2105	G	5.088	0.02409	0.2206	ENSG00000187535	MODERATE	42.3	19.8	7	18.6	20.6	1
MROH7	1	54653199	rs75579421	G	0.05556	0.2105	A	5.088	0.02409	0.2206	ENSG00000184313	LOW	54.2	5	2.5	146.5	448.4	0
MYOM2	8	2140765	rs3736654	T	0.05556	0.2105	G	5.088	0.02409	0.2206	ENSG00000036448	LOW	0.2	36.9	22.7	5.4	6.2	0
MYOM2	8	2140780	rs3736655	C	0.05556	0.2105	T	5.088	0.02409	0.2206	ENSG00000036448	LOW	0.2	36.9	22.7	5.4	6.2	0
MYOM2	8	2140852	rs3736657	T	0.05556	0.2105	C	5.088	0.02409	0.2206	ENSG00000036448	LOW	0.2	36.9	22.7	5.4	6.2	0
NTM	11	132307739	rs2305271	A	0.05556	0.2105	C	5.088	0.02409	0.2206	ENSG00000182667	LOW	1.4	0.3	0	8.4	1.1	0
PDGFRB	5	150120109	rs246395	C	0.05556	0.2105	T	5.088	0.02409	0.2206	ENSG00000113721	LOW	21.5	1.1	1.5	0.8	4.7	0
RGS11	16	275873	rs560936063	T	0.05556	0.2105	C	5.088	0.02409	0.2206	ENSG00000076344	LOW	0.9	0.4	1.1	0	0	0
SRRD	22	26483980	rs66831137	GGAGGCGGCGCCCCGGGGGAGA	0.05556	0.2105	G	5.088	0.02409	0.2206	ENSG00000100104	MODERATE	13.8	14.4	11	17.5	35.9	0
TAF1B	2	9919715	rs16867245	T	0.05556	0.2105	C	5.088	0.02409	0.2206	ENSG00000115750	MODERATE	17.1	35.8	32.4	4.7	1.5	0
TM4SF20	2	227363778	rs151133854	A	0.05556	0.2105	G	5.088	0.02409	0.2206	ENSG00000168955	LOW	1.2	0.5	0.2	33.2	61.3	0
UNKL	16	1366354	rs75956141	T	0.05556	0.2105	C	5.088	0.02409	0.2206	ENSG00000059145	LOW	8.4	11.7	20.4	4.6	14.1	0
ZNF566	19	36449796	rs10410711	G	0.05556	0.2105	A	5.088	0.02409	0.2206	ENSG00000186017	LOW	5.1	6.5	4.2	1.7	0.4	0
ACP7	19	39098549	rs55878600	T	0.2037	0.4211	C	5.082	0.02418	0.3517	ENSG00000183760	LOW	0.4	0	0	0	0	0
AURKC	19	57231335	rs758097	A	0.2037	0.4211	G	5.082	0.02418	0.3517	ENSG00000105146	LOW	72	69.6	19.2	101.7	11.5	1
C1orf167	1	11768181	rs4845880	G	0.2037	0.4211	A	5.082	0.02418	0.3517	ENSG00000215910	MODERATE	34	14.1	3.4	12.6	13.2	0
C1orf167	1	11768262	rs4845881	G	0.2037	0.4211	A	5.082	0.02418	0.3517	ENSG00000215910	MODERATE	34	14.1	3.4	12.6	13.2	0
CABIN1	22	24168509	rs17854875	T	0.2037	0.4211	C	5.082	0.02418	0.3517	ENSG00000099991	LOW	24.4	37.5	30.6	12.4	11.5	0
CLDN19	1	42735863	rs4660658	A	0.2037	0.4211	G	5.082	0.02418	0.3517	ENSG00000164007	MODERATE	0.2	0	0.1	0	0	0
EPG5	18	45901110	rs1893523	A	0.2037	0.4211	G	5.082	0.02418	0.3517	ENSG00000152223	MODERATE	8.6	7.5	6.6	2	1.8	0
EVC	4	5711585	rs2276874	C	0.2037	0.4211	G	5.082	0.02418	0.3517	ENSG00000072840	Unknown	5.3	0	0	0.4	0	0
LNP1	3	100455878	rs1132022	G	0.2037	0.4211	A	5.082	0.02418	0.3517	ENSG00000206535	LOW	31.9	31.5	2.7	107.8	17.2	0
RAG1	11	36574050	rs3740955	A	0.2037	0.4211	G	5.082	0.02418	0.3517	ENSG00000166349	MODERATE	0.9	1.2	0.7	1.7	1.3	1
ZDHHC13	11	19146303	rs2271001	A	0.2037	0.4211	G	5.082	0.02418	0.3517	ENSG00000177054	MODERATE	11.2	38.7	22.6	73	36.4	0
AC131160.1	3	183868095	rs953419	G	0.3889	0.1667	A	5.079	0.02421	3.182	ENSG00000283765	Unknown	7.1	0	0	0	0	0
ANP32B	9	97994609	rs3215934	CT	0.3889	0.1667	C	5.079	0.02421	3.182	ENSG00000136938	Unknown	19	138.6	318.8	102.1	70.6	0
RHOT1	17	32206951	rs16967164	G	0.3889	0.1667	A	5.079	0.02421	3.182	ENSG00000126858	LOW	11.8	42.3	32.4	15.5	16.9	0
SRA1	5	140557175	rs250426	G	0.07692	0.25	T	5.061	0.02447	0.25	ENSG00000213523	LOW	6.8	45	29.2	75.5	108.8	0
TMPRSS15	21	18294584	rs1540000	A	0.07692	0.25	T	5.061	0.02447	0.25	ENSG00000154646	Unknown	0.6	0.2	0.1	4.2	0	0
LNPEP	5	96996381	rs3836862	T	0.5769	0.3333	TC	5.059	0.02449	2.727	ENSG00000113441	Unknown	3.3	21.4	23.1	2.4	3.8	0
NCAM2	21	21373867	rs232518	T	0.3704	0.6111	C	5.03	0.02492	0.3743	ENSG00000154654	MODERATE	8.3	3.3	8	44.1	20.9	0
PIWIL4	11	94604054	rs593690	C	0.3704	0.6111	T	5.03	0.02492	0.3743	ENSG00000134627	LOW	30.9	0.7	1.5	2.8	1	1
RAB21	12	71770615	rs3741688	T	0.3148	0.1111	C	5.01	0.0252	3.676	ENSG00000080371	LOW	7.9	19.1	14.6	503.9	619.3	0
SLC9C1	3	112277707	rs9828502	C	0.3519	0.1389	T	5.009	0.02521	3.366	ENSG00000172139	MODERATE	25.5	12.7	0.4	2.3	1.6	0
GRIP1	12	66420686	rs7397861	G	0.537	0.2941	C	4.989	0.02551	2.784	ENSG00000155974	Unknown	7.3	0.2	1.1	29.1	25.8	0
ITGB6	2	160112232	rs66470452	C	0.537	0.2941	CA	4.989	0.02551	2.784	ENSG00000115221	Unknown	0.6	219.5	2.4	71.2	24.4	0
NWD2	4	37433902	rs17604216	T	0.1852	0.02778	C	4.988	0.02552	7.955	ENSG00000174145	LOW	0.6	0	0	0	0	0
XKR3	22	16783675	rs5748622	G	0.1852	0.02778	T	4.988	0.02552	7.955	ENSG00000172967	MODERATE	13.5	1.1	0.5	93.9	6.4	0
DHX29	5	55276335	rs3761764	C	0.1481	0.3529	T	4.982	0.02561	0.3188	ENSG00000067248	LOW	10.2	87.3	127.3	32.2	13.6	0
PRKG2	4	81104355	rs17005053	T	0.1481	0.3529	G	4.982	0.02561	0.3188	ENSG00000138669	Unknown	1.7	0	0.6	5.3	1.6	0
CLIC2	23	155277884	rs559165	G	0.4231	0.1111	T	4.973	0.02575	5.867	ENSG00000155962	Unknown	5.6	0	0	0.1	0.4	0
CNGB1	16	57920364	rs166000	A	0.2222	0.05263	G	4.972	0.02576	5.143	ENSG00000070729	Unknown	1.3	0.4	0.6	1.5	0	0
CNGB1	16	57923234	rs247065	G	0.2222	0.05263	C	4.972	0.02576	5.143	ENSG00000070729	Unknown	1.3	0.4	0.6	1.5	0	0
FA2H	16	74774527	rs929881	A	0.2222	0.05263	G	4.972	0.02576	5.143	ENSG00000103089	LOW	2.4	0.5	2.1	6.3	2.7	0
GRIN3A	9	101686816	rs10989591	T	0.2222	0.05263	C	4.972	0.02576	5.143	ENSG00000198785	MODERATE	1	0.1	0	1.4	0	0
HOXB7	17	48610773	rs79247310	A	0.2222	0.05263	G	4.972	0.02576	5.143	ENSG00000260027	MODERATE	3	1.4	23.4	0.1	0	0
KLHL40	3	42686652	rs6805421	A	0.2222	0.05263	G	4.972	0.02576	5.143	ENSG00000157119	MODERATE	0.3	0	0.2	3.9	6.7	0
NOTCH1	9	136523808	rs4489420	A	0.2222	0.05263	G	4.972	0.02576	5.143	ENSG00000148400	MODERATE	4.1	0.2	3.2	0.3	0	0
NOTCH1	9	136523808	rs4489420	A	0.2222	0.05263	G	4.972	0.02576	5.143	ENSG00000148400	LOW	4.1	0.2	3.2	0.3	0	0
PGLYRP3	1	153303973	rs41264632	C	0.2222	0.05263	T	4.972	0.02576	5.143	ENSG00000159527	MODERATE	0	0	0	0	0	0
PIEZO1	16	88725639	rs4782430	A	0.2222	0.05263	G	4.972	0.02576	5.143	ENSG00000103335	LOW	3	0.4	2.7	1.3	1	0
PLEKHG7	12	92756326	rs924326	T	0.2222	0.05263	C	4.972	0.02576	5.143	ENSG00000187510	MODERATE	0.1	0	0	0.9	0.5	0
PTPRB	12	70576513	rs80210207	C	0.2222	0.05263	T	4.972	0.02576	5.143	ENSG00000127329	MODERATE	3.7	0.7	0.5	4.3	2.5	0
R3HCC1L	10	98209811	rs11189513	G	0.2222	0.05263	A	4.972	0.02576	5.143	ENSG00000166024	MODERATE	25.2	40	22.6	18.2	9.4	0
SPATA16	3	173049032	rs508508	A	0.2222	0.05263	G	4.972	0.02576	5.143	ENSG00000144962	LOW	49.2	7	1.5	184.3	101	1
ZNF441	19	11780188	rs799193	G	0.2222	0.05263	A	4.972	0.02576	5.143	ENSG00000197044	MODERATE	5	2.9	2.3	0.1	0	0
LAMC3	9	131071462	rs34910694	CT	0.3704	0.1579	C	4.967	0.02584	3.137	ENSG00000050555	Unknown	32.5	0.6	3.2	1.6	3.4	0
LAMC3	9	131071528	rs10901345	G	0.3704	0.1579	C	4.967	0.02584	3.137	ENSG00000050555	LOW	32.5	0.6	3.2	1.6	3.4	0
LSR	19	35266524	rs34259399	A	0.3704	0.1579	G	4.967	0.02584	3.137	ENSG00000105699	MODERATE	21	5.4	13.4	8.5	2.1	0
SOX8	16	985077	rs11542179	T	0.3704	0.1579	C	4.967	0.02584	3.137	ENSG00000005513	LOW	1.9	0	4.3	0	0	0
TCEA3	1	23424647	rs71514235	G	0.3704	0.1579	T	4.967	0.02584	3.137	ENSG00000204219	Unknown	2.6	0.5	3.5	4.7	7.2	0
TK2	16	66550091	rs3743715	C	0.3704	0.1579	G	4.967	0.02584	3.137	ENSG00000166548	MODERATE	29.4	49.3	10.3	17.6	27.3	0
UGDH	4	39508555	rs6815780	A	0.3704	0.1579	G	4.967	0.02584	3.137	ENSG00000109814	Unknown	5	2.4	4	0.9	0.9	0
UGDH	4	39508644	rs1129052	G	0.3704	0.1579	A	4.967	0.02584	3.137	ENSG00000109814	LOW	5	2.4	4	0.9	0.9	0
USHBP1	19	17255469	rs4430871	T	0.3704	0.1579	C	4.967	0.02584	3.137	ENSG00000130307	LOW	3.2	0.2	0.2	0.7	0	0
BRD2	6	32974525	rs516535	G	0.2963	0.5263	A	4.955	0.02602	0.3789	ENSG00000204256	LOW	66.9	77	117.6	233.1	140.2	1
LACTB	15	63141586	rs4775629	A	0.2963	0.5263	G	4.955	0.02602	0.3789	ENSG00000103642	LOW	13.2	93.3	10.6	42.5	26	0
PRX	19	40395697	rs268672	G	0.2963	0.5263	A	4.955	0.02602	0.3789	ENSG00000105227	LOW	1.6	0.2	0.7	0	0	0
PRX	19	40395707	rs268671	G	0.2963	0.5263	A	4.955	0.02602	0.3789	ENSG00000105227	MODERATE	1.6	0.2	0.7	0	0	0
RHCE	1	25390874	rs609320	G	0.2963	0.5263	C	4.955	0.02602	0.3789	ENSG00000188672	MODERATE	2.6	2.8	5.1	0.8	0	0
SEMA6B	19	4558419	rs2304213	G	0.2963	0.5263	C	4.955	0.02602	0.3789	ENSG00000167680	LOW	2.5	0.5	2.2	0.9	0	0
SIPA1	11	65641466	rs3741378	T	0.2963	0.5263	C	4.955	0.02602	0.3789	ENSG00000213445	MODERATE	3	0.7	17.9	2.6	5.4	0
SLC7A7	14	22813240	rs1805059	C	0.2963	0.5263	T	4.955	0.02602	0.3789	ENSG00000155465	LOW	13.4	12.2	1.7	40.8	7.5	0
ZNF180	19	44479350	rs2253563	G	0.2963	0.5263	C	4.955	0.02602	0.3789	ENSG00000167384	MODERATE	8.1	2.4	5.3	4.8	0.9	0
AQP11	11	77590296	rs2276415	A	0.1852	0.3947	G	4.949	0.0261	0.3485	ENSG00000178301	MODERATE	7.4	35.9	5.8	30.5	51.4	0
B3GNTL1	17	83051760	rs57923322	G	0.1852	0.3947	T	4.949	0.0261	0.3485	ENSG00000175711	MODERATE	4	0.7	4.3	11.7	15.2	0
CAMTA2	17	4972271	rs238230	C	0.1852	0.3947	T	4.949	0.0261	0.3485	ENSG00000108509	LOW	9	5.2	7.6	29	39.5	0
IL17REL	22	49997051	rs5771069	A	0.1852	0.3947	G	4.949	0.0261	0.3485	ENSG00000188263	MODERATE	0.6	0	0	0	0	0
ITGA1	5	52861540	rs2447867	T	0.1852	0.3947	C	4.949	0.0261	0.3485	ENSG00000213949	LOW	4.1	0.9	0.7	16.7	4.1	0
KL	13	33061326	rs648202	T	0.1852	0.3947	C	4.949	0.0261	0.3485	ENSG00000133116	LOW	0.6	0.5	0.2	1.7	0	0
KL	13	33061802	rs650439	T	0.1852	0.3947	A	4.949	0.0261	0.3485	ENSG00000133116	Unknown	0.6	0.5	0.2	1.7	0	0
MSRB3	12	65463119	rs61921506	T	0.1852	0.3947	C	4.949	0.0261	0.3485	ENSG00000174099	Unknown	6.1	4.1	1.4	4.5	1.3	0
NPAS2	2	100974842	rs2305160	A	0.1852	0.3947	G	4.949	0.0261	0.3485	ENSG00000170485	MODERATE	9.9	0.4	1.7	49.7	7.9	0
PFKM	12	48133403	rs1049392	T	0.1852	0.3947	C	4.949	0.0261	0.3485	ENSG00000152556	LOW	10.3	46.8	11.5	29.7	19.6	0
RSF1	11	77667343	rs4945197	C	0.1852	0.3947	T	4.949	0.0261	0.3485	ENSG00000048649	LOW	21.1	96	109.4	69.5	29.1	0
RSF1	11	77667460	rs28930682	G	0.1852	0.3947	A	4.949	0.0261	0.3485	ENSG00000048649	LOW	21.1	96	109.4	69.5	29.1	0
RSF1	11	77698523	rs4945203	C	0.1852	0.3947	T	4.949	0.0261	0.3485	ENSG00000048649	LOW	21.1	96	109.4	69.5	29.1	0
ABCC8	11	17427157	rs1799854	G	0.3704	0.6053	A	4.944	0.02619	0.3836	ENSG00000006071	Unknown	1.1	0	0.2	0.2	0	0
CCDC184	12	48184542	rs10783231	C	0.3704	0.6053	A	4.944	0.02619	0.3836	ENSG00000177875	MODERATE	5.1	5.6	0.9	51.8	10.9	0
DEPTOR	8	120049640	rs4871827	A	0.3704	0.6053	G	4.944	0.02619	0.3836	ENSG00000155792	MODERATE	2.1	3.2	3.2	1.3	1.1	0
FTCD	21	46136879	rs12774	T	0.3704	0.6053	C	4.944	0.02619	0.3836	ENSG00000160282	MODERATE	1.5	10.7	12.2	75.4	92.6	0
KPNA3	13	49709683	rs17073322	C	0.3704	0.6053	T	4.944	0.02619	0.3836	ENSG00000102753	LOW	15.1	52.1	29.9	254.1	136	0
PIWIL4	11	94587071	rs7110167	T	0.3704	0.6053	C	4.944	0.02619	0.3836	ENSG00000134627	LOW	30.9	0.7	1.5	2.8	1	1
PTBP2	1	96723535	rs3762411	A	0.3704	0.6053	G	4.944	0.02619	0.3836	ENSG00000117569	Unknown	35.4	71.4	31.7	3.7	5.3	0
NOM1	7	156969124	rs2302445	A	0.4038	0.1842	G	4.942	0.02621	3	ENSG00000146909	MODERATE	13.9	28.2	35.7	7.2	1.8	0
ASPG	14	104093515	rs941953	C	0.463	0.2368	T	4.895	0.02694	2.778	ENSG00000166183	LOW	0.9	0.4	0.7	0.4	0	0
ASPG	14	104093582	rs1770984	C	0.463	0.2368	T	4.895	0.02694	2.778	ENSG00000166183	MODERATE	0.9	0.4	0.7	0.4	0	0
ASPG	14	104093585	rs1744284	G	0.463	0.2368	C	4.895	0.02694	2.778	ENSG00000166183	MODERATE	0.9	0.4	0.7	0.4	0	0
BMP4	14	53952268	rs2761880	T	0.463	0.2368	C	4.895	0.02694	2.778	ENSG00000125378	Unknown	2.4	1.2	2.3	1.6	0.4	0
IL22RA1	1	24138623	rs10903022	C	0.463	0.2368	T	4.895	0.02694	2.778	ENSG00000142677	LOW	0.3	0	0	0.2	0	0
LMBRD2	5	36142546	rs12658867	G	0.463	0.2368	A	4.895	0.02694	2.778	ENSG00000164187	LOW	5.2	21.2	8.1	1.3	1.4	0
LMBRD2	5	36143290	rs267766	T	0.463	0.2368	C	4.895	0.02694	2.778	ENSG00000164187	LOW	5.2	21.2	8.1	1.3	1.4	0
MYO9B	19	17202183	rs2305765	C	0.463	0.2368	T	4.895	0.02694	2.778	ENSG00000099331	LOW	21.8	8	13.2	4.2	7.6	0
MYO9B	19	17205973	rs7248508	T	0.463	0.2368	C	4.895	0.02694	2.778	ENSG00000099331	MODERATE	21.8	8	13.2	4.2	7.6	0
MYO9B	19	17207146	rs8110964	A	0.463	0.2368	G	4.895	0.02694	2.778	ENSG00000099331	LOW	21.8	8	13.2	4.2	7.6	0
MYO9B	19	17210860	rs12463169	A	0.463	0.2368	G	4.895	0.02694	2.778	ENSG00000099331	Unknown	21.8	8	13.2	4.2	7.6	0
PIP5K1A	1	151236587	rs12407426	C	0.463	0.2368	T	4.895	0.02694	2.778	ENSG00000143398	LOW	42.1	46.5	22.4	2.8	3.6	0
PSMD4	1	151266575	rs7489	T	0.463	0.2368	C	4.895	0.02694	2.778	ENSG00000159352	LOW	35.9	169.8	77.8	182.3	179.3	0
TNS1	2	217880962	rs10199795	G	0.463	0.2368	A	4.895	0.02694	2.778	ENSG00000079308	LOW	22.6	0.7	2	1.7	4.3	0
GEN1	2	17781183	rs300168	A	0.2407	0.05882	G	4.883	0.02712	5.073	ENSG00000178295	LOW	27.5	12.3	9	3.9	2.7	0
IQCN	19	18258178	rs999815	A	0.2407	0.05882	G	4.883	0.02712	5.073	ENSG00000130518	Unknown	59.9	0	0	0	0	0
ADAMTS7	15	78796665	rs3743057	T	0.07407	0.2368	C	4.87	0.02733	0.2578	ENSG00000136378	LOW	3.5	3	1.3	3.9	2.2	0
CCDC33	15	74330208	rs2277604	T	0.07407	0.2368	G	4.87	0.02733	0.2578	ENSG00000140481	MODERATE	41.5	0.2	0.2	47.3	37.3	0
ELAC2	17	13017774	rs2286334	T	0.07407	0.2368	C	4.87	0.02733	0.2578	ENSG00000006744	LOW	29.5	25	27.4	5.2	4.2	0
EXT1	8	117818581	rs10955837	C	0.4815	0.25	T	4.87	0.02733	2.786	ENSG00000182197	Unknown	5	0.5	4.3	1.3	1.6	0
GAA	17	80112732	rs2304837	A	0.07407	0.2368	G	4.87	0.02733	0.2578	ENSG00000171298	Unknown	30.7	18.4	26.8	42.5	25.5	0
GALNT2	1	230250428	rs2273965	T	0.4815	0.25	C	4.87	0.02733	2.786	ENSG00000143641	Unknown	12.7	3.6	10.6	43	19.2	0
GPR152	11	67452544	rs79423227	T	0.07407	0.2368	C	4.87	0.02733	0.2578	ENSG00000175514	MODERATE	0	0	0	0	0	0
GRID2IP	7	6551410	rs4724818	G	0.07407	0.2368	C	4.87	0.02733	0.2578	ENSG00000215045	LOW	1.2	0.7	0.1	0.5	0.4	0
HIC1	17	2057680	rs77393586	T	0.07407	0.2368	C	4.87	0.02733	0.2578	ENSG00000177374	LOW	8	0.7	3.6	0.4	1.3	0
KIRREL3	11	126424922	rs948052	G	0.07407	0.2368	A	4.87	0.02733	0.2578	ENSG00000149571	LOW	1.2	0	0.2	2.6	10.7	0
LAMC3	9	131026432	rs2275137	A	0.07407	0.2368	C	4.87	0.02733	0.2578	ENSG00000050555	MODERATE	32.5	0.6	3.2	1.6	3.4	0
LAMC3	9	131026432	rs2275137	A	0.07407	0.2368	C	4.87	0.02733	0.2578	ENSG00000050555	LOW	32.5	0.6	3.2	1.6	3.4	0
NDUFV1	11	67611367	rs2306144	G	0.07407	0.2368	C	4.87	0.02733	0.2578	ENSG00000167792	Unknown	30.2	77.2	78.1	57	159.3	0
OR6K3	1	158717434	rs857703	A	0.4815	0.25	G	4.87	0.02733	2.786	ENSG00000203757	MODERATE	0.4	0	0	0	0	0
PIGN	18	62109920	rs2298784	C	0.07407	0.2368	T	4.87	0.02733	0.2578	ENSG00000197563	LOW	16.2	18.4	4.7	3.9	5.3	0
SLC14A1	18	45748330	rs474270	A	0.07407	0.2368	G	4.87	0.02733	0.2578	ENSG00000141469	Unknown	1	0	0	0.4	0	0
SLC2A6	9	133475078	rs2073935	T	0.07407	0.2368	G	4.87	0.02733	0.2578	ENSG00000160326	LOW	2.2	2.2	6.6	6.3	1.3	0
SOX30	5	157646739	rs12188040	T	0.07407	0.2368	G	4.87	0.02733	0.2578	ENSG00000039600	MODERATE	42.5	27	8.5	287.1	38.8	1
SRBD1	2	45418373	rs2276655	T	0.07407	0.2368	C	4.87	0.02733	0.2578	ENSG00000068784	LOW	12.2	24.1	26.4	2.8	1.5	0
TOGARAM2	2	29003646	rs12623297	A	0.07407	0.2368	G	4.87	0.02733	0.2578	ENSG00000189350	MODERATE	3.2	0	0	0	0	0
AC068533.4	7	66115000	rs160639	G	0.1667	0.3684	C	4.842	0.02777	0.3429	ENSG00000249319	Unknown	0.2	0	0	0	0	0
ARL3	10	102676884	rs8354	T	0.3333	0.1316	C	4.842	0.02777	3.3	ENSG00000138175	Unknown	13.6	184.2	20.1	31	15.4	0
C4orf45	4	158973239	rs17037864	A	0.3333	0.1316	G	4.842	0.02777	3.3	ENSG00000164123	MODERATE	16.1	2.4	2.1	290	60.8	0
CCDC184	12	48184659	rs73304926	T	0.1667	0.3684	C	4.842	0.02777	0.3429	ENSG00000177875	LOW	5.1	5.6	0.9	51.8	10.9	0
CCDC96	4	7042873	rs2359010	A	0.3333	0.1316	G	4.842	0.02777	3.3	ENSG00000173013	LOW	52.9	13.7	4	56.9	64.6	0
CFD	19	860852	rs1629038	C	0.1667	0.3684	G	4.842	0.02777	0.3429	ENSG00000197766	Unknown	33.6	11.8	20.4	18.8	28.7	0
EVC2	4	5708462	rs6820907	A	0.1667	0.3684	G	4.842	0.02777	0.3429	ENSG00000173040	MODERATE	4.5	1.6	2	1.4	0.4	0
FAM160B1	10	114843046	rs17092491	G	0.1667	0.3684	A	4.842	0.02777	0.3429	ENSG00000151553	LOW	16	10.4	4.8	20.4	26.1	0
FCHO1	19	17774461	rs2287859	A	0.3333	0.1316	G	4.842	0.02777	3.3	ENSG00000130475	LOW	4.3	0.7	1.7	1	0	0
GUSB	7	65964372	rs1061361	A	0.1667	0.3684	G	4.842	0.02777	0.3429	ENSG00000169919	LOW	7.9	41.3	28.8	47.6	36.8	0
IBSP	4	87811379	rs4693878	T	0.1667	0.3684	C	4.842	0.02777	0.3429	ENSG00000029559	LOW	0.3	0	0	0	0	0
IBSP	4	87811594	rs13144371	A	0.1667	0.3684	G	4.842	0.02777	0.3429	ENSG00000029559	MODERATE	0.3	0	0	0	0	0
KLF17	1	44129738	rs2485652	G	0.3333	0.1316	A	4.842	0.02777	3.3	ENSG00000171872	MODERATE	31.5	0.9	1	110.1	32.3	0
KLF17	1	44129754	rs2429050	A	0.3333	0.1316	G	4.842	0.02777	3.3	ENSG00000171872	LOW	31.5	0.9	1	110.1	32.3	0
PAPLN	14	73250066	rs177393	A	0.1667	0.3684	G	4.842	0.02777	0.3429	ENSG00000100767	LOW	6.5	0.6	0.1	0.3	1.4	0
PIEZO1	16	88717041	rs8057031	C	0.3333	0.1316	G	4.842	0.02777	3.3	ENSG00000103335	LOW	3	0.4	2.7	1.3	1	0
PLXNA4	7	132507536	rs156961	A	0.3333	0.1316	G	4.842	0.02777	3.3	ENSG00000221866	LOW	2.4	0.2	0.1	9.9	5.9	0
PLXNA4	7	132508190	rs156962	C	0.3333	0.1316	T	4.842	0.02777	3.3	ENSG00000221866	LOW	2.4	0.2	0.1	9.9	5.9	0
RUVBL2	19	49010092	rs2287760	C	0.3333	0.1316	G	4.842	0.02777	3.3	ENSG00000183207	Unknown	59	292.2	46.3	493.7	663.3	0
SEC16B	1	177939717	rs943762	T	0.1667	0.3684	C	4.842	0.02777	0.3429	ENSG00000120341	MODERATE	0.9	0.3	0.9	9	36.6	0
SH3RF2	5	146013801	rs758037	C	0.1667	0.3684	T	4.842	0.02777	0.3429	ENSG00000156463	MODERATE	6.4	32	16.2	1412.5	7204.3	0
SH3RF2	5	146013801	rs758037	C	0.1667	0.3684	T	4.842	0.02777	0.3429	ENSG00000156463	MODERATE	6.4	32	16.2	1412.5	7204.3	0
TFPT	19	54110037	rs12609379	A	0.3333	0.1316	G	4.842	0.02777	3.3	ENSG00000105619	Unknown	4.6	6	12.3	6.1	4	0
TTF2	1	117060338	rs2244501	C	0.1667	0.3684	A	4.842	0.02777	0.3429	ENSG00000116830	Unknown	6.3	6.6	9.3	5.9	5.4	0
VAV1	19	6847963	rs331680	G	0.3333	0.1316	A	4.842	0.02777	3.3	ENSG00000141968	Unknown	1.5	1.2	0.9	3.2	1.3	0
AHSA1	14	77469177	rs7250	G	0.2593	0.07895	A	4.814	0.02823	4.083	ENSG00000100591	LOW	40.5	80.9	45.1	30.4	25.2	1
CCDC38	12	95890872	rs6538681	A	0.2593	0.07895	G	4.814	0.02823	4.083	ENSG00000165972	LOW	37	17.9	1.5	66.8	12.6	0
CINP	14	102348705	rs7011	T	0.2593	0.07895	C	4.814	0.02823	4.083	ENSG00000100865	MODERATE	19.9	45.7	16.6	42.2	86.5	0
FAH	15	80162365	rs2278204	A	0.2593	0.07895	G	4.814	0.02823	4.083	ENSG00000103876	Unknown	9.7	1.5	2.1	6.3	10.6	0
FGF23	12	4370383	rs7955866	A	0.2593	0.07895	G	4.814	0.02823	4.083	ENSG00000118972	MODERATE	0.9	0.5	0.2	3.8	0	0
KLRG2	7	139454204	rs17160911	G	0.2593	0.07895	C	4.814	0.02823	4.083	ENSG00000188883	MODERATE	2.3	0	0.2	0.8	0	0
LRRN1	3	3845163	rs3749349	C	0.2593	0.07895	G	4.814	0.02823	4.083	ENSG00000175928	LOW	10.3	0	0.2	2.1	0.8	0
LRRN1	3	3845235	rs3749348	T	0.2593	0.07895	C	4.814	0.02823	4.083	ENSG00000175928	LOW	10.3	0	0.2	2.1	0.8	0
OR8D4	11	123906790	rs10750250	G	0.2593	0.07895	A	4.814	0.02823	4.083	ENSG00000181518	MODERATE	0.6	0	0	0	0	0
OR8D4	11	123906790	rs10750250	G	0.2593	0.07895	A	4.814	0.02823	4.083	ENSG00000181518	LOW	0.6	0	0	0	0	0
PIEZO2	18	10763009	rs7227167	T	0.2593	0.07895	C	4.814	0.02823	4.083	ENSG00000154864	LOW	0.9	0	0.4	23.3	8.6	0
PIK3AP1	10	96620520	rs3748234	C	0.2593	0.07895	T	4.814	0.02823	4.083	ENSG00000155629	LOW	1.7	0.2	0.2	3.3	0.4	0
PNPLA7	9	137461970	rs28452008	G	0.2593	0.07895	C	4.814	0.02823	4.083	ENSG00000130653	LOW	1.8	1.6	1.4	0.3	0.2	0
PRKRIP1	7	102425204	rs1047998	T	0.2593	0.07895	C	4.814	0.02823	4.083	ENSG00000128563	Unknown	43.7	45.4	43.5	55.7	62.4	0
PROM1	4	16016275	rs2286458	G	0.2593	0.07895	T	4.814	0.02823	4.083	ENSG00000007062	Unknown	5	1.2	0.7	32.2	34	1
REM1	20	31476528	rs1006459	G	0.2593	0.07895	A	4.814	0.02823	4.083	ENSG00000088320	MODERATE	5.3	0	0.2	0.1	0	0
AKAP17A	23	1594128	23:1594128	C	0.6667	0.2308	T	4.812	0.02826	6.667	ENSG00000197976	LOW	7	16.3	30.3	40.2	11	0
ETS1	11	128463608	rs2230004	T	0.5741	0.3421	C	4.81	0.0283	2.592	ENSG00000134954	LOW	6	0.9	1.5	2	0.9	0
GAA	17	80105710	rs12452721	T	0.5741	0.3421	G	4.81	0.0283	2.592	ENSG00000171298	Unknown	30.7	18.4	26.8	42.5	25.5	0
GAA	17	80105745	rs3816256	C	0.5741	0.3421	G	4.81	0.0283	2.592	ENSG00000171298	Unknown	30.7	18.4	26.8	42.5	25.5	0
GAA	17	80105798	rs1042393	A	0.5741	0.3421	G	4.81	0.0283	2.592	ENSG00000171298	MODERATE	30.7	18.4	26.8	42.5	25.5	0
GAA	17	80105870	rs1042395	G	0.5741	0.3421	A	4.81	0.0283	2.592	ENSG00000171298	MODERATE	30.7	18.4	26.8	42.5	25.5	0
GAA	17	80107727	rs3071247	A	0.5741	0.3421	AGCAGCGG	4.81	0.0283	2.592	ENSG00000171298	Unknown	30.7	18.4	26.8	42.5	25.5	0
GAA	17	80107752	rs2304845	T	0.5741	0.3421	C	4.81	0.0283	2.592	ENSG00000171298	Unknown	30.7	18.4	26.8	42.5	25.5	0
GAA	17	80107908	rs2252455	G	0.5741	0.3421	A	4.81	0.0283	2.592	ENSG00000171298	Unknown	30.7	18.4	26.8	42.5	25.5	0
GAA	17	80108705	rs1800304	G	0.5741	0.3421	A	4.81	0.0283	2.592	ENSG00000171298	LOW	30.7	18.4	26.8	42.5	25.5	0
HSPD1	2	197497294	rs8539	C	0.5741	0.3421	T	4.81	0.0283	2.592	ENSG00000144381	LOW	10.9	68.2	82.2	4.9	9.9	0
KRTAP10-10	21	44637695	rs56249559	CCTGCTGTGTGCCTGT	0.5741	0.3421	C	4.81	0.0283	2.592	ENSG00000221859	MODERATE	0.3	0	0	0	0	0
TTLL1	22	43059426	rs5759125	G	0.5741	0.3421	A	4.81	0.0283	2.592	ENSG00000100271	LOW	14	8.6	37.7	30.7	14.5	0
AC018755.2	19	51627235	rs17740650	G	0.5185	0.2895	A	4.791	0.0286	2.643	ENSG00000268500	LOW	0	0	0	0	0	0
MFSD4B	6	111266063	rs11153279	C	0.5185	0.2895	T	4.791	0.0286	2.643	ENSG00000173214	LOW	9.1	0	0	0	0	0
MRPL52	14	22829926	rs1135641	T	0.5185	0.2895	G	4.791	0.0286	2.643	ENSG00000172590	MODERATE	30.6	124.7	106	47.9	44.5	0
RFX6	6	116931509	rs631089	A	0.5185	0.2895	C	4.791	0.0286	2.643	ENSG00000185002	Unknown	0.9	0	0	0	0	0
TBC1D1	4	38060612	rs1364953	A	0.5185	0.2895	T	4.791	0.0286	2.643	ENSG00000065882	Unknown	15.6	10.3	20.6	22.1	34.2	0
TMEM132C	12	128705396	rs12424159	G	0.5185	0.2895	A	4.791	0.0286	2.643	ENSG00000181234	MODERATE	2.1	0.1	0.2	0.2	0	0
XPC	3	14145949	rs2228001	G	0.5185	0.2895	T	4.791	0.0286	2.643	ENSG00000154767	MODERATE	12.9	22.7	57.3	1.9	1.8	1
ZAN	7	100787958	7:100787958	*	0.1731	0.02632	A	4.788	0.02866	7.744	ENSG00000146839	MODERATE	14.3	0.5	0.3	8	9.6	0
ABCD3	1	94418439	rs4148058	T	0.2963	0.1053	C	4.784	0.02872	3.579	ENSG00000117528	Unknown	10.2	10.4	23.7	5.4	6.2	0
C1S	12	7068568	rs11838267	C	0.2963	0.1053	T	4.784	0.02872	3.579	ENSG00000182326	Unknown	37.2	5	4.1	5.7	8.8	0
CASP8	2	201258272	rs3769823	A	0.2963	0.1053	G	4.784	0.02872	3.579	ENSG00000064012	MODERATE	3.8	0.7	0.4	5.6	0.7	0
CDON	11	126019569	rs75029148	G	0.2963	0.1053	A	4.784	0.02872	3.579	ENSG00000064309	Unknown	4.1	1.1	2.5	2.2	2.3	0
CDON	11	126019574	rs11826465	A	0.2963	0.1053	G	4.784	0.02872	3.579	ENSG00000064309	Unknown	4.1	1.1	2.5	2.2	2.3	0
CYP1B1	2	38071007	rs1056837	A	0.2963	0.1053	G	4.784	0.02872	3.579	ENSG00000138061	LOW	3.9	1	1.8	11.7	8.6	1
CYP1B1	2	38071060	rs1056836	C	0.2963	0.1053	G	4.784	0.02872	3.579	ENSG00000138061	MODERATE	3.9	1	1.8	11.7	8.6	1
DUS2	16	68054582	rs11555011	G	0.2963	0.1053	A	4.784	0.02872	3.579	ENSG00000167264	LOW	32.2	44.7	11.1	82.3	66.4	0
FAT3	11	92798190	rs7949157	A	0.2963	0.1053	G	4.784	0.02872	3.579	ENSG00000165323	MODERATE	0.8	0.4	5.1	3.6	3.1	0
FMO1	1	171258077	rs10912675	C	0.2963	0.1053	T	4.784	0.02872	3.579	ENSG00000010932	Unknown	1.6	0	0	0.6	1	0
GALNT14	2	30912318	rs2288101	T	0.2963	0.1053	G	4.784	0.02872	3.579	ENSG00000158089	MODERATE	1.6	0.4	3.4	5.3	5.8	0
GSDMC	8	129750045	rs77681114	A	0.2963	0.1053	G	4.784	0.02872	3.579	ENSG00000147697	LOW	0	0	0	0.1	0	0
HHLA2	3	108362430	rs6779094	A	0.2963	0.1053	C	4.784	0.02872	3.579	ENSG00000114455	MODERATE	1.9	0.7	0.2	2.6	3.1	0
MYOM1	18	3176065	rs2230162	T	0.2963	0.1053	C	4.784	0.02872	3.579	ENSG00000101605	LOW	1.2	2.3	1.9	10.2	8.9	0
OCA2	15	27966775	rs1800411	A	0.2963	0.1053	G	4.784	0.02872	3.579	ENSG00000104044	LOW	2.6	2.9	3.9	2.9	1.7	0
OCA2	15	27983498	rs12910433	A	0.2963	0.1053	G	4.784	0.02872	3.579	ENSG00000104044	Unknown	2.6	2.9	3.9	2.9	1.7	0
P3H3	12	6831857	rs1047771	A	0.2963	0.1053	G	4.784	0.02872	3.579	ENSG00000110811	LOW	2.1	0.7	0.9	0.7	1.3	0
P3H3	12	6837083	rs1129646	T	0.2963	0.1053	G	4.784	0.02872	3.579	ENSG00000110811	LOW	2.1	0.7	0.9	0.7	1.3	0
PARP4	13	24426479	rs7571	G	0.2963	0.1053	C	4.784	0.02872	3.579	ENSG00000102699	MODERATE	7	2.8	7.2	3.5	3.1	0
PARP4	13	24435303	rs13428	G	0.2963	0.1053	C	4.784	0.02872	3.579	ENSG00000102699	MODERATE	7	2.8	7.2	3.5	3.1	0
PARP4	13	24435347	rs1050110	G	0.2963	0.1053	C	4.784	0.02872	3.579	ENSG00000102699	MODERATE	7	2.8	7.2	3.5	3.1	0
PEG3	19	56818669	rs2191432	T	0.2963	0.1053	C	4.784	0.02872	3.579	ENSG00000198300	MODERATE	12.3	26.9	17.4	24.4	15.2	0
PGBD2	1	248914573	rs12025972	T	0.2963	0.1053	C	4.784	0.02872	3.579	ENSG00000185220	Unknown	13.9	13	10.4	2.8	1.9	0
POLR1E	9	37489301	rs3758223	C	0.2963	0.1053	T	4.784	0.02872	3.579	ENSG00000137054	Unknown	11.2	11.5	16.1	4.4	8.6	0
THBD	20	23048087	rs1042579	A	0.2963	0.1053	G	4.784	0.02872	3.579	ENSG00000178726	MODERATE	15.8	0.2	0.9	0.7	4.5	0
TLR3	4	186076613	rs3775296	A	0.2963	0.1053	C	4.784	0.02872	3.579	ENSG00000164342	Unknown	5.8	0	0.4	46.2	3.8	1
VWF	12	6058030	rs1800379	G	0.2963	0.1053	A	4.784	0.02872	3.579	ENSG00000110799	LOW	12.7	1.8	3.4	5	10	0
LY75	2	159817015	rs2059696	G	0.2037	0.4167	A	4.769	0.02898	0.3581	ENSG00000054219	MODERATE	1.1	0	0.7	0.3	0	0
ZNF208	19	21972152	rs2214301	C	0.2037	0.4167	T	4.769	0.02898	0.3581	ENSG00000160321	MODERATE	11.3	6.7	4.1	11.5	9.6	0
ANKRD17	4	73091019	rs6855349	A	0.1481	0.3421	G	4.763	0.02907	0.3344	ENSG00000132466	LOW	13.5	24.7	28.7	4	4.2	0
COX18	4	73064835	rs3762883	A	0.1481	0.3421	G	4.763	0.02907	0.3344	ENSG00000163626	LOW	15.6	7.7	7	3.3	1.5	0
CWC22	2	179971065	rs3768837	T	0.1481	0.3421	A	4.763	0.02907	0.3344	ENSG00000163510	LOW	10.9	25.1	21.5	1.2	1.5	0
DPH1	17	2036938	rs1131600	G	0.1481	0.3421	A	4.763	0.02907	0.3344	ENSG00000108963	MODERATE	19.5	0.7	0.3	0.9	1	0
GALNTL6	4	171814746	rs3796654	C	0.1481	0.3421	G	4.763	0.02907	0.3344	ENSG00000174473	MODERATE	6.4	1.6	0.9	11.9	13.6	0
GCGR	17	81808949	rs7406228	A	0.1481	0.3421	C	4.763	0.02907	0.3344	ENSG00000215644	Unknown	0.2	0.1	0.2	0	0	0
GCGR	17	81811590	rs28454947	C	0.1481	0.3421	T	4.763	0.02907	0.3344	ENSG00000215644	LOW	0.2	0.1	0.2	0	0	0
GCGR	17	81812864	rs5384	T	0.1481	0.3421	C	4.763	0.02907	0.3344	ENSG00000215644	LOW	0.2	0.1	0.2	0	0	0
JPH3	16	87690232	rs34767155	C	0.1481	0.3421	T	4.763	0.02907	0.3344	ENSG00000154118	LOW	1.8	0.9	3.4	44	9.9	0
LRRN2	1	204617919	rs11588857	A	0.1481	0.3421	G	4.763	0.02907	0.3344	ENSG00000170382	MODERATE	3.8	0	0.2	0	0	0
LRRN2	1	204619012	rs3747630	A	0.1481	0.3421	G	4.763	0.02907	0.3344	ENSG00000170382	LOW	3.8	0	0.2	0	0	0
OAS1	12	112919404	rs1131476	G	0.1481	0.3421	A	4.763	0.02907	0.3344	ENSG00000089127	MODERATE	4.2	0	0.2	0.2	0.9	0
OAS1	12	112919432	rs1051042	G	0.1481	0.3421	C	4.763	0.02907	0.3344	ENSG00000089127	MODERATE	4.2	0	0.2	0.2	0.9	0
OAS3	12	112938583	rs1859330	G	0.1481	0.3421	A	4.763	0.02907	0.3344	ENSG00000111331	MODERATE	3	0.5	0.2	6.1	5.9	0
OAS3	12	112938647	rs1859329	C	0.1481	0.3421	T	4.763	0.02907	0.3344	ENSG00000111331	LOW	3	0.5	0.2	6.1	5.9	0
SLIT1	10	97059560	rs2817676	A	0.1481	0.3421	G	4.763	0.02907	0.3344	ENSG00000187122	MODERATE	2	3.4	1.4	27.2	15.4	0
SMG6	17	2299881	rs1885986	G	0.1481	0.3421	C	4.763	0.02907	0.3344	ENSG00000070366	MODERATE	39.2	51.6	47.3	17.3	25.4	0
TIMP2	17	78870935	rs2277698	T	0.1481	0.3421	C	4.763	0.02907	0.3344	ENSG00000035862	LOW	51.7	5.9	4.5	113.2	344.4	1
ABHD8	19	17301409	rs3745186	T	0.09259	0.2632	C	4.755	0.02921	0.2857	ENSG00000127220	MODERATE	19.6	18.4	1.4	114.8	221.4	0
ACKR1	1	159205564	rs12075	A	0.09259	0.2632	G	4.755	0.02921	0.2857	ENSG00000213088	MODERATE	21.6	0.2	0.4	1.6	2	0
ADRA1D	20	4248571	rs3803964	A	0.09259	0.2632	G	4.755	0.02921	0.2857	ENSG00000171873	LOW	1.5	0	0.4	0	0	0
ANO8	19	17328225	rs3745191	T	0.09259	0.2632	C	4.755	0.02921	0.2857	ENSG00000074855	LOW	3.4	0.2	0.9	0.1	0	0
APBB3	5	140560648	rs250431	G	0.09259	0.2632	A	4.755	0.02921	0.2857	ENSG00000113108	LOW	11.8	8.4	6	48.3	31.3	0
CCDC50	3	191375291	rs2028573	G	0.09259	0.2632	A	4.755	0.02921	0.2857	ENSG00000152492	LOW	18.7	66.3	24.9	150	71.8	0
CCR7	17	40558855	rs588019	A	0.09259	0.2632	G	4.755	0.02921	0.2857	ENSG00000126353	Unknown	1.2	0.2	0.5	0.1	0	0
CEP131	17	81192584	rs3744150	T	0.09259	0.2632	C	4.755	0.02921	0.2857	ENSG00000141577	LOW	23.7	13.7	13.2	10.9	14.4	1
DNAJC7	17	41994952	rs6503679	G	0.09259	0.2632	A	4.755	0.02921	0.2857	ENSG00000168259	Unknown	25.2	75.7	114.1	64.8	35.7	0
DOCK5	8	25302369	rs907157	A	0.09259	0.2632	G	4.755	0.02921	0.2857	ENSG00000147459	LOW	7.8	0.7	5.5	0.8	2.6	0
FRMD3	9	83248259	rs4877747	A	0.09259	0.2632	C	4.755	0.02921	0.2857	ENSG00000172159	MODERATE	6.1	1.6	1.4	112.3	100	0
GFRA1	10	116089842	rs2072276	C	0.09259	0.2632	T	4.755	0.02921	0.2857	ENSG00000151892	MODERATE	5.3	0.1	0.4	9.5	8.3	0
ICE1	5	5489270	rs16900247	A	0.09259	0.2632	G	4.755	0.02921	0.2857	ENSG00000164151	LOW	10.7	30.9	45.8	4.4	4.5	0
ITGB3	17	47287174	rs5919	C	0.09259	0.2632	T	4.755	0.02921	0.2857	ENSG00000259207	LOW	2.6	0	2.3	2.7	4.1	0
KCNK9	8	139618747	rs2615374	A	0.09259	0.2632	G	4.755	0.02921	0.2857	ENSG00000169427	LOW	0.5	0	0.3	1	4.6	0
KIAA1522	1	32765779	rs6694085	G	0.09259	0.2632	T	4.755	0.02921	0.2857	ENSG00000162522	MODERATE	2.9	1.8	2.5	3.6	3.6	0
KIAA1522	1	32765802	rs6702519	T	0.09259	0.2632	G	4.755	0.02921	0.2857	ENSG00000162522	LOW	2.9	1.8	2.5	3.6	3.6	0
KLHL17	1	963087	rs41285808	T	0.09259	0.2632	C	4.755	0.02921	0.2857	ENSG00000187961	LOW	9.8	3.7	5.5	1.1	1.5	0
MYO1F	19	8527323	rs2967774	G	0.09259	0.2632	A	4.755	0.02921	0.2857	ENSG00000142347	Unknown	1.3	2.7	2.1	5.2	3.6	0
SCML4	6	107705198	rs1546961	A	0.09259	0.2632	C	4.755	0.02921	0.2857	ENSG00000146285	Unknown	10.4	1.1	0.5	71.9	104.1	0
SLC4A9	5	140365569	rs6860077	T	0.09259	0.2632	C	4.755	0.02921	0.2857	ENSG00000113073	LOW	0.4	0.9	0.7	0	0	0
SRA1	5	140557395	rs250427	A	0.09259	0.2632	G	4.755	0.02921	0.2857	ENSG00000213523	Unknown	6.8	45	29.2	75.5	108.8	0
THRAP3	1	36286551	rs2242428	T	0.09259	0.2632	C	4.755	0.02921	0.2857	ENSG00000054118	LOW	23.8	132.9	116	5.3	7.8	0
TRIP4	15	64418628	rs4776494	C	0.09259	0.2632	T	4.755	0.02921	0.2857	ENSG00000103671	LOW	15	19.3	19.2	14.3	1.8	0
ZNF627	19	11597546	rs11551815	T	0.09259	0.2632	C	4.755	0.02921	0.2857	ENSG00000198551	Unknown	12.1	14.4	3.9	6	2.4	0
ZNF627	19	11597649	rs72997090	C	0.09259	0.2632	G	4.755	0.02921	0.2857	ENSG00000198551	Unknown	12.1	14.4	3.9	6	2.4	0
ACP4	19	50794568	rs55716643	G	0.2778	0.5	A	4.728	0.02968	0.3846	ENSG00000142513	MODERATE	4	0	0	0	0	0
ACP4	19	50794568	rs55716643	G	0.2778	0.5	A	4.728	0.02968	0.3846	ENSG00000142513	MODERATE	4	0	0	0	0	0
ACP4	19	50794569	rs55735528	C	0.2778	0.5	A	4.728	0.02968	0.3846	ENSG00000142513	MODERATE	4	0	0	0	0	0
ACP4	19	50794569	rs55735528	C	0.2778	0.5	A	4.728	0.02968	0.3846	ENSG00000142513	MODERATE	4	0	0	0	0	0
C19orf48	19	50798138	rs4801853	C	0.2778	0.5	T	4.728	0.02968	0.3846	ENSG00000167747	MODERATE	19.8	27.2	39.4	6.7	12.6	0
C19orf48	19	50798199	rs4802741	G	0.2778	0.5	A	4.728	0.02968	0.3846	ENSG00000167747	MODERATE	19.8	27.2	39.4	6.7	12.6	0
COL6A3	2	237324840	rs13032404	A	0.2778	0.5	G	4.728	0.02968	0.3846	ENSG00000163359	Unknown	25.8	1.2	1	4.6	4	0
DSPP	4	87615305	rs141186173	T	0.2778	0.5	TAGTAGTGAC	4.728	0.02968	0.3846	ENSG00000152591	MODERATE	0.4	0	0	0	0	0
DSPP	4	87616268	rs111205185	C	0.2778	0.5	T	4.728	0.02968	0.3846	ENSG00000152591	LOW	0.4	0	0	0	0	0
EGFR	7	55153962	rs4947986	G	0.2778	0.5	A	4.728	0.02968	0.3846	ENSG00000146648	Unknown	5.5	1.6	2.7	4.6	2.2	0
ENTPD4	8	23437248	rs2272641	C	0.2778	0.5	T	4.728	0.02968	0.3846	ENSG00000197217	MODERATE	18.7	20.7	21.1	6.9	15.7	0
IL4I1	19	49896127	rs546014086	GC	0.2778	0.5	G	4.728	0.02968	0.3846	ENSG00000104951	Unknown	48.8	11.9	2.5	52	11.1	0
KANK3	19	8334744	rs710949	A	0.2778	0.5	G	4.728	0.02968	0.3846	ENSG00000186994	LOW	2.5	1.1	3.1	4	4.1	0
KLHDC4	16	87755258	rs2303771	A	0.2778	0.5	G	4.728	0.02968	0.3846	ENSG00000104731	MODERATE	26.6	19.4	11.7	50.2	59.9	0
NPR2	9	35792426	rs2228580	C	0.2778	0.5	T	4.728	0.02968	0.3846	ENSG00000159899	LOW	5.5	2.8	2	0.1	0	1
NPR2	9	35802586	rs5812	T	0.2778	0.5	C	4.728	0.02968	0.3846	ENSG00000159899	LOW	5.5	2.8	2	0.1	0	1
PGGHG	11	290891	rs72636977	C	0.2778	0.5	T	4.728	0.02968	0.3846	ENSG00000142102	LOW	2.3	0	0	0	0	0
PM20D1	1	205843784	rs7518979	G	0.2778	0.5	A	4.728	0.02968	0.3846	ENSG00000162877	MODERATE	0.2	0	0	0	0	0
TMPRSS3	21	42372760	rs13047838	T	0.2778	0.5	C	4.728	0.02968	0.3846	ENSG00000160183	Unknown	0.2	0	0	1.3	0.4	0
CEACAM6	19	41756661	rs1805223	A	0.1296	0.3158	G	4.717	0.02987	0.3227	ENSG00000086548	LOW	0.3	0	0	0	0	0
CFAP57	1	43234299	rs2484714	A	0.1296	0.3158	G	4.717	0.02987	0.3227	ENSG00000243710	LOW	29.2	18.7	3.3	22.1	21.6	0
LRRC4	7	128029804	rs3823994	T	0.1296	0.3158	A	4.717	0.02987	0.3227	ENSG00000128594	LOW	6.3	4.7	4.8	4.3	0	0
METTL22	16	8635267	rs2302607	A	0.1296	0.3158	G	4.717	0.02987	0.3227	ENSG00000067365	MODERATE	27.8	22.1	12.9	86.1	289.3	0
PARVG	22	44198704	rs139152	G	0.1296	0.3158	C	4.717	0.02987	0.3227	ENSG00000138964	LOW	1.7	0.7	0.9	3.6	1.8	0
PIK3C2A	11	17150586	rs2302511	T	0.1296	0.3158	C	4.717	0.02987	0.3227	ENSG00000011405	LOW	19.4	36.4	15.5	21.3	12	0
PLPPR5	1	98953091	rs309087	C	0.1296	0.3158	G	4.717	0.02987	0.3227	ENSG00000117598	LOW	5.5	0	0.4	0.8	0.4	0
RNF223	1	1071823	rs4633229	A	0.1296	0.3158	G	4.717	0.02987	0.3227	ENSG00000237330	LOW	0.1	0	0	0	0	0
SLC24A5	15	48134287	rs1426654	A	0.1296	0.3158	G	4.717	0.02987	0.3227	ENSG00000188467	MODERATE	3	0	0.1	16.5	3.8	0
XDH	2	31347510	rs1366813	T	0.1296	0.3158	C	4.717	0.02987	0.3227	ENSG00000158125	Unknown	0.2	0	0.1	0.2	0	0
XDH	2	31348375	rs13415401	G	0.1296	0.3158	C	4.717	0.02987	0.3227	ENSG00000158125	Unknown	0.2	0	0.1	0.2	0	0
XDH	2	31348920	rs1884725	A	0.1296	0.3158	G	4.717	0.02987	0.3227	ENSG00000158125	LOW	0.2	0	0.1	0.2	0	0
ZNF350	19	51964950	rs2278415	A	0.1296	0.3158	T	4.717	0.02987	0.3227	ENSG00000256683	MODERATE	8.1	7.9	5.3	8.8	1.5	0
CCDC110	4	185458581	rs6827370	C	0.1111	0.2895	T	4.71	0.02998	0.3068	ENSG00000168491	MODERATE	49.2	151.8	4.1	458.9	84.6	0
CDH17	8	94148874	rs35792427	A	0.1111	0.2895	G	4.71	0.02998	0.3068	ENSG00000079112	LOW	0.3	0	0	0.6	0	0
CHKB	22	50600888	rs75209192	T	0.1111	0.2895	C	4.71	0.02998	0.3068	ENSG00000100288	Unknown	19.9	11.1	8.7	9.1	21.1	0
CNP	17	41966789	rs4432296	C	0.1111	0.2895	T	4.71	0.02998	0.3068	ENSG00000173786	Unknown	4.6	3.9	13	1	2.8	0
EPHA8	1	22589260	rs606002	C	0.1111	0.2895	T	4.71	0.02998	0.3068	ENSG00000070886	MODERATE	3.5	0	0.7	2.5	3.9	0
GRB10	7	50593090	rs3807550	A	0.1111	0.2895	G	4.71	0.02998	0.3068	ENSG00000106070	LOW	11.4	1.4	19.2	134.4	152.5	0
GRB10	7	50605332	rs4947710	T	0.1111	0.2895	C	4.71	0.02998	0.3068	ENSG00000106070	LOW	11.4	1.4	19.2	134.4	152.5	0
KLHL11	17	41854727	rs3744782	G	0.1111	0.2895	A	4.71	0.02998	0.3068	ENSG00000178502	LOW	25	2.6	2	91.3	33.4	0
KRT84	12	52380451	rs951773	A	0.1111	0.2895	G	4.71	0.02998	0.3068	ENSG00000161849	MODERATE	0.1	0	0	0	0	0
MEP1A	6	46825438	rs6920863	A	0.1111	0.2895	G	4.71	0.02998	0.3068	ENSG00000112818	LOW	0.3	0	0.2	5.8	4.7	0
OAS2	12	112987349	rs1293767	C	0.1111	0.2895	G	4.71	0.02998	0.3068	ENSG00000111335	MODERATE	2.2	0	0.1	0.6	0.7	0
OAS3	12	112949145	rs2285932	T	0.1111	0.2895	C	4.71	0.02998	0.3068	ENSG00000111331	LOW	3	0.5	0.2	6.1	5.9	0
OPA1	3	193666414	rs10937595	A	0.1111	0.2895	T	4.71	0.02998	0.3068	ENSG00000198836	Unknown	7.6	11.3	15	7.2	10.2	0
PLEKHH2	2	43704037	rs4953002	C	0.1111	0.2895	T	4.71	0.02998	0.3068	ENSG00000152527	LOW	4.2	4.3	6.1	1.3	2.5	0
RGS11	16	269512	rs739999	G	0.1111	0.2895	A	4.71	0.02998	0.3068	ENSG00000076344	MODERATE	0.9	0.4	1.1	0	0	0
SLC52A1	17	5033677	rs346821	A	0.1111	0.2895	G	4.71	0.02998	0.3068	ENSG00000132517	MODERATE	0.7	0.9	0.9	0.1	0	0
STPG2	4	98128442	rs17558193	G	0.1111	0.2895	A	4.71	0.02998	0.3068	ENSG00000163116	MODERATE	11.1	2.6	0.9	1.3	0.6	0
TOGARAM2	2	29051864	rs7577483	T	0.1111	0.2895	G	4.71	0.02998	0.3068	ENSG00000189350	MODERATE	3.2	0	0	0	0	0
XAB2	19	7629507	rs4134809	A	0.1111	0.2895	G	4.71	0.02998	0.3068	ENSG00000076924	LOW	30.2	34.6	47.5	26.4	13.5	0
YARS	1	32791283	rs1765223	A	0.1111	0.2895	C	4.71	0.02998	0.3068	ENSG00000134684	Unknown	20.9	26.7	19.4	14.4	12.4	0
ZNF57	19	2917188	rs2288959	T	0.1111	0.2895	C	4.71	0.02998	0.3068	ENSG00000171970	LOW	26.4	4.1	11.5	74.9	28.7	0
ZNF57	19	2917614	rs10410539	T	0.1111	0.2895	C	4.71	0.02998	0.3068	ENSG00000171970	MODERATE	26.4	4.1	11.5	74.9	28.7	0
ZNF57	19	2917614	rs10410539	T	0.1111	0.2895	C	4.71	0.02998	0.3068	ENSG00000171970	LOW	26.4	4.1	11.5	74.9	28.7	0
OR6C1	12	55321335	rs7132916	G	0.2222	0.4412	A	4.703	0.03011	0.3619	ENSG00000205330	MODERATE	0.3	0	0	0	0	0
AC090517.4	15	56666830	rs28620278	C	0.4038	0.6389	T	4.701	0.03015	0.3829	ENSG00000285253	MODERATE	5.1	0	0	0	0	0
SLC38A2	12	46364711	rs2307061	A	0.1111	0.2941	G	4.697	0.03021	0.3	ENSG00000134294	Unknown	19.7	7.2	14.7	4.2	5	0
GLIPR1L2	12	75423034	rs144850646	GACA	0.3077	0.1111	G	4.681	0.0305	3.556	ENSG00000180481	MODERATE	44	290.6	16.8	154.8	14.7	0
IFI16	1	159054878	rs6940	T	0.05556	0.2059	A	4.681	0.0305	0.2269	ENSG00000163565	MODERATE	14.2	2.6	1.9	4	4.9	0
TRPM6	9	74763166	rs45616231	A	0.05556	0.2059	G	4.681	0.0305	0.2269	ENSG00000119121	Unknown	1.7	1.5	2.3	2.5	0.4	0
ANKRD22	10	88826062	rs7893917	G	0.3519	0.5789	A	4.656	0.03094	0.3948	ENSG00000152766	LOW	0.3	0	0	0	0	0
GFRA2	8	21693288	rs1128397	T	0.3519	0.5789	A	4.656	0.03094	0.3948	ENSG00000168546	MODERATE	6.7	1.2	1.9	39.8	217.5	0
HTR3D	3	184038954	rs55674402	T	0.3519	0.5789	C	4.656	0.03094	0.3948	ENSG00000186090	LOW	0.8	0	0	0	0	0
KDM4C	9	7076463	rs1570512	G	0.3519	0.5789	A	4.656	0.03094	0.3948	ENSG00000107077	Unknown	10.4	5.4	3.7	73.8	64.8	0
MEOX2	7	15612443	rs2237493	G	0.3519	0.5789	T	4.656	0.03094	0.3948	ENSG00000106511	MODERATE	7.6	0	0.2	0.2	0	0
POLRMT	19	619021	rs14155	G	0.3519	0.5789	C	4.656	0.03094	0.3948	ENSG00000099821	LOW	32.1	30.7	84.7	31.3	63.9	0
POLRMT	19	619574	rs10853990	T	0.3519	0.5789	G	4.656	0.03094	0.3948	ENSG00000099821	Unknown	32.1	30.7	84.7	31.3	63.9	0
POLRMT	19	625198	rs1056766	A	0.3519	0.5789	G	4.656	0.03094	0.3948	ENSG00000099821	LOW	32.1	30.7	84.7	31.3	63.9	0
PRDM12	9	130681543	rs12004652	T	0.3519	0.5789	C	4.656	0.03094	0.3948	ENSG00000130711	LOW	0.7	0.1	0.2	0	0	0
SRD5A1	5	6633666	rs248793	C	0.3519	0.5789	G	4.656	0.03094	0.3948	ENSG00000145545	LOW	2.7	2.7	2.6	7.8	1.9	0
TNKS	8	9706927	rs7006985	A	0.3519	0.5789	G	4.656	0.03094	0.3948	ENSG00000173273	LOW	26.3	30.7	13.5	118.1	58.4	0
TNNT3	11	1938477	rs4727	T	0.3519	0.5789	C	4.656	0.03094	0.3948	ENSG00000130595	LOW	0.4	0	0.1	0.3	0.9	0
WDR62	19	36099427	rs2285745	T	0.3519	0.5789	C	4.656	0.03094	0.3948	ENSG00000075702	MODERATE	88.4	70.1	17	29.4	32.8	0
AIPL1	17	6433927	rs12449580	G	0.4259	0.2105	C	4.632	0.03138	2.782	ENSG00000129221	MODERATE	3.3	0.2	0	7.5	1	0
CDH15	16	89193585	rs3815615	A	0.4259	0.2105	G	4.632	0.03138	2.782	ENSG00000129910	LOW	0.3	1.6	4.3	0.1	0.4	0
EXPH5	11	108510520	rs2640779	C	0.4259	0.2105	T	4.632	0.03138	2.782	ENSG00000110723	MODERATE	1.7	1.1	0.2	6.2	1.6	0
EXPH5	11	108539057	rs2640785	T	0.4259	0.2105	A	4.632	0.03138	2.782	ENSG00000110723	MODERATE	1.7	1.1	0.2	6.2	1.6	0
NOTCH4	6	32220606	rs422951	C	0.4259	0.2105	T	4.632	0.03138	2.782	ENSG00000204301	MODERATE	2	4.2	1.6	31.8	26.3	0
PIK3CG	7	106884244	rs2230460	T	0.4259	0.2105	C	4.632	0.03138	2.782	ENSG00000105851	LOW	7.6	6.2	3.1	26.6	12.8	1
POLR1B	2	112549250	rs62158585	G	0.4259	0.2105	A	4.632	0.03138	2.782	ENSG00000125630	Unknown	15.7	9.5	7.5	133.9	29.4	0
PTPRN2	7	158167187	rs1130497	T	0.4259	0.2105	C	4.632	0.03138	2.782	ENSG00000155093	LOW	2.2	41.6	11.7	35.1	13.1	0
PTPRN2	7	158167203	rs1130496	T	0.4259	0.2105	C	4.632	0.03138	2.782	ENSG00000155093	MODERATE	2.2	41.6	11.7	35.1	13.1	0
TNFRSF10B	8	23027818	rs2293400	T	0.4259	0.2105	A	4.632	0.03138	2.782	ENSG00000120889	Unknown	7.8	0.2	2	0.2	1.5	0
WDR18	19	990185	rs10409367	C	0.4259	0.2105	G	4.632	0.03138	2.782	ENSG00000065268	Unknown	15.2	34.1	29.9	27.4	25.5	0
NF1	17	31218969	rs67472948	AT	0.5926	0.3611	A	4.63	0.03142	2.573	ENSG00000196712	Unknown	15.4	28.2	25.6	149	70	0
CCDC102B	18	68874769	rs745894	T	0.1852	0.02941	G	4.629	0.03144	7.5	ENSG00000150636	MODERATE	4.3	1.6	2.7	113.6	49	0
SLC4A4	4	71255446	rs4694388	G	0.463	0.2353	A	4.614	0.03171	2.802	ENSG00000080493	Unknown	0.7	0.1	0.4	6.6	1	0
CD99	23	2714441	23:2714441	T	0.1875	0.625	C	4.594	0.03209	0.1385	ENSG00000002586	LOW	23.3	17.9	45.6	5.6	13.6	0
IL2RA	10	6024232	rs12358961	A	0.2778	0.5	T	4.593	0.0321	0.3846	ENSG00000134460	Unknown	0.4	0	0	0	0	0
OR6C70	12	55469597	rs10747756	A	0.1852	0.3889	G	4.583	0.03228	0.3571	ENSG00000184954	MODERATE	0.4	0	0	0	0	0
OR6C76	12	55426337	rs6581046	C	0.1852	0.3889	T	4.583	0.03228	0.3571	ENSG00000185821	LOW	0	0	0	0	0	0
TM9SF3	10	96528035	rs12779720	T	0.2222	0.05556	G	4.568	0.03258	4.857	ENSG00000077147	LOW	15.4	44.1	44.5	13.2	9.5	0
ZFP28	19	56550678	rs1990575	T	0.2222	0.05556	C	4.568	0.03258	4.857	ENSG00000196867	MODERATE	5.1	3.8	5.3	2.4	1.4	0
MAMLD1	23	150512284	rs2070779	T	0.2222	0.5263	C	4.546	0.03299	0.2571	ENSG00000013619	LOW	15.3	0	0.4	1.1	2.4	0
GK	23	30697710	rs2035432	C	0.07407	0.3158	T	4.535	0.0332	0.1733	ENSG00000198814	Unknown	2	9.9	1.5	39.8	23.1	0
ACP7	19	39101498	rs691273	T	0.1667	0.02632	C	4.535	0.03321	7.4	ENSG00000183760	LOW	0.4	0	0	0	0	0
ACSM6	10	95194603	rs11188225	A	0.1667	0.02632	T	4.535	0.03321	7.4	ENSG00000173124	MODERATE	0.3	0	0	1.9	0	0
ACVR1	2	157780398	rs2227861	G	0.1667	0.02632	A	4.535	0.03321	7.4	ENSG00000115170	LOW	8.8	0.5	2.5	0.5	1.1	0
ADO	10	62805132	rs2236295	T	0.1667	0.02632	G	4.535	0.03321	7.4	ENSG00000181915	MODERATE	36.1	31.9	8.3	143	211.6	0
AGPAT2	9	136687306	rs201504151	CCAG	0.1667	0.02632	C	4.535	0.03321	7.4	ENSG00000169692	MODERATE	5.2	1.1	36.6	138.9	271	0
ATXN7L2	1	109488323	rs1144593	G	0.1667	0.02632	A	4.535	0.03321	7.4	ENSG00000162650	Unknown	8.8	3.8	3.8	1.8	0	0
CBR1	21	36070334	rs25678	C	0.1667	0.02632	G	4.535	0.03321	7.4	ENSG00000159228	LOW	5.7	4.2	11.3	5.9	2.9	0
CHD5	1	6155676	rs12074369	G	0.1667	0.02632	C	4.535	0.03321	7.4	ENSG00000116254	LOW	16.4	3.4	17	202.3	67.4	0
DBF4B	17	44708845	rs61749923	C	0.1667	0.02632	G	4.535	0.03321	7.4	ENSG00000161692	Unknown	10.9	36.9	11.3	8.1	5.5	0
DNAH17	17	78427016	rs2271613	G	0.1667	0.02632	A	4.535	0.03321	7.4	ENSG00000187775	LOW	39.4	16.2	0.5	36.7	24.9	1
EVL	14	100097606	rs3206354	A	0.1667	0.02632	G	4.535	0.03321	7.4	ENSG00000196405	LOW	13.2	13.4	26.7	2.9	8.6	0
EVL	14	100143651	rs140228534	G	0.1667	0.02632	GGGCTGCACTGGTCAT	4.535	0.03321	7.4	ENSG00000196405	Unknown	13.2	13.4	26.7	2.9	8.6	0
EVL	14	100143651	rs140228534	G	0.1667	0.02632	GGGCTGCACTGGTCAT	4.535	0.03321	7.4	ENSG00000196405	Unknown	13.2	13.4	26.7	2.9	8.6	0
GIGYF2	2	232847538	rs12328151	A	0.1667	0.02632	G	4.535	0.03321	7.4	ENSG00000204120	LOW	53.4	92.6	88.6	342.4	441.2	0
IDH2	15	90084384	rs60147683	C	0.1667	0.02632	T	4.535	0.03321	7.4	ENSG00000182054	Unknown	1.2	0.5	4.5	4.7	2.5	0
KIF17	1	20664780	rs56070322	A	0.1667	0.02632	G	4.535	0.03321	7.4	ENSG00000117245	Unknown	19.4	1.5	4.2	35.8	60.3	0
KRT23	17	40936483	rs34861030	A	0.1667	0.02632	C	4.535	0.03321	7.4	ENSG00000108244	MODERATE	9.1	29.7	0.7	47.4	5.4	0
MDN1	6	89781352	rs778902072	C	0.1667	0.02632	CA	4.535	0.03321	7.4	ENSG00000112159	Unknown	14	21.7	50	6	2.5	0
NLE1	17	35137845	rs7215209	C	0.1667	0.02632	T	4.535	0.03321	7.4	ENSG00000073536	MODERATE	7.2	3.6	5.3	0.6	4.7	0
NOTCH1	9	136515972	rs3125006	A	0.1667	0.02632	G	4.535	0.03321	7.4	ENSG00000148400	Unknown	4.1	0.2	3.2	0.3	0	0
PCBP3	21	45935326	rs3827269	C	0.1667	0.02632	T	4.535	0.03321	7.4	ENSG00000183570	Unknown	20.5	25	12	29.4	60.8	0
PLPPR5	1	98892986	rs55842403	T	0.1667	0.02632	C	4.535	0.03321	7.4	ENSG00000117598	Unknown	5.5	0	0.4	0.8	0.4	0
PMPCA	9	136417019	rs3812581	T	0.1667	0.02632	C	4.535	0.03321	7.4	ENSG00000165688	LOW	23.2	32.8	39.5	19.7	12.4	0
POC5	5	75712368	rs2047059	C	0.1667	0.02632	T	4.535	0.03321	7.4	ENSG00000152359	Unknown	25.5	29.3	15.1	63.9	39.9	0
SAMD4A	14	54736985	rs10133272	T	0.1667	0.02632	G	4.535	0.03321	7.4	ENSG00000020577	Unknown	44.6	12.7	7.2	1164.1	1577.3	0
SEL1L2	20	13849491	rs2073290	C	0.1667	0.02632	A	4.535	0.03321	7.4	ENSG00000101251	MODERATE	13.7	15.6	4.2	138.6	119.6	0
SLC4A7	3	27437408	rs2029618	G	0.1667	0.02632	A	4.535	0.03321	7.4	ENSG00000033867	LOW	6.1	32.4	21.7	6.7	5.9	0
SORT1	1	109342153	rs2228604	T	0.1667	0.02632	G	4.535	0.03321	7.4	ENSG00000134243	LOW	21.6	51.1	20.4	53.4	56.4	0
SORT1	1	109354481	rs11142	A	0.1667	0.02632	G	4.535	0.03321	7.4	ENSG00000134243	LOW	21.6	51.1	20.4	53.4	56.4	0
TARS2	1	150498681	rs12023021	A	0.1667	0.02632	T	4.535	0.03321	7.4	ENSG00000143374	Unknown	10.7	15.4	11.1	0.9	2.1	0
TARS2	1	150498681	rs12023021	A	0.1667	0.02632	T	4.535	0.03321	7.4	ENSG00000143374	Unknown	10.7	15.4	11.1	0.9	2.1	0
TBC1D22B	6	37282336	rs195753	A	0.1667	0.02632	G	4.535	0.03321	7.4	ENSG00000065491	LOW	19.9	5.5	5.1	4.4	2.9	0
USF3	3	113655786	rs2290477	A	0.1667	0.02632	C	4.535	0.03321	7.4	ENSG00000176542	MODERATE	4.8	9.5	3.9	4.6	9.1	0
UTP18	17	51260896	rs14180	T	0.1667	0.02632	C	4.535	0.03321	7.4	ENSG00000011260	LOW	42.5	115.2	106.7	146.3	145.5	0
XKR3	22	16784234	rs5748623	A	0.1667	0.02632	C	4.535	0.03321	7.4	ENSG00000172967	MODERATE	13.5	1.1	0.5	93.9	6.4	0
ZNF438	10	30857686	rs16932010	C	0.1667	0.02632	T	4.535	0.03321	7.4	ENSG00000183621	HIGH	10.1	6.4	6.4	9.5	5.7	0
FGL1	8	17885511	rs484373	G	0.2593	0.4737	A	4.521	0.03349	0.3889	ENSG00000104760	MODERATE	0.3	0.7	0.5	35.8	19	0
G6PC2	2	168907666	rs492594	G	0.2593	0.4737	C	4.521	0.03349	0.3889	ENSG00000152254	MODERATE	0.5	0	0	5.5	1.1	0
MAP3K10	19	40214172	rs3746005	C	0.2593	0.4737	T	4.521	0.03349	0.3889	ENSG00000130758	LOW	6.6	2.6	1.7	2.6	6.5	0
MUC16	19	8886513	rs111427194	TGGGAGA	0.2593	0.4737	T	4.521	0.03349	0.3889	ENSG00000181143	Unknown	0.7	0.2	0	11.7	12.8	0
TP63	3	189873035	rs9840359	C	0.2593	0.4737	G	4.521	0.03349	0.3889	ENSG00000073282	Unknown	1.2	0.3	2.6	0.7	0	1
TP63	3	189873035	rs9840359	C	0.2593	0.4737	G	4.521	0.03349	0.3889	ENSG00000073282	Unknown	1.2	0.3	2.6	0.7	0	1
TTF2	1	117075083	rs998532	A	0.2593	0.4737	G	4.521	0.03349	0.3889	ENSG00000116830	MODERATE	6.3	6.6	9.3	5.9	5.4	0
TTF2	1	117075445	rs1289673	C	0.2593	0.4737	T	4.521	0.03349	0.3889	ENSG00000116830	LOW	6.3	6.6	9.3	5.9	5.4	0
ZNF566	19	36449858	rs2967532	T	0.2593	0.4737	G	4.521	0.03349	0.3889	ENSG00000186017	LOW	5.1	6.5	4.2	1.7	0.4	0
HS6ST3	13	96091101	13:96091101	C	0.2115	0.05263	A	4.486	0.03417	4.829	ENSG00000185352	MODERATE	0.1	0.1	1.5	0.3	0.7	0
C20orf96	20	279177	rs6035541	A	0.4074	0.6316	G	4.483	0.03422	0.401	ENSG00000196476	LOW	23.4	50.9	45.4	80	25.9	0
DDX4	5	55786646	rs957459	C	0.5926	0.3684	T	4.483	0.03422	2.494	ENSG00000152670	LOW	60.4	312.4	73.7	435.1	140.2	1
DSE	6	116278502	rs9400897	C	0.5926	0.3684	T	4.483	0.03422	2.494	ENSG00000111817	Unknown	10.9	2.6	5.1	39.9	19.2	0
HR	8	22127137	rs12675745	A	0.5926	0.3684	G	4.483	0.03422	2.494	ENSG00000168453	LOW	5.2	0	0.3	0.1	1.1	0
KIAA1671	22	25181721	rs763279	A	0.4074	0.6316	G	4.483	0.03422	0.401	ENSG00000197077	LOW	4.6	5.8	7.1	2	2.6	0
KRTAP12-2	21	44666460	rs2838622	G	0.4074	0.6316	A	4.483	0.03422	0.401	ENSG00000221864	MODERATE	0.1	0	0	0	0	0
KRTAP12-2	21	44666801	rs7275281	G	0.5926	0.3684	C	4.483	0.03422	2.494	ENSG00000221864	MODERATE	0.1	0	0	0	0	0
KRTAP12-2	21	44666801	rs7275281	G	0.5926	0.3684	C	4.483	0.03422	2.494	ENSG00000221864	MODERATE	0.1	0	0	0	0	0
KRTAP12-2	21	44666802	rs7276859	A	0.5926	0.3684	G	4.483	0.03422	2.494	ENSG00000221864	MODERATE	0.1	0	0	0	0	0
KRTAP12-2	21	44666802	rs7276859	A	0.5926	0.3684	G	4.483	0.03422	2.494	ENSG00000221864	MODERATE	0.1	0	0	0	0	0
LOXL2	8	23333428	rs1010156	C	0.5926	0.3684	T	4.483	0.03422	2.494	ENSG00000134013	LOW	4.1	0.9	0.9	0.5	0	0
NEIL3	4	177353411	rs2048074	A	0.4074	0.6316	G	4.483	0.03422	0.401	ENSG00000109674	LOW	3.5	1.9	3	0	0	0
NEIL3	4	177353540	rs10007075	T	0.4074	0.6316	G	4.483	0.03422	0.401	ENSG00000109674	LOW	3.5	1.9	3	0	0	0
P3H1	1	42747828	rs3738499	C	0.5926	0.3684	T	4.483	0.03422	2.494	ENSG00000117385	Unknown	13.1	21.8	11.1	16.8	7.5	0
PAK5	20	9562975	rs2297345	C	0.5926	0.3684	T	4.483	0.03422	2.494	ENSG00000101349	MODERATE	1	0	0	0	0	0
POLG	15	89321085	rs2307433	G	0.5926	0.3684	GCTAC	4.483	0.03422	2.494	ENSG00000140521	Unknown	12.4	7.4	12.9	0.9	1.1	1
PRRC2A	6	31635190	rs1046089	G	0.4074	0.6316	A	4.483	0.03422	0.401	ENSG00000204469	MODERATE	46.3	66.6	44.4	40.5	13.8	0
RAG1	11	36575763	rs2227973	G	0.5926	0.3684	A	4.483	0.03422	2.494	ENSG00000166349	MODERATE	0.9	1.2	0.7	1.7	1.3	1
SETX	9	132278281	rs11243704	T	0.4074	0.6316	C	4.483	0.03422	0.401	ENSG00000107290	Unknown	34.5	47.4	38	5.9	10.9	1
SYNM	15	99105607	rs1044356	A	0.4074	0.6316	G	4.483	0.03422	0.401	ENSG00000182253	LOW	1.5	3.7	11.9	7.1	3.4	0
TTN	2	178767983	rs2291313	T	0.4074	0.6316	C	4.483	0.03422	0.401	ENSG00000155657	Unknown	0.4	5.7	0.2	35.3	4.3	0
ZBTB7C	18	48029458	rs7231151	C	0.4074	0.6316	T	4.483	0.03422	0.401	ENSG00000184828	LOW	6.5	0.7	0.4	8.7	2.6	0
ZNF395	8	28348758	rs1046511	C	0.5926	0.3684	G	4.483	0.03422	2.494	ENSG00000186918	LOW	12.3	0.5	2.1	0.6	0.6	0
SLC30A9	4	42020447	rs15857	C	0.03704	0.1667	A	4.482	0.03426	0.1923	ENSG00000014824	LOW	8.8	11.7	14.9	3.9	6.9	0
OR8D4	11	123907279	rs7942047	T	0.3148	0.1176	C	4.464	0.03461	3.446	ENSG00000181518	MODERATE	0.6	0	0	0	0	0
B4GALNT2	17	49133067	rs7207842	A	0.4815	0.2632	G	4.464	0.03463	2.6	ENSG00000167080	LOW	0.7	0	0	0.5	0.4	0
CHDH	3	53823890	rs9001	G	0.4815	0.2632	T	4.464	0.03463	2.6	ENSG00000016391	MODERATE	4.5	3.3	1.9	21.5	28.5	0
CYBRD1	2	171554763	rs10455	A	0.4815	0.2632	G	4.464	0.03463	2.6	ENSG00000071967	MODERATE	20.1	0.9	1.3	0.9	2.1	0
DNAH3	16	21134327	rs11074483	T	0.4815	0.2632	C	4.464	0.03463	2.6	ENSG00000158486	LOW	6.2	0.9	5.3	28.8	11	0
LIPI	21	14186025	rs397517	A	0.4815	0.2632	G	4.464	0.03463	2.6	ENSG00000188992	LOW	1.4	0	0.1	1.1	0	0
PLG	6	160716747	rs14224	C	0.4815	0.2632	T	4.464	0.03463	2.6	ENSG00000122194	LOW	0	0.4	0	0.1	0	0
PLG	6	160718448	rs1130656	T	0.4815	0.2632	C	4.464	0.03463	2.6	ENSG00000122194	LOW	0	0.4	0	0.1	0	0
PPOX	1	161167053	rs2301287	G	0.4815	0.2632	C	4.464	0.03463	2.6	ENSG00000143224	Unknown	6.9	9.6	6.1	8.4	10	0
SPTA1	1	158661381	rs2518493	C	0.4815	0.2632	A	4.464	0.03463	2.6	ENSG00000163554	LOW	2.2	0	0	1.5	0	0
SRPK2	7	105145332	rs7780887	G	0.4815	0.2632	T	4.464	0.03463	2.6	ENSG00000135250	Unknown	69.3	237.2	50.3	1076.1	1865	0
WDR55	5	140668624	rs2251860	T	0.4815	0.2632	C	4.464	0.03463	2.6	ENSG00000120314	LOW	8	7.1	9.6	20.3	6.8	0
SERPINI2	3	167471819	rs17246389	C	0.1731	0.02778	A	4.459	0.03472	7.326	ENSG00000114204	MODERATE	0.1	0	0	0.7	0	0
DNAH8	6	38805517	rs874808	G	0.2778	0.5	A	4.452	0.03485	0.3846	ENSG00000124721	MODERATE	36	22.6	3.8	21.1	6.9	0
SACS	13	23331572	rs2737699	G	0.2778	0.5	A	4.452	0.03485	0.3846	ENSG00000151835	LOW	7.8	19.1	7	8.9	9.4	0
CA6	1	8970905	rs3737665	C	0.537	0.3158	T	4.419	0.03553	2.513	ENSG00000131686	LOW	0.1	0	0	0	0	0
DUOX1	15	45152320	rs1706804	G	0.537	0.3158	A	4.419	0.03553	2.513	ENSG00000137857	LOW	1	2.8	2.3	0.5	0	0
DUOX1	15	45153958	rs2458236	T	0.537	0.3158	C	4.419	0.03553	2.513	ENSG00000137857	MODERATE	1	2.8	2.3	0.5	0	0
GPR142	17	74372411	rs11658891	C	0.537	0.3158	T	4.419	0.03553	2.513	ENSG00000257008	LOW	0.1	0	0	0	0	0
GRIK4	11	120875165	rs2230297	T	0.537	0.3158	C	4.419	0.03553	2.513	ENSG00000149403	LOW	2	0.5	2.7	3.2	4.1	0
LRRN4	20	6052358	rs6117050	A	0.537	0.3158	G	4.419	0.03553	2.513	ENSG00000125872	MODERATE	0.8	0	0	0	0	0
LRRN4	20	6052379	rs1884643	C	0.537	0.3158	T	4.419	0.03553	2.513	ENSG00000125872	MODERATE	0.8	0	0	0	0	0
PDE9A	21	42769056	rs1045382	C	0.537	0.3158	T	4.419	0.03553	2.513	ENSG00000160191	LOW	1.5	0.4	0.7	0.3	1.7	0
PDE9A	21	42769062	rs3087994	C	0.537	0.3158	A	4.419	0.03553	2.513	ENSG00000160191	LOW	1.5	0.4	0.7	0.3	1.7	0
SYNGAP1	6	33435645	rs453590	T	0.537	0.3158	C	4.419	0.03553	2.513	ENSG00000197283	Unknown	8.7	7.1	6.7	4.4	1.1	0
ABCA13	7	48410560	rs17548783	T	0.3889	0.1842	C	4.413	0.03566	2.818	ENSG00000179869	LOW	4.2	1.5	3.2	7.8	3.6	0
ANK1	8	41728053	rs1872877	T	0.3889	0.1842	C	4.413	0.03566	2.818	ENSG00000029534	Unknown	0.3	0.2	0.7	6.6	2.4	1
ANTXRL	10	46330039	rs10906952	A	0.3889	0.1842	G	4.413	0.03566	2.818	ENSG00000274209	LOW	13.2	0.6	0.1	41.7	19	0
CNGB1	16	57915347	rs483053	G	0.3889	0.1842	A	4.413	0.03566	2.818	ENSG00000070729	Unknown	1.3	0.4	0.6	1.5	0	0
ELP3	8	28093153	rs2305451	T	0.3889	0.1842	C	4.413	0.03566	2.818	ENSG00000134014	Unknown	15	11.4	16.1	5.9	2.7	0
GAPDH	12	6534825	rs1136666	G	0.3889	0.1842	C	4.413	0.03566	2.818	ENSG00000111640	Unknown	36.4	429.6	390.5	583.7	1556.8	1
KAZN	1	14180562	rs10928050	G	0.3889	0.1842	A	4.413	0.03566	2.818	ENSG00000189337	MODERATE	4.1	0.1	4	4.5	5.8	0
MAP4K1	19	38595964	rs55922338	C	0.3889	0.1842	T	4.413	0.03566	2.818	ENSG00000104814	LOW	0.9	0.6	4.3	0	0	0
MMP14	14	22843714	rs2236307	C	0.3889	0.1842	T	4.413	0.03566	2.818	ENSG00000157227	LOW	26.3	0.9	0.7	0.4	0.7	0
MRPL43	10	100986746	rs2863095	T	0.3889	0.1842	C	4.413	0.03566	2.818	ENSG00000055950	LOW	28.6	138.2	73.5	53.4	31.5	0
NANS	9	98056788	rs3199064	G	0.3889	0.1842	T	4.413	0.03566	2.818	ENSG00000095380	Unknown	11.5	7.2	16.9	35.3	53.6	0
NAV1	1	201808440	rs2292822	G	0.3889	0.1842	C	4.413	0.03566	2.818	ENSG00000134369	MODERATE	9.6	0.4	2.1	1.7	2.2	0
PCNT	21	46353263	rs2249060	T	0.3889	0.1842	C	4.413	0.03566	2.818	ENSG00000160299	MODERATE	14.5	43.2	42.2	17.8	19.3	0
PIEZO2	18	10748605	rs8096037	A	0.3889	0.1842	T	4.413	0.03566	2.818	ENSG00000154864	LOW	0.9	0	0.4	23.3	8.6	0
RNPEP	1	201983470	rs56768485	A	0.3889	0.1842	G	4.413	0.03566	2.818	ENSG00000176393	MODERATE	21.2	15.7	8.2	4.4	3.8	0
SLC4A1	17	44251636	rs13306780	C	0.3889	0.1842	A	4.413	0.03566	2.818	ENSG00000004939	Unknown	0.3	0.9	0.4	0.5	0	0
SPG21	15	64981061	rs4776659	T	0.3889	0.1842	C	4.413	0.03566	2.818	ENSG00000090487	Unknown	26.8	36.9	53.7	5.4	8.1	0
TMBIM1	2	218282080	rs2292553	G	0.3889	0.1842	A	4.413	0.03566	2.818	ENSG00000135926	MODERATE	13.2	0.7	12.3	0.6	1.9	0
TSPAN32	11	2315988	rs12576824	A	0.3889	0.1842	G	4.413	0.03566	2.818	ENSG00000064201	Unknown	0.4	0	0	0.2	3.5	0
TWNK	10	100990864	rs3740485	T	0.3889	0.1842	C	4.413	0.03566	2.818	ENSG00000107815	Unknown	15	0	0	0	0	0
TWNK	10	100990866	rs3740486	C	0.3889	0.1842	T	4.413	0.03566	2.818	ENSG00000107815	Unknown	15	0	0	0	0	0
TTN	2	178779308	rs1552280	G	0.3519	0.1471	A	4.412	0.0357	3.149	ENSG00000155657	MODERATE	0.4	5.7	0.2	35.3	4.3	0
ZNF578	19	52511093	rs161931	G	0.5385	0.3158	A	4.409	0.03575	2.528	ENSG00000258405	MODERATE	15.3	0	2.3	4.5	3.9	0
FAM76B	11	95778896	rs1150360	G	0.5	0.2778	A	4.406	0.03581	2.6	ENSG00000077458	LOW	28.2	20.5	19.2	212.1	286	0
L2HGDH	14	50283859	rs12433038	G	0.5	0.2778	A	4.406	0.03581	2.6	ENSG00000087299	Unknown	6	11.6	10.6	21.5	5.6	0
LATS2	13	20988343	rs550642106	CGGGGCG	0.1731	0.3684	C	4.404	0.03586	0.3588	ENSG00000150457	MODERATE	27.8	6.7	13.7	94.1	6.2	0
PCNX2	1	233262967	rs1033325	T	0.25	0.07895	C	4.395	0.03605	3.889	ENSG00000135749	MODERATE	5.5	0	0	0	0	0
GABRE	23	151961350	rs2256882	A	0.6296	0.3158	G	4.394	0.03607	3.683	ENSG00000102287	LOW	0.9	1.1	1.7	1.7	1.8	0
BST1	4	15731831	rs1058212	C	0.3333	0.5526	A	4.392	0.0361	0.4048	ENSG00000109743	LOW	2.4	2.3	1.2	2.7	0.7	0
NOP56	20	2657933	rs6753	C	0.3333	0.5526	T	4.392	0.0361	0.4048	ENSG00000101361	MODERATE	20.1	42	199.2	5.6	10	0
P4HB	17	81845225	rs1130674	G	0.3333	0.5526	A	4.392	0.0361	0.4048	ENSG00000185624	LOW	9.1	85.8	107.3	31.8	51.9	0
PHF2	9	93676722	rs149736720	C	0.3333	0.5526	CCCTGCCTCCACCACA	4.392	0.0361	0.4048	ENSG00000197724	MODERATE	9.6	1.4	2.5	142.5	473.2	0
PLXNB2	22	50289633	rs28379706	C	0.3333	0.5526	T	4.392	0.0361	0.4048	ENSG00000196576	MODERATE	19.3	1.7	1.6	6.6	3.2	0
PRDM12	9	130678606	rs7021384	T	0.3333	0.5526	C	4.392	0.0361	0.4048	ENSG00000130711	LOW	0.7	0.1	0.2	0	0	0
RNPEP	1	201983446	rs4950806	T	0.3333	0.5526	C	4.392	0.0361	0.4048	ENSG00000176393	Unknown	21.2	15.7	8.2	4.4	3.8	0
TNNT2	1	201372047	rs45533739	CAGAAG	0.3333	0.5526	C	4.392	0.0361	0.4048	ENSG00000118194	HIGH	0	0	0.2	9.4	13.6	0
TTN	2	178583121	rs4894029	C	0.3333	0.5526	T	4.392	0.0361	0.4048	ENSG00000155657	LOW	0.4	5.7	0.2	35.3	4.3	0
SLC12A2	5	128177181	rs1559263	C	0.3846	0.6111	A	4.374	0.03649	0.3977	ENSG00000064651	Unknown	5.5	27	21.5	45.7	70.8	0
TBL1XR1	3	177047481	rs3749234	T	0.3333	0.5556	C	4.372	0.03652	0.4	ENSG00000177565	Unknown	17.4	8.4	53.9	5.7	5.2	0
TRIM36	5	115134027	rs17137481	C	0.3333	0.5556	T	4.372	0.03652	0.4	ENSG00000152503	MODERATE	88.8	33.1	23	1875	3810.8	0
MRPS9	2	105089049	rs11538198	T	0.2593	0.08333	C	4.363	0.03672	3.85	ENSG00000135972	LOW	20.6	54.8	38.2	24.9	6.6	0
ST6GALNAC3	1	76627495	rs1184626	A	0.2593	0.08333	C	4.363	0.03672	3.85	ENSG00000184005	MODERATE	1.2	0.2	0.4	0	0.4	0
KYNU	2	143040620	rs9013	G	0.3704	0.1667	A	4.363	0.03673	2.941	ENSG00000115919	MODERATE	7	40	8	34.6	39.6	0
PPAT	4	56402162	rs2271924	C	0.3704	0.1667	T	4.363	0.03673	2.941	ENSG00000128059	LOW	13	7.7	28.6	2.1	2	0
UGDH	4	39514116	rs10019532	G	0.3704	0.1667	A	4.363	0.03673	2.941	ENSG00000109814	LOW	5	2.4	4	0.9	0.9	0
SEMA3E	7	83466652	rs2713180	C	0.3333	0.5588	A	4.354	0.03693	0.3947	ENSG00000170381	Unknown	0.9	0.3	0.4	0.9	0	0
ABHD17A	19	1880951	rs4807160	T	0.2407	0.4474	C	4.333	0.03737	0.3917	ENSG00000129968	MODERATE	12.1	12.3	22.9	4.8	4	0
ADAMTS16	5	5146222	rs2086310	C	0.2407	0.4474	G	4.333	0.03737	0.3917	ENSG00000145536	MODERATE	0.8	0	0	0.2	0	1
APOBEC3H	22	39100317	rs140936762	T	0.2407	0.4474	TAAC	4.333	0.03737	0.3917	ENSG00000100298	MODERATE	4	0	0	0	0	0
CAPN12	19	38733773	rs4801861	A	0.2407	0.4474	G	4.333	0.03737	0.3917	ENSG00000182472	LOW	0.6	0.3	2.4	0.4	0.2	0
CARHSP1	16	8859224	rs8097	C	0.2407	0.4474	G	4.333	0.03737	0.3917	ENSG00000153048	LOW	90.2	51.5	48.7	1687.9	5640.4	0
COL4A1	13	110167110	rs652572	A	0.2407	0.4474	G	4.333	0.03737	0.3917	ENSG00000187498	Unknown	8.7	1.2	5.1	0.5	0.7	0
COL4A1	13	110167113	rs1778817	G	0.2407	0.4474	A	4.333	0.03737	0.3917	ENSG00000187498	Unknown	8.7	1.2	5.1	0.5	0.7	0
DNAAF1	16	84175892	rs4782899	C	0.2407	0.4474	T	4.333	0.03737	0.3917	ENSG00000154099	Unknown	49.6	118.6	19.6	67.6	16.2	1
DNAAF1	16	84176132	rs2288020	C	0.2407	0.4474	T	4.333	0.03737	0.3917	ENSG00000154099	MODERATE	49.6	118.6	19.6	67.6	16.2	1
DNAAF1	16	84176210	rs2288022	C	0.2407	0.4474	T	4.333	0.03737	0.3917	ENSG00000154099	MODERATE	49.6	118.6	19.6	67.6	16.2	1
DNAAF1	16	84176210	rs2288022	C	0.2407	0.4474	T	4.333	0.03737	0.3917	ENSG00000154099	MODERATE	49.6	118.6	19.6	67.6	16.2	1
DNAAF1	16	84176258	rs2288023	C	0.2407	0.4474	G	4.333	0.03737	0.3917	ENSG00000154099	MODERATE	49.6	118.6	19.6	67.6	16.2	1
NRAP	10	113590838	rs1885434	A	0.2407	0.4474	G	4.333	0.03737	0.3917	ENSG00000197893	MODERATE	0.1	0.3	2.5	1.3	1	0
OR11G2	14	20197728	rs4981823	G	0.2407	0.4474	C	4.333	0.03737	0.3917	ENSG00000196832	LOW	1.2	0	0	0	0	0
SLC4A11	20	3237988	rs3810562	G	0.2407	0.4474	C	4.333	0.03737	0.3917	ENSG00000088836	MODERATE	3.2	0.6	5.2	3.5	1.5	0
TAF1C	16	84178965	rs1804500	A	0.2407	0.4474	C	4.333	0.03737	0.3917	ENSG00000103168	LOW	13	8.8	10.9	0.4	1.8	0
TAF1C	16	84179508	rs2230130	T	0.2407	0.4474	C	4.333	0.03737	0.3917	ENSG00000103168	LOW	13	8.8	10.9	0.4	1.8	0
TAF1C	16	84179828	rs2230129	T	0.2407	0.4474	A	4.333	0.03737	0.3917	ENSG00000103168	MODERATE	13	8.8	10.9	0.4	1.8	0
TAF1C	16	84179935	rs3217259	AC	0.2407	0.4474	A	4.333	0.03737	0.3917	ENSG00000103168	Unknown	13	8.8	10.9	0.4	1.8	0
TAF1C	16	84181784	rs2230127	C	0.2407	0.4474	T	4.333	0.03737	0.3917	ENSG00000103168	LOW	13	8.8	10.9	0.4	1.8	0
P2RY4	23	70258899	rs3829708	T	0.1481	0.4211	G	4.308	0.03794	0.2391	ENSG00000186912	LOW	0.2	0	0	0	0	0
P2RY4	23	70258925	rs3829709	C	0.1481	0.4211	A	4.308	0.03794	0.2391	ENSG00000186912	MODERATE	0.2	0	0	0	0	0
FOCAD	9	20988427	rs4977881	A	0.3333	0.1389	G	4.293	0.03828	3.1	ENSG00000188352	MODERATE	3.6	14.9	7.8	11	3.7	0
AFTPH	2	64552375	rs3770740	A	0.1481	0.3333	G	4.286	0.03843	0.3478	ENSG00000119844	MODERATE	15.1	30.9	18.8	25.3	43	0
CDON	11	126017416	rs7119527	T	0.2963	0.1111	C	4.286	0.03843	3.368	ENSG00000064309	Unknown	4.1	1.1	2.5	2.2	2.3	0
CUBN	10	16940245	rs2271463	T	0.1481	0.3333	G	4.286	0.03843	0.3478	ENSG00000107611	Unknown	1.2	0.7	0.2	25.3	25.4	0
NF1	17	31236067	rs56874702	T	0.5556	0.3333	TG	4.286	0.03843	2.5	ENSG00000196712	Unknown	15.4	28.2	25.6	149	70	0
OR52N1	11	5788000	rs12794769	A	0.2963	0.1111	G	4.286	0.03843	3.368	ENSG00000181001	LOW	0.4	0	0	0	0	0
NEIL3	4	177353596	rs13112358	C	0.3846	0.6053	T	4.284	0.03847	0.4076	ENSG00000109674	MODERATE	3.5	1.9	3	0	0	0
PKHD1L1	8	109493657	rs2607628	C	0.3889	0.6111	T	4.275	0.03867	0.405	ENSG00000205038	Unknown	1.6	0	0	0.8	0	0
AASDH	4	56338794	rs3733324	G	0.3519	0.1579	A	4.24	0.03948	2.895	ENSG00000157426	Unknown	8.2	26.5	22.6	9.3	3	0
ANKRD17	4	73076961	rs2306058	T	0.3519	0.1579	C	4.24	0.03948	2.895	ENSG00000132466	LOW	13.5	24.7	28.7	4	4.2	0
CPNE5	6	36745486	rs763046	A	0.3519	0.1579	G	4.24	0.03948	2.895	ENSG00000124772	LOW	11.8	0.6	1.4	2.9	3.5	0
GDF15	19	18388612	rs1058587	G	0.3519	0.1579	C	4.24	0.03948	2.895	ENSG00000130513	MODERATE	2.5	0	0.6	0	0	0
GRID2IP	7	6551039	rs9690195	T	0.3519	0.1579	C	4.24	0.03948	2.895	ENSG00000215045	MODERATE	1.2	0.7	0.1	0.5	0.4	0
HAS1	19	51719927	rs56166910	A	0.3519	0.1579	G	4.24	0.03948	2.895	ENSG00000105509	HIGH	0.9	0	0.1	0	0	0
MAP4K1	19	38609954	rs2287734	A	0.3519	0.1579	G	4.24	0.03948	2.895	ENSG00000104814	LOW	0.9	0.6	4.3	0	0	0
MAPK8IP3	16	1768502	rs2076431	G	0.3519	0.1579	C	4.24	0.03948	2.895	ENSG00000138834	LOW	11.1	14.2	3.1	19.9	15.6	0
NDUFA10	2	240022311	rs2083411	T	0.3519	0.1579	C	4.24	0.03948	2.895	ENSG00000130414	LOW	15.4	53.2	69	40.3	48.6	0
PATE4	11	125838398	rs12224646	G	0.3519	0.1579	T	4.24	0.03948	2.895	ENSG00000237353	MODERATE	0.9	0.1	0.1	16.9	14.8	0
PAWR	12	79690012	rs8176805	C	0.3519	0.1579	G	4.24	0.03948	2.895	ENSG00000177425	MODERATE	15.4	80.9	61.3	50	75	0
PDE1C	7	32169847	rs977626	C	0.3519	0.1579	T	4.24	0.03948	2.895	ENSG00000154678	LOW	4.2	1.1	0.7	40.4	38.3	0
PPFIBP2	11	7641501	rs4643071	C	0.3519	0.1579	T	4.24	0.03948	2.895	ENSG00000166387	LOW	18.7	11.9	3	43.7	33	0
PPFIBP2	11	7651784	rs5864	G	0.3519	0.1579	A	4.24	0.03948	2.895	ENSG00000166387	LOW	18.7	11.9	3	43.7	33	0
SLC37A1	21	42580256	rs388907	G	0.3519	0.1579	A	4.24	0.03948	2.895	ENSG00000160190	Unknown	16.8	25	4.6	254.9	218.7	0
TRAK2	2	201387816	rs2244438	A	0.3519	0.1579	G	4.24	0.03948	2.895	ENSG00000115993	MODERATE	4.7	7.1	14.4	1.5	2.4	0
TTN	2	178795303	rs3754950	C	0.3519	0.1579	T	4.24	0.03948	2.895	ENSG00000155657	Unknown	0.4	5.7	0.2	35.3	4.3	0
AGPAT2	9	136687077	rs118017936	C	0.1667	0.02778	G	4.219	0.03998	7	ENSG00000169692	Unknown	5.2	1.1	36.6	138.9	271	0
CC2D2B	10	96024926	rs76996378	T	0.05556	0.1944	C	4.219	0.03998	0.2437	ENSG00000188649	Unknown	10.6	0.2	0	8.2	1.3	0
PHIP	6	78983034	rs11547228	A	0.1667	0.02778	G	4.219	0.03998	7	ENSG00000146247	MODERATE	10.2	100.9	50.8	24.5	10.5	0
TRPM6	9	74761717	rs2274925	G	0.05556	0.1944	A	4.219	0.03998	0.2437	ENSG00000119121	LOW	1.7	1.5	2.3	2.5	0.4	0
GPR101	23	137030548	rs5931046	G	0.2963	0.05263	A	4.207	0.04025	7.579	ENSG00000165370	MODERATE	0.1	0	0	0	0	0
PARD3B	2	205104496	rs2289025	G	0.3846	0.1842	A	4.199	0.04045	2.768	ENSG00000116117	MODERATE	5.4	0.7	1	68.9	20.4	0
ANKRD53	2	70979137	rs57527165	A	0.2037	0.05263	G	4.195	0.04054	4.605	ENSG00000144031	MODERATE	19.9	1.8	1.6	135.6	386.2	0
CERS4	19	8262020	rs36259	G	0.2037	0.05263	A	4.195	0.04054	4.605	ENSG00000090661	MODERATE	8.4	0.7	1.7	1.1	4.6	0
CYS1	2	10079964	rs180700353	A	0.2037	0.05263	G	4.195	0.04054	4.605	ENSG00000205795	MODERATE	1.4	0	1.2	0	0	0
CYS1	2	10080091	rs186266646	G	0.2037	0.05263	C	4.195	0.04054	4.605	ENSG00000205795	MODERATE	1.4	0	1.2	0	0	0
FAM186A	12	50355511	rs4421818	G	0.2037	0.05263	A	4.195	0.04054	4.605	ENSG00000185958	LOW	19.3	1.5	0.5	388.2	24.3	0
FAM71C	12	99648262	rs11109968	G	0.2037	0.05263	C	4.195	0.04054	4.605	ENSG00000180219	MODERATE	31.7	2.9	0.7	314	312.4	0
FAM71C	12	99648385	rs11109969	G	0.2037	0.05263	A	4.195	0.04054	4.605	ENSG00000180219	MODERATE	31.7	2.9	0.7	314	312.4	0
FMN1	15	33154678	rs1399077	T	0.2037	0.05263	G	4.195	0.04054	4.605	ENSG00000248905	LOW	12.4	19.5	14.9	11.6	9.5	0
FMN1	15	33154746	rs1399078	C	0.2037	0.05263	A	4.195	0.04054	4.605	ENSG00000248905	MODERATE	12.4	19.5	14.9	11.6	9.5	0
GP5	3	194396861	rs78332923	A	0.2037	0.05263	G	4.195	0.04054	4.605	ENSG00000178732	LOW	0.3	0	0	0	0	0
GPR1	2	206177209	rs3755227	C	0.2037	0.05263	T	4.195	0.04054	4.605	ENSG00000183671	LOW	1.6	0	0	0	0	0
LRRC26	9	137169863	rs7019671	A	0.2037	0.05263	C	4.195	0.04054	4.605	ENSG00000184709	MODERATE	0	0.2	2.6	0.2	0.6	0
LUZP1	1	23091660	rs10799790	C	0.2037	0.05263	T	4.195	0.04054	4.605	ENSG00000169641	MODERATE	20.4	36.3	33.2	217.4	34.3	0
LUZP1	1	23092768	rs477717	G	0.2037	0.05263	A	4.195	0.04054	4.605	ENSG00000169641	LOW	20.4	36.3	33.2	217.4	34.3	0
LUZP1	1	23092881	rs3765407	G	0.2037	0.05263	T	4.195	0.04054	4.605	ENSG00000169641	MODERATE	20.4	36.3	33.2	217.4	34.3	0
LUZP1	1	23092890	rs477830	C	0.2037	0.05263	T	4.195	0.04054	4.605	ENSG00000169641	MODERATE	20.4	36.3	33.2	217.4	34.3	0
MAN2A1	5	109774836	rs6894260	A	0.2037	0.05263	T	4.195	0.04054	4.605	ENSG00000112893	LOW	7.5	5.5	19.1	7.3	4.9	0
MYOM1	18	3176019	rs17177479	T	0.2037	0.05263	C	4.195	0.04054	4.605	ENSG00000101605	Unknown	1.2	2.3	1.9	10.2	8.9	0
PPM1N	19	45495088	rs2298887	A	0.2037	0.05263	C	4.195	0.04054	4.605	ENSG00000213889	Unknown	2.9	1	9.8	12	4.5	0
PPM1N	19	45499508	rs45440199	T	0.2037	0.05263	G	4.195	0.04054	4.605	ENSG00000213889	MODERATE	2.9	1	9.8	12	4.5	0
PTPRA	20	2965113	rs1178027	T	0.2037	0.05263	C	4.195	0.04054	4.605	ENSG00000132670	MODERATE	27.4	51.2	75.4	11.8	12.5	0
RAF1	3	12585017	rs3729931	A	0.2037	0.05263	G	4.195	0.04054	4.605	ENSG00000132155	Unknown	16.7	17.7	27.4	7.1	3.4	0
RP1L1	8	10607375	rs56382513	T	0.2037	0.05263	C	4.195	0.04054	4.605	ENSG00000183638	LOW	0.6	0	0.7	0	0	0
RP1L1	8	10607587	rs4354268	T	0.2037	0.05263	C	4.195	0.04054	4.605	ENSG00000183638	MODERATE	0.6	0	0.7	0	0	0
RP1L1	8	10608238	rs11783478	T	0.2037	0.05263	C	4.195	0.04054	4.605	ENSG00000183638	MODERATE	0.6	0	0.7	0	0	0
RP1L1	8	10608972	rs13267180	A	0.2037	0.05263	G	4.195	0.04054	4.605	ENSG00000183638	MODERATE	0.6	0	0.7	0	0	0
SNAI1	20	49984020	rs4647959	C	0.2037	0.05263	T	4.195	0.04054	4.605	ENSG00000124216	LOW	4.5	1.2	3.2	2.2	0.4	0
SNAI1	20	49984094	rs4647958	C	0.2037	0.05263	T	4.195	0.04054	4.605	ENSG00000124216	MODERATE	4.5	1.2	3.2	2.2	0.4	0
SNAI1	20	49984272	rs1063210	A	0.2037	0.05263	G	4.195	0.04054	4.605	ENSG00000124216	LOW	4.5	1.2	3.2	2.2	0.4	0
STK32C	10	132225738	rs2130894	T	0.2037	0.05263	C	4.195	0.04054	4.605	ENSG00000165752	Unknown	26.1	31.4	17.2	222.3	53	0
TBC1D9	4	140676972	rs2303911	T	0.2037	0.05263	C	4.195	0.04054	4.605	ENSG00000109436	LOW	2.9	0.7	1.5	0.4	0	1
TBX15	1	118926565	rs10494217	T	0.2037	0.05263	G	4.195	0.04054	4.605	ENSG00000092607	MODERATE	0.4	0.2	0.1	6.3	0.4	0
TCEA3	1	23384312	rs605468	A	0.2037	0.05263	G	4.195	0.04054	4.605	ENSG00000204219	Unknown	2.6	0.5	3.5	4.7	7.2	0
WIZ	19	15439128	rs929613	C	0.2037	0.05263	T	4.195	0.04054	4.605	ENSG00000011451	LOW	40.9	27.2	26	6.3	6.4	0
WIZ	19	15439128	rs929613	C	0.2037	0.05263	T	4.195	0.04054	4.605	ENSG00000011451	HIGH	40.9	27.2	26	6.3	6.4	0
ZNF124	1	247158996	rs6675536	T	0.2037	0.05263	G	4.195	0.04054	4.605	ENSG00000196418	Unknown	2.8	7.4	12.8	319.1	835.8	0
ZNF880	19	52384795	rs324124	A	0.2037	0.05263	G	4.195	0.04054	4.605	ENSG00000221923	LOW	11.2	3.3	7.9	10.6	3.1	0
BAG6	6	31642909	rs1052486	G	0.3889	0.6053	A	4.185	0.04079	0.415	ENSG00000204463	MODERATE	101.8	93.9	52.8	195.1	339.6	0
CD82	11	44615283	rs2303865	A	0.3889	0.6053	G	4.185	0.04079	0.415	ENSG00000085117	LOW	4.5	1.8	4.7	1.9	1.3	0
CLEC7A	12	10118456	rs7959451	T	0.3889	0.6053	C	4.185	0.04079	0.415	ENSG00000172243	Unknown	1.6	0	0.5	1.4	1.5	1
COG2	1	230693393	rs1051038	G	0.3889	0.6053	A	4.185	0.04079	0.415	ENSG00000135775	LOW	13.9	19	22	5.4	3.3	0
COL2A1	12	47995860	rs1034762	C	0.3889	0.6053	A	4.185	0.04079	0.415	ENSG00000139219	Unknown	2.8	0.5	0.7	12.7	7.1	0
FTCD	21	46138559	rs1047179	C	0.3889	0.6053	G	4.185	0.04079	0.415	ENSG00000160282	LOW	1.5	10.7	12.2	75.4	92.6	0
IFNGR2	21	33415005	rs9808753	G	0.3889	0.6053	A	4.185	0.04079	0.415	ENSG00000159128	MODERATE	14.1	3.9	1.7	35.4	44.6	0
KIAA1755	20	38213512	rs3746471	G	0.3889	0.6053	A	4.185	0.04079	0.415	ENSG00000149633	MODERATE	2.9	0.4	0.2	1.1	1.3	0
LAMC3	9	131036319	rs2275131	C	0.3889	0.6053	T	4.185	0.04079	0.415	ENSG00000050555	LOW	32.5	0.6	3.2	1.6	3.4	0
PLA2G2C	1	20164025	rs6426616	T	0.3889	0.6053	C	4.185	0.04079	0.415	ENSG00000187980	MODERATE	0.9	0	0.2	2.6	7	0
PLCL1	2	197805030	rs770659	G	0.3889	0.6053	C	4.185	0.04079	0.415	ENSG00000115896	Unknown	2.3	0.7	1.8	10.5	3	0
PLIN4	19	4510548	rs7251858	T	0.3889	0.6053	C	4.185	0.04079	0.415	ENSG00000167676	MODERATE	0.7	0.5	0.5	0.2	0	0
REV1	2	99439044	rs3087386	A	0.3889	0.6053	G	4.185	0.04079	0.415	ENSG00000135945	MODERATE	11.8	56.7	48.5	21.1	17.5	0
RFTN1	3	16323412	rs690216	A	0.3889	0.6053	C	4.185	0.04079	0.415	ENSG00000131378	LOW	4.6	0.2	1.7	22.4	9	0
SETX	9	132331073	rs9411449	A	0.3889	0.6053	G	4.185	0.04079	0.415	ENSG00000107290	LOW	34.5	47.4	38	5.9	10.9	1
SLC15A2	3	121927794	rs1143670	A	0.3889	0.6053	G	4.185	0.04079	0.415	ENSG00000163406	LOW	3.9	0.5	0.1	0.3	0.6	0
TGM2	20	38165099	rs2067027	G	0.3889	0.6053	A	4.185	0.04079	0.415	ENSG00000198959	Unknown	7.4	0.5	4.9	2.3	3.5	0
TRIM51	11	55885688	rs10897403	G	0.3889	0.6053	A	4.185	0.04079	0.415	ENSG00000124900	MODERATE	2.3	0	0	0	0	0
ANKK1	11	113399293	rs4938016	C	0.4444	0.2368	G	4.179	0.04093	2.578	ENSG00000170209	MODERATE	1	0	0	0.1	0	0
ANTXRL	10	46296144	rs4076959	T	0.4444	0.2368	C	4.179	0.04093	2.578	ENSG00000274209	Unknown	13.2	0.6	0.1	41.7	19	0
BFSP1	20	17496947	rs6080719	T	0.4444	0.2368	C	4.179	0.04093	2.578	ENSG00000125864	MODERATE	8	0.7	1.6	0.7	4.7	0
CHMP2B	3	87227549	rs2279720	T	0.4444	0.2368	C	4.179	0.04093	2.578	ENSG00000083937	LOW	13.3	56.6	68.8	5.1	4	0
CTIF	18	48859577	rs3752082	G	0.4444	0.2368	A	4.179	0.04093	2.578	ENSG00000134030	Unknown	8	1.8	1	10.1	13.8	0
GAA	17	80109927	rs2278619	A	0.4444	0.2368	G	4.179	0.04093	2.578	ENSG00000171298	Unknown	30.7	18.4	26.8	42.5	25.5	0
KLHDC9	1	161099046	rs11576830	C	0.4444	0.2368	A	4.179	0.04093	2.578	ENSG00000162755	MODERATE	24.3	259.8	11.1	336.6	352.6	0
LGALS14	19	39709274	rs10755	G	0.4444	0.2368	C	4.179	0.04093	2.578	ENSG00000006659	MODERATE	1.4	0	0	0	0.4	0
LHX4	1	180274389	rs7536561	A	0.4444	0.2368	G	4.179	0.04093	2.578	ENSG00000121454	MODERATE	3.6	0.3	0.7	42.7	55.3	0
LRP5L	22	25357264	rs133194	G	0.4444	0.2368	A	4.179	0.04093	2.578	ENSG00000100068	LOW	5	0.9	3.4	0.5	0	0
NCR2	6	41341814	rs2236369	T	0.4444	0.2368	C	4.179	0.04093	2.578	ENSG00000096264	MODERATE	0.3	0	0	0	0	0
NOTCH1	9	136503255	rs10521	G	0.4444	0.2368	A	4.179	0.04093	2.578	ENSG00000148400	LOW	4.1	0.2	3.2	0.3	0	0
PSMB4	1	151399662	rs7172	A	0.4444	0.2368	G	4.179	0.04093	2.578	ENSG00000159377	LOW	31.8	38.6	45.3	12.6	13.4	0
RMI2	16	11268038	rs8043625	G	0.4444	0.2368	C	4.179	0.04093	2.578	ENSG00000175643	Unknown	29.6	31.4	42.9	2.2	4.3	0
STAT1	2	190977033	rs2066804	A	0.4444	0.2368	G	4.179	0.04093	2.578	ENSG00000115415	Unknown	13.5	18.5	24.5	8.8	2.6	0
TM7SF2	11	65115317	rs1129195	T	0.4444	0.2368	C	4.179	0.04093	2.578	ENSG00000149809	MODERATE	5.3	10.9	9.4	26.9	49.4	0
TNP2	16	11268872	rs11640138	A	0.4444	0.2368	G	4.179	0.04093	2.578	ENSG00000178279	MODERATE	38.8	3	1.5	163.4	575.2	1
ZFAT	8	134602729	rs3739422	A	0.4444	0.2368	G	4.179	0.04093	2.578	ENSG00000066827	LOW	3.5	2.9	5.5	44.4	36	0
ZIM2	19	56782026	rs2286751	A	0.4444	0.2368	G	4.179	0.04093	2.578	ENSG00000269699	LOW	11.4	7.5	18.3	24.1	24.5	0
ZNF443	19	12430981	rs35699767	A	0.4444	0.2368	C	4.179	0.04093	2.578	ENSG00000180855	MODERATE	3.4	1.2	4.9	4.1	1.3	0
CWC22	2	179945475	rs1046356	T	0.1296	0.3056	C	4.178	0.04095	0.3385	ENSG00000163510	MODERATE	10.9	25.1	21.5	1.2	1.5	0
CLEC2A	12	9916703	rs526680	T	0.463	0.25	C	4.168	0.04121	2.586	ENSG00000188393	MODERATE	0.1	0	0	0	0	0
APC	5	112840862	rs866006	T	0.2222	0.4211	G	4.165	0.04127	0.3929	ENSG00000134982	LOW	5.3	14.9	26.7	6.3	4.4	0
AURKC	19	57231699	rs2361127	C	0.2222	0.4211	G	4.165	0.04127	0.3929	ENSG00000105146	Unknown	72	69.6	19.2	101.7	11.5	1
C16orf78	16	49378620	rs27813	A	0.2222	0.4211	G	4.165	0.04127	0.3929	ENSG00000166152	Unknown	30.6	5.9	1.9	327.3	1170.6	0
CP	3	149212431	rs17847023	A	0.2222	0.4211	G	4.165	0.04127	0.3929	ENSG00000047457	Unknown	0.5	0	0	0.5	0.4	0
DZIP1L	3	138068205	rs374045	C	0.2222	0.4211	T	4.165	0.04127	0.3929	ENSG00000158163	MODERATE	4.2	0.4	1.5	15.6	1	0
DZIP1L	3	138068350	rs446644	T	0.2222	0.4211	C	4.165	0.04127	0.3929	ENSG00000158163	MODERATE	4.2	0.4	1.5	15.6	1	0
MYH14	19	50210456	rs590722	A	0.2222	0.4211	C	4.165	0.04127	0.3929	ENSG00000105357	MODERATE	0.7	0.4	4.1	0.9	0.4	0
MYO9A	15	71898925	rs2415129	C	0.2222	0.4211	T	4.165	0.04127	0.3929	ENSG00000066933	MODERATE	35.6	104.1	36.6	102.4	117.2	0
NAGPA	16	5027394	rs71402581	T	0.2222	0.4211	TGGGAGGA	4.165	0.04127	0.3929	ENSG00000103174	Unknown	2.7	4.4	8.1	0.2	0.9	0
PIGR	1	206935771	rs2275531	T	0.2222	0.4211	C	4.165	0.04127	0.3929	ENSG00000162896	MODERATE	0.6	0	0	0	0	0
RAB8A	19	16127469	rs1043308	T	0.2222	0.4211	C	4.165	0.04127	0.3929	ENSG00000167461	LOW	15.9	24.4	19	24.1	12.6	0
SLC38A10	17	81271002	rs2292184	C	0.2222	0.4211	T	4.165	0.04127	0.3929	ENSG00000157637	LOW	25	16.7	21.5	17.9	46.8	0
SLC4A11	20	3233480	rs3803955	T	0.2222	0.4211	C	4.165	0.04127	0.3929	ENSG00000088836	Unknown	3.2	0.6	5.2	3.5	1.5	0
SYNE1	6	152308451	rs9371581	G	0.2222	0.4211	A	4.165	0.04127	0.3929	ENSG00000131018	Unknown	8.3	2.9	5.8	8.3	9	0
TMEM250	9	136116957	rs3739466	G	0.2222	0.4211	T	4.165	0.04127	0.3929	ENSG00000238227	Unknown	12.8	0	0	0	0	0
WDR62	19	36104534	rs1008328	A	0.2222	0.4211	C	4.165	0.04127	0.3929	ENSG00000075702	MODERATE	88.4	70.1	17	29.4	32.8	0
NCAM2	21	21338360	rs2298578	T	0.2222	0.05882	C	4.164	0.0413	4.571	ENSG00000154654	Unknown	8.3	3.3	8	44.1	20.9	0
APC	5	112827157	rs2229992	T	0.3148	0.5263	C	4.15	0.04164	0.4135	ENSG00000134982	LOW	5.3	14.9	26.7	6.3	4.4	0
ASAH2	10	50243220	rs3739979	G	0.3148	0.5263	T	4.15	0.04164	0.4135	ENSG00000188611	LOW	1.1	0.9	0.8	4.1	6	0
ASAH2	10	50245393	rs7097319	G	0.3148	0.5263	A	4.15	0.04164	0.4135	ENSG00000188611	LOW	1.1	0.9	0.8	4.1	6	0
CNTROB	17	7939735	rs11078719	C	0.3148	0.5263	T	4.15	0.04164	0.4135	ENSG00000170037	LOW	51.2	40.6	8.3	2.1	3.4	0
ESPNL	2	238130416	rs13033248	A	0.3148	0.5263	G	4.15	0.04164	0.4135	ENSG00000144488	MODERATE	0.4	0	0.2	0	0	0
ESPNL	2	238130434	rs13006204	G	0.3148	0.5263	T	4.15	0.04164	0.4135	ENSG00000144488	MODERATE	0.4	0	0.2	0	0	0
FAH	15	80159733	rs1370274	T	0.3148	0.5263	C	4.15	0.04164	0.4135	ENSG00000103876	Unknown	9.7	1.5	2.1	6.3	10.6	0
FBP1	9	94606869	rs1042144	A	0.3148	0.5263	G	4.15	0.04164	0.4135	ENSG00000165140	LOW	1	0.6	0.1	0	0.8	0
GOLGA1	9	124899366	rs634710	G	0.3148	0.5263	A	4.15	0.04164	0.4135	ENSG00000136935	MODERATE	30	43.3	19.6	9.4	7.7	0
NSMAF	8	58659297	rs59606339	C	0.3148	0.5263	A	4.15	0.04164	0.4135	ENSG00000035681	MODERATE	8.4	1.6	3.2	0.2	1.5	0
PIEZO2	18	10752668	rs7234309	T	0.3148	0.5263	C	4.15	0.04164	0.4135	ENSG00000154864	MODERATE	0.9	0	0.4	23.3	8.6	0
PITRM1	10	3166365	rs12359035	A	0.3148	0.5263	G	4.15	0.04164	0.4135	ENSG00000107959	LOW	41.6	25.1	19.3	149.7	75.9	0
PSG5	19	43184852	rs2302112	A	0.3148	0.5263	G	4.15	0.04164	0.4135	ENSG00000204941	LOW	0.1	0	0	0.8	0	0
RHD	1	25307714	rs2257611	A	0.3148	0.5263	G	4.15	0.04164	0.4135	ENSG00000187010	MODERATE	0.5	0	0.5	0.2	0	0
TCF3	19	1619334	rs1140828	A	0.3148	0.5263	G	4.15	0.04164	0.4135	ENSG00000071564	LOW	36	3.7	15.8	6.7	3.9	0
TRIM36	5	115144667	rs7716270	T	0.3148	0.5263	C	4.15	0.04164	0.4135	ENSG00000152503	LOW	88.8	33.1	23	1875	3810.8	0
TSPYL1	6	116279647	rs3828743	G	0.3148	0.5263	A	4.15	0.04164	0.4135	ENSG00000189241	MODERATE	12.9	48.1	24.5	24	16.8	1
UNC79	14	93528608	rs28420706	A	0.3148	0.5263	G	4.15	0.04164	0.4135	ENSG00000133958	LOW	7	3.3	1.6	28.8	12.6	0
ADAMTS8	11	130428053	rs7927048	C	0.3148	0.1316	G	4.116	0.04248	3.032	ENSG00000134917	MODERATE	0.2	0	0.2	0.2	0	0
BEND7	10	13447201	rs11408564	AT	0.3148	0.1316	A	4.116	0.04248	3.032	ENSG00000165626	Unknown	8.1	15.3	17.8	129.1	176.1	0
CAPN14	2	31200577	rs17011001	A	0.3148	0.1316	G	4.116	0.04248	3.032	ENSG00000214711	LOW	0.1	0	0	0.2	0.5	0
CDC37L1	9	4685008	rs2295967	T	0.3148	0.1316	C	4.116	0.04248	3.032	ENSG00000106993	LOW	10.8	69.4	49.7	8.6	3.9	0
CES1	16	55811014	rs112236246	AC	0.3148	0.1316	A	4.116	0.04248	3.032	ENSG00000198848	Unknown	1	0.9	1	77.2	134.3	0
CES1	16	55811014	rs112236246	AC	0.3148	0.1316	A	4.116	0.04248	3.032	ENSG00000198848	Unknown	1	0.9	1	77.2	134.3	0
CFAP99	4	2462452	rs3135150	A	0.3148	0.1316	G	4.116	0.04248	3.032	ENSG00000206113	LOW	37.2	7.2	0.7	6.3	9.5	0
CLCN7	16	1448519	rs12597739	A	0.3148	0.1316	G	4.116	0.04248	3.032	ENSG00000103249	Unknown	17.6	10.2	9.8	8.1	7.2	0
ELF1	13	40941150	rs1056820	A	0.3148	0.1316	T	4.116	0.04248	3.032	ENSG00000120690	MODERATE	8.5	7.6	8.5	37.6	11.4	0
ELF1	13	40943849	rs3764056	G	0.3148	0.1316	A	4.116	0.04248	3.032	ENSG00000120690	LOW	8.5	7.6	8.5	37.6	11.4	0
MAPK8IP3	16	1762971	rs2294616	C	0.3148	0.1316	G	4.116	0.04248	3.032	ENSG00000138834	LOW	11.1	14.2	3.1	19.9	15.6	0
MCF2L	13	113084912	rs2281723	C	0.3148	0.1316	T	4.116	0.04248	3.032	ENSG00000126217	LOW	1.4	0.4	2.8	0.3	1	0
NDRG1	8	133259263	rs2233327	A	0.3148	0.1316	G	4.116	0.04248	3.032	ENSG00000104419	Unknown	15	0.9	6.4	5.4	4.3	0
NFATC1	18	79486406	rs754093	G	0.3148	0.1316	T	4.116	0.04248	3.032	ENSG00000131196	MODERATE	7.1	3.7	14	8.9	13.6	0
OGFR	20	62813587	rs11543349	C	0.3148	0.1316	G	4.116	0.04248	3.032	ENSG00000060491	MODERATE	10.3	1.4	4.1	1.7	1.9	0
OR8U1	11	56375728	rs79445223	T	0.3148	0.1316	C	4.116	0.04248	3.032	ENSG00000172199	LOW	0.8	0	0	0	0	0
PDE3A	12	20369318	rs12305038	A	0.3148	0.1316	G	4.116	0.04248	3.032	ENSG00000172572	MODERATE	2.3	0.2	0.4	0.2	0	0
RCAN1	21	34521439	rs8131131	T	0.3148	0.1316	C	4.116	0.04248	3.032	ENSG00000159200	MODERATE	3.7	11.9	2.3	38	9.6	0
WWOX	16	78164339	rs2303190	A	0.3148	0.1316	G	4.116	0.04248	3.032	ENSG00000186153	Unknown	15.8	14.4	12.4	34.6	34.4	1
ZNF429	19	21505800	rs10420016	C	0.3148	0.1316	G	4.116	0.04248	3.032	ENSG00000197013	Unknown	11.3	14.2	16.8	27.6	3.9	0
PPID	4	158723349	rs2070629	T	0.1111	0.2778	C	4.105	0.04276	0.325	ENSG00000171497	Unknown	16.9	78.8	76.3	23.6	15.7	0
DNAH8	6	38814090	rs1678690	C	0.2407	0.4444	G	4.104	0.04278	0.3963	ENSG00000124721	LOW	36	22.6	3.8	21.1	6.9	0
CD163L1	12	7374528	rs35480970	G	0.03704	0.1579	A	4.103	0.0428	0.2051	ENSG00000177675	MODERATE	4.6	3.4	0.7	2.2	1.1	0
CRY1	12	107001328	rs8192440	A	0.03704	0.1579	G	4.103	0.0428	0.2051	ENSG00000008405	LOW	37.6	107.6	21.1	8.6	2.7	0
DENND4C	9	19341047	rs928128	G	0.03704	0.1579	A	4.103	0.0428	0.2051	ENSG00000137145	LOW	9	2.4	6.4	6.3	4	0
EPHA2	1	16148628	rs6678616	T	0.03704	0.1579	C	4.103	0.0428	0.2051	ENSG00000142627	LOW	2.4	0	0.7	5.4	0	0
EPHA2	1	16148631	rs6678618	T	0.03704	0.1579	C	4.103	0.0428	0.2051	ENSG00000142627	LOW	2.4	0	0.7	5.4	0	0
HIP1	7	75582098	rs237238	G	0.03704	0.1579	A	4.103	0.0428	0.2051	ENSG00000127946	LOW	18.5	9.3	4.1	240.8	1171.7	0
LONP1	19	5696135	rs3745624	A	0.03704	0.1579	G	4.103	0.0428	0.2051	ENSG00000196365	LOW	9.8	9.1	13.4	5.3	4	0
MATN3	2	20003168	rs28452699	T	0.03704	0.1579	C	4.103	0.0428	0.2051	ENSG00000132031	LOW	1.6	0	1.5	0.4	0	0
NMT1	17	45103957	rs2269745	G	0.03704	0.1579	A	4.103	0.0428	0.2051	ENSG00000136448	Unknown	26.1	60.6	32.8	17.1	6.8	0
PHC2	1	33354432	rs16835408	T	0.03704	0.1579	C	4.103	0.0428	0.2051	ENSG00000134686	LOW	25.9	10.7	7	50.7	50.1	0
PKP1	1	201283738	rs2268147	T	0.03704	0.1579	C	4.103	0.0428	0.2051	ENSG00000081277	LOW	0.1	0	0	0	0	0
TIMM17A	1	201965450	rs4648	A	0.03704	0.1579	G	4.103	0.0428	0.2051	ENSG00000134375	MODERATE	13.7	38.1	50.8	44.4	26.9	0
WWC1	5	168423743	rs12054944	A	0.03704	0.1579	G	4.103	0.0428	0.2051	ENSG00000113645	LOW	1.4	0.3	3	0.4	0	0
ZBED6	1	203797699	rs872032	C	0.03704	0.1579	T	4.103	0.0428	0.2051	ENSG00000257315	LOW	18.6	5.6	5.4	0.8	0.8	0
CTR9	11	10764595	rs3736326	C	0.07407	0.2222	T	4.103	0.04282	0.28	ENSG00000198730	LOW	24.4	72.8	63.9	13.7	6.8	0
LRP2	2	169213662	rs4667596	T	0.07407	0.2222	C	4.103	0.04282	0.28	ENSG00000081479	MODERATE	0.6	0	0.5	1.4	0.7	0
MANEA	6	95586993	rs528653116	GTATA	0.07407	0.2222	G	4.103	0.04282	0.28	ENSG00000172469	HIGH	7.1	6.8	12.5	12	10	0
PTPRR	12	70661166	rs75405399	A	0.07407	0.2222	C	4.103	0.04282	0.28	ENSG00000153233	Unknown	0.4	0	0	1.7	0	0
PUS3	11	125896278	rs622756	A	0.07407	0.2222	C	4.103	0.04282	0.28	ENSG00000110060	MODERATE	5.3	4.6	6.9	5.9	4.3	0
SEMA3C	7	80749003	rs2272351	G	0.07407	0.2222	C	4.103	0.04282	0.28	ENSG00000075223	LOW	11.6	0.3	0.2	0.4	1.7	0
DAZL	3	16596960	rs2303591	G	0.5741	0.3529	A	4.083	0.04332	2.471	ENSG00000092345	Unknown	68.6	242.1	122.2	40.5	37.2	1
B3GLCT	13	31329697	rs1060709	T	0.5556	0.3421	G	4.082	0.04334	2.404	ENSG00000187676	Unknown	4.9	1.1	11.8	10.1	1.9	0
HTRA1	10	122512079	rs2272599	A	0.5556	0.3421	G	4.082	0.04334	2.404	ENSG00000166033	Unknown	9.8	0.1	0.2	2.5	3.1	0
KIF26A	14	104176085	rs3742947	G	0.5556	0.3421	A	4.082	0.04334	2.404	ENSG00000066735	LOW	4.1	0.1	7.5	0.2	0	0
LRP4	11	46871557	rs2306029	C	0.5556	0.3421	T	4.082	0.04334	2.404	ENSG00000134569	MODERATE	1.6	0.1	0.7	0.4	0	0
MAP7D3	23	136230875	rs1055497	T	0.1852	0.4706	G	4.082	0.04334	0.2557	ENSG00000129680	MODERATE	16	41.7	128.3	212.2	231.1	0
MET	7	116795714	rs41736	C	0.5556	0.3421	T	4.082	0.04334	2.404	ENSG00000105976	LOW	2.7	0	0.6	0	0	0
MET	7	116795968	rs2023748	G	0.5556	0.3421	A	4.082	0.04334	2.404	ENSG00000105976	LOW	2.7	0	0.6	0	0	0
MET	7	116796043	rs41737	G	0.5556	0.3421	A	4.082	0.04334	2.404	ENSG00000105976	LOW	2.7	0	0.6	0	0	0
MICAL1	6	109446428	rs6149743	TGTGGTCTGGTCAGTGACCTGCCCAGG	0.5556	0.3421	T	4.082	0.04334	2.404	ENSG00000135596	Unknown	9.3	5.1	9.8	11.2	14.4	0
MYO7A	11	77142737	rs1052030	T	0.5556	0.3421	C	4.082	0.04334	2.404	ENSG00000137474	MODERATE	22.9	0.3	0.4	1.5	3.7	0
PM20D1	1	205845357	rs1104899	A	0.5556	0.3421	G	4.082	0.04334	2.404	ENSG00000162877	MODERATE	0.2	0	0	0	0	0
RNASE9	14	20556627	rs12590446	G	0.5556	0.3421	A	4.082	0.04334	2.404	ENSG00000188655	MODERATE	0.8	0	0	0	0	0
SYNM	15	99105656	rs11014	A	0.5556	0.3421	C	4.082	0.04334	2.404	ENSG00000182253	LOW	1.5	3.7	11.9	7.1	3.4	0
SYNPO2	4	119026806	rs70944826	A	0.5556	0.3421	AAAG	4.082	0.04334	2.404	ENSG00000172403	MODERATE	9.6	0.5	0.4	1.5	3.9	0
TAF5	10	103368377	rs10883859	G	0.5556	0.3421	T	4.082	0.04334	2.404	ENSG00000148835	MODERATE	25.5	27.4	43.6	13.3	10.2	0
WDR62	19	36091368	rs2301736	A	0.5556	0.3421	G	4.082	0.04334	2.404	ENSG00000075702	Unknown	88.4	70.1	17	29.4	32.8	0
ZC3H18	16	88631079	rs2291160	G	0.5556	0.3421	A	4.082	0.04334	2.404	ENSG00000158545	Unknown	31.4	30.5	34.6	54.6	5.8	0
VPS13C	15	62007404	rs9635356	G	0.3148	0.5278	T	4.082	0.04335	0.4111	ENSG00000129003	LOW	8.7	19.1	22.1	4.1	4.7	0
CHRD	3	184386115	rs16858780	C	0.5	0.2895	A	4.078	0.04346	2.455	ENSG00000090539	MODERATE	1.2	0.2	0.2	0	0	0
CLCN2	3	184357259	rs2228291	G	0.5	0.2895	A	4.078	0.04346	2.455	ENSG00000114859	LOW	11.9	3.3	1.6	2.4	1.3	0
CYP4F8	19	15615676	rs4646523	T	0.5	0.2895	G	4.078	0.04346	2.455	ENSG00000186526	LOW	0	0	0.2	0.4	0	0
DDC	7	50479886	rs11575457	C	0.5	0.2895	A	4.078	0.04346	2.455	ENSG00000132437	Unknown	0.6	3.6	0.4	3.6	4.3	0
LRP2	2	169196995	rs2228171	C	0.5	0.2895	T	4.078	0.04346	2.455	ENSG00000081479	MODERATE	0.6	0	0.5	1.4	0.7	0
LRP2	2	169197070	rs2302696	C	0.5	0.2895	T	4.078	0.04346	2.455	ENSG00000081479	Unknown	0.6	0	0.5	1.4	0.7	0
LRP2	2	169198745	rs16823023	T	0.5	0.2895	C	4.078	0.04346	2.455	ENSG00000081479	Unknown	0.6	0	0.5	1.4	0.7	0
MEFV	16	3243888	rs1231122	T	0.5	0.2895	C	4.078	0.04346	2.455	ENSG00000103313	LOW	2.2	0.3	0.7	0.2	0	0
MEFV	16	3247073	rs224206	A	0.5	0.2895	G	4.078	0.04346	2.455	ENSG00000103313	LOW	2.2	0.3	0.7	0.2	0	0
MEFV	16	3247175	rs224207	T	0.5	0.2895	C	4.078	0.04346	2.455	ENSG00000103313	LOW	2.2	0.3	0.7	0.2	0	0
MEFV	16	3247181	rs224208	C	0.5	0.2895	T	4.078	0.04346	2.455	ENSG00000103313	LOW	2.2	0.3	0.7	0.2	0	0
MEFV	16	3248865	rs224212	T	0.5	0.2895	C	4.078	0.04346	2.455	ENSG00000103313	Unknown	2.2	0.3	0.7	0.2	0	0
OTOP2	17	74931028	rs6501741	G	0.5	0.2895	T	4.078	0.04346	2.455	ENSG00000183034	MODERATE	5.1	0	0.3	8.4	10.6	0
PLCE1	10	94258753	rs4918182	T	0.5	0.2895	A	4.078	0.04346	2.455	ENSG00000138193	Unknown	1.7	3.5	7.8	15	3.4	0
PLEKHS1	10	113769817	rs41292632	A	0.5	0.2895	T	4.078	0.04346	2.455	ENSG00000148735	MODERATE	1.1	0	0	7.1	3.2	0
REV3L	6	111374065	rs455732	T	0.5	0.2895	C	4.078	0.04346	2.455	ENSG00000009413	LOW	10.3	40.2	68.7	30.3	11.9	0
SLIT3	5	168823345	rs924875	G	0.5	0.2895	C	4.078	0.04346	2.455	ENSG00000184347	Unknown	6.3	0.5	1.6	9.7	6.2	0
TMEM132C	12	128705929	rs3812792	G	0.5	0.2895	A	4.078	0.04346	2.455	ENSG00000181234	LOW	2.1	0.1	0.2	0.2	0	0
MUC16	19	8914082	rs1862463	T	0.09259	0.25	C	4.074	0.04354	0.3061	ENSG00000181143	Unknown	0.7	0.2	0	11.7	12.8	0
AGBL3	7	134993502	rs2348049	A	0.2407	0.07895	T	4.064	0.04381	3.699	ENSG00000146856	MODERATE	18.7	19.5	3.6	40.4	8.5	0
COL9A3	20	62828755	rs74506912	C	0.2407	0.07895	T	4.064	0.04381	3.699	ENSG00000092758	Unknown	6.4	2.5	4.1	120.8	311.3	0
CYB5R2	11	7666484	rs12801394	T	0.2407	0.07895	C	4.064	0.04381	3.699	ENSG00000166394	MODERATE	58.8	63	5.9	205.4	439.8	0
FRY	13	32237470	rs2806639	A	0.2407	0.07895	G	4.064	0.04381	3.699	ENSG00000073910	MODERATE	5.8	3.8	5.1	1.3	3.7	0
GUCY1A2	11	107017882	rs3107973	A	0.2407	0.07895	G	4.064	0.04381	3.699	ENSG00000152402	LOW	2.8	0.9	1.5	2.2	4.9	0
HLA-A	6	29942965	rs78306866	G	0.2407	0.07895	C	4.064	0.04381	3.699	ENSG00000206503	MODERATE	26.6	132.4	24.5	38.8	66.9	1
IQCN	19	18264753	rs12608744	A	0.2407	0.07895	G	4.064	0.04381	3.699	ENSG00000130518	LOW	59.9	0	0	0	0	0
IQCN	19	18264849	rs12608843	T	0.2407	0.07895	C	4.064	0.04381	3.699	ENSG00000130518	LOW	59.9	0	0	0	0	0
LSM11	5	157743978	rs2279771	A	0.2407	0.07895	G	4.064	0.04381	3.699	ENSG00000155858	LOW	9	7.2	9.1	9	11.1	0
MAN2B1	19	12657577	rs73002392	A	0.2407	0.07895	G	4.064	0.04381	3.699	ENSG00000104774	Unknown	6.3	0.5	1.5	2	8.1	0
MKI67	10	128103129	rs11016071	C	0.2407	0.07895	T	4.064	0.04381	3.699	ENSG00000148773	MODERATE	2.5	8.8	14.6	2.5	0.5	0
MKI67	10	128103458	rs10082432	A	0.2407	0.07895	G	4.064	0.04381	3.699	ENSG00000148773	LOW	2.5	8.8	14.6	2.5	0.5	0
MKI67	10	128103462	rs10082533	T	0.2407	0.07895	C	4.064	0.04381	3.699	ENSG00000148773	MODERATE	2.5	8.8	14.6	2.5	0.5	0
MKI67	10	128103561	rs10082391	C	0.2407	0.07895	T	4.064	0.04381	3.699	ENSG00000148773	MODERATE	2.5	8.8	14.6	2.5	0.5	0
MKI67	10	128103682	rs1050767	G	0.2407	0.07895	T	4.064	0.04381	3.699	ENSG00000148773	MODERATE	2.5	8.8	14.6	2.5	0.5	0
MKI67	10	128103894	rs12777740	T	0.2407	0.07895	C	4.064	0.04381	3.699	ENSG00000148773	MODERATE	2.5	8.8	14.6	2.5	0.5	0
MKI67	10	128106213	rs11591817	T	0.2407	0.07895	C	4.064	0.04381	3.699	ENSG00000148773	MODERATE	2.5	8.8	14.6	2.5	0.5	0
MKI67	10	128108204	rs4750936	T	0.2407	0.07895	C	4.064	0.04381	3.699	ENSG00000148773	LOW	2.5	8.8	14.6	2.5	0.5	0
MKI67	10	128109280	rs2240	C	0.2407	0.07895	G	4.064	0.04381	3.699	ENSG00000148773	MODERATE	2.5	8.8	14.6	2.5	0.5	0
MKI67	10	128113592	rs11016076	G	0.2407	0.07895	C	4.064	0.04381	3.699	ENSG00000148773	MODERATE	2.5	8.8	14.6	2.5	0.5	0
NMB	15	84657289	rs1051168	T	0.2407	0.07895	G	4.064	0.04381	3.699	ENSG00000197696	MODERATE	6.4	11.1	21.2	24	7.5	0
OR2G6	1	248522418	rs9330305	T	0.2407	0.07895	A	4.064	0.04381	3.699	ENSG00000188558	MODERATE	1.9	0	0	0	0	0
PCNX2	1	233262006	rs6701073	C	0.2407	0.07895	T	4.064	0.04381	3.699	ENSG00000135749	Unknown	5.5	0	0	0	0	0
PEX6	6	42965788	rs2274515	T	0.2407	0.07895	C	4.064	0.04381	3.699	ENSG00000124587	LOW	10.6	7.7	2.8	2.2	2.2	0
PIEZO1	16	88716268	rs2290902	A	0.2407	0.07895	G	4.064	0.04381	3.699	ENSG00000103335	LOW	3	0.4	2.7	1.3	1	0
PIEZO1	16	88721296	rs8043924	G	0.2407	0.07895	C	4.064	0.04381	3.699	ENSG00000103335	LOW	3	0.4	2.7	1.3	1	0
PIEZO2	18	10758025	rs7407105	G	0.2407	0.07895	A	4.064	0.04381	3.699	ENSG00000154864	LOW	0.9	0	0.4	23.3	8.6	0
PIEZO2	18	10759842	rs35033671	A	0.2407	0.07895	C	4.064	0.04381	3.699	ENSG00000154864	MODERATE	0.9	0	0.4	23.3	8.6	0
PIFO	1	111351336	rs1668	G	0.2407	0.07895	A	4.064	0.04381	3.699	ENSG00000173947	Unknown	26.5	97	7.2	388.2	350.3	0
PIK3AP1	10	96609779	rs3748236	G	0.2407	0.07895	A	4.064	0.04381	3.699	ENSG00000155629	LOW	1.7	0.2	0.2	3.3	0.4	0
PLXNA2	1	208216810	rs4844657	T	0.2407	0.07895	C	4.064	0.04381	3.699	ENSG00000076356	LOW	1.2	0.6	0.6	0.6	0	0
PLXNA2	1	208216817	rs4844658	C	0.2407	0.07895	T	4.064	0.04381	3.699	ENSG00000076356	MODERATE	1.2	0.6	0.6	0.6	0	0
SLC37A2	11	125077500	rs55752830	G	0.2407	0.07895	A	4.064	0.04381	3.699	ENSG00000134955	MODERATE	0.7	2.2	1	1.3	1.7	0
SYNPO2L	10	73647154	rs34163229	T	0.2407	0.07895	G	4.064	0.04381	3.699	ENSG00000166317	MODERATE	0.2	0.7	0.6	1	1	0
SYNPO2L	10	73647532	rs3812629	A	0.2407	0.07895	G	4.064	0.04381	3.699	ENSG00000166317	MODERATE	0.2	0.7	0.6	1	1	0
SYNPO2L	10	73647891	rs4746139	C	0.2407	0.07895	A	4.064	0.04381	3.699	ENSG00000166317	LOW	0.2	0.7	0.6	1	1	0
TEX45	19	7506208	rs3826735	T	0.2407	0.07895	G	4.064	0.04381	3.699	ENSG00000198723	Unknown	40.1	0	0	0	0	0
TM2D3	15	101652337	rs675436	G	0.2407	0.07895	T	4.064	0.04381	3.699	ENSG00000184277	LOW	20.6	85.4	85.7	5.7	8.8	0
TMEM270	7	73865031	rs61742124	T	0.2407	0.07895	C	4.064	0.04381	3.699	ENSG00000175877	LOW	35	0	0	0	0	0
TNR	1	175355575	rs61731115	A	0.2407	0.07895	G	4.064	0.04381	3.699	ENSG00000116147	LOW	1.6	0	0	1.1	1	0
WDR73	15	84646233	rs2271431	G	0.2407	0.07895	T	4.064	0.04381	3.699	ENSG00000177082	LOW	13.2	37.2	19.5	2.5	1.1	0
ZNF670	1	247078548	rs41305955	C	0.2407	0.07895	G	4.064	0.04381	3.699	ENSG00000277462	Unknown	4.8	1.6	3.3	5.2	1	0
ACOX1	17	75973754	rs3744032	T	0.2778	0.1053	C	4.051	0.04415	3.269	ENSG00000161533	MODERATE	6.2	5.6	10.7	8.4	6.5	0
ALG12	22	49909376	rs76354698	T	0.2778	0.1053	C	4.051	0.04415	3.269	ENSG00000182858	Unknown	6.5	8.6	9.4	4.7	3	0
ARHGEF28	5	73923129	rs423333	T	0.2778	0.1053	C	4.051	0.04415	3.269	ENSG00000214944	MODERATE	2	0.7	0.4	2.9	1.7	0
COPRS	17	31856838	rs8068049	T	0.2778	0.1053	C	4.051	0.04415	3.269	ENSG00000172301	MODERATE	75	410	65.8	161.6	212.9	0
CTRL	16	67930300	rs1134760	C	0.2778	0.1053	T	4.051	0.04415	3.269	ENSG00000141086	MODERATE	0.2	0	0	0	0	0
ESPNL	2	238100695	rs61744770	A	0.2778	0.1053	G	4.051	0.04415	3.269	ENSG00000144488	LOW	0.4	0	0.2	0	0	0
ESPNL	2	238101936	rs1562333	C	0.2778	0.1053	G	4.051	0.04415	3.269	ENSG00000144488	Unknown	0.4	0	0.2	0	0	0
KIAA2012	2	202075113	rs16838742	C	0.2778	0.1053	G	4.051	0.04415	3.269	ENSG00000182329	MODERATE	2.6	1.1	1.5	38.5	23	0
LCN10	9	136740043	rs9886752	A	0.2778	0.1053	G	4.051	0.04415	3.269	ENSG00000187922	HIGH	2.1	0	0	0	0	0
LCN10	9	136740978	rs7848807	T	0.2778	0.1053	C	4.051	0.04415	3.269	ENSG00000187922	LOW	2.1	0	0	0	0	0
MSR1	8	16186177	rs76917531	C	0.2778	0.1053	G	4.051	0.04415	3.269	ENSG00000038945	MODERATE	4.9	3.3	1.4	2.2	2.1	0
NFATC3	16	68138513	rs12596883	T	0.2778	0.1053	A	4.051	0.04415	3.269	ENSG00000072736	MODERATE	25.9	57.1	69.8	115.7	81.4	0
PLA2G15	16	68259417	rs3743739	C	0.2778	0.1053	T	4.051	0.04415	3.269	ENSG00000103066	LOW	9.3	3.9	2.2	1.7	4.5	0
PSMB10	16	67936027	rs20549	G	0.2778	0.1053	A	4.051	0.04415	3.269	ENSG00000205220	LOW	2.5	16.6	6.8	11.5	25.3	0
RIPOR3	20	50597619	rs6020624	A	0.2778	0.1053	G	4.051	0.04415	3.269	ENSG00000042062	MODERATE	6.4	0	0	0	0	0
SCN3B	11	123653703	rs3851102	A	0.2778	0.1053	G	4.051	0.04415	3.269	ENSG00000166257	Unknown	2.2	0.3	1.5	12.8	24.3	0
SGK1	6	134172259	rs1057293	A	0.2778	0.1053	G	4.051	0.04415	3.269	ENSG00000118515	LOW	12.2	48.4	7.5	7.2	5.6	0
SLC12A4	16	67964017	rs3785100	C	0.2778	0.1053	T	4.051	0.04415	3.269	ENSG00000124067	MODERATE	17.6	9.7	6.6	2.1	1.3	0
STXBP2	19	7647699	rs794073	T	0.2778	0.1053	G	4.051	0.04415	3.269	ENSG00000076944	Unknown	22.5	29.3	18.1	74.2	169	0
WHAMM	15	82831014	rs3814281	A	0.2778	0.1053	G	4.051	0.04415	3.269	ENSG00000156232	MODERATE	5.5	22.8	30.6	5.5	2.4	0
BSG	19	582468	rs2074962	A	0.3654	0.5789	G	4.037	0.0445	0.4187	ENSG00000172270	Unknown	76.8	259.3	553.8	196.9	473.6	0
MFSD1	3	158819654	rs3765083	G	0.3654	0.5789	A	4.037	0.0445	0.4187	ENSG00000118855	MODERATE	15	8.8	7	3.5	5.3	0
AAMDC	11	77872220	rs2186564	A	0.2037	0.3947	G	4.015	0.0451	0.3922	ENSG00000087884	MODERATE	14.4	89.5	53.2	47.2	27.5	0
AKR1D1	7	138116667	rs1872929	A	0.2037	0.3947	C	4.015	0.0451	0.3922	ENSG00000122787	Unknown	0.6	0.5	0.2	50.2	85.4	0
C1orf167	1	11766573	rs6668699	C	0.2037	0.3947	T	4.015	0.0451	0.3922	ENSG00000215910	MODERATE	34	14.1	3.4	12.6	13.2	0
DSCAML1	11	117521251	rs2276340	A	0.2037	0.3947	G	4.015	0.0451	0.3922	ENSG00000177103	LOW	4.2	0.2	0	5.5	8.6	0
EPG5	18	45910637	rs3744996	A	0.2037	0.3947	G	4.015	0.0451	0.3922	ENSG00000152223	LOW	8.6	7.5	6.6	2	1.8	0
FAH	15	80186245	rs369845634	G	0.2037	0.3947	GCACC	4.015	0.0451	0.3922	ENSG00000103876	Unknown	9.7	1.5	2.1	6.3	10.6	0
FAH	15	80186251	rs751787251	CTTTG	0.2037	0.3947	C	4.015	0.0451	0.3922	ENSG00000103876	Unknown	9.7	1.5	2.1	6.3	10.6	0
FAH	15	80186257	rs200464452	A	0.2037	0.3947	AC	4.015	0.0451	0.3922	ENSG00000103876	Unknown	9.7	1.5	2.1	6.3	10.6	0
GCN1	12	120170227	rs2286050	G	0.2037	0.3947	A	4.015	0.0451	0.3922	ENSG00000089154	LOW	16	7.7	21.6	1.1	2.7	0
ITPR2	12	26657844	rs2291264	T	0.2037	0.3947	C	4.015	0.0451	0.3922	ENSG00000123104	LOW	3.4	2.8	4.9	2.6	4.7	0
KIF23	15	69440397	rs937724	C	0.2037	0.3947	T	4.015	0.0451	0.3922	ENSG00000137807	LOW	20.4	47.9	18.3	6.3	3.2	0
NUCB2	11	17330930	rs3842269	T	0.2037	0.3947	TACA	4.015	0.0451	0.3922	ENSG00000070081	MODERATE	18.7	125.6	53.1	595.9	377.7	0
OR10G4	11	124016457	rs4936881	C	0.2037	0.3947	A	4.015	0.0451	0.3922	ENSG00000254737	MODERATE	0.6	0	0	0	0	0
PCM1	8	17938873	rs412750	A	0.2037	0.3947	G	4.015	0.0451	0.3922	ENSG00000078674	MODERATE	80	451.7	165.6	377.1	176.2	0
PCM1	8	17938873	rs412750	A	0.2037	0.3947	G	4.015	0.0451	0.3922	ENSG00000078674	LOW	80	451.7	165.6	377.1	176.2	0
PCM1	8	17938874	rs454755	C	0.2037	0.3947	T	4.015	0.0451	0.3922	ENSG00000078674	MODERATE	80	451.7	165.6	377.1	176.2	0
PCM1	8	17938874	rs454755	C	0.2037	0.3947	T	4.015	0.0451	0.3922	ENSG00000078674	LOW	80	451.7	165.6	377.1	176.2	0
PICALM	11	85960659	rs618679	A	0.2037	0.3947	C	4.015	0.0451	0.3922	ENSG00000073921	Unknown	22.9	17.1	12	51.3	73.1	0
POU2F3	11	120317262	rs2282537	A	0.2037	0.3947	G	4.015	0.0451	0.3922	ENSG00000137709	MODERATE	0.6	0	0	1.7	3.8	0
PTPN6	12	6960457	rs759052	T	0.2037	0.3947	C	4.015	0.0451	0.3922	ENSG00000111679	Unknown	1.5	0.3	1.1	45.6	8.7	0
PTPRB	12	70534836	rs3752703	A	0.2037	0.3947	G	4.015	0.0451	0.3922	ENSG00000127329	LOW	3.7	0.7	0.5	4.3	2.5	0
TOR3A	1	179085885	rs2296376	T	0.2037	0.3947	C	4.015	0.0451	0.3922	ENSG00000186283	LOW	6.5	0.9	5.1	0.8	0	0
WDR55	5	140668959	rs2286394	T	0.2037	0.3947	C	4.015	0.0451	0.3922	ENSG00000120314	MODERATE	8	7.1	9.6	20.3	6.8	0
ZNF208	19	21971930	rs8108957	T	0.2037	0.3947	C	4.015	0.0451	0.3922	ENSG00000160321	MODERATE	11.3	6.7	4.1	11.5	9.6	0
ZNF208	19	21974190	rs2007506	C	0.2037	0.3947	T	4.015	0.0451	0.3922	ENSG00000160321	MODERATE	11.3	6.7	4.1	11.5	9.6	0
ZNF264	19	57211639	rs2074858	C	0.2037	0.3947	G	4.015	0.0451	0.3922	ENSG00000083844	MODERATE	15.9	18.1	16.2	20.8	14.4	0
ZNF264	19	57211645	rs917340	A	0.2037	0.3947	G	4.015	0.0451	0.3922	ENSG00000083844	MODERATE	15.9	18.1	16.2	20.8	14.4	0
ACVR2A	2	147899548	rs1128919	A	0.3148	0.5294	G	4.011	0.0452	0.4084	ENSG00000121989	LOW	11	13.8	12.8	4.1	0.8	0
TPR	1	186360737	rs2026187	C	0.3704	0.5882	G	3.994	0.04566	0.4118	ENSG00000047410	Unknown	35	640	239.5	106.7	23.6	0
SPAG17	1	118040785	rs10923477	A	0.1667	0.3529	G	3.984	0.04592	0.3667	ENSG00000155761	LOW	24.7	43.2	5.6	203.6	292.1	1
EVI2A	17	31319014	rs1129506	A	0.4259	0.2222	G	3.969	0.04633	2.597	ENSG00000126860	LOW	1.2	0.1	0.2	2	0	0
GLIS3	9	3855963	rs34461578	CA	0.4259	0.2222	C	3.969	0.04633	2.597	ENSG00000107249	Unknown	4.6	0.7	4.3	3.6	1.8	0
OR52E6	11	5841883	rs10742810	A	0.4259	0.2222	G	3.969	0.04633	2.597	ENSG00000205409	LOW	1.1	0	0	0	0	0
UBR2	6	42603608	rs16895863	T	0.1538	0.02632	A	3.968	0.04638	6.727	ENSG00000024048	LOW	9.2	9.2	8.1	4.6	3.9	1
TBC1D2B	15	78077630	rs7176425	C	0.5769	0.3611	G	3.965	0.04645	2.413	ENSG00000167202	MODERATE	11	5	7.2	7.4	6.1	0
CENPF	1	214641228	rs3795521	T	0.05769	0.1944	C	3.95	0.04688	0.2536	ENSG00000117724	LOW	9.4	20.9	88.3	32.4	9.4	0
IFT74	9	26978261	rs11555693	A	0.3704	0.5833	G	3.95	0.04688	0.4202	ENSG00000096872	MODERATE	35.9	132.3	27.7	45.4	19.3	1
SETX	9	132298067	rs3831154	CA	0.3704	0.5833	C	3.95	0.04688	0.4202	ENSG00000107290	Unknown	34.5	47.4	38	5.9	10.9	1
ADGRG4	23	136414239	rs5930942	G	0.1852	0	A	3.948	0.04694	NA	ENSG00000156920	LOW	0.2	0	0	0	0	0
MYO3B	2	170199262	rs35745676	G	0.4444	0.2353	A	3.944	0.04704	2.6	ENSG00000071909	LOW	4.2	0.9	0.2	23.6	18.5	0
CACNA1F	23	49221124	rs2869212	A	0.6154	0.3158	G	3.943	0.04706	3.467	ENSG00000102001	Unknown	0.7	0	0.2	0	0	0
ATIC	2	215326792	rs6751557	T	0.4074	0.2105	C	3.934	0.04731	2.578	ENSG00000138363	Unknown	15	3.2	40.3	0.8	0	0
AUP1	2	74529049	rs2231250	G	0.4074	0.2105	C	3.934	0.04731	2.578	ENSG00000115307	Unknown	10.6	85	60.7	16.9	22	0
CTSH	15	78939176	rs11638844	G	0.4074	0.2105	A	3.934	0.04731	2.578	ENSG00000103811	Unknown	6.7	5	52.9	17.1	15.9	0
FBXO39	17	6779896	rs4796555	C	0.4074	0.2105	T	3.934	0.04731	2.578	ENSG00000177294	MODERATE	39.2	2.1	1.3	350.7	407	0
KRTAP10-10	21	44637474	rs9306108	G	0.4074	0.2105	A	3.934	0.04731	2.578	ENSG00000221859	LOW	0.3	0	0	0	0	0
LBX2	2	74498051	rs17009998	G	0.4074	0.2105	A	3.934	0.04731	2.578	ENSG00000179528	MODERATE	1.3	0	0	0	0	0
LYRM4	6	5260583	rs4141761	G	0.4074	0.2105	A	3.934	0.04731	2.578	ENSG00000214113	Unknown	18.4	81.4	81.1	25.3	73.8	0
MB	22	35610998	rs7292	G	0.4074	0.2105	A	3.934	0.04731	2.578	ENSG00000198125	LOW	0.1	0.4	0.6	20.4	52.6	0
MB	22	35611028	rs7293	C	0.4074	0.2105	T	3.934	0.04731	2.578	ENSG00000198125	LOW	0.1	0.4	0.6	20.4	52.6	0
MREG	2	216013285	rs1864253	C	0.4074	0.2105	G	3.934	0.04731	2.578	ENSG00000118242	MODERATE	1.6	0.7	3.2	0.3	0	0
MRPL53	2	74472651	rs1047911	C	0.4074	0.2105	A	3.934	0.04731	2.578	ENSG00000204822	MODERATE	13.2	8.8	7	7.1	2.1	0
MYO18B	22	25763322	rs133885	G	0.4074	0.2105	A	3.934	0.04731	2.578	ENSG00000133454	MODERATE	2.4	0.5	1.2	50.3	28.5	0
MYO1E	15	59223235	rs2306779	T	0.4074	0.2105	C	3.934	0.04731	2.578	ENSG00000157483	Unknown	4.7	1	3.8	3.4	5.2	0
NOL10	2	10644365	rs3732111	G	0.4074	0.2105	A	3.934	0.04731	2.578	ENSG00000115761	LOW	18.4	25.6	42	120.4	122	0
PIK3CG	7	106868886	rs17847825	A	0.4074	0.2105	C	3.934	0.04731	2.578	ENSG00000105851	MODERATE	7.6	6.2	3.1	26.6	12.8	1
PLEKHA8	7	30074090	rs11977829	G	0.4074	0.2105	A	3.934	0.04731	2.578	ENSG00000106086	LOW	8.1	8.1	12.2	1.5	1.1	0
PLXNC1	12	94251479	rs2230757	A	0.4074	0.2105	G	3.934	0.04731	2.578	ENSG00000136040	LOW	12.1	1.5	1.2	6.7	5.9	0
PRAMEF20	1	13418237	rs199886862	C	0.4074	0.2105	G	3.934	0.04731	2.578	ENSG00000204478	MODERATE	1.6	0	0	0	0	0
RALGAPA2	20	20512578	rs35039408	A	0.4074	0.2105	G	3.934	0.04731	2.578	ENSG00000188559	LOW	8.6	8.6	10.7	18.9	6.4	0
RIMBP2	12	130428212	rs2277356	T	0.4074	0.2105	C	3.934	0.04731	2.578	ENSG00000060709	LOW	2.3	1.1	1.2	3.3	1.7	0
SFTPB	2	85668215	rs2077079	G	0.4074	0.2105	T	3.934	0.04731	2.578	ENSG00000168878	Unknown	0	0	0	0	0	0
SLC22A31	16	89199058	rs12926888	A	0.4074	0.2105	G	3.934	0.04731	2.578	ENSG00000259803	LOW	1.1	0.7	2.8	20.8	23.1	0
SPARC	5	151663542	rs1053411	C	0.4074	0.2105	G	3.934	0.04731	2.578	ENSG00000113140	Unknown	75.2	7	6.8	11.1	28.8	0
SSC5D	19	55501014	rs11084400	C	0.4074	0.2105	T	3.934	0.04731	2.578	ENSG00000179954	Unknown	5.7	0.7	1.1	0.4	0.4	0
SSC5D	19	55518642	rs925878	T	0.4074	0.2105	C	3.934	0.04731	2.578	ENSG00000179954	MODERATE	5.7	0.7	1.1	0.4	0.4	0
TEPP	16	57985492	rs9934227	G	0.4074	0.2105	A	3.934	0.04731	2.578	ENSG00000159648	MODERATE	46.3	2.1	2.3	286.9	318.3	0
ZNF366	5	72460843	rs2278600	T	0.4074	0.2105	C	3.934	0.04731	2.578	ENSG00000178175	LOW	1.5	0	0	0.2	0	0
AIF1	6	31615378	rs2844475	A	0.2963	0.5	G	3.927	0.04753	0.4211	ENSG00000204472	Unknown	2.6	0.3	1.5	1.1	1.5	0
CACNA1S	1	201077947	rs4915477	G	0.2963	0.5	A	3.927	0.04753	0.4211	ENSG00000081248	LOW	0	0.2	0	1.4	3.3	0
CLTCL1	22	19208992	rs1060376	A	0.2963	0.5	G	3.927	0.04753	0.4211	ENSG00000070371	LOW	17.2	13.4	5.3	15.7	12.9	0
DNAJB8	3	128462694	rs2953129	T	0.2963	0.5	C	3.927	0.04753	0.4211	ENSG00000179407	LOW	28.6	19.3	7.5	999.2	3374.7	0
EPHA6	3	97646230	rs301949	A	0.2963	0.5	G	3.927	0.04753	0.4211	ENSG00000080224	MODERATE	15.5	3.4	2.3	305.1	156.3	0
GNPAT	1	231241335	rs518686	T	0.2963	0.5	C	3.927	0.04753	0.4211	ENSG00000116906	Unknown	26.5	39.6	31	55.1	86.2	0
HSPA12B	20	3751986	rs541760	C	0.2963	0.5	T	3.927	0.04753	0.4211	ENSG00000132622	LOW	5.2	1.4	1.1	7.2	10.5	0
KAZALD1	10	101064592	rs807037	C	0.2963	0.5	G	3.927	0.04753	0.4211	ENSG00000107821	MODERATE	1.8	3.5	1.1	0	0	0
KRT81	12	52287296	rs4761784	A	0.2963	0.5	G	3.927	0.04753	0.4211	ENSG00000205426	LOW	0.2	0	0	0.6	1.1	0
LY75	2	159904571	rs6760195	G	0.2963	0.5	T	3.927	0.04753	0.4211	ENSG00000054219	Unknown	1.1	0	0.7	0.3	0	0
MISP	19	756985	rs8110536	G	0.2963	0.5	T	3.927	0.04753	0.4211	ENSG00000099812	LOW	0.2	0	1.5	0.4	0.7	0
MYADML2	17	81941396	rs4796856	G	0.2963	0.5	A	3.927	0.04753	0.4211	ENSG00000185105	MODERATE	0.2	0	0	1.4	0	0
MYADML2	17	81941619	rs4796854	A	0.2963	0.5	G	3.927	0.04753	0.4211	ENSG00000185105	LOW	0.2	0	0	1.4	0	0
NIPAL4	5	157471682	rs6860507	A	0.2963	0.5	G	3.927	0.04753	0.4211	ENSG00000172548	MODERATE	0.6	0	0	0	0	0
NOTCH3	19	15192414	rs3815188	A	0.2963	0.5	G	3.927	0.04753	0.4211	ENSG00000074181	LOW	10.1	0.7	1.1	0.3	0	0
POLR1D	13	27665833	rs14105	A	0.2963	0.5	G	3.927	0.04753	0.4211	ENSG00000186184	LOW	23.7	153.7	85.9	371.4	641	0
RIOK2	5	97167819	rs160632	C	0.2963	0.5	T	3.927	0.04753	0.4211	ENSG00000058729	MODERATE	14.8	20.7	20.2	1.1	1.8	0
SCD	10	100356554	rs2234970	C	0.2963	0.5	A	3.927	0.04753	0.4211	ENSG00000099194	MODERATE	12.2	0.9	1.1	52.9	68.6	0
SFTPB	2	85663630	rs762548	G	0.2963	0.5	A	3.927	0.04753	0.4211	ENSG00000168878	Unknown	0	0	0	0	0	0
STT3A	11	125609468	rs2241502	A	0.2963	0.5	G	3.927	0.04753	0.4211	ENSG00000134910	LOW	17.1	29.9	10.9	7.6	2.6	0
TFF1	21	42366497	rs2156310	A	0.2963	0.5	G	3.927	0.04753	0.4211	ENSG00000160182	Unknown	0.1	0	0	0	0	0
TFRC	3	196073940	rs3817672	T	0.2963	0.5	C	3.927	0.04753	0.4211	ENSG00000072274	MODERATE	8.3	22.3	19.3	2.6	3.9	1
TMEM184A	7	1547017	rs112463195	A	0.2963	0.5	AGCC	3.927	0.04753	0.4211	ENSG00000164855	MODERATE	3.8	0	0	0	0	0
ZFP28	19	56539146	rs7258088	C	0.2963	0.5	G	3.927	0.04753	0.4211	ENSG00000196867	MODERATE	5.1	3.8	5.3	2.4	1.4	0
ADGB	6	146785705	rs259391	G	0.5741	0.3611	A	3.92	0.0477	2.385	ENSG00000118492	LOW	30.6	19.2	3	236.9	53.2	0
COL5A1	9	134768348	rs4842162	T	0.5741	0.3611	G	3.92	0.0477	2.385	ENSG00000130635	Unknown	9.5	0.5	0.6	5.2	11.4	0
DAZL	3	16592157	rs57842038	T	0.5741	0.3611	C	3.92	0.0477	2.385	ENSG00000092345	Unknown	68.6	242.1	122.2	40.5	37.2	1
RBM44	2	237824373	rs4663795	A	0.5741	0.3611	G	3.92	0.0477	2.385	ENSG00000177483	LOW	40.1	107.6	72.4	13.1	10.9	0
ASGR2	17	7107810	rs530779	T	0.3704	0.5789	C	3.911	0.04797	0.4278	ENSG00000161944	Unknown	0.1	0	0	0.3	0.4	0
CYP7B1	8	64798447	rs7842714	T	0.3704	0.5789	A	3.911	0.04797	0.4278	ENSG00000172817	Unknown	3.2	1.7	3	6	5.7	0
EGFR	7	55161562	rs2227983	G	0.3704	0.5789	A	3.911	0.04797	0.4278	ENSG00000146648	MODERATE	5.5	1.6	2.7	4.6	2.2	0
HAS3	16	69109674	rs2232228	G	0.3704	0.5789	A	3.911	0.04797	0.4278	ENSG00000103044	LOW	2	0.6	0.4	10.2	17	0
MAP4	3	47911915	rs4858871	C	0.3704	0.5789	A	3.911	0.04797	0.4278	ENSG00000047849	MODERATE	21.2	53.1	49	90.1	28.8	0
MAP4	3	47912243	rs34025851	A	0.3704	0.5789	C	3.911	0.04797	0.4278	ENSG00000047849	MODERATE	21.2	53.1	49	90.1	28.8	0
MAP4	3	47914934	rs1137524	T	0.3704	0.5789	C	3.911	0.04797	0.4278	ENSG00000047849	MODERATE	21.2	53.1	49	90.1	28.8	0
MAP4	3	47916547	rs1060407	T	0.3704	0.5789	G	3.911	0.04797	0.4278	ENSG00000047849	MODERATE	21.2	53.1	49	90.1	28.8	0
NID1	1	235977874	rs3213190	T	0.3704	0.5789	C	3.911	0.04797	0.4278	ENSG00000116962	MODERATE	19.6	0.7	0.2	1.1	2.4	0
NID1	1	235981651	rs3738525	A	0.3704	0.5789	G	3.911	0.04797	0.4278	ENSG00000116962	LOW	19.6	0.7	0.2	1.1	2.4	0
NSUN2	5	6632829	rs193743	G	0.3704	0.5789	T	3.911	0.04797	0.4278	ENSG00000037474	Unknown	15.8	13.5	18.7	2.2	2.2	0
OR10J5	1	159535507	rs4656837	C	0.3704	0.5789	T	3.911	0.04797	0.4278	ENSG00000184155	LOW	0.1	0	0	0	0	0
SETX	9	132298298	rs2296871	C	0.3704	0.5789	T	3.911	0.04797	0.4278	ENSG00000107290	MODERATE	34.5	47.4	38	5.9	10.9	1
SETX	9	132328022	rs1185193	A	0.3704	0.5789	C	3.911	0.04797	0.4278	ENSG00000107290	MODERATE	34.5	47.4	38	5.9	10.9	1
TFAP4	16	4260467	rs251732	G	0.3704	0.5789	C	3.911	0.04797	0.4278	ENSG00000090447	MODERATE	3.1	0.9	0.7	0	0	0
TNC	9	115046506	rs2104772	A	0.3704	0.5789	T	3.911	0.04797	0.4278	ENSG00000041982	MODERATE	5.4	0.4	0.2	15.8	12.7	0
TOPBP1	3	133649518	rs3192149	G	0.3704	0.5789	T	3.911	0.04797	0.4278	ENSG00000163781	MODERATE	24.6	68.9	51.3	56.8	79.9	0
ZNF778	16	89226863	rs28417933	A	0.3704	0.5789	C	3.911	0.04797	0.4278	ENSG00000170100	MODERATE	12.5	12.7	11.4	13.4	24.8	0
ADGRG4	23	136397967	rs5974595	T	0.1923	0	C	3.905	0.04813	NA	ENSG00000156920	LOW	0.2	0	0	0	0	0
CMYA5	5	79735735	rs62621912	A	0.1667	0.02941	G	3.902	0.04822	6.6	ENSG00000164309	MODERATE	0.2	0.2	1.1	0.1	1.1	0
APC	5	112840628	rs42427	G	0.2222	0.4167	A	3.889	0.04861	0.4	ENSG00000134982	LOW	5.3	14.9	26.7	6.3	4.4	0
OR6C1	12	55320988	rs7132431	G	0.2222	0.4167	A	3.889	0.04861	0.4	ENSG00000205330	MODERATE	0.3	0	0	0	0	0
SLC6A7	5	150203773	rs2240794	T	0.2222	0.4167	C	3.889	0.04861	0.4	ENSG00000011083	LOW	0.5	0	0	0	0	0
ACRBP	12	6645352	rs10849493	C	0.1852	0.3684	G	3.884	0.04875	0.3896	ENSG00000111644	Unknown	170.4	127.7	7.2	884.1	605.9	0
ALX3	1	110070303	rs2274568	G	0.1852	0.3684	A	3.884	0.04875	0.3896	ENSG00000156150	Unknown	1.8	0.3	0.3	0	0	0
AVL9	7	32573408	rs1993050	A	0.1852	0.3684	G	3.884	0.04875	0.3896	ENSG00000105778	LOW	10	8.1	7.5	4.6	1.8	0
C19orf81	19	50656314	rs4801844	T	0.1852	0.3684	G	3.884	0.04875	0.3896	ENSG00000235034	MODERATE	10.7	21.5	3.2	20.8	2.5	0
COL11A2	6	33170900	rs1799911	A	0.1852	0.3684	G	3.884	0.04875	0.3896	ENSG00000204248	LOW	4.5	0.9	1.5	11.3	1	0
CPN1	10	100063639	rs17852464	T	0.1852	0.3684	C	3.884	0.04875	0.3896	ENSG00000120054	LOW	0.6	1.6	2.1	1.2	0	0
CSTL1	20	23443976	rs3746736	T	0.1852	0.3684	C	3.884	0.04875	0.3896	ENSG00000125823	MODERATE	7.5	0.1	0	55.2	53.3	0
DNAAF1	16	84170333	rs11644164	T	0.1852	0.3684	C	3.884	0.04875	0.3896	ENSG00000154099	MODERATE	49.6	118.6	19.6	67.6	16.2	1
FASN	17	82085863	rs2229422	G	0.1852	0.3684	A	3.884	0.04875	0.3896	ENSG00000169710	LOW	6.6	1.9	13.9	1.2	1.3	0
FCAMR	1	206965701	rs11576146	G	0.1852	0.3684	A	3.884	0.04875	0.3896	ENSG00000162897	Unknown	0.2	0	0	0.2	0	0
FCAMR	1	206967095	rs11119933	T	0.1852	0.3684	C	3.884	0.04875	0.3896	ENSG00000162897	LOW	0.2	0	0	0.2	0	0
GCN1	12	120153339	rs12312562	G	0.1852	0.3684	A	3.884	0.04875	0.3896	ENSG00000089154	LOW	16	7.7	21.6	1.1	2.7	0
HLA-DMB	6	32937204	rs1042337	G	0.1852	0.3684	A	3.884	0.04875	0.3896	ENSG00000242574	MODERATE	2.1	0.4	0.5	0.5	0.7	0
HMCN2	9	130433393	rs1006615	T	0.1852	0.3684	C	3.884	0.04875	0.3896	ENSG00000148357	LOW	6.3	0.2	0.7	15.6	8	0
LSS	21	46194555	rs2254524	A	0.1852	0.3684	C	3.884	0.04875	0.3896	ENSG00000160285	MODERATE	13.8	13.6	9.4	4.2	5.3	0
MCM3AP	21	46256797	rs2839173	A	0.1852	0.3684	G	3.884	0.04875	0.3896	ENSG00000160294	LOW	15.7	18.9	13.4	2.5	3.6	0
MFRP	11	119342593	rs11217241	T	0.1852	0.3684	C	3.884	0.04875	0.3896	ENSG00000235718	Unknown	0.5	0	0	0	0	0
MLPH	2	237540364	rs3817362	C	0.1852	0.3684	T	3.884	0.04875	0.3896	ENSG00000115648	MODERATE	2.1	0.4	0.4	0.2	0.4	0
MOG	6	29666226	rs2857766	C	0.1852	0.3684	G	3.884	0.04875	0.3896	ENSG00000204655	MODERATE	2	0.1	0	0	0	0
NAGS	17	44008604	rs186636	T	0.1852	0.3684	C	3.884	0.04875	0.3896	ENSG00000161653	Unknown	0.4	5.5	1.5	4.4	2.2	0
NDNF	4	121037536	rs3733559	C	0.1852	0.3684	T	3.884	0.04875	0.3896	ENSG00000173376	LOW	8	7.5	4.7	225.6	164.5	0
OR4E2	14	21665202	rs12717305	G	0.1852	0.3684	A	3.884	0.04875	0.3896	ENSG00000221977	LOW	0.7	0	0	0	0	0
PCNT	21	46438359	rs2051190	C	0.1852	0.3684	T	3.884	0.04875	0.3896	ENSG00000160299	Unknown	14.5	43.2	42.2	17.8	19.3	0
PROC	2	127423296	rs5936	G	0.1852	0.3684	T	3.884	0.04875	0.3896	ENSG00000115718	LOW	0	0	0.1	0	0	0
PRX	19	40395589	rs268673	C	0.1852	0.3684	T	3.884	0.04875	0.3896	ENSG00000105227	MODERATE	1.6	0.2	0.7	0	0	0
SLIT3	5	168753076	rs10036727	C	0.1852	0.3684	T	3.884	0.04875	0.3896	ENSG00000184347	MODERATE	6.3	0.5	1.6	9.7	6.2	0
SSPO	7	149812331	rs740109	T	0.1852	0.3684	C	3.884	0.04875	0.3896	ENSG00000197558	Unknown	0.2	0	0.9	0.1	0	0
TTN	2	178769662	rs570467105	T	0.1852	0.3684	TA	3.884	0.04875	0.3896	ENSG00000155657	Unknown	0.4	5.7	0.2	35.3	4.3	0
TTN	2	178769664	rs573000455	T	0.1852	0.3684	TA	3.884	0.04875	0.3896	ENSG00000155657	Unknown	0.4	5.7	0.2	35.3	4.3	0
YBEY	21	46291315	rs2276257	G	0.1852	0.3684	A	3.884	0.04875	0.3896	ENSG00000182362	Unknown	58.3	177.3	30.9	253.1	197.2	0
TLR6	4	38828211	rs3775073	C	0.2692	0.4722	T	3.842	0.05	0.4118	ENSG00000174130	LOW	0.8	0.2	0	0	0	0
LUZP1	1	23093362	rs1983965	T	0.2037	0.05556	C	3.836	0.05016	4.349	ENSG00000169641	LOW	20.4	36.3	33.2	217.4	34.3	0
OR52N1	11	5788760	rs11039038	A	0.2037	0.05556	G	3.836	0.05016	4.349	ENSG00000181001	LOW	0.4	0	0	0	0	0
EML4	2	42288248	rs10202624	A	0.1346	0.3056	G	3.82	0.05063	0.3535	ENSG00000143924	MODERATE	14.2	40.3	39.2	25.2	23.1	0
AMTN	4	70518771	rs28674149	C	0.2963	0.5	T	3.813	0.05086	0.4211	ENSG00000187689	Unknown	0.2	0	0	0	0	0
DNAH8	6	38857553	rs2061907	C	0.2963	0.5	T	3.813	0.05086	0.4211	ENSG00000124721	LOW	36	22.6	3.8	21.1	6.9	0
ABCG2	4	88132566	rs2231138	C	0.05556	0.1842	T	3.811	0.05093	0.2605	ENSG00000118777	Unknown	1.9	0.9	3.4	2.6	0.4	0
ARFGEF3	6	138324091	rs3734301	A	0.05556	0.1842	G	3.811	0.05093	0.2605	ENSG00000112379	LOW	1.3	1	0.2	39.6	9.4	0
ATF7	12	53552626	rs33921258	A	0.05556	0.1842	G	3.811	0.05093	0.2605	ENSG00000170653	LOW	12.4	8.1	16.3	29.2	26.4	0
ATP11B	3	182896705	rs4859142	C	0.05556	0.1842	T	3.811	0.05093	0.2605	ENSG00000058063	LOW	22.8	15.4	10.7	27.7	19.9	0
C12orf45	12	104986365	rs12580271	A	0.05556	0.1842	G	3.811	0.05093	0.2605	ENSG00000151131	MODERATE	8.1	17.2	30.2	16.4	8.5	0
CAPZA2	7	116888186	rs4808	T	0.3889	0.1944	C	3.81	0.05093	2.636	ENSG00000198898	LOW	12.4	35.1	43.4	6.6	12.9	0
CCDC141	2	179049913	rs61397643	A	0.05556	0.1842	G	3.811	0.05093	0.2605	ENSG00000163492	MODERATE	1.6	0	0.2	34.6	12.9	0
CHGB	20	5922839	rs6139873	A	0.05556	0.1842	G	3.811	0.05093	0.2605	ENSG00000089199	MODERATE	2.4	50.2	27.7	6.1	6	0
CHGB	20	5923643	rs74621755	A	0.05556	0.1842	G	3.811	0.05093	0.2605	ENSG00000089199	MODERATE	2.4	50.2	27.7	6.1	6	0
CLCN2	3	184358170	rs41266271	T	0.05556	0.1842	C	3.811	0.05093	0.2605	ENSG00000114859	Unknown	11.9	3.3	1.6	2.4	1.3	0
CPT1A	11	68799371	rs3019603	G	0.05556	0.1842	A	3.811	0.05093	0.2605	ENSG00000110090	Unknown	10.4	12.1	8.8	9.2	15.7	0
DLGAP4	20	36500348	rs41274714	A	0.05556	0.1842	G	3.811	0.05093	0.2605	ENSG00000080845	MODERATE	12.6	13.6	16.2	63.3	119.1	0
DSP	6	7584384	rs2076300	T	0.05556	0.1842	C	3.811	0.05093	0.2605	ENSG00000096696	LOW	0.8	1.4	2.5	1.3	0.5	0
EPHA2	1	16148344	rs35127370	A	0.05556	0.1842	AC	3.811	0.05093	0.2605	ENSG00000142627	Unknown	2.4	0	0.7	5.4	0	0
FAM89B	11	65572664	rs10896017	T	0.05556	0.1842	C	3.811	0.05093	0.2605	ENSG00000176973	Unknown	11.9	2.3	10.4	8.2	19.2	0
HGFAC	4	3444405	rs1987546	C	0.05556	0.1842	G	3.811	0.05093	0.2605	ENSG00000109758	MODERATE	0.9	5.7	1.3	70.8	115.2	0
KLHL10	17	41847438	rs75379794	A	0.05556	0.1842	C	3.811	0.05093	0.2605	ENSG00000161594	Unknown	33.4	9.4	1.9	293.4	411	1
LYST	1	235777150	rs2273584	T	0.05556	0.1842	C	3.811	0.05093	0.2605	ENSG00000143669	LOW	6.4	79.6	22.6	9.9	13.4	0
LYST	1	235781994	rs6696123	C	0.05556	0.1842	T	3.811	0.05093	0.2605	ENSG00000143669	LOW	6.4	79.6	22.6	9.9	13.4	0
MCUR1	6	13793915	rs3823247	T	0.05556	0.1842	C	3.811	0.05093	0.2605	ENSG00000050393	LOW	6.1	3.5	39.8	39.1	3.6	0
MDC1	6	30704565	rs3130645	G	0.05556	0.1842	A	3.811	0.05093	0.2605	ENSG00000137337	MODERATE	26.7	75.3	17.2	3.4	2.1	0
MRM3	17	782512	rs2249542	A	0.05556	0.1842	G	3.811	0.05093	0.2605	ENSG00000171861	MODERATE	21.4	0	0	0	0	0
MRPS27	5	72228336	rs10942927	T	0.05556	0.1842	A	3.811	0.05093	0.2605	ENSG00000113048	LOW	12.1	8	17.4	1.7	3	0
MRPS28	8	80029762	rs10957952	C	0.05556	0.1842	T	3.811	0.05093	0.2605	ENSG00000147586	MODERATE	9.7	16.5	34.1	11.1	7.6	0
MUC13	3	124927993	rs4679394	A	0.05556	0.1842	G	3.811	0.05093	0.2605	ENSG00000173702	MODERATE	0.5	0	0	0.6	2.7	0
MYOM2	8	2140794	rs143646514	T	0.05556	0.1842	G	3.811	0.05093	0.2605	ENSG00000036448	MODERATE	0.2	36.9	22.7	5.4	6.2	0
MYOM2	8	2140804	rs3736656	C	0.05556	0.1842	T	3.811	0.05093	0.2605	ENSG00000036448	LOW	0.2	36.9	22.7	5.4	6.2	0
MYOM2	8	2141173	rs117478253	C	0.05556	0.1842	T	3.811	0.05093	0.2605	ENSG00000036448	MODERATE	0.2	36.9	22.7	5.4	6.2	0
MYOM2	8	2143394	rs2280907	A	0.05556	0.1842	G	3.811	0.05093	0.2605	ENSG00000036448	Unknown	0.2	36.9	22.7	5.4	6.2	0
MYOM2	8	2143417	rs2280908	T	0.05556	0.1842	C	3.811	0.05093	0.2605	ENSG00000036448	LOW	0.2	36.9	22.7	5.4	6.2	0
MYOM2	8	2143420	rs2280909	T	0.05556	0.1842	C	3.811	0.05093	0.2605	ENSG00000036448	LOW	0.2	36.9	22.7	5.4	6.2	0
MYOM2	8	2144656	rs2280910	T	0.05556	0.1842	G	3.811	0.05093	0.2605	ENSG00000036448	Unknown	0.2	36.9	22.7	5.4	6.2	0
NLRP2	19	54982360	rs17699678	T	0.05556	0.1842	C	3.811	0.05093	0.2605	ENSG00000022556	MODERATE	14.3	13.5	11.4	18.8	4.9	0
PSPH	7	56021033	rs74698718	T	0.05556	0.1842	G	3.811	0.05093	0.2605	ENSG00000146733	Unknown	9.1	23.6	26	131.4	38.2	0
PZP	12	9150700	rs10842971	T	0.05556	0.1842	A	3.811	0.05093	0.2605	ENSG00000126838	MODERATE	1	0.4	0.5	22.5	7.6	0
RIC8A	11	214421	rs3216	C	0.05556	0.1842	G	3.811	0.05093	0.2605	ENSG00000177963	MODERATE	40.3	85.8	53	11.7	12.3	0
SCEL	13	77642738	rs1053985	G	0.3889	0.1944	A	3.81	0.05093	2.636	ENSG00000136155	LOW	0.5	1.7	2.7	5.8	12.4	0
SIRT3	11	233067	rs11246020	T	0.05556	0.1842	C	3.811	0.05093	0.2605	ENSG00000142082	MODERATE	16.5	17	11.4	17	17.6	0
SIRT3	11	233212	rs11555236	A	0.05556	0.1842	C	3.811	0.05093	0.2605	ENSG00000142082	LOW	16.5	17	11.4	17	17.6	0
SMARCA4	19	11060020	rs146543470	A	0.05556	0.1842	G	3.811	0.05093	0.2605	ENSG00000127616	Unknown	22.2	93	96	39.4	29.3	0
SNRNP48	6	7590391	rs2757594	T	0.05556	0.1842	C	3.811	0.05093	0.2605	ENSG00000168566	MODERATE	5.3	10.2	17.9	2.2	2.2	0
TRIB3	20	396213	rs11537605	A	0.05556	0.1842	G	3.811	0.05093	0.2605	ENSG00000101255	LOW	2.7	1.9	2.2	0	0	0
TRIM10	6	30154044	rs80025116	G	0.05556	0.1842	A	3.811	0.05093	0.2605	ENSG00000204613	LOW	0.5	0	0	0	0	0
TUFM	16	28845498	rs8061877	T	0.05556	0.1842	C	3.811	0.05093	0.2605	ENSG00000178952	Unknown	47	184.3	182.3	309.9	472.6	0
USHBP1	19	17251673	rs76149068	A	0.05556	0.1842	G	3.811	0.05093	0.2605	ENSG00000130307	LOW	3.2	0.2	0.2	0.7	0	0
UTP23	8	116779494	rs979866	T	0.05556	0.1842	C	3.811	0.05093	0.2605	ENSG00000147679	LOW	8.9	38.8	22.6	5.4	3.1	0
CEP126	11	101961977	rs3740930	T	0.1481	0.3235	A	3.791	0.05154	0.3636	ENSG00000110318	LOW	19.2	115.1	25.4	13.5	6.9	0
ABCB1	7	87550285	rs1128503	G	0.463	0.2632	A	3.778	0.05194	2.414	ENSG00000085563	LOW	1.3	0.5	0.4	21.6	2.5	1
CCDC40	17	80048579	rs2289530	G	0.463	0.2632	C	3.778	0.05194	2.414	ENSG00000141519	Unknown	29.5	18.4	5.2	9.4	5.4	1
CCDC40	17	80050295	rs2289533	T	0.463	0.2632	C	3.778	0.05194	2.414	ENSG00000141519	Unknown	29.5	18.4	5.2	9.4	5.4	1
CEP85L	6	118565798	rs3734382	T	0.463	0.2632	G	3.778	0.05194	2.414	ENSG00000111860	MODERATE	35.7	36.4	37.9	409.4	601.9	0
DRD2	11	113412755	rs6275	G	0.463	0.2632	A	3.778	0.05194	2.414	ENSG00000149295	LOW	1.6	0	0	0.7	0.2	0
FSD2	15	82772260	rs1105287	A	0.463	0.2632	C	3.778	0.05194	2.414	ENSG00000186628	Unknown	0.1	0.7	0.2	1.6	1.8	0
MRPL43	10	100973056	rs41291460	C	0.463	0.2632	A	3.778	0.05194	2.414	ENSG00000055950	Unknown	28.6	138.2	73.5	53.4	31.5	0
MUC16	19	8908929	rs12981679	G	0.463	0.2632	C	3.778	0.05194	2.414	ENSG00000181143	MODERATE	0.7	0.2	0	11.7	12.8	0
OPCML	11	132436259	rs1940024	C	0.463	0.2632	T	3.778	0.05194	2.414	ENSG00000183715	Unknown	1.5	0	0	6.7	9.8	0
PLCG2	16	81937798	rs1071644	T	0.463	0.2632	C	3.778	0.05194	2.414	ENSG00000197943	LOW	2.3	4.4	2.9	17	26.9	0
PLG	6	160718470	rs2295368	A	0.463	0.2632	G	3.778	0.05194	2.414	ENSG00000122194	Unknown	0	0.4	0	0.1	0	0
RRM2	2	10122793	rs1130609	G	0.463	0.2632	T	3.778	0.05194	2.414	ENSG00000171848	MODERATE	8	5.2	44.5	3	5.7	0
SCNN1D	1	1290968	rs586965	C	0.463	0.2632	G	3.778	0.05194	2.414	ENSG00000162572	Unknown	10.2	1.8	2.1	9.6	3.2	0
SLC25A48	5	135871498	rs2304079	A	0.463	0.2632	G	3.778	0.05194	2.414	ENSG00000145832	LOW	1.2	0.1	0.5	0	0.2	0
SMLR1	6	130827597	rs1044303	G	0.463	0.2632	A	3.778	0.05194	2.414	ENSG00000256162	MODERATE	0.8	0	0	0	0	0
TCF3	19	1624008	rs55677929	A	0.463	0.2632	G	3.778	0.05194	2.414	ENSG00000071564	Unknown	36	3.7	15.8	6.7	3.9	0
AP4E1	15	50912197	rs3214932	C	0.5741	0.3684	CT	3.775	0.05202	2.311	ENSG00000081014	Unknown	8.4	7.9	7.2	1.7	1	0
CABIN1	22	24076321	rs2283807	G	0.5741	0.3684	A	3.775	0.05202	2.311	ENSG00000099991	Unknown	24.4	37.5	30.6	12.4	11.5	0
CASP7	10	113729393	rs2227310	G	0.5741	0.3684	C	3.775	0.05202	2.311	ENSG00000165806	MODERATE	4.3	1	26	0.2	0	0
CDKL1	14	50358121	rs11157737	A	0.5741	0.3684	G	3.775	0.05202	2.311	ENSG00000100490	Unknown	1.9	0	0.2	0.3	0.9	0
DBNDD2	20	45409934	rs1127497	A	0.5741	0.3684	G	3.775	0.05202	2.311	ENSG00000244274	MODERATE	3	0.1	0	0.2	0	0
DNAH9	17	11747740	rs3744581	A	0.5741	0.3684	G	3.775	0.05202	2.311	ENSG00000007174	MODERATE	7.1	6.1	3.6	42.5	41.7	1
GAA	17	80110708	rs2304844	G	0.5741	0.3684	C	3.775	0.05202	2.311	ENSG00000171298	Unknown	30.7	18.4	26.8	42.5	25.5	0
HIGD1C	12	50961020	rs12306808	T	0.5741	0.3684	C	3.775	0.05202	2.311	ENSG00000214511	LOW	3.6	0	0	7.3	0.4	0
IQGAP3	1	156530177	rs1171566	T	0.5741	0.3684	C	3.775	0.05202	2.311	ENSG00000183856	LOW	6.8	3.8	2.4	4.7	16.8	0
ITGB4	17	75739839	rs2290459	G	0.5741	0.3684	A	3.775	0.05202	2.311	ENSG00000132470	Unknown	3.9	0.1	5.9	0.3	0	0
ITGB4	17	75742534	rs2290456	T	0.5741	0.3684	C	3.775	0.05202	2.311	ENSG00000132470	Unknown	3.9	0.1	5.9	0.3	0	0
KLF17	1	44129441	rs2429051	C	0.5741	0.3684	G	3.775	0.05202	2.311	ENSG00000171872	MODERATE	31.5	0.9	1	110.1	32.3	0
NPSR1	7	34834426	rs727162	G	0.5741	0.3684	C	3.775	0.05202	2.311	ENSG00000187258	MODERATE	1.5	0	0	3.7	0.4	0
OR1F1	16	3204470	rs1834026	T	0.5741	0.3684	C	3.775	0.05202	2.311	ENSG00000168124	MODERATE	2.8	0	0	2.7	4	0
OR1F1	16	3204972	rs2075851	T	0.5741	0.3684	C	3.775	0.05202	2.311	ENSG00000168124	LOW	2.8	0	0	2.7	4	0
PPP6C	9	125189584	rs466994	A	0.5741	0.3684	G	3.775	0.05202	2.311	ENSG00000119414	LOW	22.8	93.3	43	102.7	56.7	0
SIRPB2	20	1477265	rs6135048	C	0.5741	0.3684	A	3.775	0.05202	2.311	ENSG00000196209	Unknown	1.8	0	0	0	0	0
SLC35E1	19	16555290	rs2287869	C	0.5741	0.3684	G	3.775	0.05202	2.311	ENSG00000127526	LOW	6.4	10.9	15.4	2.8	2.7	0
TMEM176B	7	150793996	rs3173833	G	0.5741	0.3684	T	3.775	0.05202	2.311	ENSG00000106565	MODERATE	5.2	3.2	3.4	13.3	9.8	0
ABCG2	4	88139962	rs2231137	T	0.1667	0.3421	C	3.773	0.05208	0.3846	ENSG00000118777	MODERATE	1.9	0.9	3.4	2.6	0.4	0
ACP6	1	147652507	rs2153463	T	0.1667	0.3421	G	3.773	0.05208	0.3846	ENSG00000162836	LOW	8.2	3.9	4.4	4.7	0.9	0
CAPN13	2	30734460	rs2276568	G	0.1667	0.3421	A	3.773	0.05208	0.3846	ENSG00000162949	MODERATE	0.2	0	0	0.8	0	0
CCDC40	17	80097448	rs59252872	G	0.1667	0.3421	A	3.773	0.05208	0.3846	ENSG00000141519	Unknown	29.5	18.4	5.2	9.4	5.4	1
COL27A1	9	114309464	rs3736252	G	0.1667	0.3421	A	3.773	0.05208	0.3846	ENSG00000196739	MODERATE	2.7	0.2	1.9	1.1	0.9	0
CSTF2T	10	51698287	rs3740228	G	0.1667	0.3421	A	3.773	0.05208	0.3846	ENSG00000177613	LOW	11.6	36.7	13.8	0.7	2.1	1
CSTF2T	10	51699238	rs2292828	G	0.1667	0.3421	A	3.773	0.05208	0.3846	ENSG00000177613	LOW	11.6	36.7	13.8	0.7	2.1	1
FFAR1	19	35352183	rs2301151	G	0.1667	0.3421	A	3.773	0.05208	0.3846	ENSG00000126266	MODERATE	0.1	0.1	0.1	0	0	0
GCN1	12	120151260	rs2286045	C	0.1667	0.3421	G	3.773	0.05208	0.3846	ENSG00000089154	LOW	16	7.7	21.6	1.1	2.7	0
GLDC	9	6645251	rs12341698	T	0.1667	0.3421	C	3.773	0.05208	0.3846	ENSG00000178445	LOW	1.1	4.4	5	8.8	9	0
LINGO1	15	77615193	rs2271396	C	0.1667	0.3421	G	3.773	0.05208	0.3846	ENSG00000169783	LOW	3.7	0.1	2.5	8.3	13.7	0
LINGO1	15	77615433	rs2271397	T	0.1667	0.3421	C	3.773	0.05208	0.3846	ENSG00000169783	LOW	3.7	0.1	2.5	8.3	13.7	0
LINGO1	15	77615442	rs2271398	G	0.1667	0.3421	A	3.773	0.05208	0.3846	ENSG00000169783	LOW	3.7	0.1	2.5	8.3	13.7	0
MCTP2	15	94298462	rs61737195	A	0.1667	0.3421	G	3.773	0.05208	0.3846	ENSG00000140563	MODERATE	1.7	0.1	2	3.2	3.9	0
MTHFR	1	11792243	rs1476413	T	0.1667	0.3421	C	3.773	0.05208	0.3846	ENSG00000177000	Unknown	10.6	6	4.7	13.8	28.3	1
PCNX3	11	65619541	rs57318451	T	0.1667	0.3421	C	3.773	0.05208	0.3846	ENSG00000197136	LOW	26.6	0	0	0	0	0
SCARA3	8	27670929	rs17057523	C	0.1667	0.3421	T	3.773	0.05208	0.3846	ENSG00000168077	MODERATE	3.9	0.2	1	2.4	1.1	0
SPEG	2	219451248	rs10932806	G	0.1667	0.3421	A	3.773	0.05208	0.3846	ENSG00000072195	LOW	3	1.1	2.6	17.7	30.8	0
SPEG	2	219466082	rs1567487	T	0.1667	0.3421	C	3.773	0.05208	0.3846	ENSG00000072195	Unknown	3	1.1	2.6	17.7	30.8	0
TBX4	17	61457626	rs3744447	G	0.1667	0.3421	T	3.773	0.05208	0.3846	ENSG00000121075	LOW	0.9	0.2	0.1	5.7	11.4	0
TGM5	15	43239213	rs28756768	C	0.1667	0.3421	G	3.773	0.05208	0.3846	ENSG00000104055	MODERATE	0.1	0	0	3.1	2.6	0
WDR62	19	36058782	rs61742664	A	0.1667	0.3421	G	3.773	0.05208	0.3846	ENSG00000075702	LOW	88.4	70.1	17	29.4	32.8	0
WDR62	19	36086840	rs77938609	A	0.1667	0.3421	G	3.773	0.05208	0.3846	ENSG00000075702	Unknown	88.4	70.1	17	29.4	32.8	0
CFAP69	7	90309366	rs1134956	T	0.3704	0.1765	C	3.768	0.05223	2.745	ENSG00000105792	MODERATE	11.1	24.9	1.6	13.3	3.6	1
ATG9B	7	151018730	rs1835428	A	0.1481	0.02632	G	3.751	0.05277	6.435	ENSG00000181652	LOW	2.2	16.9	10.4	27.7	21.7	0
CYP2C8	10	95064981	rs7098376	T	0.1481	0.02632	A	3.751	0.05277	6.435	ENSG00000138115	Unknown	0.4	2.1	0.6	4.9	5.1	0
DMPK	19	45779245	rs572634	C	0.1481	0.02632	A	3.751	0.05277	6.435	ENSG00000104936	Unknown	5.9	6.3	6	1.4	1.4	1
DNAH11	7	21725879	rs11768670	A	0.1481	0.02632	G	3.751	0.05277	6.435	ENSG00000105877	LOW	0.9	0.7	0.4	2.5	1.5	1
DNAI1	9	34500823	rs11793196	A	0.1481	0.02632	G	3.751	0.05277	6.435	ENSG00000122735	MODERATE	47	48.1	2.7	16.9	23.8	1
EPCAM	2	47377037	rs74531854	T	0.1481	0.02632	C	3.751	0.05277	6.435	ENSG00000119888	MODERATE	5.5	67.3	135	5	3.2	0
ERI1	8	9011689	rs9650616	G	0.1481	0.02632	T	3.751	0.05277	6.435	ENSG00000104626	LOW	18.7	37.4	34.5	35.1	12.8	0
EXT1	8	117835543	rs11546829	A	0.1481	0.02632	G	3.751	0.05277	6.435	ENSG00000182197	LOW	5	0.5	4.3	1.3	1.6	0
FIGLA	2	70785472	rs7566541	G	0.1481	0.02632	A	3.751	0.05277	6.435	ENSG00000183733	LOW	3.4	0	0.2	0.6	1.6	0
FLNB	3	58096161	rs1522384	T	0.1481	0.02632	C	3.751	0.05277	6.435	ENSG00000136068	LOW	11.7	1.9	5.1	15.8	17.1	0
ISM2	14	77475973	rs3742732	A	0.1481	0.02632	G	3.751	0.05277	6.435	ENSG00000100593	LOW	2.4	0.7	1.4	0	0	0
ISOC2	19	55453353	rs2303089	A	0.1481	0.02632	G	3.751	0.05277	6.435	ENSG00000063241	LOW	23.3	55.3	11.7	16	34.9	0
LRRC26	9	137169924	rs77712801	A	0.1481	0.02632	G	3.751	0.05277	6.435	ENSG00000184709	MODERATE	0	0.2	2.6	0.2	0.6	0
MMADHC	2	149576462	rs11545261	C	0.1481	0.02632	T	3.751	0.05277	6.435	ENSG00000168288	LOW	30.3	194.9	45.6	113.6	27.8	0
MMP19	12	55839734	rs2291267	A	0.1481	0.02632	G	3.751	0.05277	6.435	ENSG00000123342	LOW	2.9	0	0.2	0.4	0.4	0
NGEF	2	232885364	rs2292725	T	0.1481	0.02632	C	3.751	0.05277	6.435	ENSG00000066248	LOW	2.3	1.1	0.4	0.6	1.3	0
NOTCH1	9	136519456	rs2229975	T	0.1481	0.02632	C	3.751	0.05277	6.435	ENSG00000148400	LOW	4.1	0.2	3.2	0.3	0	0
[truncated: 32,334 more rows]
