# Supplementary material for: Whole-Exome Sequencing Analysis of Human Semen Quality in Russian Multiethnic Population
Source: Front Genet. 2021 Jun 11;12:662846. doi: 10.3389/fgene.2021.662846 (PMC8232892; doi:10.3389/fgene.2021.662846)
Supplement: Supplementary File 5 — Results of association analysis using χ2 test for the Slavic subgroup combined with VEP results, Protein Expression Atlas normalized expression values for genes harboring polymorphisms and genes associated with male infertility from DisGeNET. [file Data_Sheet_5.CSV]

Gene	CHR	BP	SNP	A1	F_A	F_U	A2	CHISQ	P	OR	Gene_id	VEP_Impact	Testis_NX	Spermatocytes_NX	Spermatogonia_NX	Early_spermatids_NX	Late_spermatids_NX	Is_in_DisGeNET
WDFY4	10	48817401	rs12268007	T	0	0.2609	G	19.83	8.482E-06	0	ENSG00000128815	MODERATE	1.5	0.6	0.6	25.8	11.6	0
WDFY4	10	48826788	rs6537579	A	0	0.2609	G	19.83	8.482E-06	0	ENSG00000128815	MODERATE	1.5	0.6	0.6	25.8	11.6	0
AKR1D1	7	138116667	rs1872929	A	0.02941	0.2826	C	15.39	8.725E-05	0.07692	ENSG00000122787	Unknown	0.6	0.5	0.2	50.2	85.4	0
AKR1D1	7	138116698	rs1872930	C	0.02941	0.2826	T	15.39	8.725E-05	0.07692	ENSG00000122787	Unknown	0.6	0.5	0.2	50.2	85.4	0
SLC5A10	17	19015197	rs768520700	A	0.2647	0.6304	ACGGTACGGGGGTGGGGGC	15.15	9.947E-05	0.211	ENSG00000154025	MODERATE	0.3	0.2	0.2	8.7	20.1	0
ZNF132	19	58439756	rs7259841	T	0.6176	0.2609	C	14.01	0.0001819	4.577	ENSG00000131849	Unknown	7.2	1.4	0.4	2.2	0	0
VWA3A	16	22144308	rs9937453	G	0.1029	0.3913	A	13.33	0.0002617	0.1785	ENSG00000175267	MODERATE	5	1	0.1	9.2	11.8	0
MAPRE2	18	34978561	rs34534618	A	0.04412	0.2826	C	12.94	0.0003225	0.1172	ENSG00000166974	Unknown	3.8	1.5	11.3	8	5.5	0
RTN4IP1	6	106628908	rs1987623	T	0.1667	0.4783	A	12.66	0.0003728	0.2182	ENSG00000130347	LOW	6.9	7.1	15.7	6.1	2.6	0
PTPRB	12	70534836	rs3752703	A	0.4412	0.1304	G	12.26	0.0004622	5.263	ENSG00000127329	LOW	3.7	0.7	0.5	4.3	2.5	0
RSPO3	6	127155371	rs1892172	G	0.3594	0.6957	A	12.11	0.0005026	0.2454	ENSG00000146374	LOW	12.4	0	0.1	10.8	1.1	0
TTC6	14	37796869	rs9805910	T	0.5606	0.2273	C	11.99	0.0005357	4.338	ENSG00000139865	LOW	6	4.4	0.4	30.4	14	0
FLNC	7	128837566	rs55907818	A	0.02941	0.2391	G	11.94	0.000548	0.09642	ENSG00000128591	Unknown	1.3	0.2	0.4	0.2	0	0
NLRP1	17	5558920	rs61753142	T	0.02941	0.2391	C	11.94	0.000548	0.09642	ENSG00000091592	LOW	6.9	14.2	10	371.4	46.3	0
ZNF23	16	71449594	rs72795864	G	0.02941	0.2391	C	11.94	0.000548	0.09642	ENSG00000167377	MODERATE	8.7	1.8	1.2	0.1	0	0
OTOG	11	17641897	rs10832824	T	0.1618	0.4565	C	11.81	0.0005901	0.2297	ENSG00000188162	LOW	3.5	0.7	0.6	10.1	21	0
CSMD2	1	33572614	rs2641962	C	0.5147	0.1957	T	11.79	0.0005969	4.36	ENSG00000121904	MODERATE	3.4	0.3	1.8	2.8	4	0
DYNC2H1	11	103287549	rs10895391	T	0.1324	0.413	C	11.67	0.0006361	0.2168	ENSG00000187240	MODERATE	14.3	64.2	10.4	13.4	6.5	0
CDON	11	126021208	rs3832751	CA	0.2647	0.02174	C	11.66	0.0006378	16.2	ENSG00000064309	Unknown	4.1	1.1	2.5	2.2	2.3	0
PCSK5	9	76323058	rs3001772	C	0.3088	0.6304	T	11.53	0.0006862	0.2619	ENSG00000099139	MODERATE	5.1	1.1	1.5	19.6	31.4	0
SLC6A11	3	10935190	rs2245532	G	0.3088	0.6304	A	11.53	0.0006862	0.2619	ENSG00000132164	LOW	3.4	0.2	1.5	0.4	0.4	0
VSX2	14	74245180	rs35435463	C	0.3088	0.6304	T	11.53	0.0006862	0.2619	ENSG00000119614	LOW	1.6	0	0.1	0.2	0	0
EBLN2	3	73062822	rs2231928	A	0.3529	0.6739	G	11.32	0.0007663	0.2639	ENSG00000255423	LOW	0.9	3.7	4.8	1.5	0.2	0
YBX2	17	7289936	rs3744405	A	0.6029	0.2826	G	11.29	0.0007778	3.855	ENSG00000006047	Unknown	97.3	266.9	11.5	260.3	369.1	1
HOXD1	2	176190041	rs6710142	A	0.04412	0.2609	G	11.28	0.0007828	0.1308	ENSG00000128645	MODERATE	2.2	2.6	6.4	0	0	0
PCSK5	9	76328040	rs2259969	A	0.2941	0.6087	G	11.14	0.0008454	0.2679	ENSG00000099139	LOW	5.1	1.1	1.5	19.6	31.4	0
TNFRSF10A	8	23202743	rs17620	C	0.2941	0.6087	T	11.14	0.0008454	0.2679	ENSG00000104689	MODERATE	2.6	0	0.2	0	0	0
IMPG1	6	75931086	rs10943299	A	0.2941	0.04348	G	11.07	0.0008784	9.167	ENSG00000112706	MODERATE	0.9	0	0	1.5	0	0
MYH14	19	50268352	rs3745504	A	0.6176	0.3043	G	10.78	0.001028	3.692	ENSG00000105357	LOW	0.7	0.4	4.1	0.9	0.4	0
OTOG	11	17610204	rs2041028	T	0.1912	0.4783	C	10.63	0.001113	0.2579	ENSG00000188162	MODERATE	3.5	0.7	0.6	10.1	21	0
OTOG	11	17611104	rs7111528	T	0.1912	0.4783	C	10.63	0.001113	0.2579	ENSG00000188162	MODERATE	3.5	0.7	0.6	10.1	21	0
OTOG	11	17642195	rs2023483	C	0.1765	0.4565	G	10.46	0.001218	0.2551	ENSG00000188162	LOW	3.5	0.7	0.6	10.1	21	0
GPR162	12	6826812	rs11612427	G	0.1618	0.4348	A	10.33	0.001309	0.2509	ENSG00000250510	MODERATE	1.2	0	0	0	0.4	0
EBLN2	3	73062217	rs2231924	T	0.3676	0.6739	C	10.3	0.001332	0.2813	ENSG00000255423	MODERATE	0.9	3.7	4.8	1.5	0.2	0
EBLN2	3	73062658	rs2231926	A	0.3676	0.6739	G	10.3	0.001332	0.2813	ENSG00000255423	MODERATE	0.9	3.7	4.8	1.5	0.2	0
EBLN2	3	73062847	rs1060584	C	0.3676	0.6739	T	10.3	0.001332	0.2813	ENSG00000255423	MODERATE	0.9	3.7	4.8	1.5	0.2	0
ZNF132	19	58434689	rs1465789	A	0.3676	0.6739	G	10.3	0.001332	0.2813	ENSG00000131849	MODERATE	7.2	1.4	0.4	2.2	0	0
ZNF584	19	58416935	rs10423138	C	0.3676	0.6739	T	10.3	0.001332	0.2813	ENSG00000171574	LOW	6.3	7.2	3.9	8.2	4.6	0
ZNF584	19	58417685	rs3764535	A	0.3676	0.6739	G	10.3	0.001332	0.2813	ENSG00000171574	LOW	6.3	7.2	3.9	8.2	4.6	0
ZNF584	19	58417769	rs3764534	A	0.3676	0.6739	G	10.3	0.001332	0.2813	ENSG00000171574	LOW	6.3	7.2	3.9	8.2	4.6	0
ATG9B	7	151018860	rs7804893	C	0.02941	0.2174	T	10.29	0.001334	0.1091	ENSG00000181652	MODERATE	2.2	16.9	10.4	27.7	21.7	0
F7	13	113115754	rs6042	T	0.02941	0.2174	C	10.29	0.001334	0.1091	ENSG00000057593	LOW	0.4	0.1	0.9	0	0	0
F7	13	113118393	rs6041	A	0.02941	0.2174	G	10.29	0.001334	0.1091	ENSG00000057593	Unknown	0.4	0.1	0.9	0	0	0
F7	13	113118845	rs6046	A	0.02941	0.2174	G	10.29	0.001334	0.1091	ENSG00000057593	MODERATE	0.4	0.1	0.9	0	0	0
GAS8	16	90029153	rs3785183	T	0.1471	0.413	C	10.23	0.001378	0.245	ENSG00000141013	Unknown	16.1	18.9	13.6	174.5	126.7	1
OR5D14	11	55796424	rs297055	C	0.1029	0.3478	T	10.22	0.001391	0.2152	ENSG00000186113	MODERATE	0	0	0	0	0	0
LAMA1	18	7034509	rs566655	G	0.1324	0.3913	T	10.18	0.00142	0.2373	ENSG00000101680	MODERATE	20.9	0.5	1.7	1.1	1.8	1
STX8	17	9491914	rs9893664	G	0.2812	0.04348	A	10.17	0.001426	8.609	ENSG00000170310	LOW	43.9	40.7	21.3	209	802.8	0
TNFRSF10A	8	23201811	rs20575	G	0.3088	0.6087	C	10.07	0.001509	0.2872	ENSG00000104689	MODERATE	2.6	0	0.2	0	0	0
TACC3	4	1737791	rs140693140	C	0.07576	0.3043	CGCCATCCCT	10.06	0.001519	0.1874	ENSG00000013810	Unknown	58.1	69.6	47.8	43.8	49.1	0
PHTF1	1	113697697	rs3835263	T	0.197	0.4783	TA	9.983	0.00158	0.2676	ENSG00000116793	Unknown	33.8	106.3	31.1	138.9	106.5	0
PRPF8	17	1682084	rs200119630	A	0.1912	0	AACC	9.926	0.00163	NA	ENSG00000174231	Unknown	45.9	74.1	83.3	9.5	8.9	0
RAD23B	9	107283711	rs375292785	GGGGGCA	0.1912	0	G	9.926	0.00163	NA	ENSG00000119318	Unknown	38.5	34.9	59	384.7	940	1
SCARF2	22	20425532	rs874100	C	0.4853	0.1957	G	9.893	0.001659	3.876	ENSG00000244486	MODERATE	2.5	0.5	0.2	0.2	0	0
CRCT1	1	152515503	rs2282296	C	0.2353	0.5217	T	9.885	0.001667	0.2821	ENSG00000169509	LOW	0.1	0	0	0	0	0
CRCT1	1	152515587	rs1053588	C	0.2353	0.5217	T	9.885	0.001667	0.2821	ENSG00000169509	LOW	0.1	0	0	0	0	0
LCE5A	1	152511653	rs2105117	G	0.2353	0.5217	A	9.885	0.001667	0.2821	ENSG00000186207	MODERATE	0.2	0	0	0.7	0	0
GAMT	19	1399057	rs55776826	T	0.2353	0.02174	C	9.862	0.001687	13.85	ENSG00000130005	Unknown	7.7	2.7	29.6	4.1	12	0
MPPED1	22	43435076	rs2413761	T	0.6029	0.3043	C	9.798	0.001747	3.471	ENSG00000186732	LOW	2.1	0	0.4	0.9	1.1	0
MPPED1	22	43435136	rs4331615	T	0.6029	0.3043	C	9.798	0.001747	3.471	ENSG00000186732	LOW	2.1	0	0.4	0.9	1.1	0
IHH	2	219055315	rs394452	A	0.3088	0.06522	G	9.797	0.001748	6.404	ENSG00000163501	LOW	0.3	0	0.2	0	0	0
ZNF100	19	21744904	rs4613201	C	0.2727	0.04348	T	9.712	0.001831	8.25	ENSG00000197020	Unknown	18.8	18.6	7.5	66.9	56.1	0
FLNC	7	128837418	rs2291560	C	0.04412	0.2391	T	9.687	0.001856	0.1469	ENSG00000128591	LOW	1.3	0.2	0.4	0.2	0	0
FLNC	7	128837493	rs2291561	C	0.04412	0.2391	T	9.687	0.001856	0.1469	ENSG00000128591	LOW	1.3	0.2	0.4	0.2	0	0
FLNC	7	128848680	rs2291569	A	0.04412	0.2391	G	9.687	0.001856	0.1469	ENSG00000128591	MODERATE	1.3	0.2	0.4	0.2	0	0
KRT85	12	52365210	rs2298795	C	0.04412	0.2391	G	9.687	0.001856	0.1469	ENSG00000135443	Unknown	2.9	0	0.2	5.2	9.5	0
HMMR	5	163482710	rs299295	T	0.1212	0.3696	C	9.643	0.001901	0.2353	ENSG00000072571	MODERATE	16.7	80.6	18.5	60.3	44.1	0
ZNF19	16	71475893	rs8050871	C	0.2206	0.5	G	9.64	0.001904	0.283	ENSG00000157429	MODERATE	18.7	14.6	7	2.4	3.6	0
ARAP2	4	36068183	rs7657166	A	0.3382	0.08696	G	9.585	0.001962	5.367	ENSG00000047365	LOW	5.9	3.2	1.9	113.2	89.9	0
MLXIP	12	122133573	12:122133573	C	0.3382	0.08696	A	9.585	0.001962	5.367	ENSG00000175727	MODERATE	9.6	20.2	19.7	18.2	20.5	0
AKR7A2	1	19311815	rs2227295	A	0.4265	0.1522	G	9.555	0.001994	4.143	ENSG00000053371	Unknown	21.6	63	23.2	69.6	39.4	0
CPED1	7	121100049	rs798937	G	0.4265	0.1522	T	9.555	0.001994	4.143	ENSG00000106034	LOW	7.1	0.3	0.4	0.1	0	0
RELL2	5	141639543	rs14251	A	0.4265	0.1522	C	9.555	0.001994	4.143	ENSG00000164620	MODERATE	4.6	18.6	6	1.3	2.7	0
FHL5	6	96615679	rs9398148	G	0.5294	0.2391	A	9.542	0.002008	3.58	ENSG00000112214	LOW	95.7	6.2	3.4	1073.4	1344.3	0
FLNC	7	128830784	rs3734972	T	0.05882	0.2609	C	9.284	0.002312	0.1771	ENSG00000128591	LOW	1.3	0.2	0.4	0.2	0	0
KLF11	2	10048522	rs11687357	A	0.05882	0.2609	T	9.284	0.002312	0.1771	ENSG00000172059	LOW	16.7	14.1	35	120.7	21.5	0
C10orf90	10	126513866	rs1436803	T	0.2647	0.04348	C	9.283	0.002313	7.92	ENSG00000154493	LOW	12.3	0.6	0.4	96	93.2	0
PPP2R3A	3	136002009	rs6779903	T	0.1912	0.4565	G	9.231	0.00238	0.2814	ENSG00000073711	MODERATE	4.2	6.6	19.6	6.1	9.5	0
CYP1A2	15	74755085	rs2470890	C	0.2647	0.5435	T	9.077	0.002588	0.3024	ENSG00000140505	LOW	0	0	0	0	0	0
DCBLD2	3	98822272	rs828616	A	0.2647	0.5435	G	9.077	0.002588	0.3024	ENSG00000057019	LOW	33.8	15.8	23.3	2.5	3.6	0
MAP7D1	1	36180210	rs41267273	G	0.1765	0	T	9.073	0.002595	NA	ENSG00000116871	Unknown	6.7	7.6	15.3	29.9	58.1	0
PLK3	1	44803661	rs17886354	G	0.1765	0	A	9.073	0.002595	NA	ENSG00000173846	LOW	4.5	1.7	4.9	0.6	0.4	0
TXK	4	48113247	rs7658300	T	0.1765	0.4348	C	9.068	0.002602	0.2786	ENSG00000074966	MODERATE	1.7	0.4	0.2	4.3	1.3	0
ZNF446	19	58478128	rs893185	C	0.3235	0.6087	A	9.062	0.00261	0.3075	ENSG00000083838	MODERATE	7.8	20.6	8.5	4.6	4.4	0
NOTCH1	9	136510641	rs36119806	A	0.07353	0.2826	G	9.021	0.002669	0.2015	ENSG00000148400	Unknown	4.1	0.2	3.2	0.3	0	0
ABCF2	7	151218862	rs7782699	T	0.2206	0.02174	C	8.992	0.002711	12.74	ENSG00000285292	LOW	7.2	0	8.4	37.1	41.5	0
ABCF2	7	151218862	rs7782699	T	0.2206	0.02174	C	8.992	0.002711	12.74	ENSG00000285292	LOW	7.2	0	8.4	37.1	0	0
ABCF2	7	151218862	rs7782699	T	0.2206	0.02174	C	8.992	0.002711	12.74	ENSG00000285292	LOW	7.2	0	8.4	0	41.5	0
ABCF2	7	151218862	rs7782699	T	0.2206	0.02174	C	8.992	0.002711	12.74	ENSG00000285292	LOW	7.2	0	8.4	0	0	0
ABCF2	7	151218862	rs7782699	T	0.2206	0.02174	C	8.992	0.002711	12.74	ENSG00000285292	LOW	7.2	0	0	37.1	41.5	0
ABCF2	7	151218862	rs7782699	T	0.2206	0.02174	C	8.992	0.002711	12.74	ENSG00000285292	LOW	7.2	0	0	37.1	0	0
ABCF2	7	151218862	rs7782699	T	0.2206	0.02174	C	8.992	0.002711	12.74	ENSG00000285292	LOW	7.2	0	0	0	41.5	0
ABCF2	7	151218862	rs7782699	T	0.2206	0.02174	C	8.992	0.002711	12.74	ENSG00000285292	LOW	7.2	0	0	0	0	0
ABCF2	7	151218862	rs7782699	T	0.2206	0.02174	C	8.992	0.002711	12.74	ENSG00000285292	LOW	7.2	22.3	8.4	37.1	41.5	0
ABCF2	7	151218862	rs7782699	T	0.2206	0.02174	C	8.992	0.002711	12.74	ENSG00000285292	LOW	7.2	22.3	8.4	37.1	0	0
ABCF2	7	151218862	rs7782699	T	0.2206	0.02174	C	8.992	0.002711	12.74	ENSG00000285292	LOW	7.2	22.3	8.4	0	41.5	0
ABCF2	7	151218862	rs7782699	T	0.2206	0.02174	C	8.992	0.002711	12.74	ENSG00000285292	LOW	7.2	22.3	8.4	0	0	0
ABCF2	7	151218862	rs7782699	T	0.2206	0.02174	C	8.992	0.002711	12.74	ENSG00000285292	LOW	7.2	22.3	0	37.1	41.5	0
ABCF2	7	151218862	rs7782699	T	0.2206	0.02174	C	8.992	0.002711	12.74	ENSG00000285292	LOW	7.2	22.3	0	37.1	0	0
ABCF2	7	151218862	rs7782699	T	0.2206	0.02174	C	8.992	0.002711	12.74	ENSG00000285292	LOW	7.2	22.3	0	0	41.5	0
ABCF2	7	151218862	rs7782699	T	0.2206	0.02174	C	8.992	0.002711	12.74	ENSG00000285292	LOW	7.2	22.3	0	0	0	0
ZSWIM5	1	45039048	rs7551698	G	0.5441	0.2609	C	8.982	0.002726	3.382	ENSG00000162415	LOW	6.6	0.9	2.3	1.1	0.8	0
ITGB1	10	32922299	rs2230395	G	0.1818	0	T	8.98	0.00273	NA	ENSG00000150093	LOW	26.9	10	63.7	4.3	9.7	0
FAM71F1	7	128718837	rs745229	A	0.1618	0.413	C	8.935	0.002798	0.2742	ENSG00000135248	LOW	64.8	11.7	5.5	1001.4	1429	0
FAM71F1	7	128723233	rs6971091	A	0.1618	0.413	G	8.935	0.002798	0.2742	ENSG00000135248	MODERATE	64.8	11.7	5.5	1001.4	1429	0
SLC7A5	16	87840501	rs113883650	T	0.1618	0.413	TATATG	8.935	0.002798	0.2742	ENSG00000103257	Unknown	34.9	1.7	2.5	0.8	4	0
HLA-DRB1	6	32584170	rs67476479	C	0.2273	0.02273	CG	8.886	0.002873	12.65	ENSG00000196126	HIGH	5.6	1.8	3.4	3.5	7.6	0
DNAJA3	16	4434395	rs1139653	A	0.4697	0.1957	T	8.867	0.002904	3.641	ENSG00000103423	MODERATE	15.1	35.4	34.5	52.4	12.7	0
CEP164	11	117410008	rs5795079	T	0.08824	0.3043	TC	8.859	0.002917	0.2212	ENSG00000110274	Unknown	29.7	36.7	17.4	226.1	212.9	0
DOCK5	8	25372745	rs2271107	C	0.08824	0.3043	G	8.859	0.002917	0.2212	ENSG00000147459	Unknown	7.8	0.7	5.5	0.8	2.6	0
FCRL6	1	159815635	rs4443889	G	0.08824	0.3043	A	8.859	0.002917	0.2212	ENSG00000181036	MODERATE	1.2	0	0	0	0	0
IMPA2	18	12014221	rs45512594	A	0.08824	0.3043	G	8.859	0.002917	0.2212	ENSG00000141401	Unknown	1.5	0.4	11.7	2.3	4.7	0
PSD3	8	19013600	rs143508562	A	0.08824	0.3043	G	8.859	0.002917	0.2212	ENSG00000156011	Unknown	12.7	10	15.8	598.4	164.8	0
COL17A1	10	104064575	rs805708	G	0.1471	0.3913	A	8.834	0.002956	0.2682	ENSG00000065618	MODERATE	4	8.3	1.1	8.5	2.6	0
SIGIRR	11	406043	rs7947	G	0.1471	0.3913	A	8.834	0.002956	0.2682	ENSG00000185187	LOW	7.4	7	66.2	1	2.9	0
SIGIRR	11	406473	rs3087588	A	0.1471	0.3913	C	8.834	0.002956	0.2682	ENSG00000185187	LOW	7.4	7	66.2	1	2.9	0
SIGIRR	11	406483	rs3210908	T	0.1471	0.3913	C	8.834	0.002956	0.2682	ENSG00000185187	MODERATE	7.4	7	66.2	1	2.9	0
TMPRSS11B	4	68228789	rs2319797	T	0.2576	0.04348	A	8.821	0.002978	7.633	ENSG00000185873	MODERATE	0.2	0	0.1	8.5	11.5	0
DNAJA3	16	4446972	rs2304633	T	0.4412	0.1739	A	8.82	0.00298	3.75	ENSG00000103423	LOW	15.1	35.4	34.5	52.4	12.7	0
FLNC	7	128844762	rs3734973	G	0.1029	0.3261	A	8.773	0.003058	0.2372	ENSG00000128591	LOW	1.3	0.2	0.4	0.2	0	0
GLB1L3	11	134288851	rs3824995	G	0.1029	0.3261	A	8.773	0.003058	0.2372	ENSG00000166105	LOW	2.4	3.9	7.5	2.2	0.9	0
SFRP4	7	37907501	rs1802074	T	0.1029	0.3261	C	8.773	0.003058	0.2372	ENSG00000106483	MODERATE	5.8	0.2	0.5	0.8	0.9	0
UTP14C	13	52029760	rs17402034	A	0.1029	0.3261	G	8.773	0.003058	0.2372	ENSG00000253797	MODERATE	2.3	6.6	12.2	0.3	0	1
MMP27	11	102702838	rs3809018	A	0.3235	0.08696	C	8.723	0.003143	5.022	ENSG00000137675	LOW	0.4	0	0	0.2	0	0
PINLYP	19	43581675	rs11407	T	0.3235	0.08696	C	8.723	0.003143	5.022	ENSG00000234465	LOW	1.8	2.6	0.9	4.7	4.2	0
UFL1	6	96521818	rs13210597	A	0.3235	0.08696	C	8.723	0.003143	5.022	ENSG00000014123	Unknown	13.4	88.5	29.6	46.2	36.5	0
XRCC1	19	43546814	rs25484	C	0.3235	0.08696	T	8.723	0.003143	5.022	ENSG00000073050	Unknown	25	19	12.9	22.1	13.6	1
MYLK4	6	2749147	rs2296356	T	0.02941	0.1957	C	8.698	0.003186	0.1246	ENSG00000145949	MODERATE	0.3	0	0.1	0.4	0	0
PCDHGA2	5	141341387	rs66823521	C	0.02941	0.1957	T	8.698	0.003186	0.1246	ENSG00000081853	MODERATE	10.4	0	0.2	0	0	0
PCDHGA3	5	141344268	rs11575947	T	0.02941	0.1957	C	8.698	0.003186	0.1246	ENSG00000254245	MODERATE	5.2	0	0.1	0	0	0
PCDHGB2	5	141360307	rs13171859	A	0.02941	0.1957	G	8.698	0.003186	0.1246	ENSG00000253910	MODERATE	1.8	0	0	0	0	0
PRPS2	23	12791542	rs1731469	G	0.4545	0.08696	A	8.662	0.003248	8.75	ENSG00000101911	LOW	109.7	4.9	5.8	9.4	23.3	1
ITPK1	14	92940903	rs11446	A	0.5147	0.2391	G	8.657	0.003257	3.375	ENSG00000100605	Unknown	9.4	2.8	12.8	8.3	17.6	0
ITPK1	14	92940903	rs11446	A	0.5147	0.2391	G	8.657	0.003257	3.375	ENSG00000100605	Unknown	9.4	2.8	12.8	8.3	17.6	0
SPPL2C	17	45845814	rs242944	G	0.5147	0.2391	A	8.657	0.003257	3.375	ENSG00000185294	MODERATE	45	1.4	1	211.9	461.7	0
DRD3	3	114171968	rs6280	C	0.3824	0.1304	T	8.624	0.003317	4.127	ENSG00000151577	MODERATE	4.2	0.2	0	5.5	12.5	0
VWA2	10	114284828	rs10787521	T	0.3824	0.1304	C	8.624	0.003317	4.127	ENSG00000165816	Unknown	2.3	1	0.1	9.8	13	0
SEMG2	20	45221884	rs2233898	G	0.07576	0.2826	A	8.599	0.003364	0.2081	ENSG00000124157	LOW	0.2	0	0	1	0.6	0
SEMG2	20	45222453	rs2233901	A	0.07576	0.2826	G	8.599	0.003364	0.2081	ENSG00000124157	MODERATE	0.2	0	0	1	0.6	0
ADCY6	12	48783330	rs2453486	G	0.2353	0.5	T	8.542	0.00347	0.3077	ENSG00000174233	LOW	4	1.2	1.3	0.4	0.5	0
HFE	6	26091108	rs2071303	C	0.2353	0.5	T	8.542	0.00347	0.3077	ENSG00000010704	Unknown	4.9	0.2	1	0.1	0	1
TACC3	4	1735775	rs11248073	T	0.2353	0.5	C	8.542	0.00347	0.3077	ENSG00000013810	LOW	58.1	69.6	47.8	43.8	49.1	0
OR4C16	11	55572353	rs557590	A	0.0625	0.2609	G	8.473	0.003605	0.1889	ENSG00000279514	MODERATE	0	0	0	0	0	0
ZNF497	19	58357114	rs12609654	T	0.5588	0.2826	G	8.467	0.003615	3.215	ENSG00000174586	MODERATE	2.3	0	1.1	1	0.4	0
CRLF3	17	30784350	rs11867457	G	0.25	0.04348	A	8.426	0.003699	7.333	ENSG00000176390	MODERATE	9.6	10.9	22.3	13.2	16	0
FLI1	11	128768321	rs35044982	TG	0.25	0.04348	T	8.426	0.003699	7.333	ENSG00000151702	Unknown	2.7	0.3	0.1	0.5	0	0
ZNF74	22	20406773	rs2228236	A	0.25	0.04348	G	8.426	0.003699	7.333	ENSG00000185252	LOW	2.3	2.8	1.3	0.5	0	0
MYH13	17	10320397	rs2074877	T	0.4853	0.2174	C	8.383	0.003787	3.394	ENSG00000006788	MODERATE	0.5	0.2	1.8	0.2	0	0
SORL1	11	121605213	rs3824968	A	0.2206	0.4783	T	8.31	0.003942	0.3087	ENSG00000137642	LOW	4.1	0.7	21.5	0.9	1.8	0
CNTLN	9	17409368	rs2780211	G	0.07812	0.2826	A	8.177	0.004243	0.2151	ENSG00000044459	LOW	8.2	58.9	51.1	13.2	6.5	0
FAM149A	4	186157893	rs2276919	A	0.4559	0.1957	G	8.158	0.004287	3.444	ENSG00000109794	Unknown	3.6	1	2.8	10	3.2	0
MIOS	7	7607056	rs4222	A	0.4559	0.1957	G	8.158	0.004287	3.444	ENSG00000164654	LOW	11.9	24.4	28	29.5	40.8	0
APBA2	15	29106578	rs3816857	T	0.04412	0.2174	C	8.154	0.004297	0.1662	ENSG00000034053	Unknown	5.6	0.6	7	10.3	7.9	0
ATP1A2	1	160129137	rs5778151	A	0.04412	0.2174	AG	8.154	0.004297	0.1662	ENSG00000018625	Unknown	3.9	0.3	0.2	0.4	0.4	0
ERN2	16	23710959	rs56342512	A	0.04412	0.2174	G	8.154	0.004297	0.1662	ENSG00000134398	LOW	0.1	0	0.2	0.1	0	0
HCN2	19	603832	rs56180027	T	0.2059	0.02174	C	8.142	0.004324	11.67	ENSG00000099822	LOW	3.7	0.1	0.9	0.1	0	0
HHLA2	3	108362400	rs16854512	A	0.2059	0.02174	G	8.142	0.004324	11.67	ENSG00000114455	LOW	1.9	0.7	0.2	2.6	3.1	0
XIRP2	2	167247860	rs61748715	C	0.2059	0.02174	A	8.142	0.004324	11.67	ENSG00000163092	LOW	0.6	0.7	0.4	28	20.1	0
ACSBG1	15	78173785	rs2304824	C	0.3382	0.6087	T	8.118	0.004382	0.3286	ENSG00000103740	MODERATE	5.4	0.9	7.7	1.2	1	0
DAAM2	6	39884042	rs3003929	G	0.3382	0.6087	A	8.118	0.004382	0.3286	ENSG00000146122	LOW	8.7	0.7	1.1	3.6	4.2	0
ITPK1	14	92940956	rs13316	A	0.5294	0.2609	C	8.117	0.004384	3.188	ENSG00000100605	Unknown	9.4	2.8	12.8	8.3	17.6	0
TSNARE1	8	142331775	rs10435683	T	0.5294	0.2609	C	8.117	0.004384	3.188	ENSG00000171045	MODERATE	8.9	3.9	3.2	1.8	3.9	0
CACNA1F	23	49205282	rs33910054	T	0	0.2174	C	8.102	0.004422	0	ENSG00000102001	MODERATE	0.7	0	0.2	0	0	0
SP140L	2	230392097	rs7559665	G	0.2059	0.4565	A	8.102	0.004422	0.3086	ENSG00000185404	LOW	2.8	0.5	1.4	11.1	3.2	0
TTC8	14	88840976	rs17700296	C	0.2059	0.4565	T	8.102	0.004422	0.3086	ENSG00000165533	Unknown	38.1	11.6	6.3	5.1	5.4	0
ADGB	6	146672309	rs9497606	C	0.2794	0.06522	T	8.083	0.004468	5.558	ENSG00000118492	MODERATE	30.6	19.2	3	236.9	53.2	0
CDON	11	125961806	rs2276061	A	0.2794	0.06522	G	8.083	0.004468	5.558	ENSG00000064309	LOW	4.1	1.1	2.5	2.2	2.3	0
MAVS	20	3862380	rs7262903	A	0.2794	0.06522	C	8.083	0.004468	5.558	ENSG00000088888	MODERATE	5.9	4.2	3.8	0.9	1.5	0
MAVS	20	3865750	rs7269320	T	0.2794	0.06522	C	8.083	0.004468	5.558	ENSG00000088888	MODERATE	5.9	4.2	3.8	0.9	1.5	0
DROSHA	5	31409145	rs2241337	G	0.2424	0.04348	A	7.954	0.004798	7.04	ENSG00000113360	LOW	12.8	5.8	8.4	2.5	4.3	1
TRDMT1	10	17162250	rs577541235	T	0.2031	0.02174	A	7.928	0.004869	11.47	ENSG00000107614	Unknown	4.2	12.6	3.6	5	4.7	0
TRDMT1	10	17162250	rs577541235	T	0.2031	0.02174	A	7.928	0.004869	11.47	ENSG00000107614	Unknown	4.2	12.6	3.6	5	4.7	0
CPA1	7	130383338	rs6972781	G	0.3824	0.1364	A	7.921	0.004887	3.921	ENSG00000091704	Unknown	0.4	0.5	2.4	1.2	5.9	0
ABCC4	13	95206724	rs2274405	T	0.1912	0.4348	C	7.917	0.004898	0.3073	ENSG00000125257	LOW	3.8	0.6	9.1	3.2	1.7	0
PHTF1	1	113758713	rs61817589	T	0.1912	0.4348	C	7.917	0.004898	0.3073	ENSG00000116793	Unknown	33.8	106.3	31.1	138.9	106.5	0
PLCG2	16	81854547	rs1143686	G	0.1912	0.4348	A	7.917	0.004898	0.3073	ENSG00000197943	LOW	2.3	4.4	2.9	17	26.9	0
NOP56	20	2652679	rs150527448	G	0.3971	0.1522	GGGGCGC	7.862	0.005049	3.669	ENSG00000101361	Unknown	20.1	42	199.2	5.6	10	0
SLC22A7	6	43302413	rs2270860	T	0.3971	0.1522	C	7.862	0.005049	3.669	ENSG00000137204	LOW	0.1	0	0	0	0	0
BAZ1A	14	34794777	rs17102745	C	0.04545	0.2174	T	7.81	0.005194	0.1714	ENSG00000198604	LOW	17.4	223.9	39.1	560.7	290.9	0
TEX15	8	30845009	rs323344	C	0.04545	0.2174	A	7.81	0.005194	0.1714	ENSG00000133863	MODERATE	21.3	14.2	62.1	73.5	38.7	1
OR56B1	11	5737416	rs4486660	C	0.05882	0.2391	T	7.807	0.005205	0.1989	ENSG00000181023	LOW	0.2	0	0	0	0	0
SMARCA2	9	2191309	rs2296212	G	0.05882	0.2391	C	7.807	0.005205	0.1989	ENSG00000080503	MODERATE	26.5	18.6	13.6	24.7	17.2	0
TERT	5	1280362	rs13167280	A	0.05882	0.2391	G	7.807	0.005205	0.1989	ENSG00000164362	Unknown	5	0.1	1.9	0	0	1
OR6M1	11	123805523	rs4936845	T	0.3676	0.1304	G	7.798	0.005229	3.876	ENSG00000196099	MODERATE	1	0	0	0.4	0	0
PFKL	21	44305832	rs9975113	G	0.3676	0.1304	A	7.798	0.005229	3.876	ENSG00000141959	Unknown	24	1.4	8.7	1.8	5.2	0
FAM71A	1	212626607	rs3795842	C	0.2647	0.5217	T	7.791	0.005252	0.33	ENSG00000162771	MODERATE	57.1	3.6	1.8	1249.7	344.8	0
TEX48	9	114668244	rs2296947	A	0.2647	0.5217	G	7.791	0.005252	0.33	ENSG00000230601	MODERATE	24.2	0	0	0	0	0
SEMA5A	5	9154547	rs1806151	G	0.3235	0.587	C	7.769	0.005314	0.3366	ENSG00000112902	LOW	1.8	0.5	0	21.9	35.6	0
COL17A1	10	104060198	rs805701	G	0.1765	0.413	A	7.756	0.005352	0.3045	ENSG00000065618	LOW	4	8.3	1.1	8.5	2.6	0
SCN10A	3	38726756	rs59468016	A	0.1765	0.413	G	7.756	0.005352	0.3045	ENSG00000185313	LOW	2	0	0.1	0.4	0	0
SCN10A	3	38726809	rs57326399	C	0.1765	0.413	T	7.756	0.005352	0.3045	ENSG00000185313	MODERATE	2	0	0.1	0.4	0	0
SCN10A	3	38760760	rs7641844	G	0.1765	0.413	A	7.756	0.005352	0.3045	ENSG00000185313	Unknown	2	0	0.1	0.4	0	0
STK31	7	23717543	rs6945306	C	0.1765	0.413	G	7.756	0.005352	0.3045	ENSG00000196335	MODERATE	56	163.1	32.6	16.5	12.3	0
EML5	14	88738921	rs17188228	C	0.2273	0.4783	T	7.719	0.005464	0.3209	ENSG00000165521	MODERATE	4.9	7.4	8.3	2.6	2.3	0
SH3PXD2B	5	172358888	rs2569232	A	0.1618	0.3913	G	7.622	0.005766	0.3002	ENSG00000174705	Unknown	10.9	0.7	4.1	0.8	1.3	0
MYH14	19	50260632	rs12981413	T	0.5441	0.2826	C	7.621	0.00577	3.03	ENSG00000105357	Unknown	0.7	0.4	4.1	0.9	0.4	0
NLRP2	19	55000769	rs12768	C	0.5909	0.3261	A	7.614	0.005792	2.985	ENSG00000022556	LOW	14.3	13.5	11.4	18.8	4.9	0
MSH3	5	80854162	rs184967	A	0.197	0.02174	G	7.61	0.005805	11.04	ENSG00000113318	MODERATE	9.4	18.2	25	12.8	14.7	1
ELN	7	74057720	rs28763986	C	0.3676	0.6304	T	7.6	0.005836	0.3408	ENSG00000049540	Unknown	8.1	0.9	1.1	2.5	4.2	0
EPDR1	7	37921399	rs10248138	A	0.2353	0.04348	C	7.593	0.00586	6.769	ENSG00000086289	LOW	6.7	0	0.6	0.2	0.9	0
ZAR1L	13	32311521	rs371193	A	0.2353	0.04348	G	7.593	0.00586	6.769	ENSG00000189167	LOW	3.5	2.3	0.6	0.6	0	0
FOXK2	17	82625354	rs3826309	G	0.07353	0.2609	A	7.589	0.005871	0.2249	ENSG00000141568	Unknown	32.3	13.2	9.5	11.5	18.8	0
OLFML2B	1	162006444	rs12022536	A	0.07353	0.2609	G	7.589	0.005871	0.2249	ENSG00000162745	LOW	12.5	1.5	0.9	56.2	4.5	0
POFUT2	21	45285706	rs2297285	A	0.07353	0.2609	G	7.589	0.005871	0.2249	ENSG00000186866	LOW	24.2	20.6	4.3	27	32.7	0
PTGIS	20	49513169	rs5629	T	0.07353	0.2609	G	7.589	0.005871	0.2249	ENSG00000124212	LOW	16.2	0.7	1.1	1.7	2.2	0
PTGIS	20	49514445	rs7274202	T	0.07353	0.2609	C	7.589	0.005871	0.2249	ENSG00000124212	Unknown	16.2	0.7	1.1	1.7	2.2	0
WDR45B	17	82627218	rs2291393	T	0.07353	0.2609	C	7.589	0.005871	0.2249	ENSG00000141580	LOW	47.7	70.5	153.1	126	316.4	0
WFDC5	20	45110478	rs17422688	A	0.07353	0.2609	G	7.589	0.005871	0.2249	ENSG00000175121	MODERATE	5.8	0.1	0	17	5.9	0
TMPRSS11F	4	68129811	rs10030708	T	0.1912	0.4318	C	7.58	0.005901	0.311	ENSG00000198092	MODERATE	0.5	0.7	0.4	0	0	0
BFAR	16	14648543	rs11546303	G	0.4706	0.2174	T	7.56	0.005969	3.2	ENSG00000103429	MODERATE	19.1	28.1	37.5	6.9	5.7	0
POMGNT1	1	46193432	rs7527668	C	0.4706	0.2174	T	7.56	0.005969	3.2	ENSG00000085998	Unknown	16.1	5	11	28.2	10.4	0
POMGNT1	1	46194623	rs2292487	C	0.4706	0.2174	T	7.56	0.005969	3.2	ENSG00000085998	LOW	16.1	5	11	28.2	10.4	0
PRTN3	19	844020	rs351111	A	0.4706	0.2174	G	7.56	0.005969	3.2	ENSG00000196415	MODERATE	0.2	0	0	0	0	0
RASIP1	19	48728969	rs2287922	A	0.4706	0.2174	G	7.56	0.005969	3.2	ENSG00000105538	MODERATE	4	0.9	10.2	3.8	4.6	0
LPP	3	188872658	rs1136644	G	0.5882	0.3261	A	7.552	0.005995	2.952	ENSG00000145012	LOW	30.7	8.1	6.6	514.4	1329.9	0
APOB	2	21008652	rs676210	A	0.1471	0.3696	G	7.516	0.006116	0.2941	ENSG00000084674	MODERATE	0.1	0.5	0.2	1	0.7	1
HOXD4	2	176152000	rs34727427	C	0.1471	0.3696	T	7.516	0.006116	0.2941	ENSG00000170166	MODERATE	1.5	0.2	0.2	3.7	1.5	0
TRPM3	9	70625515	rs73451725	G	0.04688	0.2174	T	7.467	0.006284	0.177	ENSG00000083067	LOW	5.3	1.5	0.4	3.9	1.7	0
CEACAM18	19	51481402	rs62115071	A	0.08824	0.2826	G	7.464	0.006295	0.2457	ENSG00000213822	MODERATE	0.1	0	0	0	0	0
DCLRE1B	1	113905767	rs11552449	T	0.08824	0.2826	C	7.464	0.006295	0.2457	ENSG00000118655	MODERATE	7.2	3.4	12	0.8	0	0
DCLRE1B	1	113907040	rs3761936	C	0.08824	0.2826	T	7.464	0.006295	0.2457	ENSG00000118655	LOW	7.2	3.4	12	0.8	0	0
DSP	6	7541915	rs17133512	CA	0.08824	0.2826	C	7.464	0.006295	0.2457	ENSG00000096696	Unknown	0.8	1.4	2.5	1.3	0.5	0
FAM71A	1	212626528	rs3122713	A	0.08824	0.2826	G	7.464	0.006295	0.2457	ENSG00000162771	MODERATE	57.1	3.6	1.8	1249.7	344.8	0
PI3	20	45174972	rs17333103	T	0.08824	0.2826	C	7.464	0.006295	0.2457	ENSG00000124102	MODERATE	5.1	0	0	0.1	0.4	0
PNPLA6	19	7560978	rs35902090	GC	0.08824	0.2826	G	7.464	0.006295	0.2457	ENSG00000032444	Unknown	31.3	58.2	10	60	82.5	0
ADGRG5	16	57567880	rs9937918	T	0.3088	0.5652	C	7.444	0.006364	0.3437	ENSG00000159618	LOW	1.2	0	0.7	0.2	0	0
ANKRD24	19	4217590	rs58333777	A	0.3088	0.5652	G	7.444	0.006364	0.3437	ENSG00000089847	LOW	7.3	0.7	1.1	0.5	0.9	0
ASAP1	8	130112313	rs966185	C	0.3088	0.5652	T	7.444	0.006364	0.3437	ENSG00000153317	MODERATE	21.7	29	94.8	156.9	319.2	1
AC099489.1	16	11446904	rs4502229	T	0.1324	0.3478	C	7.441	0.006376	0.286	ENSG00000188897	LOW	2.8	0	0	0	0	0
AC099489.1	16	11446904	rs4502229	T	0.1324	0.3478	C	7.441	0.006376	0.286	ENSG00000188897	MODERATE	2.8	0	0	0	0	0
AKR1D1	7	138088817	rs2166188	T	0.1324	0.3478	G	7.441	0.006376	0.286	ENSG00000122787	Unknown	0.6	0.5	0.2	50.2	85.4	0
MOCS2	5	53108482	rs153602	T	0.3939	0.6591	C	7.424	0.006435	0.3362	ENSG00000164172	Unknown	11	40.7	54.7	5.6	10.1	0
COL4A3	2	227246719	rs10178458	T	0.1029	0.3043	C	7.407	0.006499	0.2623	ENSG00000169031	MODERATE	1.5	0.5	0	0.5	0	0
COL4A3	2	227248459	rs6436669	A	0.1029	0.3043	G	7.407	0.006499	0.2623	ENSG00000169031	MODERATE	1.5	0.5	0	0.5	0	0
KRT28	17	40799739	rs7209228	T	0.1029	0.3043	C	7.407	0.006499	0.2623	ENSG00000173908	MODERATE	1.3	0.2	0	0	0	0
NCOA4	10	46012928	rs41306524	A	0.1029	0.3043	G	7.407	0.006499	0.2623	ENSG00000266412	LOW	6.4	22.7	15.1	72.4	51.8	0
PENK	8	56445692	rs3808634	T	0.1029	0.3043	C	7.407	0.006499	0.2623	ENSG00000181195	MODERATE	29.9	309	17.5	56.7	37.9	0
SRRM5	19	43614036	rs3815422	C	0.1029	0.3043	A	7.407	0.006499	0.2623	ENSG00000226763	MODERATE	47.6	0.7	0.5	182.3	44.7	0
SRRM5	19	43614201	rs2302421	A	0.1029	0.3043	G	7.407	0.006499	0.2623	ENSG00000226763	MODERATE	47.6	0.7	0.5	182.3	44.7	0
KCP	7	128891018	rs3734971	A	0.1176	0.3261	T	7.402	0.006514	0.2756	ENSG00000135253	MODERATE	0	5.1	2.4	18.3	21.8	0
KRT10	17	40820464	rs1799915	T	0.1176	0.3261	C	7.402	0.006514	0.2756	ENSG00000186395	Unknown	9.6	225.9	128.5	67.5	31.5	0
PFKP	10	3113161	rs3816699	T	0.1176	0.3261	C	7.402	0.006514	0.2756	ENSG00000067057	LOW	71.8	39.9	3.2	368.5	396.4	0
QRFPR	4	121380467	rs17438900	C	0.1176	0.3261	A	7.402	0.006514	0.2756	ENSG00000186867	MODERATE	0.7	0	0.2	1.6	0	0
TMEM99	17	40834800	rs1044806	G	0.1176	0.3261	T	7.402	0.006514	0.2756	ENSG00000167920	Unknown	63.4	234.1	41.7	65.9	42.9	0
TMEM99	17	40834800	rs1044806	G	0.1176	0.3261	T	7.402	0.006514	0.2756	ENSG00000167920	Unknown	63.4	234.1	41.7	65.9	42.9	0
TMEM99	17	40834801	rs3169915	A	0.1176	0.3261	T	7.402	0.006514	0.2756	ENSG00000167920	Unknown	63.4	234.1	41.7	65.9	42.9	0
TMEM99	17	40834801	rs3169915	A	0.1176	0.3261	T	7.402	0.006514	0.2756	ENSG00000167920	Unknown	63.4	234.1	41.7	65.9	42.9	0
C4orf50	4	5965074	rs6839295	C	0.4412	0.1957	T	7.349	0.00671	3.246	ENSG00000181215	MODERATE	0.3	0	0	0.2	1.1	0
FUT2	19	48703728	rs602662	A	0.4412	0.1957	G	7.349	0.00671	3.246	ENSG00000176920	MODERATE	0.7	0.2	0.2	0.5	0	0
PTCH2	1	44841834	rs3795720	A	0.4412	0.1957	G	7.349	0.00671	3.246	ENSG00000117425	Unknown	32	3.4	2.7	1.4	4.3	0
TPST2	22	26536184	rs3752523	A	0.6029	0.3409	G	7.337	0.006755	2.936	ENSG00000128294	MODERATE	4.8	2.9	16.6	8.4	2.6	0
COX6C	8	99887565	rs1130569	A	0.1912	0.02174	G	7.312	0.006848	10.64	ENSG00000164919	LOW	29.6	756	487	645.5	180.9	0
KRTAP10-1	21	44539429	rs233317	C	0.1912	0.02174	T	7.312	0.006848	10.64	ENSG00000215455	MODERATE	0.3	0	0	0	0	0
SCN10A	3	38707342	rs6790627	C	0.1912	0.02174	T	7.312	0.006848	10.64	ENSG00000185313	LOW	2	0	0.1	0.4	0	0
XIRP2	2	167247415	rs7607246	G	0.1912	0.02174	A	7.312	0.006848	10.64	ENSG00000163092	MODERATE	0.6	0.7	0.4	28	20.1	0
XIRP2	2	167259200	rs3749006	G	0.1912	0.02174	T	7.312	0.006848	10.64	ENSG00000163092	MODERATE	0.6	0.7	0.4	28	20.1	0
XIRP2	2	167259259	rs16853344	C	0.1912	0.02174	G	7.312	0.006848	10.64	ENSG00000163092	MODERATE	0.6	0.7	0.4	28	20.1	0
FUT2	19	48703346	rs281377	C	0.5147	0.2609	T	7.296	0.006909	3.005	ENSG00000176920	LOW	0.7	0.2	0.2	0.5	0	0
KRT84	12	52383718	rs1945297	G	0.2353	0.4783	A	7.289	0.006938	0.3357	ENSG00000161849	LOW	0.1	0	0	0	0	0
ULK3	15	74839320	rs4886615	A	0.2353	0.4783	G	7.289	0.006938	0.3357	ENSG00000140474	LOW	6	9.4	19.8	0.8	1.5	0
PCSK5	9	76354143	rs7036921	A	0.2647	0.06522	C	7.266	0.007027	5.16	ENSG00000099139	MODERATE	5.1	1.1	1.5	19.6	31.4	0
ADGRG5	16	57562087	rs1004363	G	0.3529	0.6087	A	7.235	0.007151	0.3506	ENSG00000159618	Unknown	1.2	0	0.7	0.2	0	0
ANTXRL	10	46330039	rs10906952	A	0.3529	0.6087	G	7.235	0.007151	0.3506	ENSG00000274209	LOW	13.2	0.6	0.1	41.7	19	0
IDH3A	15	78149427	rs11555541	C	0.3529	0.6087	T	7.235	0.007151	0.3506	ENSG00000166411	LOW	11.5	41.4	22.6	40.5	17.5	0
STARD8	23	68718134	rs55962426	A	0.2647	0	G	7.23	0.00717	NA	ENSG00000130052	MODERATE	2.7	0.1	0.1	0.1	0	0
PROKR2	20	5302610	rs3746682	C	0.4118	0.1739	G	7.184	0.007354	3.325	ENSG00000101292	LOW	0.7	0	0	0	0	0
LONRF2	2	100299853	rs11123823	A	0.5588	0.3043	G	7.163	0.007444	2.895	ENSG00000170500	LOW	1.8	0.5	0.2	0.4	1.5	0
MAML3	4	139889546	rs11729794	T	0.5588	0.3043	C	7.163	0.007444	2.895	ENSG00000196782	LOW	6.5	0.5	1.7	3.5	7.2	0
TSNARE1	8	142344359	rs10100935	C	0.5588	0.3043	T	7.163	0.007444	2.895	ENSG00000171045	MODERATE	8.9	3.9	3.2	1.8	3.9	0
CHAT	10	49619675	rs4838537	T	0.02941	0.1739	C	7.159	0.007457	0.1439	ENSG00000070748	Unknown	0.5	0	0	0	0	0
LRP5L	22	25357264	rs133194	G	0.6029	0.3478	A	7.143	0.007525	2.847	ENSG00000100068	LOW	5	0.9	3.4	0.5	0	0
RPGRIP1	14	21302571	rs6571751	A	0.6029	0.3478	G	7.143	0.007525	2.847	ENSG00000092200	MODERATE	34.8	9.3	2	139.5	75.5	0
ADGRF5	6	46865076	rs614826	G	0.3281	0.1087	A	7.139	0.00754	4.005	ENSG00000069122	LOW	3.1	0.1	0.4	8.1	3	0
PIK3C2G	12	18503291	rs11044142	A	0.2273	0.04348	G	7.112	0.007656	6.471	ENSG00000139144	LOW	2.1	2.4	2.1	3.5	1.8	0
PTBP2	1	96723535	rs3762411	A	0.3333	0.587	G	7.085	0.007772	0.3519	ENSG00000117569	Unknown	35.4	71.4	31.7	3.7	5.3	0
ALPK2	18	58535750	rs3826594	A	0.2941	0.08696	T	7.085	0.007774	4.375	ENSG00000198796	LOW	0.6	0.2	0.1	14.2	15.3	0
ALPK2	18	58536179	rs3809980	G	0.2941	0.08696	C	7.085	0.007774	4.375	ENSG00000198796	LOW	0.6	0.2	0.1	14.2	15.3	0
ALPK2	18	58536215	rs3809979	A	0.2941	0.08696	G	7.085	0.007774	4.375	ENSG00000198796	LOW	0.6	0.2	0.1	14.2	15.3	0
ALPK2	18	58536659	rs3809978	G	0.2941	0.08696	T	7.085	0.007774	4.375	ENSG00000198796	LOW	0.6	0.2	0.1	14.2	15.3	0
ALPK2	18	58536666	rs3809977	T	0.2941	0.08696	G	7.085	0.007774	4.375	ENSG00000198796	MODERATE	0.6	0.2	0.1	14.2	15.3	0
ALPK2	18	58537018	rs3809976	A	0.2941	0.08696	C	7.085	0.007774	4.375	ENSG00000198796	MODERATE	0.6	0.2	0.1	14.2	15.3	0
CHD3	17	7895446	17:7895446	C	0.2941	0.08696	A	7.085	0.007774	4.375	ENSG00000170004	LOW	11.3	12.9	50.5	8.9	13	0
CNDP2	18	74501373	rs2303463	A	0.2941	0.08696	G	7.085	0.007774	4.375	ENSG00000133313	MODERATE	6.5	4.8	7.3	2.2	3.2	0
CNDP2	18	74501373	rs2303463	A	0.2941	0.08696	G	7.085	0.007774	4.375	ENSG00000133313	LOW	6.5	4.8	7.3	2.2	3.2	0
FHL5	6	96604878	rs2064947	T	0.2941	0.08696	C	7.085	0.007774	4.375	ENSG00000112214	LOW	95.7	6.2	3.4	1073.4	1344.3	0
NPNT	4	105897896	rs34712979	A	0.2941	0.08696	G	7.085	0.007774	4.375	ENSG00000168743	Unknown	3	0.5	1.5	11.6	11.8	0
CFHR4	1	196907328	rs7417769	A	0.2206	0.4565	G	7.069	0.007843	0.3369	ENSG00000134365	MODERATE	0	0	0	0	0	0
ADCY1	7	45664372	rs1042009	G	0.3824	0.1522	A	7.068	0.007847	3.449	ENSG00000164742	LOW	3.9	0.7	6.8	2.3	0.4	0
IHH	2	219055690	rs3731881	A	0.3824	0.1522	G	7.068	0.007847	3.449	ENSG00000163501	LOW	0.3	0	0.2	0	0	0
ACTG1	17	81510981	rs1135989	A	0.4853	0.2391	G	7.016	0.00808	3	ENSG00000184009	LOW	76.4	772.1	1034.8	215.2	205.5	0
ELP1	9	108908427	rs838824	T	0.4853	0.2391	C	7.016	0.00808	3	ENSG00000070061	Unknown	11.7	0	0	0	0	1
FHL5	6	96615646	rs9373985	G	0.4853	0.2391	C	7.016	0.00808	3	ENSG00000112214	MODERATE	95.7	6.2	3.4	1073.4	1344.3	0
MAMSTR	19	48714854	rs33988101	T	0.4853	0.2391	G	7.016	0.00808	3	ENSG00000176909	LOW	7.7	0.5	1.7	0.4	1.4	0
PRDM7	16	90074947	rs12925933	A	0.4853	0.2391	C	7.016	0.00808	3	ENSG00000126856	MODERATE	4.8	0.5	0.1	0.3	0.2	0
SERPINB5	18	63503488	rs1455556	T	0.3235	0.1087	C	7.006	0.008122	3.922	ENSG00000206075	LOW	0.4	2.6	0.6	7.6	15.2	0
EIF3F	11	7992932	rs4758267	C	0.3529	0.1304	T	7.006	0.008125	3.636	ENSG00000175390	LOW	42.5	108.2	90.1	348.2	632.9	0
SBF2	11	9809048	rs11042500	G	0.375	0.6304	A	6.994	0.008177	0.3517	ENSG00000133812	Unknown	15.3	16.8	16.8	12.7	6.2	0
DNAH8	6	38984222	rs1537232	T	0.1212	0.3261	C	6.972	0.008278	0.2851	ENSG00000124721	MODERATE	36	22.6	3.8	21.1	6.9	0
ADARB1	21	45222053	rs1051367	A	0.3382	0.587	G	6.894	0.00865	0.3597	ENSG00000197381	LOW	3.8	4.1	11.5	2	1.9	0
TFB2M	1	246551285	rs10754526	A	0.3788	0.6304	G	6.875	0.00874	0.3574	ENSG00000162851	LOW	8.7	7.2	22.3	1	1.9	0
ABCC4	13	95206742	rs2274406	T	0.2059	0.4348	C	6.869	0.00877	0.337	ENSG00000125257	LOW	3.8	0.6	9.1	3.2	1.7	0
DCTD	4	182894535	rs4742	G	0.2059	0.4348	A	6.869	0.00877	0.337	ENSG00000129187	LOW	11.8	9.3	15.4	6.3	13.2	0
DDX25	11	125918783	rs683155	T	0.2059	0.4348	C	6.869	0.00877	0.337	ENSG00000109832	LOW	64.2	190.6	24.5	250.3	41.7	1
NOP56	20	2657933	rs6753	C	0.2059	0.4348	T	6.869	0.00877	0.337	ENSG00000101361	MODERATE	20.1	42	199.2	5.6	10	0
OTOG	11	17574766	rs4757548	A	0.2059	0.4348	G	6.869	0.00877	0.337	ENSG00000188162	LOW	3.5	0.7	0.6	10.1	21	0
PTPRN2	7	158138427	rs1130500	G	0.2059	0.4348	A	6.869	0.00877	0.337	ENSG00000155093	LOW	2.2	41.6	11.7	35.1	13.1	0
PTPRN2	7	158138452	rs1130499	T	0.2059	0.4348	C	6.869	0.00877	0.337	ENSG00000155093	MODERATE	2.2	41.6	11.7	35.1	13.1	0
GRK4	4	3037423	rs1801058	T	0.2794	0.5217	C	6.859	0.00882	0.3554	ENSG00000125388	MODERATE	41.2	110.9	13.6	282.7	377.5	0
NCS1	9	130226430	rs2277200	G	0.2794	0.5217	T	6.859	0.00882	0.3554	ENSG00000107130	LOW	2.2	0	0.9	0.3	0	0
RGL4	22	23692101	rs738786	A	0.2794	0.5217	G	6.859	0.00882	0.3554	ENSG00000159496	MODERATE	18.4	0	0	4.4	0.4	0
TYSND1	10	70145813	rs3750774	A	0.2794	0.5217	C	6.859	0.00882	0.3554	ENSG00000156521	LOW	40.7	41.1	11.1	90.7	154.7	1
TYSND1	10	70146394	rs4746970	C	0.2794	0.5217	T	6.859	0.00882	0.3554	ENSG00000156521	MODERATE	40.7	41.1	11.1	90.7	154.7	1
DLC1	8	13099966	rs532841	T	0.5294	0.2826	C	6.82	0.009016	2.856	ENSG00000164741	MODERATE	5.5	4.9	11.7	6.6	2.5	0
PIGZ	3	196947878	rs4916589	C	0.5294	0.2826	T	6.82	0.009016	2.856	ENSG00000119227	MODERATE	1.4	0.5	0.1	1.7	3.1	0
DCLK1	13	35828289	rs2296645	A	0.5303	0.2826	G	6.791	0.009162	2.866	ENSG00000133083	LOW	2.2	1.6	0.7	1.3	0.9	0
FHL5	6	96610677	rs2273621	G	0.5303	0.2826	A	6.791	0.009162	2.866	ENSG00000112214	MODERATE	95.7	6.2	3.4	1073.4	1344.3	0
ANKMY1	2	240524178	rs35996697	C	0.2206	0.04348	T	6.783	0.009202	6.226	ENSG00000144504	MODERATE	45	14.7	8.8	147.5	162.8	0
CERS1	19	18895839	rs113536478	G	0.2206	0.04348	A	6.783	0.009202	6.226	ENSG00000223802	LOW	15.7	0.9	2.7	18.9	85.2	0
MLIP	6	54215170	rs11757700	G	0.2206	0.04348	A	6.783	0.009202	6.226	ENSG00000146147	MODERATE	0.5	0.2	0.1	11.7	8.2	0
STKLD1	9	133403788	rs28510482	G	0.2206	0.04348	A	6.783	0.009202	6.226	ENSG00000198870	LOW	16.2	15.1	3.4	27.3	39.6	0
ZNF133	20	18315086	rs34099160	T	0.2206	0.04348	C	6.783	0.009202	6.226	ENSG00000125846	MODERATE	8.9	5.4	1.7	11.4	18.8	0
ZNF133	20	18315432	rs2228273	A	0.2206	0.04348	G	6.783	0.009202	6.226	ENSG00000125846	MODERATE	8.9	5.4	1.7	11.4	18.8	0
EIF2B3	1	44897320	rs263978	T	0.2969	0.5435	C	6.782	0.00921	0.3547	ENSG00000070785	Unknown	13.7	38.7	23	18.8	7.7	0
AC011455.2	19	38917720	rs7508411	A	0.4559	0.2174	G	6.777	0.009236	3.016	ENSG00000269547	Unknown	0.5	0	0	0	0	0
AC011455.2	19	38918048	rs4803034	C	0.4559	0.2174	G	6.777	0.009236	3.016	ENSG00000269547	Unknown	0.5	0	0	0	0	0
CD247	1	167439433	rs840016	T	0.4559	0.2174	C	6.777	0.009236	3.016	ENSG00000198821	Unknown	0.9	0.1	1.5	0.2	0	0
UBASH3A	21	42432123	rs13052676	T	0.4559	0.2174	C	6.777	0.009236	3.016	ENSG00000160185	LOW	0.4	0	0.3	0.1	0	0
OGDHL	10	49752163	rs1258184	A	0.3824	0.6304	G	6.763	0.009306	0.3629	ENSG00000197444	LOW	1.9	0	1.3	0.1	0	0
TRIM45	1	117118132	rs749902	T	0.3824	0.6304	C	6.763	0.009306	0.3629	ENSG00000134253	MODERATE	5.4	6.3	4.3	4.1	1.9	0
RPS27	1	153991519	rs140257179	AAG	0.2794	0.5227	A	6.748	0.009386	0.354	ENSG00000177954	Unknown	119	1566.2	1451.5	2254.7	6446.8	0
MGAT4A	2	98656339	rs11679648	A	0.3485	0.1304	G	6.717	0.009551	3.566	ENSG00000071073	Unknown	3.9	2.8	3.4	10	13.9	0
ATP12A	13	24692794	rs963984	A	0.04412	0.1957	C	6.69	0.009697	0.1897	ENSG00000075673	LOW	1	0.7	0.8	0	0	0
CHGA	14	92931686	rs9658655	C	0.04412	0.1957	G	6.69	0.009697	0.1897	ENSG00000100604	MODERATE	32.5	4.9	2.2	1	3.6	0
DRC1	2	26453527	rs12623642	T	0.04412	0.1957	G	6.69	0.009697	0.1897	ENSG00000157856	MODERATE	29.6	33.5	1.1	110.1	214.9	1
FCRL6	1	159806576	rs61821626	A	0.04412	0.1957	G	6.69	0.009697	0.1897	ENSG00000181036	Unknown	1.2	0	0	0	0	0
ITPR2	12	26656479	rs2230378	G	0.04412	0.1957	T	6.69	0.009697	0.1897	ENSG00000123104	LOW	3.4	2.8	4.9	2.6	4.7	0
KPNA7	7	99195212	rs61751722	A	0.04412	0.1957	G	6.69	0.009697	0.1897	ENSG00000185467	LOW	0	0	0.1	0	0	0
POLD1	19	50406508	rs2230245	T	0.04412	0.1957	C	6.69	0.009697	0.1897	ENSG00000062822	LOW	13.2	10.9	26.7	1.7	1.1	0
PSMC1	14	90264216	rs45607744	C	0.04412	0.1957	T	6.69	0.009697	0.1897	ENSG00000100764	Unknown	42.1	77.1	45.5	478.8	350.7	0
SP140	2	230284393	rs4972946	G	0.04412	0.1957	A	6.69	0.009697	0.1897	ENSG00000079263	MODERATE	1.3	1.4	0.4	10.8	3	0
TGM1	14	24254871	rs8193032	C	0.04412	0.1957	A	6.69	0.009697	0.1897	ENSG00000092295	Unknown	0.4	0	0.8	0.1	0	0
TJP1	15	29716685	rs2229518	G	0.04412	0.1957	A	6.69	0.009697	0.1897	ENSG00000104067	LOW	25.9	53.9	47.9	12.1	9.4	0
PCDH12	5	141955933	rs164515	T	0.1912	0.413	C	6.689	0.009698	0.3359	ENSG00000113555	MODERATE	0.1	0	0.2	1.4	0.8	0
PFKP	10	3113506	rs4881086	T	0.1912	0.413	C	6.689	0.009698	0.3359	ENSG00000067057	LOW	71.8	39.9	3.2	368.5	396.4	0
YBX2	17	7288772	rs222842	C	0.1912	0.413	T	6.689	0.009698	0.3359	ENSG00000006047	Unknown	97.3	266.9	11.5	260.3	369.1	1
YBX2	17	7288879	rs222841	T	0.1912	0.413	G	6.689	0.009698	0.3359	ENSG00000006047	Unknown	97.3	266.9	11.5	260.3	369.1	1
YBX2	17	7289736	rs3833134	GA	0.1912	0.413	G	6.689	0.009698	0.3359	ENSG00000006047	Unknown	97.3	266.9	11.5	260.3	369.1	1
YBX2	17	7289741	rs55781423	A	0.1912	0.413	G	6.689	0.009698	0.3359	ENSG00000006047	Unknown	97.3	266.9	11.5	260.3	369.1	1
ADGRF5	6	46859336	rs547499	A	0.3182	0.1087	G	6.674	0.009785	3.827	ENSG00000069122	MODERATE	3.1	0.1	0.4	8.1	3	0
MYRIP	3	40244526	rs4618168	C	0.2647	0.5	T	6.596	0.01022	0.36	ENSG00000170011	LOW	1.7	2.7	0.2	6	3.6	0
MAMSTR	19	48714803	rs35866622	T	0.4265	0.1957	C	6.578	0.01032	3.057	ENSG00000176909	Unknown	7.7	0.5	1.7	0.4	1.4	0
RBM19	12	113844691	rs2075387	T	0.4265	0.1957	C	6.578	0.01032	3.057	ENSG00000122965	MODERATE	17.3	15.6	13.2	4.9	6.5	0
VPS35L	16	19669224	rs957676	C	0.4265	0.1957	T	6.578	0.01032	3.057	ENSG00000103544	LOW	26.1	0	0	0	0	0
SLC12A1	15	48247390	rs6493311	C	0.1562	0.3696	T	6.576	0.01034	0.3159	ENSG00000074803	LOW	0.2	0.1	0	11.3	9.6	0
SORL1	11	121586253	rs1699102	C	0.3235	0.5652	T	6.575	0.01034	0.3679	ENSG00000137642	LOW	4.1	0.7	21.5	0.9	1.8	0
SCN10A	3	38722372	rs6771157	C	0.1765	0.3913	G	6.531	0.0106	0.3333	ENSG00000185313	LOW	2	0	0.1	0.4	0	0
SCN10A	3	38723507	rs12632942	G	0.1765	0.3913	A	6.531	0.0106	0.3333	ENSG00000185313	MODERATE	2	0	0.1	0.4	0	0
SCN10A	3	38752498	rs7617919	A	0.1765	0.3913	G	6.531	0.0106	0.3333	ENSG00000185313	LOW	2	0	0.1	0.4	0	0
SCN10A	3	38756680	rs62244070	T	0.1765	0.3913	C	6.531	0.0106	0.3333	ENSG00000185313	LOW	2	0	0.1	0.4	0	0
SLC7A5	16	87837976	rs2287120	A	0.1765	0.3913	G	6.531	0.0106	0.3333	ENSG00000103257	Unknown	34.9	1.7	2.5	0.8	4	0
PDZD7	10	101010570	rs807022	A	0.1471	0.3571	G	6.525	0.01064	0.3103	ENSG00000186862	LOW	2.1	2.8	2.3	1.4	1	0
CDA	1	20618416	rs61781969	A	0.5	0.2609	G	6.519	0.01067	2.833	ENSG00000158825	Unknown	2.9	0	0	0.6	0.8	0
CRIP3	6	43305866	rs2242416	A	0.5	0.2609	G	6.519	0.01067	2.833	ENSG00000146215	MODERATE	13.5	5.9	0.9	3.1	6.8	0
CTR9	11	10764595	rs3736326	C	0.5	0.2609	T	6.519	0.01067	2.833	ENSG00000198730	LOW	24.4	72.8	63.9	13.7	6.8	0
LCP2	5	170258159	rs315717	T	0.5	0.2609	C	6.519	0.01067	2.833	ENSG00000043462	LOW	4	0	0.1	1.3	0.2	0
SLC29A4	7	5294838	rs4724524	G	0.5	0.2609	T	6.519	0.01067	2.833	ENSG00000164638	Unknown	1.3	0.3	6	0	0.4	0
TNFRSF10B	8	23068800	rs1129424	G	0.5	0.2609	A	6.519	0.01067	2.833	ENSG00000120889	MODERATE	7.8	0.2	2	0.2	1.5	0
C10orf90	10	126504799	rs11245008	T	0.1765	0.02174	C	6.502	0.01077	9.643	ENSG00000154493	MODERATE	12.3	0.6	0.4	96	93.2	0
COL10A1	6	116120066	rs111661664	T	0.1765	0.02174	TGGG	6.502	0.01077	9.643	ENSG00000123500	Unknown	0.5	0.2	0	0.1	0	0
ESR1	6	151808173	rs746432	C	0.1765	0.02174	G	6.502	0.01077	9.643	ENSG00000091831	LOW	1.9	1.6	1.2	36	6.9	1
FAM171A2	17	44359632	rs71371993	A	0.1765	0.02174	G	6.502	0.01077	9.643	ENSG00000161682	MODERATE	1.3	0	0.9	0	0	0
GCNT2	6	10621314	rs9460944	T	0.1765	0.02174	C	6.502	0.01077	9.643	ENSG00000111846	Unknown	9	1.9	20.4	3.3	6	0
MTSS1	8	124556382	rs3829036	G	0.1765	0.02174	A	6.502	0.01077	9.643	ENSG00000170873	LOW	15.8	2.8	11.5	44	42.3	0
OSM	22	30264113	22:30264113	G	0.1765	0.02174	T	6.502	0.01077	9.643	ENSG00000099985	MODERATE	2.3	0	0	0	0	0
PTPRN	2	219307854	rs7591986	C	0.1765	0.02174	A	6.502	0.01077	9.643	ENSG00000054356	Unknown	1.4	2.2	2.3	0.1	0.2	0
PTPRN	2	219309183	rs57623838	T	0.1765	0.02174	C	6.502	0.01077	9.643	ENSG00000054356	Unknown	1.4	2.2	2.3	0.1	0.2	0
PTPRN	2	219309334	rs6736979	C	0.1765	0.02174	T	6.502	0.01077	9.643	ENSG00000054356	Unknown	1.4	2.2	2.3	0.1	0.2	0
RIMS4	20	44810152	20:44810152	G	0.1765	0.02174	T	6.502	0.01077	9.643	ENSG00000101098	Unknown	14.6	0.7	4.1	0.6	2.4	0
VPS13B	8	99853608	rs6468694	A	0.1765	0.02174	G	6.502	0.01077	9.643	ENSG00000132549	MODERATE	10.7	20	6.1	6.3	6.5	1
XIRP2	2	167248478	rs59889092	T	0.1765	0.02174	G	6.502	0.01077	9.643	ENSG00000163092	MODERATE	0.6	0.7	0.4	28	20.1	0
ZFYVE26	14	67786135	rs112787369	T	0.1765	0.02174	A	6.502	0.01077	9.643	ENSG00000072121	MODERATE	7.9	1.2	1.6	1.5	1.9	0
ANK2	4	113196318	rs3214164	AT	0.25	0.06522	A	6.476	0.01093	4.778	ENSG00000145362	Unknown	5.8	1.1	1.5	92	26.4	1
ATP1B2	17	7654101	rs1642763	A	0.25	0.06522	G	6.476	0.01093	4.778	ENSG00000129244	LOW	4.3	0.4	6.3	0.2	0.2	0
AUP1	2	74529049	rs2231250	C	0.25	0.06522	G	6.476	0.01093	4.778	ENSG00000115307	Unknown	10.6	85	60.7	16.9	22	0
PDE11A	2	177898097	rs71423514	C	0.25	0.06522	T	6.476	0.01093	4.778	ENSG00000284741	LOW	3.6	5.4	0	0	0	1
PDE11A	2	177898097	rs71423514	C	0.25	0.06522	T	6.476	0.01093	4.778	ENSG00000284741	LOW	3.6	5.4	0	0	33.9	1
PDE11A	2	177898097	rs71423514	C	0.25	0.06522	T	6.476	0.01093	4.778	ENSG00000284741	LOW	3.6	5.4	0	28.4	0	1
PDE11A	2	177898097	rs71423514	C	0.25	0.06522	T	6.476	0.01093	4.778	ENSG00000284741	LOW	3.6	5.4	0	28.4	33.9	1
PDE11A	2	177898097	rs71423514	C	0.25	0.06522	T	6.476	0.01093	4.778	ENSG00000284741	LOW	3.6	5.4	6.6	0	0	1
PDE11A	2	177898097	rs71423514	C	0.25	0.06522	T	6.476	0.01093	4.778	ENSG00000284741	LOW	3.6	5.4	6.6	0	33.9	1
PDE11A	2	177898097	rs71423514	C	0.25	0.06522	T	6.476	0.01093	4.778	ENSG00000284741	LOW	3.6	5.4	6.6	28.4	0	1
PDE11A	2	177898097	rs71423514	C	0.25	0.06522	T	6.476	0.01093	4.778	ENSG00000284741	LOW	3.6	5.4	6.6	28.4	33.9	1
PDE11A	2	177898097	rs71423514	C	0.25	0.06522	T	6.476	0.01093	4.778	ENSG00000284741	LOW	3.6	0	0	0	0	1
PDE11A	2	177898097	rs71423514	C	0.25	0.06522	T	6.476	0.01093	4.778	ENSG00000284741	LOW	3.6	0	0	0	33.9	1
PDE11A	2	177898097	rs71423514	C	0.25	0.06522	T	6.476	0.01093	4.778	ENSG00000284741	LOW	3.6	0	0	28.4	0	1
PDE11A	2	177898097	rs71423514	C	0.25	0.06522	T	6.476	0.01093	4.778	ENSG00000284741	LOW	3.6	0	0	28.4	33.9	1
PDE11A	2	177898097	rs71423514	C	0.25	0.06522	T	6.476	0.01093	4.778	ENSG00000284741	LOW	3.6	0	6.6	0	0	1
PDE11A	2	177898097	rs71423514	C	0.25	0.06522	T	6.476	0.01093	4.778	ENSG00000284741	LOW	3.6	0	6.6	0	33.9	1
PDE11A	2	177898097	rs71423514	C	0.25	0.06522	T	6.476	0.01093	4.778	ENSG00000284741	LOW	3.6	0	6.6	28.4	0	1
PDE11A	2	177898097	rs71423514	C	0.25	0.06522	T	6.476	0.01093	4.778	ENSG00000284741	LOW	3.6	0	6.6	28.4	33.9	1
RAB27A	15	55205493	rs1050931	A	0.25	0.06522	G	6.476	0.01093	4.778	ENSG00000069974	Unknown	6.8	8.1	4.4	2.3	1.7	0
SMCO3	12	14806457	rs2241221	C	0.25	0.06522	T	6.476	0.01093	4.778	ENSG00000179256	MODERATE	0.6	0	0	0	0	0
TMEM26	10	61410534	rs7083475	G	0.25	0.06522	A	6.476	0.01093	4.778	ENSG00000196932	LOW	4.4	0.4	0.1	3	3.5	0
KRT23	17	40925461	rs8037	G	0.3971	0.1739	A	6.422	0.01127	3.128	ENSG00000108244	LOW	9.1	29.7	0.7	47.4	5.4	0
KRT23	17	40928252	rs9257	C	0.3971	0.1739	T	6.422	0.01127	3.128	ENSG00000108244	MODERATE	9.1	29.7	0.7	47.4	5.4	0
XIRP2	2	167247689	rs7581190	T	0.1818	0.02273	C	6.412	0.01134	9.556	ENSG00000163092	LOW	0.6	0.7	0.4	28	20.1	0
XIRP2	2	167249575	rs16853328	A	0.1818	0.02273	G	6.412	0.01134	9.556	ENSG00000163092	MODERATE	0.6	0.7	0.4	28	20.1	0
GALR1	18	77250689	rs5374	T	0.3676	0.6087	C	6.409	0.01136	0.3738	ENSG00000166573	LOW	0.4	0	0.7	46.5	3.6	0
TMEM250	9	136116957	rs3739466	G	0.3676	0.6087	T	6.409	0.01136	0.3738	ENSG00000238227	Unknown	12.8	0	0	0	0	0
CDH8	16	61653797	rs16963768	T	0.05882	0.2174	C	6.404	0.01138	0.225	ENSG00000150394	LOW	1.2	1.2	2.6	3.8	0.2	0
FCRL6	1	159815623	rs61823162	T	0.05882	0.2174	C	6.404	0.01138	0.225	ENSG00000181036	HIGH	1.2	0	0	0	0	0
GABBR1	6	29608616	rs29230	G	0.05882	0.2174	A	6.404	0.01138	0.225	ENSG00000204681	LOW	4.3	1.1	1.5	2.4	1.7	0
HIVEP1	6	12123016	rs2228220	G	0.05882	0.2174	A	6.404	0.01138	0.225	ENSG00000095951	MODERATE	7.3	3.6	3.1	2.1	1.5	0
HIVEP1	6	12125539	rs1126472	G	0.05882	0.2174	A	6.404	0.01138	0.225	ENSG00000095951	MODERATE	7.3	3.6	3.1	2.1	1.5	0
OR5D16	11	55839217	rs6591700	A	0.05882	0.2174	G	6.404	0.01138	0.225	ENSG00000205029	MODERATE	0	0	0	0	0	0
OR5L2	11	55827605	rs7102394	T	0.05882	0.2174	C	6.404	0.01138	0.225	ENSG00000205030	LOW	0.5	0	0	0	0	0
OR5L2	11	55827848	rs7102663	T	0.05882	0.2174	C	6.404	0.01138	0.225	ENSG00000205030	LOW	0.5	0	0	0	0	0
HMMR	5	163475510	rs299290	C	0.1212	0.3182	T	6.402	0.0114	0.2956	ENSG00000072571	MODERATE	16.7	80.6	18.5	60.3	44.1	0
C12orf60	12	14823129	rs7304054	G	0.25	0.06522	A	6.395	0.01144	4.778	ENSG00000182993	MODERATE	22.5	10.5	7.9	342.1	51.4	0
CHPT1	12	101714567	rs3205421	C	0.1618	0.3696	T	6.395	0.01145	0.3292	ENSG00000111666	MODERATE	28.3	169.9	29.8	284.8	497.4	0
EPHA5	4	65669566	rs55860557	A	0.1618	0.3696	G	6.395	0.01145	0.3292	ENSG00000145242	LOW	2.2	1	0.2	12.1	12.5	0
PALLD	4	168878297	rs62333013	A	0.1618	0.3696	G	6.395	0.01145	0.3292	ENSG00000129116	MODERATE	14.1	18.6	3.9	99.1	111.6	0
CSGALNACT1	8	19505914	rs6984644	C	0.5441	0.3043	T	6.38	0.01154	2.728	ENSG00000147408	Unknown	2.7	0.1	0	5.5	5.9	0
ITPR2	12	26631917	rs2230372	A	0.5441	0.3043	G	6.38	0.01154	2.728	ENSG00000123104	LOW	3.4	2.8	4.9	2.6	4.7	0
LIPC	15	58545811	rs6083	G	0.5441	0.3043	A	6.38	0.01154	2.728	ENSG00000166035	MODERATE	0.1	0	0	0	0	0
LONRF2	2	100300647	rs13006224	C	0.5441	0.3043	T	6.38	0.01154	2.728	ENSG00000170500	LOW	1.8	0.5	0.2	0.4	1.5	0
SERPINB5	18	63503549	rs1455555	A	0.5441	0.3043	G	6.38	0.01154	2.728	ENSG00000206075	MODERATE	0.4	2.6	0.6	7.6	15.2	0
CDON	11	125995077	rs138741332	A	0.09091	0.2727	AAAC	6.377	0.01156	0.2667	ENSG00000064309	Unknown	4.1	1.1	2.5	2.2	2.3	0
MANBA	4	102632290	rs5860729	G	0.5469	0.3043	GA	6.373	0.01159	2.759	ENSG00000109323	Unknown	4.6	0.2	1.1	1.9	1.1	0
BEST1	11	61956820	rs760306	T	0.25	0.4783	C	6.352	0.01173	0.3636	ENSG00000167995	Unknown	3.9	1.6	2.8	6.6	1.8	0
OTOG	11	17572162	rs7106548	C	0.25	0.4783	T	6.352	0.01173	0.3636	ENSG00000188162	MODERATE	3.5	0.7	0.6	10.1	21	0
CCDC57	17	82201789	rs11653797	A	0.2794	0.08696	G	6.31	0.012	4.071	ENSG00000176155	LOW	23.7	10.8	5.3	115.3	565.2	0
CPA1	7	130383816	rs34925618	T	0.2794	0.08696	TG	6.31	0.012	4.071	ENSG00000091704	Unknown	0.4	0.5	2.4	1.2	5.9	0
FAT2	5	151507164	rs7723266	G	0.2794	0.08696	A	6.31	0.012	4.071	ENSG00000086570	LOW	2.7	0.2	0	12.8	5.5	0
MLXIPL	7	73605645	rs61010704	G	0.2794	0.08696	A	6.31	0.012	4.071	ENSG00000009950	Unknown	5.7	3.6	0.9	1.7	0.2	0
SLC6A5	11	20601461	rs7109418	T	0.2794	0.08696	C	6.31	0.012	4.071	ENSG00000165970	LOW	1.8	0.2	0.2	20.8	40.6	0
TAF5L	1	229602489	rs4925500	G	0.2794	0.08696	A	6.31	0.012	4.071	ENSG00000135801	LOW	8.5	6.5	2.2	2.1	2.9	0
UBD	6	29556175	rs2076485	G	0.2794	0.08696	A	6.31	0.012	4.071	ENSG00000213886	MODERATE	0.4	0	0	0	0	0
DNAJA3	16	4425867	rs2304631	A	0.3676	0.1522	T	6.309	0.01201	3.239	ENSG00000103423	Unknown	15.1	35.4	34.5	52.4	12.7	0
DNAJA3	16	4426088	rs1139652	T	0.3676	0.1522	C	6.309	0.01201	3.239	ENSG00000103423	LOW	15.1	35.4	34.5	52.4	12.7	0
EEF1A2	20	63493106	rs12480745	T	0.3676	0.1522	G	6.309	0.01201	3.239	ENSG00000101210	Unknown	2.3	0	0.1	0.1	0.4	0
OR2G3	1	247606290	rs1151683	T	0.3676	0.1522	C	6.309	0.01201	3.239	ENSG00000177476	LOW	0.8	0	0	0	0	0
CD300A	17	74473827	rs2272111	A	0.1471	0.3478	G	6.282	0.0122	0.3233	ENSG00000167851	MODERATE	1.5	0	0.5	0	0	0
FERD3L	7	19145123	rs34966908	CTCT	0.1471	0.3478	C	6.282	0.0122	0.3233	ENSG00000146618	MODERATE	1.2	0	0	0	0	0
HOXD3	2	176169393	rs34729309	T	0.1471	0.3478	G	6.282	0.0122	0.3233	ENSG00000128652	LOW	3.6	0.7	0.5	12.5	1.1	0
P4HB	17	81845225	rs1130674	G	0.1471	0.3478	A	6.282	0.0122	0.3233	ENSG00000185624	LOW	9.1	85.8	107.3	31.8	51.9	0
SLC29A4	7	5295005	rs11760864	T	0.1471	0.3478	A	6.282	0.0122	0.3233	ENSG00000164638	Unknown	1.3	0.3	6	0	0.4	0
ANKRD24	19	4200159	rs2052191	A	0.3088	0.5435	G	6.277	0.01223	0.3753	ENSG00000089847	MODERATE	7.3	0.7	1.1	0.5	0.9	0
ANKRD24	19	4202796	rs7260407	G	0.3088	0.5435	A	6.277	0.01223	0.3753	ENSG00000089847	Unknown	7.3	0.7	1.1	0.5	0.9	0
ATXN3	14	92083242	rs16999141	A	0.3088	0.5435	G	6.277	0.01223	0.3753	ENSG00000066427	LOW	14.8	30.5	60.9	18.3	18.5	1
CRTC2	1	153953602	rs11264680	C	0.3088	0.5435	T	6.277	0.01223	0.3753	ENSG00000160741	MODERATE	18.1	11.5	11.5	1.1	1.1	0
DENND4B	1	153941223	rs1110165	G	0.3088	0.5435	T	6.277	0.01223	0.3753	ENSG00000198837	Unknown	5.5	5.4	8.9	1.2	0.4	0
PPWD1	5	65586109	rs27141	A	0.3088	0.5435	G	6.277	0.01223	0.3753	ENSG00000113593	LOW	19.1	20.2	31.1	68.1	27.5	0
ZNF469	16	88436074	rs3812953	T	0.3088	0.5435	C	6.277	0.01223	0.3753	ENSG00000225614	LOW	0.3	0	0.2	0.2	0	0
MAMSTR	19	48715345	rs12979278	T	0.4706	0.2391	C	6.257	0.01237	2.828	ENSG00000176909	LOW	7.7	0.5	1.7	0.4	1.4	0
C11orf49	11	47164129	rs11039114	A	0.3382	0.1304	G	6.247	0.01244	3.407	ENSG00000149179	LOW	19	43.3	9	35.6	25.4	0
DTHD1	4	36284307	rs6824507	C	0.3382	0.1304	A	6.247	0.01244	3.407	ENSG00000197057	LOW	2.2	0.5	0.2	45.5	16.3	0
KDM4B	19	5114105	rs1017820	G	0.3382	0.1304	T	6.247	0.01244	3.407	ENSG00000127663	Unknown	19.9	18.4	7.7	13.7	8.8	0
PLA2G4C	19	48099691	rs2303744	C	0.3382	0.1304	T	6.247	0.01244	3.407	ENSG00000105499	MODERATE	2.4	0.3	0.5	0.2	0	0
ZNF614	19	52017354	rs61574510	T	0.3382	0.1304	C	6.247	0.01244	3.407	ENSG00000142556	MODERATE	13.8	2.2	4.7	37.9	32.8	0
HLA-A	6	29945297	rs9260205	A	0.3088	0.1087	G	6.242	0.01247	3.664	ENSG00000206503	Unknown	26.6	132.4	24.5	38.8	66.9	1
NLRP5	19	56038144	rs16986899	C	0.3088	0.1087	T	6.242	0.01247	3.664	ENSG00000171487	MODERATE	1.2	0	0	0.4	0.4	0
NLRP6	11	284257	rs11246050	A	0.3088	0.1087	G	6.242	0.01247	3.664	ENSG00000174885	LOW	0.1	0	0	0	0	0
TM2D3	15	101652215	rs3743188	T	0.3088	0.1087	C	6.242	0.01247	3.664	ENSG00000184277	Unknown	20.6	85.4	85.7	5.7	8.8	0
CELSR1	22	46534210	rs8141744	T	0.07353	0.2391	C	6.237	0.01251	0.2525	ENSG00000075275	LOW	2.8	0.2	0.2	1.2	5	0
DYSF	2	71644106	rs84182	A	0.07353	0.2391	G	6.237	0.01251	0.2525	ENSG00000135636	Unknown	1.5	0.5	0	4.4	4.1	0
LILRA4	19	54337470	rs12985462	C	0.07353	0.2391	T	6.237	0.01251	0.2525	ENSG00000239961	LOW	0.5	0	0	0.9	0	0
LMAN1L	15	74825571	rs79217743	T	0.07353	0.2391	G	6.237	0.01251	0.2525	ENSG00000140506	MODERATE	0.7	6.5	1.1	0.3	1.8	0
PCDHA3	5	140802063	rs3733709	C	0.07353	0.2391	T	6.237	0.01251	0.2525	ENSG00000255408	MODERATE	2.9	0.3	0.2	0.6	0	0
PRSS54	16	58280529	rs2241414	C	0.07353	0.2391	T	6.237	0.01251	0.2525	ENSG00000103023	MODERATE	35.1	2.6	2.2	433.8	185.3	0
PRSS54	16	58280694	rs1052276	T	0.07353	0.2391	C	6.237	0.01251	0.2525	ENSG00000103023	MODERATE	35.1	2.6	2.2	433.8	185.3	0
SLC14A1	18	45749754	rs1032119	A	0.07353	0.2391	G	6.237	0.01251	0.2525	ENSG00000141469	Unknown	1	0	0	0.4	0	0
SPNS3	17	4449341	rs34457931	A	0.07353	0.2391	G	6.237	0.01251	0.2525	ENSG00000182557	MODERATE	1.3	0	0	0.6	1.5	0
ZNF534	19	52434086	rs17780173	A	0.07353	0.2391	G	6.237	0.01251	0.2525	ENSG00000198633	LOW	8.9	3.8	12	0.8	0.4	0
COL4A5	23	108622665	rs1006269	G	0.05882	0.3043	A	6.22	0.01263	0.1429	ENSG00000188153	Unknown	2.8	0.3	0.7	0.1	1.2	0
DDX53	23	23001200	rs5925720	T	0.05882	0.3043	G	6.22	0.01263	0.1429	ENSG00000184735	MODERATE	11.5	10	8.8	47.4	6.2	0
DDX53	23	23001229	rs5926203	T	0.05882	0.3043	G	6.22	0.01263	0.1429	ENSG00000184735	MODERATE	11.5	10	8.8	47.4	6.2	0
CD37	19	49335758	rs354021	T	0.1324	0.3261	C	6.196	0.0128	0.3153	ENSG00000104894	LOW	2.9	1.1	0.9	98.9	158.6	0
EPG5	18	45901110	rs1893523	A	0.1324	0.3261	G	6.196	0.0128	0.3153	ENSG00000152223	MODERATE	8.6	7.5	6.6	2	1.8	0
EPG5	18	45910637	rs3744996	A	0.1324	0.3261	G	6.196	0.0128	0.3153	ENSG00000152223	LOW	8.6	7.5	6.6	2	1.8	0
FAM78B	1	166070661	rs41269662	G	0.1324	0.3261	C	6.196	0.0128	0.3153	ENSG00000188859	LOW	3.7	0.5	2.1	1.4	1.8	0
MPEG1	11	59211211	rs7926933	A	0.1324	0.3261	G	6.196	0.0128	0.3153	ENSG00000197629	MODERATE	3.2	0	0	0.1	0	0
P2RX6	22	21015948	rs2007013	G	0.1324	0.3261	T	6.196	0.0128	0.3153	ENSG00000099957	LOW	1.2	1.4	0.4	2	1	0
PFKP	10	3108706	rs11251721	T	0.1324	0.3261	C	6.196	0.0128	0.3153	ENSG00000067057	LOW	71.8	39.9	3.2	368.5	396.4	0
PKP3	11	400109	rs8858	A	0.1324	0.3261	G	6.196	0.0128	0.3153	ENSG00000184363	LOW	0.5	0	0.4	0	0	0
LYST	1	235758928	rs3738519	C	0.3788	0.1591	T	6.177	0.01294	3.223	ENSG00000143669	Unknown	6.4	79.6	22.6	9.9	13.4	0
IGSF1	23	131274771	rs6529473	A	0.2059	0.5217	G	6.159	0.01307	0.2377	ENSG00000147255	LOW	11.8	0	0.4	0.2	0	0
ABCB5	7	20700049	rs12700230	A	0.08824	0.2609	G	6.15	0.01314	0.2742	ENSG00000004846	Unknown	2.6	0.5	0.2	6.1	0	0
CBR4	4	168913897	rs1532651	C	0.08824	0.2609	G	6.15	0.01314	0.2742	ENSG00000145439	Unknown	14.4	50.2	34.3	12.8	19.4	0
CBR4	4	168925104	rs3733656	T	0.08824	0.2609	C	6.15	0.01314	0.2742	ENSG00000145439	Unknown	14.4	50.2	34.3	12.8	19.4	0
CCDC159	19	11348989	rs78738753	GA	0.08824	0.2609	G	6.15	0.01314	0.2742	ENSG00000183401	HIGH	28.2	4.8	3.8	270.6	182.1	0
CNTLN	9	17394998	rs3739489	T	0.08824	0.2609	C	6.15	0.01314	0.2742	ENSG00000044459	LOW	8.2	58.9	51.1	13.2	6.5	0
MYLK4	6	2679442	rs12523992	A	0.08824	0.2609	G	6.15	0.01314	0.2742	ENSG00000145949	Unknown	0.3	0	0.1	0.4	0	0
NIPA2	15	22851830	rs7170838	A	0.08824	0.2609	G	6.15	0.01314	0.2742	ENSG00000140157	LOW	19.5	21.5	32.4	4.8	2.2	0
TMEM45B	11	129852658	rs558813	T	0.08824	0.2609	C	6.15	0.01314	0.2742	ENSG00000151715	MODERATE	0.7	0	0	0.2	0	0
ZMAT4	8	40581238	rs17851751	C	0.08824	0.2609	T	6.15	0.01314	0.2742	ENSG00000165061	MODERATE	2.9	0.5	0	18.2	39.7	0
ADRA1D	20	4248867	rs184418609	C	0.1176	0.3043	T	6.141	0.01321	0.3048	ENSG00000171873	MODERATE	1.5	0	0.4	0	0	0
ANXA6	5	151139427	rs2228458	A	0.1176	0.3043	G	6.141	0.01321	0.3048	ENSG00000197043	LOW	16.8	2.7	1	35	35	1
IQCA1	2	236465666	rs35432941	T	0.1176	0.3043	C	6.141	0.01321	0.3048	ENSG00000132321	LOW	7.4	23.3	27.1	19.7	11	0
KDM3A	2	86466703	rs34605051	C	0.1176	0.3043	T	6.141	0.01321	0.3048	ENSG00000115548	MODERATE	42.9	32.1	10.2	58	20.1	0
SIGLEC15	18	45839038	rs2919643	C	0.1176	0.3043	T	6.141	0.01321	0.3048	ENSG00000197046	MODERATE	0.3	0.1	0	0.4	0	0
ITGA9	3	37471155	rs11713408	T	0.2353	0.4565	C	6.126	0.01332	0.3663	ENSG00000144668	Unknown	10.2	0.5	0.9	0.9	3.1	0
ITGA9	3	37471155	rs11713408	T	0.2353	0.4565	C	6.126	0.01332	0.3663	ENSG00000144668	Unknown	10.2	0.5	0.9	0.9	3.1	0
ITGA9	3	37471156	rs11709385	G	0.2353	0.4565	C	6.126	0.01332	0.3663	ENSG00000144668	Unknown	10.2	0.5	0.9	0.9	3.1	0
ITGA9	3	37471156	rs11709385	G	0.2353	0.4565	C	6.126	0.01332	0.3663	ENSG00000144668	Unknown	10.2	0.5	0.9	0.9	3.1	0
SLBP	4	1699590	rs2247341	A	0.2353	0.4565	G	6.126	0.01332	0.3663	ENSG00000163950	LOW	50.6	268	323.2	64.1	32.9	0
SLC36A3	5	151287455	rs978012	C	0.2353	0.4565	T	6.126	0.01332	0.3663	ENSG00000186334	MODERATE	14.5	0.4	0.2	47	85.3	0
ACAN	15	88855176	rs3743398	T	0.1029	0.2826	C	6.123	0.01334	0.2913	ENSG00000157766	MODERATE	4.9	0.3	2.8	0	1.9	0
FADS3	11	61891157	rs693672	T	0.1029	0.2826	C	6.123	0.01334	0.2913	ENSG00000221968	Unknown	6	2.1	3.8	16.2	8.3	0
FGF9	13	21701255	rs9509841	A	0.1029	0.2826	G	6.123	0.01334	0.2913	ENSG00000102678	LOW	1.5	1.4	1.9	3.4	3	0
ITGA10	1	145892795	rs2282014	T	0.1029	0.2826	C	6.123	0.01334	0.2913	ENSG00000143127	Unknown	3.4	6	2	36.3	33.3	0
NDRG1	8	133259263	rs2233327	A	0.1029	0.2826	G	6.123	0.01334	0.2913	ENSG00000104419	Unknown	15	0.9	6.4	5.4	4.3	0
PI3	20	45175881	rs2664581	C	0.1029	0.2826	A	6.123	0.01334	0.2913	ENSG00000124102	MODERATE	5.1	0	0	0.1	0.4	0
SEMG2	20	45221759	rs2233896	A	0.1029	0.2826	C	6.123	0.01334	0.2913	ENSG00000124157	MODERATE	0.2	0	0	1	0.6	0
IDUA	4	1002713	rs150523349	GC	0.04688	0.1957	G	6.095	0.01355	0.2022	ENSG00000127415	Unknown	4.7	1.4	1.5	0.7	0.2	0
IDUA	4	1002713	rs150523349	GC	0.04688	0.1957	G	6.095	0.01355	0.2022	ENSG00000127415	Unknown	4.7	1.4	1.5	0.7	0.2	0
TJP1	15	29726349	rs4073316	A	0.04688	0.1957	T	6.095	0.01355	0.2022	ENSG00000104067	Unknown	25.9	53.9	47.9	12.1	9.4	0
HMMR	5	163482681	rs17600938	A	0.06061	0.2174	G	6.092	0.01358	0.2323	ENSG00000072571	LOW	16.7	80.6	18.5	60.3	44.1	0
SASH1	6	148471481	rs1883625	G	0.06061	0.2174	A	6.092	0.01358	0.2323	ENSG00000111961	LOW	4.8	0.3	4.5	0.5	1.1	0
DOCK1	10	127032072	rs2275534	A	0.5147	0.2826	G	6.064	0.0138	2.692	ENSG00000150760	Unknown	6.6	1.8	7.9	9.3	18.9	0
FUT2	19	48703949	rs485186	G	0.4412	0.2174	A	6.033	0.01404	2.842	ENSG00000176920	LOW	0.7	0.2	0.2	0.5	0	0
FUT2	19	48703998	rs485073	G	0.4412	0.2174	A	6.033	0.01404	2.842	ENSG00000176920	Unknown	0.7	0.2	0.2	0.5	0	0
FUT2	19	48704000	rs603985	C	0.4412	0.2174	T	6.033	0.01404	2.842	ENSG00000176920	Unknown	0.7	0.2	0.2	0.5	0	0
SEMA3E	7	83408435	rs2722985	C	0.4412	0.2174	A	6.033	0.01404	2.842	ENSG00000170381	LOW	0.9	0.3	0.4	0.9	0	0
CELSR1	22	46364189	rs35364389	T	0.2059	0.04348	C	5.998	0.01432	5.704	ENSG00000075275	MODERATE	2.8	0.2	0.2	1.2	5	0
CREB3L4	1	153969038	rs11264743	T	0.2941	0.5217	C	5.999	0.01432	0.3819	ENSG00000143578	MODERATE	4.3	3.6	8.7	0	0	0
ERICH1	8	673593	rs55783038	A	0.2941	0.5217	G	5.999	0.01432	0.3819	ENSG00000104714	LOW	11.8	46.1	50.7	12.1	7.5	0
FAM149A	4	186105404	rs115055267	T	0.2059	0.04348	C	5.998	0.01432	5.704	ENSG00000109794	HIGH	3.6	1	2.8	10	3.2	0
FAM149A	4	186105404	rs115055267	T	0.2059	0.04348	C	5.998	0.01432	5.704	ENSG00000109794	MODERATE	3.6	1	2.8	10	3.2	0
FBN2	5	128287291	rs2042327	C	0.2941	0.5217	T	5.999	0.01432	0.3819	ENSG00000138829	Unknown	4.6	12.7	3.8	2.7	5.3	0
GP6	19	55025227	rs1613662	G	0.2059	0.04348	A	5.998	0.01432	5.704	ENSG00000088053	MODERATE	4.2	1.1	0.9	10.5	6.4	0
GP6	19	55027612	rs1654425	T	0.2059	0.04348	C	5.998	0.01432	5.704	ENSG00000088053	LOW	4.2	1.1	0.9	10.5	6.4	0
GP6	19	55027704	rs892090	T	0.2059	0.04348	G	5.998	0.01432	5.704	ENSG00000088053	LOW	4.2	1.1	0.9	10.5	6.4	0
HUNK	21	31998810	rs10775648	T	0.2059	0.04348	C	5.998	0.01432	5.704	ENSG00000142149	MODERATE	1.8	0.9	0.7	0	0	0
KANSL1	17	46171471	rs35643216	C	0.2059	0.04348	T	5.998	0.01432	5.704	ENSG00000120071	MODERATE	25.6	24	44.5	157.2	106.7	0
KANSL1	17	46171730	rs17662889	C	0.2059	0.04348	A	5.998	0.01432	5.704	ENSG00000120071	LOW	25.6	24	44.5	157.2	106.7	0
LAMC3	9	131052958	rs12349966	T	0.2941	0.5217	C	5.999	0.01432	0.3819	ENSG00000050555	LOW	32.5	0.6	3.2	1.6	3.4	0
LILRA6	19	54239024	rs117376661	G	0.2059	0.04348	C	5.998	0.01432	5.704	ENSG00000244482	MODERATE	0.8	0	0	0	0	0
LILRB3	19	54219160	rs61734492	G	0.2059	0.04348	T	5.998	0.01432	5.704	ENSG00000204577	LOW	0.7	0.5	1.6	0.9	2.6	0
LILRB3	19	54219160	rs61734492	G	0.2059	0.04348	T	5.998	0.01432	5.704	ENSG00000204577	MODERATE	0.7	0.5	1.6	0.9	2.6	0
LILRB3	19	54219161	rs61734493	A	0.2059	0.04348	C	5.998	0.01432	5.704	ENSG00000204577	LOW	0.7	0.5	1.6	0.9	2.6	0
LILRB3	19	54219161	rs61734493	A	0.2059	0.04348	C	5.998	0.01432	5.704	ENSG00000204577	MODERATE	0.7	0.5	1.6	0.9	2.6	0
NIPBL	5	36985201	rs3822471	G	0.2059	0.04348	A	5.998	0.01432	5.704	ENSG00000164190	MODERATE	14.1	162.2	75.4	10.9	10.2	0
NSF	17	46751565	rs199533	A	0.2059	0.04348	G	5.998	0.01432	5.704	ENSG00000073969	LOW	3.1	28.9	31.3	26.6	34	0
SETD5	3	9475685	rs11542009	T	0.2059	0.04348	C	5.998	0.01432	5.704	ENSG00000168137	MODERATE	21.3	37.5	39.3	6.2	7.5	0
SLAMF8	1	159830120	rs34687326	A	0.2059	0.04348	G	5.998	0.01432	5.704	ENSG00000158714	MODERATE	2.4	0	0	0	0	0
TMEM159	16	21174063	rs1046480	A	0.2059	0.04348	G	5.998	0.01432	5.704	ENSG00000011638	MODERATE	10.9	2.2	6.1	0.5	0	0
TMPRSS11A	4	67946565	rs11930532	C	0.2059	0.04348	T	5.998	0.01432	5.704	ENSG00000187054	LOW	0.2	0	0	4.6	0.4	0
P2RX6	22	21023012	rs1548411	C	0.3971	0.6304	A	5.98	0.01447	0.386	ENSG00000099957	LOW	1.2	1.4	0.4	2	1	0
TYSND1	10	70145939	rs10999158	A	0.3971	0.6304	G	5.98	0.01447	0.386	ENSG00000156521	LOW	40.7	41.1	11.1	90.7	154.7	1
DENND4B	1	153941294	rs2252508	A	0.5588	0.3261	G	5.974	0.01451	2.618	ENSG00000198837	Unknown	5.5	5.4	8.9	1.2	0.4	0
SPINDOC	11	63818332	rs643634	A	0.5588	0.3261	C	5.974	0.01451	2.618	ENSG00000168005	LOW	24.1	0	0	0	0	0
ZNF644	1	90918032	rs2448020	G	0.1667	0.02174	T	5.952	0.0147	9	ENSG00000122482	Unknown	17.1	45.3	49	7	11.7	0
ABLIM1	10	114547745	rs2247528	A	0.2206	0.4348	G	5.917	0.015	0.3679	ENSG00000099204	LOW	17.2	3.6	3.9	88.3	104.4	0
ATP1A4	1	160186237	rs12131640	G	0.2206	0.4348	C	5.917	0.015	0.3679	ENSG00000132681	Unknown	35.8	0.2	0.2	67	4.2	0
ZBED9	6	28574647	rs450630	A	0.2206	0.4348	G	5.917	0.015	0.3679	ENSG00000232040	LOW	17.6	27.7	2.9	17.9	3.2	0
ZSCAN31	6	28326773	rs853684	C	0.2206	0.4348	T	5.917	0.015	0.3679	ENSG00000235109	MODERATE	18.4	2.3	2.5	114.2	52	0
CUBN	10	16982504	rs1801231	G	0.07576	0.2391	A	5.909	0.01507	0.2608	ENSG00000107611	MODERATE	1.2	0.7	0.2	25.3	25.4	0
CUBN	10	16982616	rs1801229	A	0.07576	0.2391	T	5.909	0.01507	0.2608	ENSG00000107611	LOW	1.2	0.7	0.2	25.3	25.4	0
CFAP65	2	219039001	rs4674354	C	0.303	0.1087	T	5.904	0.0151	3.565	ENSG00000181378	LOW	20.4	15.4	4.1	163.7	138.9	1
MUC16	19	8963589	rs10406209	A	0.4265	0.2045	G	5.869	0.01541	2.892	ENSG00000181143	MODERATE	0.7	0.2	0	11.7	12.8	0
TMPRSS11E	4	68477569	rs976002	G	0.1515	0.3478	A	5.861	0.01548	0.3348	ENSG00000087128	MODERATE	0.2	0	0	4.4	0.4	0
ADCY6	12	48783089	rs3730308	T	0.4118	0.1957	G	5.846	0.01561	2.878	ENSG00000174233	LOW	4	1.2	1.3	0.4	0.5	0
CNPPD1	2	219172944	rs1127102	A	0.4118	0.1957	G	5.846	0.01561	2.878	ENSG00000115649	MODERATE	22.6	22.6	33.4	1.5	1.5	0
CNPPD1	2	219173034	rs1043160	A	0.4118	0.1957	G	5.846	0.01561	2.878	ENSG00000115649	MODERATE	22.6	22.6	33.4	1.5	1.5	0
CNPPD1	2	219175608	rs1127101	A	0.4118	0.1957	G	5.846	0.01561	2.878	ENSG00000115649	LOW	22.6	22.6	33.4	1.5	1.5	0
FUT2	19	48702915	rs516246	T	0.4118	0.1957	C	5.846	0.01561	2.878	ENSG00000176920	Unknown	0.7	0.2	0.2	0.5	0	0
FUT2	19	48703160	rs492602	G	0.4118	0.1957	A	5.846	0.01561	2.878	ENSG00000176920	LOW	0.7	0.2	0.2	0.5	0	0
FUT2	19	48703205	rs681343	T	0.4118	0.1957	C	5.846	0.01561	2.878	ENSG00000176920	LOW	0.7	0.2	0.2	0.5	0	0
FUT2	19	48703417	rs601338	A	0.4118	0.1957	G	5.846	0.01561	2.878	ENSG00000176920	HIGH	0.7	0.2	0.2	0.5	0	0
MUC16	19	8961620	rs7254970	T	0.4118	0.1957	G	5.846	0.01561	2.878	ENSG00000181143	LOW	0.7	0.2	0	11.7	12.8	0
PXDC1	6	3727577	rs226959	C	0.4118	0.1957	G	5.846	0.01561	2.878	ENSG00000168994	MODERATE	3.9	0.5	3.8	0.4	0.2	0
RPF1	1	84479306	rs2292191	A	0.4118	0.1957	G	5.846	0.01561	2.878	ENSG00000117133	MODERATE	31	66.1	60.2	38.7	6.4	0
SLC35C1	11	45811384	rs1139266	G	0.4118	0.1957	A	5.846	0.01561	2.878	ENSG00000181830	Unknown	7.4	4.3	3.3	3.4	4.1	0
TTBK1	6	43263232	rs3800294	C	0.4118	0.1957	G	5.846	0.01561	2.878	ENSG00000146216	MODERATE	2.3	0.1	0.2	0.1	0.2	0
SEC23A	14	39086981	rs8018720	G	0.09091	0.2609	C	5.805	0.01598	0.2833	ENSG00000100934	MODERATE	12.3	16.7	14.3	13.7	13.4	0
MMP27	11	102705737	rs11225389	A	0.3594	0.1522	C	5.793	0.01609	3.125	ENSG00000137675	Unknown	0.4	0	0	0.2	0	0
AC099489.1	16	11459986	rs7206698	C	0.4853	0.2609	G	5.784	0.01617	2.671	ENSG00000188897	MODERATE	2.8	0	0	0	0	0
AC099489.1	16	11461011	rs8050530	T	0.4853	0.2609	C	5.784	0.01617	2.671	ENSG00000188897	MODERATE	2.8	0	0	0	0	0
PLK5	19	1526932	rs2656858	A	0.4853	0.2609	C	5.784	0.01617	2.671	ENSG00000185988	Unknown	7.4	0	2.1	0.7	1.3	0
CBLB	3	105670309	rs11713094	G	0.1212	0.3043	A	5.76	0.0164	0.3153	ENSG00000114423	LOW	9.2	9.8	15.8	27.4	9	0
HNRNPA1L2	13	52643135	rs9536212	G	0.2794	0.5	A	5.738	0.0166	0.3878	ENSG00000139675	MODERATE	2	12.1	20.3	12.9	3	0
NOD2	16	50699948	rs2067085	G	0.2794	0.5	C	5.738	0.0166	0.3878	ENSG00000167207	LOW	2.2	0	0	0	0	0
PFKP	10	3113428	rs1052309	A	0.2794	0.5	G	5.738	0.0166	0.3878	ENSG00000067057	LOW	71.8	39.9	3.2	368.5	396.4	0
TBC1D26	17	15741192	rs11650318	T	0.2794	0.5	C	5.738	0.0166	0.3878	ENSG00000214946	MODERATE	15.3	1.9	0.8	164.5	74.1	0
ZNF598	16	1999639	rs2286469	A	0.2794	0.5	G	5.738	0.0166	0.3878	ENSG00000167962	MODERATE	10.1	6.3	13	4.1	7.5	0
OTOG	11	17576640	rs4756901	A	0.2059	0.413	G	5.725	0.01672	0.3684	ENSG00000188162	Unknown	3.5	0.7	0.6	10.1	21	0
PLXND1	3	129567570	rs2245285	C	0.2059	0.413	G	5.725	0.01672	0.3684	ENSG00000004399	LOW	7	0.4	3.8	1	0.7	0
TEC	4	48145292	rs17574371	C	0.2059	0.413	T	5.725	0.01672	0.3684	ENSG00000135605	LOW	5.5	0.7	1.1	3.9	1.7	0
C12orf60	12	14823244	rs7307438	A	0.2353	0.06522	T	5.715	0.01682	4.41	ENSG00000182993	MODERATE	22.5	10.5	7.9	342.1	51.4	0
C12orf60	12	14823483	rs139293175	C	0.2353	0.06522	CTA	5.715	0.01682	4.41	ENSG00000182993	HIGH	22.5	10.5	7.9	342.1	51.4	0
COL6A1	21	46002101	21:46002101	C	0.2353	0.06522	A	5.715	0.01682	4.41	ENSG00000142156	Unknown	20.2	2.6	4.7	4.1	7.9	0
DGKG	3	186272307	rs2193587	C	0.2353	0.06522	T	5.715	0.01682	4.41	ENSG00000058866	MODERATE	1.2	0	0	2.4	2	0
DPY19L2	12	63560520	rs12314553	T	0.2353	0.06522	C	5.715	0.01682	4.41	ENSG00000177990	MODERATE	44	171.9	4.1	300.2	304.6	1
EIF2B3	1	44879774	rs3738248	A	0.2353	0.06522	T	5.715	0.01682	4.41	ENSG00000070785	Unknown	13.7	38.7	23	18.8	7.7	0
VILL	3	37997491	rs6809649	C	0.2353	0.06522	T	5.715	0.01682	4.41	ENSG00000136059	LOW	3.5	4.5	2.4	4.9	14.5	0
VILL	3	38006463	rs9816693	C	0.2353	0.06522	G	5.715	0.01682	4.41	ENSG00000136059	MODERATE	3.5	4.5	2.4	4.9	14.5	0
ALLC	2	3681664	rs13426642	T	0.1618	0.02174	C	5.712	0.01685	8.684	ENSG00000151360	MODERATE	34.9	1.5	0.7	105.5	26.1	0
CFD	19	863050	19:863050	G	0.1618	0.02174	T	5.712	0.01685	8.684	ENSG00000197766	Unknown	33.6	11.8	20.4	18.8	28.7	0
GAMT	19	1397444	rs17851582	A	0.1618	0.02174	G	5.712	0.01685	8.684	ENSG00000130005	MODERATE	7.7	2.7	29.6	4.1	12	0
GBP6	1	89384183	rs959460	A	0.1618	0.02174	T	5.712	0.01685	8.684	ENSG00000183347	MODERATE	0	0	0	0	0	0
NOXA1	9	137423527	rs117554356	T	0.1618	0.02174	G	5.712	0.01685	8.684	ENSG00000188747	Unknown	3.4	4.3	3.6	0	0	0
NUMBL	19	40680974	rs2561545	G	0.1618	0.02174	A	5.712	0.01685	8.684	ENSG00000105245	LOW	11.3	1.2	2.3	26	5.9	0
OAS3	12	112963394	rs45603631	A	0.1618	0.02174	G	5.712	0.01685	8.684	ENSG00000111331	LOW	3	0.5	0.2	6.1	5.9	0
PAAF1	11	73900304	rs2067912	C	0.1618	0.02174	G	5.712	0.01685	8.684	ENSG00000175575	MODERATE	18.8	49.6	25.8	27.2	17.7	0
PRAMEF2	1	12859226	rs45443899	T	0.1618	0.02174	C	5.712	0.01685	8.684	ENSG00000120952	MODERATE	2.3	0	0	0.4	0	0
PRAMEF2	1	12860128	rs77138000	A	0.1618	0.02174	G	5.712	0.01685	8.684	ENSG00000120952	LOW	2.3	0	0	0.4	0	0
TCIRG1	11	68047396	rs3888690	T	0.1618	0.02174	G	5.712	0.01685	8.684	ENSG00000110719	Unknown	4.2	0.1	3	0.3	0.2	0
TNNT1	19	55137916	19:55137916	G	0.1618	0.02174	T	5.712	0.01685	8.684	ENSG00000105048	Unknown	0.5	2.8	26.7	1.3	6	0
ABCC5	3	183981728	rs7636910	C	0.3824	0.1739	T	5.696	0.017	2.94	ENSG00000114770	LOW	9.4	3.1	14.7	4.8	2.2	0
CRY2	11	45847299	rs539729238	C	0.3824	0.1739	CG	5.696	0.017	2.94	ENSG00000121671	Unknown	17.4	21	12.7	19.1	7.2	0
PDE7B	6	136038308	rs9376173	C	0.3824	0.1739	A	5.696	0.017	2.94	ENSG00000171408	LOW	2.9	0.1	0.2	0.4	0	0
MANBA	4	102635920	rs2866413	A	0.5781	0.3478	G	5.685	0.01711	2.569	ENSG00000109323	MODERATE	4.6	0.2	1.1	1.9	1.1	0
SEC23B	20	18548589	rs3736775	A	0.3182	0.5435	T	5.685	0.01711	0.392	ENSG00000101310	Unknown	23.4	34.1	18.3	60.6	4.5	0
CTR9	11	10764628	rs7118399	T	0.4091	0.1957	C	5.662	0.01734	2.846	ENSG00000198730	LOW	24.4	72.8	63.9	13.7	6.8	0
CHST10	2	100393620	rs3748930	G	0.5294	0.3043	C	5.645	0.01751	2.571	ENSG00000115526	LOW	5.8	1.1	4.5	0.4	0	0
HOXD9	2	176123562	rs56007470	CGCA	0.5294	0.3043	C	5.645	0.01751	2.571	ENSG00000128709	MODERATE	9.8	0.7	1.2	0.2	0.5	0
LRRC32	11	76661008	rs3740779	A	0.5294	0.3043	G	5.645	0.01751	2.571	ENSG00000137507	LOW	8.6	0.5	2.7	1.3	1.1	0
PRDM10	11	129925055	rs2241571	C	0.5294	0.3043	T	5.645	0.01751	2.571	ENSG00000170325	MODERATE	5.6	0.3	0.6	2.9	2.9	0
SH3TC1	4	8205356	rs2677605	G	0.5294	0.3043	A	5.645	0.01751	2.571	ENSG00000125089	LOW	1.7	0	0	0.5	1	0
TNFSF11	13	42574429	rs2296533	C	0.5294	0.3043	T	5.645	0.01751	2.571	ENSG00000120659	LOW	3.3	0	0.1	5.8	14.2	1
ANKRD35	1	145873487	rs6670984	A	0.3824	0.6087	G	5.638	0.01757	0.398	ENSG00000198483	MODERATE	0.8	0	0.9	3.6	4.7	0
DAAM2	6	39861086	rs2504098	A	0.3824	0.6087	C	5.638	0.01757	0.398	ENSG00000146122	LOW	8.7	0.7	1.1	3.6	4.2	0
IFNA4	9	21187312	rs1062571	C	0.3824	0.6087	T	5.638	0.01757	0.398	ENSG00000236637	MODERATE	0.1	0	0	0	0	0
SEZ6L	22	26306049	rs1210894	A	0.3824	0.6087	C	5.638	0.01757	0.398	ENSG00000100095	LOW	1.4	0.2	0	1.2	0.7	0
ITGA2B	17	44376974	rs71371995	G	0.2059	0.04545	A	5.615	0.01781	5.444	ENSG00000005961	Unknown	3	0.7	3.4	14.4	20	0
FAM20C	7	259884	rs36170987	T	0.5735	0.3478	G	5.598	0.01798	2.522	ENSG00000177706	LOW	5.9	0.2	0.7	0	1.1	1
FAM20C	7	259915	rs36139924	G	0.5735	0.3478	A	5.598	0.01798	2.522	ENSG00000177706	MODERATE	5.9	0.2	0.7	0	1.1	1
PNLDC1	6	159803980	rs35435543	G	0.5735	0.3478	T	5.598	0.01798	2.522	ENSG00000146453	LOW	26.7	11.1	9	13.6	10.3	0
WDFY4	10	48830755	rs3747874	A	0.5735	0.3478	G	5.598	0.01798	2.522	ENSG00000128815	LOW	1.5	0.6	0.6	25.8	11.6	0
ZC3H18	16	88631079	rs2291160	A	0.5735	0.3478	G	5.598	0.01798	2.522	ENSG00000158545	Unknown	31.4	30.5	34.6	54.6	5.8	0
LYPD3	19	43463540	rs2682583	C	0.3529	0.1522	T	5.586	0.0181	3.039	ENSG00000124466	Unknown	0.3	0	0.9	0	0	0
RPUSD4	11	126204297	rs2276312	G	0.07812	0.2391	A	5.582	0.01815	0.2696	ENSG00000165526	LOW	7	7.7	15.4	1.1	1.4	0
TYW3	1	74748757	rs1133891	G	0.07812	0.2391	A	5.582	0.01815	0.2696	ENSG00000162623	MODERATE	12.3	31.8	45.3	14.9	18.5	0
FAM149A	4	186157665	rs2276923	G	0.2647	0.08696	C	5.566	0.01831	3.78	ENSG00000109794	LOW	3.6	1	2.8	10	3.2	0
HAPLN3	15	88878096	rs2280463	G	0.2647	0.08696	A	5.566	0.01831	3.78	ENSG00000140511	LOW	1.9	0.5	1.7	0	0	0
PKHD1L1	8	109522283	rs1563578	A	0.2647	0.08696	G	5.566	0.01831	3.78	ENSG00000205038	LOW	1.6	0	0	0.8	0	0
PKHD1L1	8	109526957	rs1783174	A	0.2647	0.08696	G	5.566	0.01831	3.78	ENSG00000205038	MODERATE	1.6	0	0	0.8	0	0
RAB38	11	88175280	rs302646	A	0.2647	0.08696	G	5.566	0.01831	3.78	ENSG00000123892	LOW	5.3	0	3.2	0	0	0
RSL24D1	15	55196867	rs9300	A	0.2647	0.08696	G	5.566	0.01831	3.78	ENSG00000137876	LOW	24.2	71	148.8	67.8	28.6	0
ZNF778	16	89226863	rs28417933	A	0.2647	0.08696	C	5.566	0.01831	3.78	ENSG00000170100	MODERATE	12.5	12.7	11.4	13.4	24.8	0
FHL5	6	96610691	rs2273622	G	0.2969	0.1087	A	5.556	0.01842	3.462	ENSG00000112214	LOW	95.7	6.2	3.4	1073.4	1344.3	0
MSH3	5	80873118	rs26279	G	0.2969	0.1087	A	5.556	0.01842	3.462	ENSG00000113318	MODERATE	9.4	18.2	25	12.8	14.7	1
CCDC136	7	128815862	rs2270590	A	0.1912	0.3913	G	5.551	0.01847	0.3677	ENSG00000128596	LOW	109.6	193.1	9.4	629.8	1449.2	0
HLA-A	6	29942601	rs41546314	T	0.1912	0.3913	C	5.551	0.01847	0.3677	ENSG00000206503	LOW	26.6	132.4	24.5	38.8	66.9	1
HLA-A	6	29942923	rs1059452	T	0.1912	0.3913	G	5.551	0.01847	0.3677	ENSG00000206503	LOW	26.6	132.4	24.5	38.8	66.9	1
HLA-A	6	29942975	rs1136683	C	0.1912	0.3913	G	5.551	0.01847	0.3677	ENSG00000206503	MODERATE	26.6	132.4	24.5	38.8	66.9	1
NUP50	22	45170962	rs132874	G	0.1912	0.3913	A	5.551	0.01847	0.3677	ENSG00000093000	Unknown	20	31.2	39.5	34	58.5	0
NUP50	22	45171031	rs132875	A	0.1912	0.3913	C	5.551	0.01847	0.3677	ENSG00000093000	Unknown	20	31.2	39.5	34	58.5	0
NUP50	22	45181350	rs226524	C	0.1912	0.3913	T	5.551	0.01847	0.3677	ENSG00000093000	LOW	20	31.2	39.5	34	58.5	0
PLXND1	3	129572908	rs2244708	C	0.1912	0.3913	T	5.551	0.01847	0.3677	ENSG00000004399	LOW	7	0.4	3.8	1	0.7	0
AC011455.2	19	38930748	rs730078	A	0.4559	0.2391	G	5.54	0.01859	2.666	ENSG00000269547	Unknown	0.5	0	0	0	0	0
FBXO17	19	38942659	rs8113389	A	0.4559	0.2391	G	5.54	0.01859	2.666	ENSG00000269190	LOW	3.9	0.7	4.3	2.4	2.1	0
NADSYN1	11	71472428	rs2282621	C	0.4559	0.2391	T	5.54	0.01859	2.666	ENSG00000172890	Unknown	17.4	16.4	4.3	16.8	49.9	0
NADSYN1	11	71472431	rs2282620	C	0.4559	0.2391	T	5.54	0.01859	2.666	ENSG00000172890	Unknown	17.4	16.4	4.3	16.8	49.9	0
PKHD1L1	8	109408200	rs13252234	G	0.4559	0.2391	A	5.54	0.01859	2.666	ENSG00000205038	LOW	1.6	0	0	0.8	0	0
SVOPL	7	138621061	rs3734944	C	0.4559	0.2391	T	5.54	0.01859	2.666	ENSG00000157703	LOW	1.5	0.7	0.2	0.5	0.2	0
HAUS7	23	153486039	rs56165949	A	0.3636	0.08696	G	5.534	0.01865	6	ENSG00000213397	Unknown	6.1	1.6	6.3	0	0	1
C18orf63	18	74353910	rs8093952	A	0.2656	0.08696	T	5.531	0.01868	3.798	ENSG00000206043	MODERATE	17.4	47.2	3.4	0.6	1.8	0
RAB8B	15	63256588	rs10851726	A	0.2656	0.08696	G	5.531	0.01868	3.798	ENSG00000166128	LOW	11.8	43.7	15.9	177.9	271.9	0
ALDH7A1	5	126551993	rs2306617	C	0.3235	0.1304	T	5.521	0.01878	3.188	ENSG00000164904	Unknown	4.9	1	3.1	24.9	29.5	0
CNDP2	18	74508848	rs2278161	C	0.3235	0.1304	T	5.521	0.01878	3.188	ENSG00000133313	MODERATE	6.5	4.8	7.3	2.2	3.2	0
GLCE	15	69269179	rs3865014	G	0.3235	0.1304	A	5.521	0.01878	3.188	ENSG00000138604	MODERATE	6.1	13	13.4	3.2	3.3	0
NACAD	7	45082725	rs3735493	A	0.3235	0.1304	C	5.521	0.01878	3.188	ENSG00000136274	MODERATE	4.5	1.5	0.6	2	3.6	0
TRAF3IP1	2	238353225	rs3213874	A	0.3235	0.1304	G	5.521	0.01878	3.188	ENSG00000204104	Unknown	21.5	40.5	39.9	52.7	51.6	0
UGT2A1	4	69647083	rs55864295	G	0.3235	0.1304	A	5.521	0.01878	3.188	ENSG00000173610	MODERATE	0	0	0	0	0	0
BARX1	9	93952209	rs11793856	G	0.2941	0.1087	C	5.51	0.01891	3.417	ENSG00000131668	LOW	5.6	0.2	0.2	2.6	0.8	0
CCNH	5	87399457	rs2230641	G	0.2941	0.1087	A	5.51	0.01891	3.417	ENSG00000134480	MODERATE	46.9	90.7	54.1	169.8	18	0
CFAP65	2	219038536	rs6736922	T	0.2941	0.1087	G	5.51	0.01891	3.417	ENSG00000181378	MODERATE	20.4	15.4	4.1	163.7	138.9	1
CNDP2	18	74510926	rs2278159	C	0.2941	0.1087	T	5.51	0.01891	3.417	ENSG00000133313	LOW	6.5	4.8	7.3	2.2	3.2	0
GRN	17	44350364	rs850713	A	0.2941	0.1087	G	5.51	0.01891	3.417	ENSG00000030582	Unknown	21	9.6	45.1	1.7	3.4	0
HELB	12	66331422	rs1168312	T	0.2941	0.1087	C	5.51	0.01891	3.417	ENSG00000127311	MODERATE	1.8	0.7	1	0.2	0.4	0
HLA-A	6	29945301	rs41546815	A	0.2941	0.1087	G	5.51	0.01891	3.417	ENSG00000206503	Unknown	26.6	132.4	24.5	38.8	66.9	1
KDM3A	2	86464127	rs12714187	G	0.2941	0.1087	A	5.51	0.01891	3.417	ENSG00000115548	LOW	42.9	32.1	10.2	58	20.1	0
NHEJ1	2	219076341	rs897477	G	0.2941	0.1087	A	5.51	0.01891	3.417	ENSG00000187736	LOW	28.7	0.1	0.5	0.4	0	0
TLR3	4	186076613	rs3775296	A	0.2941	0.1087	C	5.51	0.01891	3.417	ENSG00000164342	Unknown	5.8	0	0.4	46.2	3.8	1
TRIM66	11	8625216	rs7935453	C	0.2941	0.1087	G	5.51	0.01891	3.417	ENSG00000166436	MODERATE	19.8	10.2	6.6	38.1	22.4	0
UBAC1	9	135945095	rs140946801	G	0.2941	0.1087	GCCT	5.51	0.01891	3.417	ENSG00000130560	MODERATE	10.9	43.5	52.7	80	144.8	0
VPS13B	8	99848918	rs34513504	A	0.197	0.04348	G	5.506	0.01895	5.396	ENSG00000132549	Unknown	10.7	20	6.1	6.3	6.5	1
XIRP2	2	167248117	rs61750760	A	0.197	0.04348	G	5.506	0.01895	5.396	ENSG00000163092	MODERATE	0.6	0.7	0.4	28	20.1	0
ACTG2	2	73908771	rs756128	A	0.2647	0.4783	G	5.494	0.01908	0.3927	ENSG00000163017	LOW	14.5	0.2	0.2	5.5	16.8	0
CPVL	7	29030593	rs7313	A	0.3235	0.5435	G	5.478	0.01925	0.4017	ENSG00000106066	MODERATE	10.6	15.2	103.9	15.2	6.4	0
DENND4B	1	153936593	rs1043608	C	0.3235	0.5435	G	5.478	0.01925	0.4017	ENSG00000198837	LOW	5.5	5.4	8.9	1.2	0.4	0
FAM25A	10	87022327	rs3802666	G	0.3235	0.5435	A	5.478	0.01925	0.4017	ENSG00000188100	LOW	0.2	0	0	0.1	1.4	0
MYH14	19	50257459	rs378811	G	0.3235	0.5435	C	5.478	0.01925	0.4017	ENSG00000105357	LOW	0.7	0.4	4.1	0.9	0.4	0
VLDLR	9	2622278	rs2219143	A	0.3235	0.5435	G	5.478	0.01925	0.4017	ENSG00000147852	Unknown	5.6	1.5	7	4.5	1.9	0
IGSF10	3	151437832	rs6781302	G	0.3788	0.1739	A	5.475	0.01929	2.896	ENSG00000152580	LOW	0.3	6.7	2.4	118.2	22	0
GLUD2	23	121047787	rs191769566	A	0.2059	0	G	5.398	0.02016	NA	ENSG00000182890	MODERATE	31.9	0.9	1.1	1.8	1.5	0
LAMA1	18	7032222	rs7240655	G	0.1618	0.02273	A	5.398	0.02016	8.298	ENSG00000101680	Unknown	20.9	0.5	1.7	1.1	1.8	1
ARHGEF19	1	16206308	rs221050	A	0.1765	0.3696	G	5.394	0.02021	0.3655	ENSG00000142632	LOW	2.3	1.4	5.8	0.2	0	0
ARHGEF19	1	16206353	rs221051	G	0.1765	0.3696	A	5.394	0.02021	0.3655	ENSG00000142632	LOW	2.3	1.4	5.8	0.2	0	0
ARHGEF19	1	16207760	rs221057	G	0.1765	0.3696	C	5.394	0.02021	0.3655	ENSG00000142632	MODERATE	2.3	1.4	5.8	0.2	0	0
ARHGEF19	1	16208151	rs221058	G	0.1765	0.3696	C	5.394	0.02021	0.3655	ENSG00000142632	MODERATE	2.3	1.4	5.8	0.2	0	0
PRKACG	9	69013291	rs3730386	C	0.1765	0.3696	G	5.394	0.02021	0.3655	ENSG00000165059	MODERATE	27.4	8.3	1.5	55.1	73.9	0
ZSCAN21	7	100057066	rs11558476	A	0.1765	0.3696	G	5.394	0.02021	0.3655	ENSG00000166529	LOW	26	10.4	17.7	1.7	0	0
KERA	12	91051526	rs2701166	A	0.303	0.1136	G	5.392	0.02023	3.391	ENSG00000139330	Unknown	0.2	0	0	0	0	0
MTBP	8	120517950	rs13258848	A	0.4062	0.6304	G	5.38	0.02036	0.4011	ENSG00000172167	LOW	11	9.2	7	0.6	0	0
CDA	1	20618429	rs61781970	T	0.5	0.2826	C	5.352	0.0207	2.538	ENSG00000158825	Unknown	2.9	0	0	0.6	0.8	0
PPA1	10	70233338	rs7077538	G	0.5	0.2826	T	5.352	0.0207	2.538	ENSG00000180817	Unknown	25.1	149.9	174.8	21.2	22.2	0
AFAP1	4	7781436	rs28542374	G	0.4265	0.2174	A	5.329	0.02097	2.677	ENSG00000196526	LOW	21.7	11.4	8.8	151.9	257.9	0
EIF5A	17	7310241	rs72840907	G	0.4265	0.2174	C	5.329	0.02097	2.677	ENSG00000132507	Unknown	56.8	216.9	81.3	125.7	60.7	0
SEMA3E	7	83407051	rs2245312	C	0.4265	0.2174	G	5.329	0.02097	2.677	ENSG00000170381	Unknown	0.9	0.3	0.4	0.9	0	0
ITGA2	5	53048780	rs1421933	A	0.3485	0.1522	G	5.327	0.021	2.98	ENSG00000164171	Unknown	1.3	0	0.9	0	0	0
APBA2	15	29101806	rs73370275	T	0.04412	0.1739	C	5.302	0.0213	0.2192	ENSG00000034053	Unknown	5.6	0.6	7	10.3	7.9	0
MYH9	22	36288285	rs5756130	T	0.04412	0.1739	C	5.302	0.0213	0.2192	ENSG00000100345	LOW	25.8	3	6.8	34.4	27.9	0
NAV1	1	201808122	rs2820289	T	0.04412	0.1739	C	5.302	0.0213	0.2192	ENSG00000134369	MODERATE	9.6	0.4	2.1	1.7	2.2	0
NOP10	15	34341923	rs1045238	G	0.04412	0.1739	C	5.302	0.0213	0.2192	ENSG00000182117	Unknown	22.3	12.6	93.8	9.2	10.8	0
NOP10	15	34341937	rs1045204	A	0.04412	0.1739	G	5.302	0.0213	0.2192	ENSG00000182117	Unknown	22.3	12.6	93.8	9.2	10.8	0
NOP10	15	34341937	rs1045204	A	0.04412	0.1739	G	5.302	0.0213	0.2192	ENSG00000182117	Unknown	22.3	12.6	93.8	9.2	10.8	0
NOP10	15	34341938	rs1045194	C	0.04412	0.1739	T	5.302	0.0213	0.2192	ENSG00000182117	Unknown	22.3	12.6	93.8	9.2	10.8	0
NOP10	15	34341938	rs1045194	C	0.04412	0.1739	T	5.302	0.0213	0.2192	ENSG00000182117	Unknown	22.3	12.6	93.8	9.2	10.8	0
NOTCH1	9	136502531	rs12344155	G	0.04412	0.1739	A	5.302	0.0213	0.2192	ENSG00000148400	Unknown	4.1	0.2	3.2	0.3	0	0
NOTCH1	9	136508828	rs11145765	T	0.04412	0.1739	C	5.302	0.0213	0.2192	ENSG00000148400	Unknown	4.1	0.2	3.2	0.3	0	0
OTOF	2	26471099	rs2272072	T	0.04412	0.1739	C	5.302	0.0213	0.2192	ENSG00000115155	Unknown	1.4	0.4	0.3	0	0.4	0
PLXND1	3	129589366	rs2285373	A	0.04412	0.1739	G	5.302	0.0213	0.2192	ENSG00000004399	LOW	7	0.4	3.8	1	0.7	0
MPP1	23	154791839	rs1126762	C	0.4706	0.1739	A	5.302	0.02131	4.222	ENSG00000130830	LOW	4.1	0.7	2.5	0.5	1.9	0
CLEC10A	17	7078078	rs90951	G	0.25	0.4565	A	5.266	0.02174	0.3968	ENSG00000132514	MODERATE	3.7	0	2.1	0.2	0.7	0
DNAH17	17	78500279	rs34124297	G	0.25	0.4565	C	5.266	0.02174	0.3968	ENSG00000187775	Unknown	39.4	16.2	0.5	36.7	24.9	1
ECD	10	73168308	rs765211371	T	0.25	0.4565	TGAG	5.266	0.02174	0.3968	ENSG00000122882	Unknown	25.4	27	12.6	32.2	7.8	0
KRT83	12	52319191	rs3741715	A	0.25	0.4565	G	5.266	0.02174	0.3968	ENSG00000170523	LOW	0.8	0	0	0	0	0
BRIP1	17	61686104	rs4986765	T	0.5455	0.3261	C	5.26	0.02182	2.48	ENSG00000136492	LOW	10.8	13.3	4.5	136.2	148.4	1
KCNMB3	3	179258989	rs11720871	C	0.5441	0.3261	T	5.258	0.02185	2.467	ENSG00000171121	Unknown	4.5	1.6	1.4	8	10.9	0
LONRF2	2	100321764	rs74177694	G	0.5441	0.3261	C	5.258	0.02185	2.467	ENSG00000170500	MODERATE	1.8	0.5	0.2	0.4	1.5	0
LONRF2	2	100321866	rs74177695	T	0.5441	0.3261	C	5.258	0.02185	2.467	ENSG00000170500	LOW	1.8	0.5	0.2	0.4	1.5	0
LONRF2	2	100322019	rs74177696	C	0.5441	0.3261	G	5.258	0.02185	2.467	ENSG00000170500	MODERATE	1.8	0.5	0.2	0.4	1.5	0
NACAD	7	45083124	rs61740895	A	0.5441	0.3261	G	5.258	0.02185	2.467	ENSG00000136274	MODERATE	4.5	1.5	0.6	2	3.6	0
NACAD	7	45084687	rs3735494	G	0.5441	0.3261	A	5.258	0.02185	2.467	ENSG00000136274	MODERATE	4.5	1.5	0.6	2	3.6	0
NACAD	7	45084866	rs3735495	T	0.5441	0.3261	A	5.258	0.02185	2.467	ENSG00000136274	MODERATE	4.5	1.5	0.6	2	3.6	0
XRCC1	19	43543398	rs3547	T	0.5441	0.3261	C	5.258	0.02185	2.467	ENSG00000073050	LOW	25	19	12.9	22.1	13.6	1
XRCC1	19	43546043	rs25479	T	0.5441	0.3261	C	5.258	0.02185	2.467	ENSG00000073050	Unknown	25	19	12.9	22.1	13.6	1
XRCC1	19	43546043	rs25479	T	0.5441	0.3261	C	5.258	0.02185	2.467	ENSG00000073050	Unknown	25	19	12.9	22.1	13.6	1
ACAN	15	88872016	rs3817428	G	0.1618	0.3478	C	5.255	0.02188	0.3618	ENSG00000157766	MODERATE	4.9	0.3	2.8	0	1.9	0
ALPK3	15	84862764	rs187316	C	0.1618	0.3478	T	5.255	0.02188	0.3618	ENSG00000136383	MODERATE	0	0.2	3.1	0.1	0	0
CAPN11	6	44183753	rs7761137	A	0.1618	0.3478	G	5.255	0.02188	0.3618	ENSG00000137225	MODERATE	63.7	24.2	0.9	16.7	7.9	0
CNP	17	41966789	rs4432296	C	0.1618	0.3478	T	5.255	0.02188	0.3618	ENSG00000173786	Unknown	4.6	3.9	13	1	2.8	0
MAML3	4	139889981	rs3733382	T	0.1618	0.3478	C	5.255	0.02188	0.3618	ENSG00000196782	LOW	6.5	0.5	1.7	3.5	7.2	0
PCDH15	10	53809212	rs11003863	G	0.1618	0.3478	T	5.255	0.02188	0.3618	ENSG00000150275	MODERATE	4.4	0.2	0.5	19.4	5.8	0
SFTPB	2	85663635	rs2304566	C	0.1618	0.3478	T	5.255	0.02188	0.3618	ENSG00000168878	Unknown	0	0	0	0	0	0
TMEM150A	2	85599598	rs11891495	A	0.1618	0.3478	G	5.255	0.02188	0.3618	ENSG00000168890	LOW	14.4	1.8	5.5	129.8	41.1	0
ANKRD35	1	145872788	rs11579366	G	0.5882	0.3696	C	5.248	0.02197	2.437	ENSG00000198483	MODERATE	0.8	0	0.9	3.6	4.7	0
ELMO3	16	67199363	rs12923138	C	0.5882	0.3696	A	5.248	0.02197	2.437	ENSG00000102890	MODERATE	8.7	7.9	2.5	19	26.2	0
ITPR3	6	33669130	rs2077163	C	0.4118	0.6304	T	5.248	0.02197	0.4103	ENSG00000096433	LOW	20.1	1.1	3	129.4	168.6	0
ITPR3	6	33673602	rs1803831	T	0.4118	0.6304	C	5.248	0.02197	0.4103	ENSG00000096433	LOW	20.1	1.1	3	129.4	168.6	0
PEX6	6	42964462	rs1129187	G	0.4118	0.6304	T	5.248	0.02197	0.4103	ENSG00000124587	MODERATE	10.6	7.7	2.8	2.2	2.2	0
PEX6	6	42975041	rs9986447	A	0.4118	0.6304	G	5.248	0.02197	0.4103	ENSG00000124587	Unknown	10.6	7.7	2.8	2.2	2.2	0
ICE2	15	60442498	rs1063100	A	0.375	0.1739	G	5.246	0.02199	2.85	ENSG00000128915	LOW	8.6	17.7	31.4	12.5	11.9	0
ABCB6	2	219218557	rs1109866	C	0.1912	0.04348	T	5.238	0.02209	5.2	ENSG00000115657	LOW	19.5	0.9	0.2	1	0.5	0
ASB8	12	48149801	rs3936179	C	0.1912	0.04348	G	5.238	0.02209	5.2	ENSG00000177981	LOW	8.5	29.3	17.3	16.6	58.2	0
CABIN1	22	24168509	rs17854875	T	0.1912	0.04348	C	5.238	0.02209	5.2	ENSG00000099991	LOW	24.4	37.5	30.6	12.4	11.5	0
GLB1L	2	219243578	rs11552796	C	0.1912	0.04348	T	5.238	0.02209	5.2	ENSG00000163521	Unknown	57	80.3	5.4	21.1	17.2	0
GP6	19	55014977	rs1671152	T	0.1912	0.04348	G	5.238	0.02209	5.2	ENSG00000088053	MODERATE	4.2	1.1	0.9	10.5	6.4	0
IRF8	16	85920076	rs16940005	C	0.1912	0.04348	G	5.238	0.02209	5.2	ENSG00000140968	Unknown	2.2	0.5	5.5	1.4	3.7	0
KANSL1	17	46171833	rs17585974	G	0.1912	0.04348	T	5.238	0.02209	5.2	ENSG00000120071	MODERATE	25.6	24	44.5	157.2	106.7	0
LMBR1	7	156892896	rs117769123	A	0.1912	0.04348	G	5.238	0.02209	5.2	ENSG00000105983	Unknown	20.3	9.6	27.4	6	8	0
PFKM	12	48132876	rs2228501	A	0.1912	0.04348	G	5.238	0.02209	5.2	ENSG00000152556	LOW	10.3	46.8	11.5	29.7	19.6	0
RDH13	19	55059206	rs1654447	A	0.1912	0.04348	G	5.238	0.02209	5.2	ENSG00000160439	LOW	4.4	1.4	9.6	18.5	11.2	0
SERPINF2	17	1745728	rs35259159	T	0.1912	0.04348	C	5.238	0.02209	5.2	ENSG00000167711	LOW	1.7	0.2	0.5	0.5	0	0
SMARCAL1	2	216451064	rs2066527	C	0.1912	0.04348	T	5.238	0.02209	5.2	ENSG00000138375	LOW	14.7	6.7	3.1	10.6	9.5	0
TMPRSS11A	4	67963391	rs977728	T	0.1912	0.04348	C	5.238	0.02209	5.2	ENSG00000187054	HIGH	0.2	0	0	4.6	0.4	0
TUBA4A	2	219253809	rs939574	G	0.1912	0.04348	C	5.238	0.02209	5.2	ENSG00000127824	Unknown	8.2	4.5	4.5	416.2	672.1	0
WDR34	9	128635200	rs4837291	G	0.1912	0.04348	A	5.238	0.02209	5.2	ENSG00000119333	LOW	51	106.6	71.8	78.8	159.5	0
WDR34	9	128636357	rs10760570	C	0.1912	0.04348	T	5.238	0.02209	5.2	ENSG00000119333	LOW	51	106.6	71.8	78.8	159.5	0
WDR34	9	128640817	rs2298045	A	0.1912	0.04348	G	5.238	0.02209	5.2	ENSG00000119333	LOW	51	106.6	71.8	78.8	159.5	0
WDR86	7	151381633	rs4726019	A	0.1912	0.04348	C	5.238	0.02209	5.2	ENSG00000187260	MODERATE	1.9	0	0.1	0	0	0
XIRP2	2	167247353	rs7581012	A	0.1912	0.04348	G	5.238	0.02209	5.2	ENSG00000163092	LOW	0.6	0.7	0.4	28	20.1	0
XIRP2	2	167250645	rs16853331	A	0.1912	0.04348	G	5.238	0.02209	5.2	ENSG00000163092	MODERATE	0.6	0.7	0.4	28	20.1	0
ZNF713	7	55939883	rs34016595	T	0.3182	0.1304	C	5.223	0.0223	3.111	ENSG00000178665	LOW	9.4	6	6.1	14.3	12.1	0
ZNF813	19	53491750	rs2708845	G	0.3182	0.1304	A	5.223	0.0223	3.111	ENSG00000198346	LOW	4.2	0.6	5.1	1.1	0	0
ADGRV1	5	90756555	rs2438349	T	0.3088	0.5217	C	5.206	0.02251	0.4096	ENSG00000164199	LOW	1.1	1.9	2.8	35.8	38.5	0
CRB2	9	123365974	rs1105222	C	0.3088	0.5217	G	5.206	0.02251	0.4096	ENSG00000148204	MODERATE	1.1	0.1	0.1	3.9	6.2	0
CRB2	9	123366400	rs11790447	C	0.3088	0.5217	G	5.206	0.02251	0.4096	ENSG00000148204	Unknown	1.1	0.1	0.1	3.9	6.2	0
HDAC3	5	141634927	rs2530223	T	0.3088	0.5217	C	5.206	0.02251	0.4096	ENSG00000171720	LOW	11.9	22.3	24.5	7.6	3.4	0
HDAC3	5	141636721	rs1421896	T	0.3088	0.5217	G	5.206	0.02251	0.4096	ENSG00000171720	Unknown	11.9	22.3	24.5	7.6	3.4	0
LAMC3	9	131052491	rs10901333	G	0.3088	0.5217	A	5.206	0.02251	0.4096	ENSG00000050555	MODERATE	32.5	0.6	3.2	1.6	3.4	0
PLA2G4C	19	48098197	rs251684	T	0.3088	0.5217	C	5.206	0.02251	0.4096	ENSG00000105499	LOW	2.4	0.3	0.5	0.2	0	0
SLIT3	5	168823345	rs924875	G	0.3088	0.5217	C	5.206	0.02251	0.4096	ENSG00000184347	Unknown	6.3	0.5	1.6	9.7	6.2	0
TXLNB	6	139242777	rs9495391	G	0.3088	0.5217	C	5.206	0.02251	0.4096	ENSG00000164440	MODERATE	1.2	4.7	0.5	30.5	49.6	0
ITPR2	12	26657883	rs2291263	G	0.2576	0.08696	T	5.18	0.02285	3.643	ENSG00000123104	LOW	3.4	2.8	4.9	2.6	4.7	0
ZC3H7A	16	11758498	rs8743	C	0.4242	0.2174	A	5.174	0.02293	2.653	ENSG00000122299	LOW	8.9	16.7	8.8	2.6	3.1	0
HLA-A	6	29945053	rs2571381	T	0.2879	0.1087	C	5.169	0.02299	3.315	ENSG00000206503	Unknown	26.6	132.4	24.5	38.8	66.9	1
HIF1AN	10	100546471	rs116854727	T	0.1515	0.02174	C	5.155	0.02318	8.036	ENSG00000166135	Unknown	17.9	39.9	22.2	15.4	39	0
IFRD1	7	112467927	rs386716905	A	0.1515	0.02174	AGGTC	5.155	0.02318	8.036	ENSG00000006652	Unknown	17.9	13.7	11.5	32.2	7.5	0
CHGA	14	92934833	rs941581	A	0.3971	0.1957	G	5.151	0.02323	2.707	ENSG00000100604	LOW	32.5	4.9	2.2	1	3.6	0
DAD1	14	22575102	rs7621	G	0.3971	0.1957	T	5.151	0.02323	2.707	ENSG00000129562	Unknown	56.7	167.4	132.2	135.7	70.6	0
RETREG2	2	219182253	rs3731900	C	0.3971	0.1957	A	5.151	0.02323	2.707	ENSG00000144567	MODERATE	61.4	0	0	0	0	0
SAPCD2	9	137069995	rs71483301	C	0.3971	0.1957	G	5.151	0.02323	2.707	ENSG00000186193	MODERATE	1.5	0	1.2	0	0	0
SAPCD2	9	137069998	rs71483302	T	0.3971	0.1957	C	5.151	0.02323	2.707	ENSG00000186193	MODERATE	1.5	0	1.2	0	0	0
TREML2	6	41194780	rs3747742	C	0.3971	0.1957	T	5.151	0.02323	2.707	ENSG00000112195	MODERATE	5.9	0.3	0.1	19	25.1	0
WDR88	19	33144855	rs3848596	T	0.3971	0.1957	C	5.151	0.02323	2.707	ENSG00000166359	LOW	25.2	1.1	0.5	24.8	9.1	0
ZNF614	19	52018043	rs9636139	A	0.3971	0.1957	G	5.151	0.02323	2.707	ENSG00000142556	MODERATE	13.8	2.2	4.7	37.9	32.8	0
ADAMTS14	10	70758074	rs10999516	A	0.1471	0.3261	G	5.137	0.02343	0.3563	ENSG00000138316	MODERATE	0.9	0	0	0	0	0
ADAMTS14	10	70758253	rs4747096	G	0.1471	0.3261	A	5.137	0.02343	0.3563	ENSG00000138316	MODERATE	0.9	0	0	0	0	0
DRAXIN	1	11706367	rs11121804	T	0.1471	0.3261	C	5.137	0.02343	0.3563	ENSG00000162490	MODERATE	1.5	0.6	1.9	0.6	1.8	0
INTS11	1	1312114	rs12103	T	0.1471	0.3261	C	5.137	0.02343	0.3563	ENSG00000127054	LOW	57.8	0	0	0	0	0
OLFM1	9	135090281	rs500461	T	0.1471	0.3261	C	5.137	0.02343	0.3563	ENSG00000130558	LOW	2.8	0.6	3.4	5.8	8.9	0
PARP1	1	226390398	rs1805403	T	0.1471	0.3261	C	5.137	0.02343	0.3563	ENSG00000143799	Unknown	22.5	92.8	211.4	28.3	16.3	1
PARP1	1	226390398	rs1805403	T	0.1471	0.3261	C	5.137	0.02343	0.3563	ENSG00000143799	Unknown	22.5	92.8	211.4	28.3	16.3	1
PDZD7	10	101010325	rs807023	T	0.1471	0.3261	G	5.137	0.02343	0.3563	ENSG00000186862	MODERATE	2.1	2.8	2.3	1.4	1	0
PRX	19	40398695	rs744389	A	0.1471	0.3261	G	5.137	0.02343	0.3563	ENSG00000105227	LOW	1.6	0.2	0.7	0	0	0
TEAD2	19	49348684	rs254661	A	0.1471	0.3261	G	5.137	0.02343	0.3563	ENSG00000074219	Unknown	10.9	2.5	1.5	59.6	22	0
TEX101	19	43417909	rs3816438	G	0.1471	0.3261	A	5.137	0.02343	0.3563	ENSG00000131126	LOW	56.6	911.6	62.4	13.2	25.7	1
TRAF3IP1	2	238320731	rs13398676	C	0.1471	0.3261	A	5.137	0.02343	0.3563	ENSG00000204104	LOW	21.5	40.5	39.9	52.7	51.6	0
TRPC1	3	142784763	rs7621642	A	0.1471	0.3261	G	5.137	0.02343	0.3563	ENSG00000144935	LOW	8	10.3	2.1	2.1	1.7	0
NRCAM	7	108194290	rs404287	C	0.1061	0.2727	T	5.132	0.02349	0.3164	ENSG00000091129	LOW	2.2	1	1.1	25.4	4.7	0
TRPC1	3	142806016	rs1132030	A	0.09091	0.25	G	5.114	0.02374	0.3	ENSG00000144935	LOW	8	10.3	2.1	2.1	1.7	0
ATG12	5	115840892	rs26536	G	0.3281	0.5435	A	5.101	0.02391	0.4102	ENSG00000145782	Unknown	11.3	42.2	41	13.9	10.9	0
LAMA1	18	6949053	rs500355	G	0.4706	0.2609	A	5.092	0.02404	2.519	ENSG00000101680	Unknown	20.9	0.5	1.7	1.1	1.8	1
MUC16	19	8949383	rs12977368	C	0.4706	0.2609	A	5.092	0.02404	2.519	ENSG00000181143	MODERATE	0.7	0.2	0	11.7	12.8	0
SH3PXD2B	5	172422467	rs17074773	A	0.4706	0.2609	G	5.092	0.02404	2.519	ENSG00000174705	LOW	10.9	0.7	4.1	0.8	1.3	0
SPATA7	14	88385822	rs4904448	A	0.4706	0.2609	G	5.092	0.02404	2.519	ENSG00000042317	MODERATE	55.6	18.2	13.5	817.6	902.3	0
TEX48	9	114666680	rs1055207	T	0.4706	0.2609	C	5.092	0.02404	2.519	ENSG00000230601	MODERATE	24.2	0	0	0	0	0
TEX48	9	114671405	rs2296948	C	0.4706	0.2609	T	5.092	0.02404	2.519	ENSG00000230601	LOW	24.2	0	0	0	0	0
ZNF471	19	56525284	rs3752176	A	0.4706	0.2609	G	5.092	0.02404	2.519	ENSG00000196263	MODERATE	8.7	7.1	7.5	5.3	2.5	0
ZNF579	19	55577987	rs2292812	T	0.4706	0.2609	C	5.092	0.02404	2.519	ENSG00000218891	LOW	5.7	0.3	0.9	0	0	0
CHSY1	15	101251154	rs7176149	G	0.05882	0.1957	C	5.085	0.02414	0.2569	ENSG00000131873	LOW	10.8	3.9	7.2	0.7	1.3	0
DRC1	2	26424409	rs7423300	T	0.05882	0.1957	G	5.085	0.02414	0.2569	ENSG00000157856	LOW	29.6	33.5	1.1	110.1	214.9	1
EHD1	11	64855397	rs10897533	G	0.05882	0.1957	C	5.085	0.02414	0.2569	ENSG00000110047	LOW	65.8	21.2	24.7	850.4	1539.3	0
NAT16	7	101174620	rs34985488	G	0.05882	0.1957	A	5.085	0.02414	0.2569	ENSG00000167011	MODERATE	0.4	0	0	0	0	0
OR5AP2	11	56642127	rs11606499	T	0.05882	0.1957	C	5.085	0.02414	0.2569	ENSG00000172464	MODERATE	0.9	0	0	0	0	0
PKHD1	6	51632546	rs373325476	TA	0.05882	0.1957	T	5.085	0.02414	0.2569	ENSG00000170927	Unknown	1.4	1.4	1.8	167.1	63.8	0
PROKR2	20	5302670	rs3746683	C	0.05882	0.1957	G	5.085	0.02414	0.2569	ENSG00000101292	LOW	0.7	0	0	0	0	0
RBBP8NL	20	62414129	rs10888228	T	0.05882	0.1957	C	5.085	0.02414	0.2569	ENSG00000130701	MODERATE	3.1	0	0	9.7	5.5	0
RBBP8NL	20	62415106	rs62196317	A	0.05882	0.1957	G	5.085	0.02414	0.2569	ENSG00000130701	Unknown	3.1	0	0	9.7	5.5	0
SLC19A3	2	227696118	rs79287293	CT	0.05882	0.1957	C	5.085	0.02414	0.2569	ENSG00000135917	Unknown	0.6	0	0.1	0.3	0.2	0
TACSTD2	1	58576137	rs41311174	T	0.05882	0.1957	C	5.085	0.02414	0.2569	ENSG00000184292	Unknown	0	0.5	0.9	0	0	0
TACSTD2	1	58576639	rs35075952	G	0.05882	0.1957	T	5.085	0.02414	0.2569	ENSG00000184292	MODERATE	0	0.5	0.9	0	0	0
ZNF524	19	55602871	rs310459	G	0.05882	0.1957	A	5.085	0.02414	0.2569	ENSG00000171443	LOW	4	0.9	4.1	2.1	3.6	0
ANXA6	5	151109829	rs1133202	A	0.2353	0.4348	G	5.054	0.02457	0.4	ENSG00000197043	LOW	16.8	2.7	1	35	35	1
C8A	1	56875054	rs652785	A	0.2353	0.4348	C	5.054	0.02457	0.4	ENSG00000157131	MODERATE	0	0	0	0	0	0
DLC1	8	13100516	rs3739298	A	0.2353	0.4348	C	5.054	0.02457	0.4	ENSG00000164741	LOW	5.5	4.9	11.7	6.6	2.5	0
HHIPL2	1	222540161	rs3748664	G	0.2353	0.4348	C	5.054	0.02457	0.4	ENSG00000143512	LOW	10.4	8.4	0.5	14.1	21.2	0
HHIPL2	1	222540289	rs3748666	C	0.2353	0.4348	G	5.054	0.02457	0.4	ENSG00000143512	MODERATE	10.4	8.4	0.5	14.1	21.2	0
KCNT1	9	135777415	rs914428	G	0.2353	0.4348	A	5.054	0.02457	0.4	ENSG00000107147	LOW	1.9	0	0.9	0.1	0	0
PEBP4	8	22713394	rs35121552	G	0.2353	0.4348	GT	5.054	0.02457	0.4	ENSG00000134020	HIGH	1.4	2.2	0.7	27.5	19.3	0
PEBP4	8	22713422	rs1047406	C	0.2353	0.4348	T	5.054	0.02457	0.4	ENSG00000134020	MODERATE	1.4	2.2	0.7	27.5	19.3	0
PEBP4	8	22713505	rs1047398	G	0.2353	0.4348	A	5.054	0.02457	0.4	ENSG00000134020	LOW	1.4	2.2	0.7	27.5	19.3	0
RAG1	11	36574050	rs3740955	G	0.2353	0.4348	A	5.054	0.02457	0.4	ENSG00000166349	MODERATE	0.9	1.2	0.7	1.7	1.3	1
RBMXL2	11	7089132	rs4758158	A	0.2353	0.4348	G	5.054	0.02457	0.4	ENSG00000170748	LOW	70.7	228.1	16.2	111.8	105	1
TMEM184A	7	1547026	rs3779607	T	0.2353	0.4348	C	5.054	0.02457	0.4	ENSG00000164855	MODERATE	3.8	0	0	0	0	0
TMEM184A	7	1548755	rs3814481	A	0.2353	0.4348	G	5.054	0.02457	0.4	ENSG00000164855	Unknown	3.8	0	0	0	0	0
CBLB	3	105720113	rs2305036	G	0.1324	0.3043	T	5.04	0.02477	0.3487	ENSG00000114423	LOW	9.2	9.8	15.8	27.4	9	0
CBLB	3	105720182	rs2305035	A	0.1324	0.3043	G	5.04	0.02477	0.3487	ENSG00000114423	LOW	9.2	9.8	15.8	27.4	9	0
CHD2	15	92992967	rs2272457	T	0.1324	0.3043	C	5.04	0.02477	0.3487	ENSG00000173575	LOW	20.4	14.4	10	45.6	28.3	0
CHMP3	2	86529258	rs11548929	G	0.1324	0.3043	T	5.04	0.02477	0.3487	ENSG00000115561	LOW	18.8	82.5	53.4	124.3	75.3	0
EIF2S3B	12	10506629	rs11053826	T	0.1324	0.3043	A	5.04	0.02477	0.3487	ENSG00000180574	MODERATE	8.1	0	0	0	0	0
KCP	7	128904080	rs56144153	T	0.1324	0.3043	G	5.04	0.02477	0.3487	ENSG00000135253	MODERATE	0	5.1	2.4	18.3	21.8	0
LMNTD1	12	25518825	rs1479500	T	0.1324	0.3043	A	5.04	0.02477	0.3487	ENSG00000152936	MODERATE	15	0.7	0.4	38.5	35.5	0
MAMDC4	9	136858447	rs2275156	T	0.1324	0.3043	G	5.04	0.02477	0.3487	ENSG00000177943	MODERATE	6.5	1.2	2.2	1.7	1.9	0
NPHP4	1	5905321	rs12120967	T	0.1324	0.3043	C	5.04	0.02477	0.3487	ENSG00000131697	LOW	11.4	11.2	6	1.5	1	1
PLXND1	3	129565975	rs2625973	C	0.1324	0.3043	A	5.04	0.02477	0.3487	ENSG00000004399	MODERATE	7	0.4	3.8	1	0.7	0
RNF213	17	80288006	rs7215243	G	0.1324	0.3043	A	5.04	0.02477	0.3487	ENSG00000173821	LOW	5.9	1.4	4.4	1.1	2	0
SAMSN1	21	14546256	rs7281104	C	0.1324	0.3043	G	5.04	0.02477	0.3487	ENSG00000155307	LOW	2.4	0	0	0	0	0
TAF5L	1	229614289	rs7547607	T	0.1324	0.3043	C	5.04	0.02477	0.3487	ENSG00000135801	MODERATE	8.5	6.5	2.2	2.1	2.9	0
HFE	6	26094139	rs1572982	A	0.3529	0.5652	G	5.021	0.02504	0.4196	ENSG00000010704	Unknown	4.9	0.2	1	0.1	0	1
MPDU1	17	7588592	rs7211847	A	0.3529	0.5652	G	5.021	0.02504	0.4196	ENSG00000129255	Unknown	9.1	19.7	30.4	2.3	3.6	0
PDLIM4	5	132266473	rs1007602	T	0.3529	0.5652	C	5.021	0.02504	0.4196	ENSG00000131435	LOW	6.9	9.5	9.2	12.4	12.8	0
SAT2	17	7626953	rs858520	T	0.3529	0.5652	C	5.021	0.02504	0.4196	ENSG00000141504	LOW	11.7	26.5	3.6	10.1	13.8	1
IRS2	13	109782955	rs9583424	C	0.3529	0.1591	T	5.015	0.02513	2.883	ENSG00000185950	LOW	6.3	18.6	8.8	32.2	5	0
AC068533.4	7	66089365	rs160647	C	0.3676	0.1739	T	5.007	0.02524	2.762	ENSG00000249319	Unknown	0.2	0	0	0	0	0
AKT1	14	104773557	rs1130233	T	0.3676	0.1739	C	5.007	0.02524	2.762	ENSG00000142208	LOW	16.2	0.9	5.1	1.2	3.1	0
CRB2	9	123373968	rs2488599	G	0.3676	0.1739	A	5.007	0.02524	2.762	ENSG00000148204	MODERATE	1.1	0.1	0.1	3.9	6.2	0
OBSCN	1	228264125	rs453140	T	0.3676	0.1739	C	5.007	0.02524	2.762	ENSG00000154358	MODERATE	0.7	0.1	2.5	3.8	4	0
POLR3D	8	22247989	rs1126677	T	0.3676	0.1739	C	5.007	0.02524	2.762	ENSG00000168495	LOW	29.4	36.2	50	33.8	31.7	0
ZBTB42	14	104801767	rs10141867	A	0.3676	0.1739	G	5.007	0.02524	2.762	ENSG00000179627	LOW	2.4	0.6	3.6	1.9	0	0
ATP8B4	15	49897251	rs2413976	A	0.4697	0.2609	C	4.998	0.02538	2.51	ENSG00000104043	Unknown	0.9	0.4	0.6	23.4	19.9	0
XIRP2	2	167246794	rs16853309	A	0.1875	0.04348	G	4.998	0.02538	5.077	ENSG00000163092	MODERATE	0.6	0.7	0.4	28	20.1	0
NUP153	6	17688567	rs1065057	A	0.2727	0.4783	G	4.988	0.02553	0.4091	ENSG00000124789	LOW	26.8	29.1	20.3	20.7	16.4	0
ANKRD24	19	4207943	rs2240669	A	0.2206	0.06522	G	4.982	0.02562	4.057	ENSG00000089847	LOW	7.3	0.7	1.1	0.5	0.9	0
ANKRD24	19	4217513	rs12980998	T	0.2206	0.06522	A	4.982	0.02562	4.057	ENSG00000089847	MODERATE	7.3	0.7	1.1	0.5	0.9	0
CES5A	16	55871764	rs72810507	T	0.2206	0.06522	C	4.982	0.02562	4.057	ENSG00000159398	Unknown	1.7	0	0	0.5	1.1	0
CRHR1	17	45834077	rs1876829	C	0.2206	0.06522	T	4.982	0.02562	4.057	ENSG00000120088	Unknown	1	2.3	1.5	37.9	37.3	0
CRHR1	17	45834793	rs16940681	C	0.2206	0.06522	G	4.982	0.02562	4.057	ENSG00000120088	Unknown	1	2.3	1.5	37.9	37.3	0
CRHR1	17	45833986	rs1876830	T	0.2206	0.06522	C	4.982	0.02562	4.057	ENSG00000120088	Unknown	1	2.3	1.5	37.9	37.3	0
CRHR1	17	45834058	rs41457044	T	0.2206	0.06522	C	4.982	0.02562	4.057	ENSG00000120088	Unknown	1	2.3	1.5	37.9	37.3	0
DQX1	2	74519195	rs6546909	T	0.2206	0.06522	A	4.982	0.02562	4.057	ENSG00000144045	LOW	0.1	0.1	0.2	0	0	0
ERICH1	8	731058	8:731058	G	0.2206	0.06522	T	4.982	0.02562	4.057	ENSG00000104714	Unknown	11.8	46.1	50.7	12.1	7.5	0
GLIS2	16	4337260	rs3810817	C	0.2206	0.06522	A	4.982	0.02562	4.057	ENSG00000126603	LOW	1.9	0	3.4	0.1	0.4	0
KANSL1	17	46031540	rs34579536	G	0.2206	0.06522	A	4.982	0.02562	4.057	ENSG00000120071	MODERATE	25.6	24	44.5	157.2	106.7	0
KANSL1	17	46033166	rs36076725	A	0.2206	0.06522	G	4.982	0.02562	4.057	ENSG00000120071	LOW	25.6	24	44.5	157.2	106.7	0
KANSL1	17	46033175	rs35833914	A	0.2206	0.06522	G	4.982	0.02562	4.057	ENSG00000120071	LOW	25.6	24	44.5	157.2	106.7	0
KANSL1	17	46034247	rs17574604	G	0.2206	0.06522	A	4.982	0.02562	4.057	ENSG00000120071	LOW	25.6	24	44.5	157.2	106.7	0
KANSL1	17	46039753	rs34043286	G	0.2206	0.06522	A	4.982	0.02562	4.057	ENSG00000120071	MODERATE	25.6	24	44.5	157.2	106.7	0
KANSL1	17	46082483	rs17576165	C	0.2206	0.06522	T	4.982	0.02562	4.057	ENSG00000120071	LOW	25.6	24	44.5	157.2	106.7	0
KANSL1	17	46171403	rs1881193	C	0.2206	0.06522	T	4.982	0.02562	4.057	ENSG00000120071	LOW	25.6	24	44.5	157.2	106.7	0
KANSL1	17	46171448	rs1881194	A	0.2206	0.06522	G	4.982	0.02562	4.057	ENSG00000120071	LOW	25.6	24	44.5	157.2	106.7	0
LINC02210-CRHR1	17	45830530	rs16940665	C	0.2206	0.06522	T	4.982	0.02562	4.057	ENSG00000263715	LOW	2.6	0	0	0	0	0
LINC02210-CRHR1	17	45833141	rs16940674	T	0.2206	0.06522	C	4.982	0.02562	4.057	ENSG00000263715	LOW	2.6	0	0	0	0	0
MAPT	17	45962325	rs17650901	G	0.2206	0.06522	A	4.982	0.02562	4.057	ENSG00000186868	Unknown	6.5	11.4	5.9	153.8	194.8	0
MAPT	17	45971963	rs75242405	T	0.2206	0.06522	C	4.982	0.02562	4.057	ENSG00000186868	Unknown	6.5	11.4	5.9	153.8	194.8	0
MAPT	17	45974480	rs1800547	G	0.2206	0.06522	A	4.982	0.02562	4.057	ENSG00000186868	Unknown	6.5	11.4	5.9	153.8	194.8	0
MAPT	17	45983409	rs63750417	T	0.2206	0.06522	C	4.982	0.02562	4.057	ENSG00000186868	MODERATE	6.5	11.4	5.9	153.8	194.8	0
MAPT	17	45983657	rs62063786	A	0.2206	0.06522	G	4.982	0.02562	4.057	ENSG00000186868	MODERATE	6.5	11.4	5.9	153.8	194.8	0
MAPT	17	45983670	rs62063787	C	0.2206	0.06522	T	4.982	0.02562	4.057	ENSG00000186868	MODERATE	6.5	11.4	5.9	153.8	194.8	0
MAPT	17	45983912	rs17651549	T	0.2206	0.06522	C	4.982	0.02562	4.057	ENSG00000186868	MODERATE	6.5	11.4	5.9	153.8	194.8	0
MAPT	17	45990034	rs10445337	C	0.2206	0.06522	T	4.982	0.02562	4.057	ENSG00000186868	MODERATE	6.5	11.4	5.9	153.8	194.8	0
MAPT	17	45991558	rs1052551	A	0.2206	0.06522	G	4.982	0.02562	4.057	ENSG00000186868	LOW	6.5	11.4	5.9	153.8	194.8	0
MAPT	17	45993928	rs62063845	C	0.2206	0.06522	T	4.982	0.02562	4.057	ENSG00000186868	LOW	6.5	11.4	5.9	153.8	194.8	0
MAPT	17	45996373	rs62063850	A	0.2206	0.06522	G	4.982	0.02562	4.057	ENSG00000186868	Unknown	6.5	11.4	5.9	153.8	194.8	0
MAPT	17	45996523	rs1052553	G	0.2206	0.06522	A	4.982	0.02562	4.057	ENSG00000186868	LOW	6.5	11.4	5.9	153.8	194.8	0
MAPT	17	45996607	rs17652121	C	0.2206	0.06522	T	4.982	0.02562	4.057	ENSG00000186868	LOW	6.5	11.4	5.9	153.8	194.8	0
MAPT	17	46014358	rs75534191	A	0.2206	0.06522	G	4.982	0.02562	4.057	ENSG00000186868	Unknown	6.5	11.4	5.9	153.8	194.8	0
MAPT	17	46024197	rs9468	C	0.2206	0.06522	T	4.982	0.02562	4.057	ENSG00000186868	Unknown	6.5	11.4	5.9	153.8	194.8	0
MCF2L	13	113090127	rs4907588	T	0.2206	0.06522	C	4.982	0.02562	4.057	ENSG00000126217	LOW	1.4	0.4	2.8	0.3	1	0
PLCG1	20	41163423	rs2228246	G	0.2206	0.06522	A	4.982	0.02562	4.057	ENSG00000124181	MODERATE	19.9	11.6	11.5	5.1	5.3	0
PLXNA2	1	208216810	rs4844657	T	0.2206	0.06522	C	4.982	0.02562	4.057	ENSG00000076356	LOW	1.2	0.6	0.6	0.6	0	0
PLXNA2	1	208216817	rs4844658	C	0.2206	0.06522	T	4.982	0.02562	4.057	ENSG00000076356	MODERATE	1.2	0.6	0.6	0.6	0	0
SACS	13	23354956	rs1536365	C	0.2206	0.06522	T	4.982	0.02562	4.057	ENSG00000151835	LOW	7.8	19.1	7	8.9	9.4	0
SP140L	2	230383546	rs28497362	T	0.2206	0.06522	C	4.982	0.02562	4.057	ENSG00000185404	MODERATE	2.8	0.5	1.4	11.1	3.2	0
SPPL2C	17	45845576	rs62621252	C	0.2206	0.06522	T	4.982	0.02562	4.057	ENSG00000185294	MODERATE	45	1.4	1	211.9	461.7	0
SPPL2C	17	45845900	rs62054815	A	0.2206	0.06522	G	4.982	0.02562	4.057	ENSG00000185294	MODERATE	45	1.4	1	211.9	461.7	0
SPPL2C	17	45846288	rs12185233	C	0.2206	0.06522	G	4.982	0.02562	4.057	ENSG00000185294	MODERATE	45	1.4	1	211.9	461.7	0
SPPL2C	17	45846317	rs12185268	G	0.2206	0.06522	A	4.982	0.02562	4.057	ENSG00000185294	MODERATE	45	1.4	1	211.9	461.7	0
SPPL2C	17	45846337	rs12185235	T	0.2206	0.06522	C	4.982	0.02562	4.057	ENSG00000185294	LOW	45	1.4	1	211.9	461.7	0
SPPL2C	17	45846568	rs11079725	C	0.2206	0.06522	T	4.982	0.02562	4.057	ENSG00000185294	LOW	45	1.4	1	211.9	461.7	0
SPPL2C	17	45846707	rs12373123	C	0.2206	0.06522	T	4.982	0.02562	4.057	ENSG00000185294	MODERATE	45	1.4	1	211.9	461.7	0
SPPL2C	17	45846764	rs12373139	A	0.2206	0.06522	G	4.982	0.02562	4.057	ENSG00000185294	MODERATE	45	1.4	1	211.9	461.7	0
SPPL2C	17	45846834	rs12373142	G	0.2206	0.06522	C	4.982	0.02562	4.057	ENSG00000185294	MODERATE	45	1.4	1	211.9	461.7	0
SPPL2C	17	45846853	rs12373124	C	0.2206	0.06522	T	4.982	0.02562	4.057	ENSG00000185294	LOW	45	1.4	1	211.9	461.7	0
SPPL2C	17	45846865	rs12373140	A	0.2206	0.06522	G	4.982	0.02562	4.057	ENSG00000185294	LOW	45	1.4	1	211.9	461.7	0
STH	17	45999299	rs62063857	G	0.2206	0.06522	A	4.982	0.02562	4.057	ENSG00000256762	MODERATE	0.4	0	0.4	0.1	0	0
URGCP	7	43876892	rs2232109	A	0.2206	0.06522	G	4.982	0.02562	4.057	ENSG00000106608	LOW	7	5.4	5.5	1.1	3.1	0
ZHX3	20	41185089	rs2664537	A	0.2206	0.06522	G	4.982	0.02562	4.057	ENSG00000174306	MODERATE	26.6	9.8	4.4	77.4	27.7	0
AGXT	2	240874036	rs33958047	A	0.07353	0.2174	G	4.97	0.02579	0.2857	ENSG00000172482	LOW	0.1	0	0	0	0	0
AKR1C3	10	5097493	rs12387	G	0.07353	0.2174	A	4.97	0.02579	0.2857	ENSG00000196139	LOW	3.2	0.3	0.7	2.9	2.1	0
ANO7	2	241217672	rs111770284	T	0.07353	0.2174	C	4.97	0.02579	0.2857	ENSG00000146205	LOW	0.2	0	1.2	0	0	0
ANO7	2	241217826	rs76832527	A	0.07353	0.2174	G	4.97	0.02579	0.2857	ENSG00000146205	MODERATE	0.2	0	1.2	0	0	0
AP3D1	19	2113302	rs117630602	T	0.07353	0.2174	C	4.97	0.02579	0.2857	ENSG00000065000	Unknown	33.2	72.4	116.5	58.7	49.2	0
CNTNAP2	7	148229642	rs3779031	G	0.07353	0.2174	A	4.97	0.02579	0.2857	ENSG00000174469	Unknown	1.4	1.9	1.5	5.7	2.1	0
DYNC2H1	11	103156505	rs17301750	G	0.07353	0.2174	A	4.97	0.02579	0.2857	ENSG00000187240	MODERATE	14.3	64.2	10.4	13.4	6.5	0
HERC2	15	28257133	rs11631797	A	0.07353	0.2174	G	4.97	0.02579	0.2857	ENSG00000128731	LOW	3.2	57.9	59.4	11.1	10.6	0
KIF27	9	83859200	rs55654273	C	0.07353	0.2174	T	4.97	0.02579	0.2857	ENSG00000165115	MODERATE	31.7	55.7	20.9	137.7	100.4	0
KIF27	9	83903881	rs12001918	C	0.07353	0.2174	T	4.97	0.02579	0.2857	ENSG00000165115	MODERATE	31.7	55.7	20.9	137.7	100.4	0
LYL1	19	13101211	rs12151248	T	0.07353	0.2174	C	4.97	0.02579	0.2857	ENSG00000104903	Unknown	11.9	39.2	5.5	274.5	496.4	0
LZTFL1	3	45828480	rs1129183	T	0.07353	0.2174	C	4.97	0.02579	0.2857	ENSG00000163818	MODERATE	27.7	140.9	20	53.9	8.6	0
MAML2	11	95979860	rs7123272	A	0.07353	0.2174	G	4.97	0.02579	0.2857	ENSG00000184384	LOW	4.3	0.5	0.6	1.1	1.4	0
OTOG	11	17635139	rs11024350	T	0.07353	0.2174	C	4.97	0.02579	0.2857	ENSG00000188162	LOW	3.5	0.7	0.6	10.1	21	0
OTUB2	14	94026521	rs60927226	T	0.07353	0.2174	TGGC	4.97	0.02579	0.2857	ENSG00000089723	Unknown	34.5	6.6	4	657.5	1026.7	0
SLC12A6	15	34237575	rs17817806	G	0.07353	0.2174	A	4.97	0.02579	0.2857	ENSG00000140199	Unknown	38.5	38.5	20.4	9.2	5.3	0
SLC12A6	15	34252267	rs2290940	T	0.07353	0.2174	C	4.97	0.02579	0.2857	ENSG00000140199	LOW	38.5	38.5	20.4	9.2	5.3	0
SVEP1	9	110434394	rs7853155	A	0.07353	0.2174	G	4.97	0.02579	0.2857	ENSG00000165124	LOW	4	0.1	1.4	0.2	0	0
TNIP1	5	151030658	rs2233311	A	0.07353	0.2174	C	4.97	0.02579	0.2857	ENSG00000145901	MODERATE	9.9	2.3	13.4	2.7	5.6	0
TP53RK	20	46687130	rs11550540	C	0.07353	0.2174	T	4.97	0.02579	0.2857	ENSG00000172315	MODERATE	26.4	35.2	15.3	176.8	26.3	0
TSPYL4	6	116253953	rs17524614	T	0.07353	0.2174	G	4.97	0.02579	0.2857	ENSG00000187189	MODERATE	9.5	15.4	2.9	15.8	5.3	0
ALG1L2	3	130091285	rs6804080	A	0.1176	0.2826	G	4.969	0.02581	0.3385	ENSG00000251287	LOW	0	0.5	0.1	0.4	0	0
ALG1L2	3	130091315	rs6803922	T	0.1176	0.2826	C	4.969	0.02581	0.3385	ENSG00000251287	LOW	0	0.5	0.1	0.4	0	0
GABRB3	15	26773650	rs20318	A	0.1176	0.2826	G	4.969	0.02581	0.3385	ENSG00000166206	LOW	4.4	5.1	15.1	9	4.9	0
PDGFC	4	156763096	rs3815861	C	0.1176	0.2826	T	4.969	0.02581	0.3385	ENSG00000145431	LOW	4.3	0.2	2.2	31.1	18.1	0
POLE	12	132677409	rs5744751	A	0.1176	0.2826	G	4.969	0.02581	0.3385	ENSG00000177084	MODERATE	25.6	25.4	7.9	6.5	7	0
KIF1B	1	10360879	rs3748579	T	0.2121	0.4091	C	4.965	0.02586	0.3889	ENSG00000054523	Unknown	13.1	19.6	32.1	61.9	36.2	0
LAMTOR4	7	100149507	rs12878	G	0.5147	0.3043	A	4.954	0.02603	2.424	ENSG00000188186	LOW	21.3	71.5	128.6	26.3	36.2	0
SERPINA5	14	94592125	rs6116	C	0.5147	0.3043	A	4.954	0.02603	2.424	ENSG00000188488	LOW	146.5	3.5	2.2	75.6	228.6	1
TPP2	13	102623036	rs2230854	C	0.5147	0.3043	T	4.954	0.02603	2.424	ENSG00000134900	LOW	34.5	51	29.6	628.9	647.3	0
AMZ2	17	68250275	rs3213690	A	0.2941	0.5	G	4.951	0.02608	0.4167	ENSG00000196704	MODERATE	77.2	187	54	585.3	1307.8	0
CARD14	17	80188371	rs28674001	A	0.2941	0.5	G	4.951	0.02608	0.4167	ENSG00000141527	Unknown	0.8	0.7	0.4	0.6	0	0
GALK1	17	75756918	rs2249613	C	0.2941	0.5	G	4.951	0.02608	0.4167	ENSG00000108479	Unknown	5.7	1.2	22	0.6	3.6	0
GPN2	1	26884230	rs3170660	T	0.2941	0.5	C	4.951	0.02608	0.4167	ENSG00000142751	MODERATE	16.1	16.6	10.9	4.9	4.5	0
GPN2	1	26884230	rs3170660	T	0.2941	0.5	C	4.951	0.02608	0.4167	ENSG00000142751	LOW	16.1	16.6	10.9	4.9	4.5	0
GRIP1	12	66515609	rs12316942	C	0.2941	0.5	T	4.951	0.02608	0.4167	ENSG00000155974	Unknown	7.3	0.2	1.1	29.1	25.8	0
NRP1	10	33180253	rs1048804	G	0.2941	0.5	A	4.951	0.02608	0.4167	ENSG00000099250	LOW	15.6	0.2	0.7	0.7	2.6	0
NSUN4	1	46344858	rs3737744	G	0.2941	0.5	A	4.951	0.02608	0.4167	ENSG00000117481	MODERATE	55.1	6.6	10	122	421.7	0
RNF181	2	85596961	rs2232748	C	0.2941	0.5	G	4.951	0.02608	0.4167	ENSG00000168894	MODERATE	36.3	89.5	30.4	308	193.3	0
SLC4A2	7	151066568	rs2229549	T	0.2941	0.5	A	4.951	0.02608	0.4167	ENSG00000164889	LOW	6.5	3.2	7.7	0.6	1.3	0
TBC1D26	17	15741975	rs17855672	A	0.2941	0.5	G	4.951	0.02608	0.4167	ENSG00000214946	MODERATE	15.3	1.9	0.8	164.5	74.1	0
BMP1	8	22201157	8:22201157	C	0.1471	0.02174	A	4.943	0.0262	7.759	ENSG00000168487	MODERATE	2.2	0.9	3.6	0.5	0.5	0
BRPF1	3	9744401	3:9744401	C	0.1471	0.02174	A	4.943	0.0262	7.759	ENSG00000156983	MODERATE	23.7	15.8	11.7	1.6	0.4	0
COL7A1	3	48593318	3:48593318	C	0.1471	0.02174	A	4.943	0.0262	7.759	ENSG00000114270	Unknown	1.6	2.8	0.9	11.6	3.8	0
PGM2	4	37855721	rs11554509	C	0.1471	0.02174	G	4.943	0.0262	7.759	ENSG00000169299	LOW	9	0.7	0.5	0.8	0.9	0
PNPLA3	22	43927090	rs2076212	T	0.1471	0.02174	G	4.943	0.0262	7.759	ENSG00000100344	MODERATE	0.5	0.4	0.7	0	0	0
SEMA7A	15	74417634	rs2075589	A	0.1471	0.02174	G	4.943	0.0262	7.759	ENSG00000138623	LOW	23.6	0.7	0.4	0.5	1.5	0
COL2A1	12	47986899	rs10875714	A	0.1029	0.2609	G	4.927	0.02643	0.3251	ENSG00000139219	Unknown	2.8	0.5	0.7	12.7	7.1	0
HFE	6	26090951	rs1799945	G	0.1029	0.2609	C	4.927	0.02643	0.3251	ENSG00000010704	MODERATE	4.9	0.2	1	0.1	0	1
LSM11	5	157743978	rs2279771	A	0.1029	0.2609	G	4.927	0.02643	0.3251	ENSG00000155858	LOW	9	7.2	9.1	9	11.1	0
MDGA1	6	37655850	rs13204070	T	0.1029	0.2609	C	4.927	0.02643	0.3251	ENSG00000112139	LOW	1.4	2.3	1	1.9	0	0
MDGA1	6	37658366	rs2273110	T	0.1029	0.2609	C	4.927	0.02643	0.3251	ENSG00000112139	LOW	1.4	2.3	1	1.9	0	0
NLRP6	11	280221	rs6421985	A	0.1029	0.2609	C	4.927	0.02643	0.3251	ENSG00000174885	MODERATE	0.1	0	0	0	0	0
NLRP6	11	280816	rs7482965	A	0.1029	0.2609	T	4.927	0.02643	0.3251	ENSG00000174885	MODERATE	0.1	0	0	0	0	0
NLRP6	11	280816	rs7482965	A	0.1029	0.2609	T	4.927	0.02643	0.3251	ENSG00000174885	LOW	0.1	0	0	0	0	0
NLRP6	11	280817	rs7482279	T	0.1029	0.2609	C	4.927	0.02643	0.3251	ENSG00000174885	MODERATE	0.1	0	0	0	0	0
NLRP6	11	280817	rs7482279	T	0.1029	0.2609	C	4.927	0.02643	0.3251	ENSG00000174885	LOW	0.1	0	0	0	0	0
PSMG4	6	3285052	rs10793841	A	0.1029	0.2609	G	4.927	0.02643	0.3251	ENSG00000180822	Unknown	13.3	29.8	76.7	24.9	9.7	0
RABL6	9	136837879	rs2811741	G	0.1029	0.2609	C	4.927	0.02643	0.3251	ENSG00000196642	MODERATE	16.5	15.4	26.4	10.1	10.9	0
RBPJL	20	45316318	rs2741500	T	0.1029	0.2609	G	4.927	0.02643	0.3251	ENSG00000124232	LOW	0	0.5	0.7	0	0	0
RNF213	17	80294697	rs9890495	G	0.1029	0.2609	C	4.927	0.02643	0.3251	ENSG00000173821	Unknown	5.9	1.4	4.4	1.1	2	0
ABCC4	13	95209550	rs899494	A	0.08824	0.2391	G	4.924	0.02649	0.3079	ENSG00000125257	LOW	3.8	0.6	9.1	3.2	1.7	0
ADAM33	20	3669558	rs2280090	A	0.08824	0.2391	G	4.924	0.02649	0.3079	ENSG00000149451	MODERATE	5.4	0.6	0.5	0.4	0	0
BAD	11	64271703	rs2286615	A	0.08824	0.2391	G	4.924	0.02649	0.3079	ENSG00000002330	LOW	18.6	87.6	27.7	29.3	67.7	0
DHRS7	14	60149324	rs411880	T	0.08824	0.2391	C	4.924	0.02649	0.3079	ENSG00000100612	MODERATE	4.9	1.1	3.1	1.5	2	0
DYSF	2	71664231	rs2303599	C	0.08824	0.2391	T	4.924	0.02649	0.3079	ENSG00000135636	Unknown	1.5	0.5	0	4.4	4.1	0
EFCAB6	22	43580516	rs9614382	G	0.08824	0.2391	A	4.924	0.02649	0.3079	ENSG00000186976	MODERATE	32.2	23.2	4.7	263.3	334.9	0
FBXO2	1	11650722	rs148874459	CGCG	0.08824	0.2391	C	4.924	0.02649	0.3079	ENSG00000116661	MODERATE	4.4	11.4	10.4	1.7	1.8	0
GCK	7	44145489	rs2908274	A	0.08824	0.2391	G	4.924	0.02649	0.3079	ENSG00000106633	Unknown	0.7	0.2	0.9	0	0	0
GRAMD1A	19	35011448	rs140658050	C	0.08824	0.2391	CCT	4.924	0.02649	0.3079	ENSG00000089351	Unknown	11.7	0	2.7	0.8	1.8	0
IFIT2	10	89307012	rs1727	C	0.08824	0.2391	A	4.924	0.02649	0.3079	ENSG00000119922	MODERATE	1.3	0	0	0.1	0	0
JAK1	1	64845579	rs2230587	A	0.08824	0.2391	G	4.924	0.02649	0.3079	ENSG00000162434	LOW	17.3	30.5	50.9	100.2	72.8	0
LAMA2	6	129313110	rs3798663	A	0.08824	0.2391	G	4.924	0.02649	0.3079	ENSG00000196569	Unknown	16.7	1.4	0.7	6	4.7	0
MMP24	20	35246905	rs3764733	A	0.08824	0.2391	G	4.924	0.02649	0.3079	ENSG00000125966	LOW	0.4	0	0	0.6	0	0
MT4	16	56568886	rs11643815	A	0.08824	0.2391	G	4.924	0.02649	0.3079	ENSG00000102891	MODERATE	2	0	0	0	0	0
MYCBPAP	17	50519753	rs28498091	T	0.08824	0.2391	C	4.924	0.02649	0.3079	ENSG00000136449	LOW	81.2	52	5.5	173.4	100.2	0
PLCB3	11	64259167	rs12146487	A	0.08824	0.2391	G	4.924	0.02649	0.3079	ENSG00000149782	MODERATE	4.6	2.6	8.7	0.9	1.1	0
PLD2	17	4819581	rs3764897	A	0.08824	0.2391	G	4.924	0.02649	0.3079	ENSG00000129219	MODERATE	3.5	0	2.9	0	0	0
TBC1D1	4	37902468	rs35859249	T	0.08824	0.2391	C	4.924	0.02649	0.3079	ENSG00000065882	MODERATE	15.6	10.3	20.6	22.1	34.2	0
TYK2	19	10365084	rs12720270	A	0.08824	0.2391	G	4.924	0.02649	0.3079	ENSG00000105397	Unknown	6.4	1.4	4.3	1.4	6.4	0
TRIM4	7	99903276	rs2247762	C	0.5606	0.3478	T	4.923	0.0265	2.392	ENSG00000146833	LOW	16.2	19.3	8.2	5.2	8.4	0
KIR3DL3	19	54727757	rs270790	G	0.3971	0.6087	A	4.922	0.02652	0.4233	ENSG00000242019	MODERATE	0.4	0	0	0	0	0
NME4	16	400165	rs448063	C	0.3971	0.6087	T	4.922	0.02652	0.4233	ENSG00000103202	MODERATE	13.3	1.4	43.5	3.5	14.6	0
SSTR4	20	23036380	rs2567609	C	0.3971	0.6087	T	4.922	0.02652	0.4233	ENSG00000132671	LOW	0.2	0	0	0	0	0
SSTR4	20	23036445	rs2567608	C	0.3971	0.6087	T	4.922	0.02652	0.4233	ENSG00000132671	MODERATE	0.2	0	0	0	0	0
TXK	4	48067679	rs2230594	C	0.3971	0.6087	G	4.922	0.02652	0.4233	ENSG00000074966	LOW	1.7	0.4	0.2	4.3	1.3	0
TXK	4	48067708	rs9996535	A	0.3971	0.6087	G	4.922	0.02652	0.4233	ENSG00000074966	Unknown	1.7	0.4	0.2	4.3	1.3	0
TBC1D32	6	121256224	rs7745023	T	0.5152	0.3043	C	4.919	0.02657	2.429	ENSG00000146350	MODERATE	9.2	12.6	7.9	3.4	2.1	0
AC099489.1	16	11450817	rs12932948	A	0.5588	0.3478	G	4.9	0.02686	2.375	ENSG00000188897	MODERATE	2.8	0	0	0	0	0
ADAMTS3	4	72548569	rs788908	T	0.5588	0.3478	C	4.9	0.02686	2.375	ENSG00000156140	MODERATE	5.6	1	0.4	2.2	1.3	0
ANKRD35	1	145872200	rs10910824	A	0.5588	0.3478	G	4.9	0.02686	2.375	ENSG00000198483	LOW	0.8	0	0.9	3.6	4.7	0
CAMK2B	7	44243269	rs11542228	G	0.5588	0.3478	A	4.9	0.02686	2.375	ENSG00000058404	LOW	2.3	0	1.7	0.8	2.1	0
DNHD1	11	6498412	rs11604149	A	0.5588	0.3478	G	4.9	0.02686	2.375	ENSG00000179532	MODERATE	58.7	17.5	1.7	8.7	9.6	0
DNHD1	11	6498785	rs11040899	T	0.5588	0.3478	G	4.9	0.02686	2.375	ENSG00000179532	LOW	58.7	17.5	1.7	8.7	9.6	0
EXD3	9	137349392	rs28545754	C	0.5588	0.3478	T	4.9	0.02686	2.375	ENSG00000187609	MODERATE	5.1	2.8	9.4	13.5	57.2	0
OR2W3	1	247896154	rs12135078	G	0.5588	0.3478	A	4.9	0.02686	2.375	ENSG00000238243	MODERATE	1.1	0	0	0	0	0
ADK	10	74589262	rs112610475	C	0.3382	0.1522	CT	4.899	0.02688	2.848	ENSG00000156110	Unknown	11.9	13.3	12.2	55.9	22.9	0
CCR6	6	167136554	rs2071171	C	0.3382	0.1522	T	4.899	0.02688	2.848	ENSG00000112486	LOW	2.7	2.3	0.4	5.7	20.6	0
EML1	14	99909370	rs34198557	T	0.3382	0.1522	C	4.899	0.02688	2.848	ENSG00000066629	MODERATE	6.5	4.7	10.2	27.9	42.7	0
FAAH	1	46405089	rs324420	A	0.3382	0.1522	C	4.899	0.02688	2.848	ENSG00000117480	MODERATE	30.9	73.1	7.7	35.5	88.3	0
GPATCH1	19	33088222	rs7259333	C	0.3382	0.1522	T	4.899	0.02688	2.848	ENSG00000076650	LOW	8.9	14.4	11.6	2	1.5	0
GPATCH1	19	33095833	rs13345542	C	0.3382	0.1522	G	4.899	0.02688	2.848	ENSG00000076650	Unknown	8.9	14.4	11.6	2	1.5	0
GPATCH1	19	33109858	rs2287679	C	0.3382	0.1522	T	4.899	0.02688	2.848	ENSG00000076650	MODERATE	8.9	14.4	11.6	2	1.5	0
NLRC5	16	57046616	rs289723	A	0.3382	0.1522	C	4.899	0.02688	2.848	ENSG00000140853	MODERATE	1.3	0	0	0.4	0	0
PRDM6	5	123090137	rs13182369	T	0.3382	0.1522	G	4.899	0.02688	2.848	ENSG00000061455	LOW	0.5	1.9	1.9	2.9	4.1	0
RPSA	3	39411669	rs2269350	A	0.3382	0.1522	G	4.899	0.02688	2.848	ENSG00000168028	LOW	60.2	293.8	1026.5	115.3	195	0
SLC5A5	19	17891030	rs4808709	G	0.3382	0.1522	A	4.899	0.02688	2.848	ENSG00000105641	Unknown	0.4	0	7.9	0	0	0
TACC2	10	122237461	rs2295879	A	0.3382	0.1522	G	4.899	0.02688	2.848	ENSG00000138162	MODERATE	2.2	0.5	4.3	1.6	2.1	0
ABCC9	12	21915915	rs3759236	G	0.3125	0.5217	T	4.882	0.02713	0.4167	ENSG00000069431	Unknown	3.4	0.5	0.7	0.2	0	0
DHCR7	11	71435531	rs909217	G	0.4412	0.2391	A	4.864	0.02743	2.512	ENSG00000172893	LOW	17.7	0.6	5.9	0.1	0	0
HCN2	19	605171	rs12981860	T	0.4412	0.2391	C	4.864	0.02743	2.512	ENSG00000099822	LOW	3.7	0.1	0.9	0.1	0	0
KLK10	19	51019030	rs2304156	T	0.4412	0.2391	C	4.864	0.02743	2.512	ENSG00000129451	Unknown	1.6	0.9	1.2	0.2	0.4	0
NIN	14	50770983	rs17793018	A	0.4412	0.2391	G	4.864	0.02743	2.512	ENSG00000100503	LOW	4.6	0	0.4	22.3	7.8	0
PKHD1L1	8	109408155	rs13254245	C	0.4412	0.2391	T	4.864	0.02743	2.512	ENSG00000205038	LOW	1.6	0	0	0.8	0	0
FREM2	13	38690553	rs2496425	C	0.1667	0.3478	T	4.862	0.02745	0.375	ENSG00000150893	MODERATE	1.8	0.1	0.4	0.6	0	0
MBL2	10	52768506	rs930507	G	0.1667	0.3478	C	4.862	0.02745	0.375	ENSG00000165471	LOW	0	0	0	0	0	0
CAPN10	2	240598004	rs3749166	G	0.2206	0.413	A	4.856	0.02755	0.4022	ENSG00000142330	LOW	10.7	12.1	8	1.3	2	0
CROCC2	2	240989811	rs10200024	A	0.2206	0.413	G	4.856	0.02755	0.4022	ENSG00000226321	MODERATE	0.4	0	0	0	0	0
DSC3	18	31042558	rs276924	T	0.2206	0.413	C	4.856	0.02755	0.4022	ENSG00000134762	Unknown	0.5	0	0	0	0	0
KLHL4	23	87622348	rs2273050	T	0.2727	0.04348	G	4.856	0.02755	8.25	ENSG00000102271	LOW	9.7	0	0.2	0.2	0.9	0
PCDHA13	5	140883705	rs251380	T	0.2206	0.413	G	4.856	0.02755	0.4022	ENSG00000239389	LOW	1.6	0.7	0.4	0.4	0	0
PM20D1	1	205845357	rs1104899	A	0.2206	0.413	G	4.856	0.02755	0.4022	ENSG00000162877	MODERATE	0.2	0	0	0	0	0
RNASE13	14	21034186	rs8007176	G	0.2206	0.413	A	4.856	0.02755	0.4022	ENSG00000206150	LOW	1.8	0	0	0	0	0
RNF224	9	137228680	rs6606565	G	0.2206	0.413	C	4.856	0.02755	0.4022	ENSG00000233198	MODERATE	1.2	0	0	0	0	0
SAXO1	9	18950897	rs7021572	T	0.2206	0.413	C	4.856	0.02755	0.4022	ENSG00000155875	MODERATE	47.2	6.1	2.3	471.8	33.4	0
AUP1	2	74528984	rs570810307	GA	0.25	0.08696	G	4.854	0.02759	3.5	ENSG00000115307	Unknown	10.6	85	60.7	16.9	22	0
EVPL	17	76019077	rs2290249	A	0.25	0.08696	C	4.854	0.02759	3.5	ENSG00000167880	Unknown	0.3	0.1	1.1	0	0	0
ITPR2	12	26656383	rs2230379	A	0.25	0.08696	G	4.854	0.02759	3.5	ENSG00000123104	LOW	3.4	2.8	4.9	2.6	4.7	0
KIAA0319	6	24559053	rs807541	G	0.25	0.08696	A	4.854	0.02759	3.5	ENSG00000137261	LOW	3.5	0.9	1.4	57.8	47.2	0
LMF2	22	50503692	rs13056405	T	0.25	0.08696	C	4.854	0.02759	3.5	ENSG00000100258	MODERATE	12	11.2	20.1	7.3	14.8	0
LMF2	22	50504575	rs762671	A	0.25	0.08696	C	4.854	0.02759	3.5	ENSG00000100258	LOW	12	11.2	20.1	7.3	14.8	0
LMF2	22	50504581	rs762670	A	0.25	0.08696	G	4.854	0.02759	3.5	ENSG00000100258	LOW	12	11.2	20.1	7.3	14.8	0
LMF2	22	50504803	rs8136495	A	0.25	0.08696	G	4.854	0.02759	3.5	ENSG00000100258	MODERATE	12	11.2	20.1	7.3	14.8	0
PCLO	7	83155140	rs6972461	G	0.25	0.08696	A	4.854	0.02759	3.5	ENSG00000186472	MODERATE	4.5	3.9	13.8	9	5.6	0
PDE11A	2	178071646	rs1435573	T	0.25	0.08696	G	4.854	0.02759	3.5	ENSG00000284741	LOW	3.6	5.4	0	0	0	1
PDE11A	2	178071646	rs1435573	T	0.25	0.08696	G	4.854	0.02759	3.5	ENSG00000284741	LOW	3.6	5.4	0	0	33.9	1
PDE11A	2	178071646	rs1435573	T	0.25	0.08696	G	4.854	0.02759	3.5	ENSG00000284741	LOW	3.6	5.4	0	28.4	0	1
PDE11A	2	178071646	rs1435573	T	0.25	0.08696	G	4.854	0.02759	3.5	ENSG00000284741	LOW	3.6	5.4	0	28.4	33.9	1
PDE11A	2	178071646	rs1435573	T	0.25	0.08696	G	4.854	0.02759	3.5	ENSG00000284741	LOW	3.6	5.4	6.6	0	0	1
PDE11A	2	178071646	rs1435573	T	0.25	0.08696	G	4.854	0.02759	3.5	ENSG00000284741	LOW	3.6	5.4	6.6	0	33.9	1
PDE11A	2	178071646	rs1435573	T	0.25	0.08696	G	4.854	0.02759	3.5	ENSG00000284741	LOW	3.6	5.4	6.6	28.4	0	1
PDE11A	2	178071646	rs1435573	T	0.25	0.08696	G	4.854	0.02759	3.5	ENSG00000284741	LOW	3.6	5.4	6.6	28.4	33.9	1
PDE11A	2	178071646	rs1435573	T	0.25	0.08696	G	4.854	0.02759	3.5	ENSG00000284741	LOW	3.6	0	0	0	0	1
PDE11A	2	178071646	rs1435573	T	0.25	0.08696	G	4.854	0.02759	3.5	ENSG00000284741	LOW	3.6	0	0	0	33.9	1
PDE11A	2	178071646	rs1435573	T	0.25	0.08696	G	4.854	0.02759	3.5	ENSG00000284741	LOW	3.6	0	0	28.4	0	1
PDE11A	2	178071646	rs1435573	T	0.25	0.08696	G	4.854	0.02759	3.5	ENSG00000284741	LOW	3.6	0	0	28.4	33.9	1
PDE11A	2	178071646	rs1435573	T	0.25	0.08696	G	4.854	0.02759	3.5	ENSG00000284741	LOW	3.6	0	6.6	0	0	1
PDE11A	2	178071646	rs1435573	T	0.25	0.08696	G	4.854	0.02759	3.5	ENSG00000284741	LOW	3.6	0	6.6	0	33.9	1
PDE11A	2	178071646	rs1435573	T	0.25	0.08696	G	4.854	0.02759	3.5	ENSG00000284741	LOW	3.6	0	6.6	28.4	0	1
PDE11A	2	178071646	rs1435573	T	0.25	0.08696	G	4.854	0.02759	3.5	ENSG00000284741	LOW	3.6	0	6.6	28.4	33.9	1
PNPLA6	19	7561185	rs62111319	C	0.25	0.08696	T	4.854	0.02759	3.5	ENSG00000032444	Unknown	31.3	58.2	10	60	82.5	0
ST14	11	130194752	rs597661	G	0.25	0.08696	A	4.854	0.02759	3.5	ENSG00000149418	Unknown	2.1	0.2	0.1	27.9	11.5	0
XIRP2	2	167243228	rs10497323	C	0.25	0.08696	T	4.854	0.02759	3.5	ENSG00000163092	LOW	0.6	0.7	0.4	28	20.1	0
ZNF274	19	58206902	rs7256349	A	0.25	0.08696	G	4.854	0.02759	3.5	ENSG00000171606	MODERATE	19.3	17.9	12.8	14.5	8.1	0
ATP6V1C2	2	10772593	rs72777388	A	0.3088	0.1304	G	4.831	0.02795	2.979	ENSG00000143882	LOW	0.8	0	0.4	0.6	0	0
DOCK9	13	98923314	rs12428661	A	0.3088	0.1304	G	4.831	0.02795	2.979	ENSG00000088387	LOW	7.9	7.2	4.4	1.5	2.3	0
FUT10	8	33389020	rs16880849	G	0.3088	0.1304	A	4.831	0.02795	2.979	ENSG00000172728	LOW	4.1	1.6	2.4	187.5	217.3	0
FUT10	8	33389073	rs17855838	C	0.3088	0.1304	G	4.831	0.02795	2.979	ENSG00000172728	MODERATE	4.1	1.6	2.4	187.5	217.3	0
FUT10	8	33389167	rs16880852	A	0.3088	0.1304	G	4.831	0.02795	2.979	ENSG00000172728	LOW	4.1	1.6	2.4	187.5	217.3	0
HECTD3	1	45008336	rs7541207	C	0.3088	0.1304	T	4.831	0.02795	2.979	ENSG00000126107	LOW	11.7	4.5	7.7	1	1.3	0
HECTD3	1	45010991	rs2298005	A	0.3088	0.1304	G	4.831	0.02795	2.979	ENSG00000126107	LOW	11.7	4.5	7.7	1	1.3	0
PPP1R26	9	135485587	rs3827827	A	0.3088	0.1304	G	4.831	0.02795	2.979	ENSG00000196422	LOW	6.1	0.3	3.6	0.2	0	0
SLC5A5	19	17883826	rs55910163	T	0.3088	0.1304	C	4.831	0.02795	2.979	ENSG00000105641	Unknown	0.4	0	7.9	0	0	0
UGT2A1	4	69647055	rs41292307	G	0.3088	0.1304	A	4.831	0.02795	2.979	ENSG00000173610	MODERATE	0	0	0	0	0	0
BAAT	9	101362382	rs2229594	C	0.06061	0.1957	T	4.818	0.02816	0.2652	ENSG00000136881	Unknown	0	0	0.1	0	0	0
TARBP1	1	234433446	rs3754311	C	0.06061	0.1957	T	4.818	0.02816	0.2652	ENSG00000059588	LOW	5.6	3.5	5.1	12.6	1.5	0
CBL	11	119274995	rs3842642	GT	0.2794	0.1087	G	4.811	0.02827	3.18	ENSG00000110395	Unknown	32.3	38.1	26.2	22.7	32.8	1
COL4A1	13	110242745	rs41275104	G	0.2794	0.1087	A	4.811	0.02827	3.18	ENSG00000187498	Unknown	8.7	1.2	5.1	0.5	0.7	0
SELENOP	5	42801166	rs3877899	T	0.2794	0.1087	C	4.811	0.02827	3.18	ENSG00000250722	MODERATE	19.6	0	0	0	0	1
TRIM66	11	8625123	rs7947230	G	0.2794	0.1087	T	4.811	0.02827	3.18	ENSG00000166436	MODERATE	19.8	10.2	6.6	38.1	22.4	0
VANGL2	1	160425147	rs17380127	C	0.2794	0.1087	A	4.811	0.02827	3.18	ENSG00000162738	LOW	2.8	0.5	3.4	1	0.7	0
VANGL2	1	160425213	rs17380141	A	0.2794	0.1087	G	4.811	0.02827	3.18	ENSG00000162738	LOW	2.8	0.5	3.4	1	0.7	0
DYNC2H1	11	103358299	rs2566913	T	0.2188	0.413	C	4.811	0.02828	0.3979	ENSG00000187240	LOW	14.3	64.2	10.4	13.4	6.5	0
PRSS58	7	142257684	rs7786497	G	0.2576	0.4565	A	4.786	0.02869	0.413	ENSG00000258223	LOW	27.2	2.5	1.4	636.2	161.5	0
CLHC1	2	55209798	rs9677948	A	0.25	0.08696	G	4.783	0.02875	3.5	ENSG00000162994	MODERATE	23.2	20.2	2.1	38.5	28.8	0
PDE11A	2	177905190	rs13012088	A	0.25	0.08696	G	4.783	0.02875	3.5	ENSG00000284741	Unknown	3.6	5.4	0	0	0	1
PDE11A	2	177905190	rs13012088	A	0.25	0.08696	G	4.783	0.02875	3.5	ENSG00000284741	Unknown	3.6	5.4	0	0	33.9	1
PDE11A	2	177905190	rs13012088	A	0.25	0.08696	G	4.783	0.02875	3.5	ENSG00000284741	Unknown	3.6	5.4	0	28.4	0	1
PDE11A	2	177905190	rs13012088	A	0.25	0.08696	G	4.783	0.02875	3.5	ENSG00000284741	Unknown	3.6	5.4	0	28.4	33.9	1
PDE11A	2	177905190	rs13012088	A	0.25	0.08696	G	4.783	0.02875	3.5	ENSG00000284741	Unknown	3.6	5.4	6.6	0	0	1
PDE11A	2	177905190	rs13012088	A	0.25	0.08696	G	4.783	0.02875	3.5	ENSG00000284741	Unknown	3.6	5.4	6.6	0	33.9	1
PDE11A	2	177905190	rs13012088	A	0.25	0.08696	G	4.783	0.02875	3.5	ENSG00000284741	Unknown	3.6	5.4	6.6	28.4	0	1
PDE11A	2	177905190	rs13012088	A	0.25	0.08696	G	4.783	0.02875	3.5	ENSG00000284741	Unknown	3.6	5.4	6.6	28.4	33.9	1
PDE11A	2	177905190	rs13012088	A	0.25	0.08696	G	4.783	0.02875	3.5	ENSG00000284741	Unknown	3.6	0	0	0	0	1
PDE11A	2	177905190	rs13012088	A	0.25	0.08696	G	4.783	0.02875	3.5	ENSG00000284741	Unknown	3.6	0	0	0	33.9	1
PDE11A	2	177905190	rs13012088	A	0.25	0.08696	G	4.783	0.02875	3.5	ENSG00000284741	Unknown	3.6	0	0	28.4	0	1
PDE11A	2	177905190	rs13012088	A	0.25	0.08696	G	4.783	0.02875	3.5	ENSG00000284741	Unknown	3.6	0	0	28.4	33.9	1
PDE11A	2	177905190	rs13012088	A	0.25	0.08696	G	4.783	0.02875	3.5	ENSG00000284741	Unknown	3.6	0	6.6	0	0	1
PDE11A	2	177905190	rs13012088	A	0.25	0.08696	G	4.783	0.02875	3.5	ENSG00000284741	Unknown	3.6	0	6.6	0	33.9	1
PDE11A	2	177905190	rs13012088	A	0.25	0.08696	G	4.783	0.02875	3.5	ENSG00000284741	Unknown	3.6	0	6.6	28.4	0	1
PDE11A	2	177905190	rs13012088	A	0.25	0.08696	G	4.783	0.02875	3.5	ENSG00000284741	Unknown	3.6	0	6.6	28.4	33.9	1
FBN2	5	128305091	rs27713	G	0.197	0.3864	A	4.774	0.02889	0.3896	ENSG00000138829	Unknown	4.6	12.7	3.8	2.7	5.3	0
ZNF253	19	19892300	rs8106559	G	0.1515	0.3261	A	4.764	0.02905	0.369	ENSG00000256771	LOW	6.6	5.9	5.5	7.8	0.4	0
XIRP2	2	167250981	rs3749004	G	0.1818	0.04348	A	4.743	0.02942	4.889	ENSG00000163092	MODERATE	0.6	0.7	0.4	28	20.1	0
ACTG1	17	81511890	rs9910792	T	0.3382	0.5435	G	4.742	0.02944	0.4293	ENSG00000184009	Unknown	76.4	772.1	1034.8	215.2	205.5	0
CLCN7	16	1448519	rs12597739	G	0.3382	0.5435	A	4.742	0.02944	0.4293	ENSG00000103249	Unknown	17.6	10.2	9.8	8.1	7.2	0
FYCO1	3	45959571	rs1532071	G	0.3382	0.5435	A	4.742	0.02944	0.4293	ENSG00000163820	Unknown	5	2.6	0.7	0	0.4	0
IRS2	13	109783885	rs3742210	G	0.2794	0.4783	A	4.711	0.02997	0.423	ENSG00000185950	LOW	6.3	18.6	8.8	32.2	5	0
LCP2	5	170288034	rs315721	G	0.2794	0.4783	A	4.711	0.02997	0.423	ENSG00000043462	Unknown	4	0	0.1	1.3	0.2	0
NLRP4	19	55858227	rs421810	C	0.2794	0.4783	T	4.711	0.02997	0.423	ENSG00000160505	LOW	12.1	0.5	2.3	10.4	5.5	0
OTOP3	17	74941510	rs7210616	G	0.2794	0.4783	A	4.711	0.02997	0.423	ENSG00000182938	MODERATE	0	0	0	0	0	0
PLEKHH1	14	67587085	rs734028	T	0.2794	0.4783	C	4.711	0.02997	0.423	ENSG00000054690	LOW	2.3	0.4	1.4	0.4	0	0
PLXND1	3	129574413	rs2255703	C	0.2794	0.4783	T	4.711	0.02997	0.423	ENSG00000004399	MODERATE	7	0.4	3.8	1	0.7	0
SCARF2	22	20425478	rs874101	G	0.2794	0.4783	C	4.711	0.02997	0.423	ENSG00000244486	MODERATE	2.5	0.5	0.2	0.2	0	0
TBC1D1	4	37902461	rs2279026	C	0.2794	0.4783	T	4.711	0.02997	0.423	ENSG00000065882	LOW	15.6	10.3	20.6	22.1	34.2	0
ESR2	14	64139936	rs17825431	C	0.07576	0.2174	G	4.688	0.03037	0.2951	ENSG00000140009	Unknown	30.2	6	0.8	48.9	62.8	1
FSIP1	15	39617851	rs16969386	G	0.07576	0.2174	C	4.688	0.03037	0.2951	ENSG00000150667	MODERATE	13.9	27.4	7.8	47.1	39.8	0
SYCP2L	6	10906023	rs4713039	G	0.1364	0.3043	A	4.687	0.03038	0.3609	ENSG00000153157	LOW	5.1	3.9	8.1	10.8	2.3	0
C5orf58	5	170248689	rs80044664	AT	0.4853	0.2826	A	4.683	0.03046	2.393	ENSG00000234511	Unknown	78.5	0	0	0	0	0
OSBPL10	3	31748090	rs2290532	C	0.4853	0.2826	T	4.683	0.03046	2.393	ENSG00000144645	MODERATE	24	6.5	4.1	436.6	951.1	0
TBC1D1	4	37902135	rs2279027	T	0.4853	0.2826	C	4.683	0.03046	2.393	ENSG00000065882	MODERATE	15.6	10.3	20.6	22.1	34.2	0
ZXDC	3	126475233	rs812367	T	0.4853	0.2826	C	4.683	0.03046	2.393	ENSG00000070476	LOW	9	3.2	7.7	1.5	0.2	0
NEK3	13	52135802	rs2296351	C	0.3182	0.5217	A	4.673	0.03064	0.4278	ENSG00000136098	LOW	14.7	40.9	27.9	6.3	2.7	0
CDC42BPG	11	64829733	rs7936466	T	0.2059	0.3913	G	4.672	0.03065	0.4033	ENSG00000171219	LOW	2.5	1.7	1.1	0.5	0.4	0
CDC42BPG	11	64834461	rs7933683	C	0.2059	0.3913	T	4.672	0.03065	0.4033	ENSG00000171219	LOW	2.5	1.7	1.1	0.5	0.4	0
CHAT	10	49614146	rs7903315	G	0.2059	0.3913	C	4.672	0.03065	0.4033	ENSG00000070748	Unknown	0.5	0	0	0	0	0
ECE1	1	21247229	rs2229450	A	0.2059	0.3913	G	4.672	0.03065	0.4033	ENSG00000117298	LOW	19.1	1.1	4.7	1.1	1.7	0
MOG	6	29666226	rs2857766	C	0.2059	0.3913	G	4.672	0.03065	0.4033	ENSG00000204655	MODERATE	2	0.1	0	0	0	0
OR1B1	9	122628962	rs1476860	A	0.2059	0.3913	G	4.672	0.03065	0.4033	ENSG00000280094	HIGH	0	0	0	0	0	0
OR7G2	19	9102403	rs4804401	C	0.2059	0.3913	A	4.672	0.03065	0.4033	ENSG00000170923	MODERATE	0.7	0	0	0	0	0
OTOG	11	17578486	rs2355466	A	0.2059	0.3913	G	4.672	0.03065	0.4033	ENSG00000188162	MODERATE	3.5	0.7	0.6	10.1	21	0
RGL4	22	23693783	rs2070446	C	0.2059	0.3913	T	4.672	0.03065	0.4033	ENSG00000159496	MODERATE	18.4	0	0	4.4	0.4	0
SYNE2	14	64146127	rs11629287	T	0.2059	0.3913	C	4.672	0.03065	0.4033	ENSG00000054654	LOW	14.3	13.6	7.8	6.5	8.1	0
TPD52L1	6	125153993	rs2277111	A	0.2059	0.3913	G	4.672	0.03065	0.4033	ENSG00000111907	Unknown	2.6	2.8	5.3	5.4	3.4	0
CPAMD8	19	16893238	rs1054533	C	0.4118	0.2174	T	4.665	0.03078	2.52	ENSG00000160111	MODERATE	0.9	5.4	1	1.5	3.6	0
DOCK5	8	25364649	rs2271111	G	0.4118	0.2174	A	4.665	0.03078	2.52	ENSG00000147459	MODERATE	7.8	0.7	5.5	0.8	2.6	0
KCNJ3	2	154854845	rs17642086	C	0.4118	0.2174	T	4.665	0.03078	2.52	ENSG00000162989	LOW	0.2	0.5	0.1	0	0	0
MUC16	19	8959726	rs12150888	T	0.4118	0.2174	G	4.665	0.03078	2.52	ENSG00000181143	MODERATE	0.7	0.2	0	11.7	12.8	0
FGD1	23	54455400	rs3830137	G	0.2647	0.04348	C	4.642	0.03121	7.92	ENSG00000102302	Unknown	4.6	0.2	1.5	0.4	0	0
GLYATL3	6	49521684	rs9369905	A	0.3333	0.1522	C	4.636	0.0313	2.786	ENSG00000203972	MODERATE	0.2	0	0	0	0	0
KDR	4	55106807	rs1870377	A	0.3333	0.1522	T	4.636	0.0313	2.786	ENSG00000128052	MODERATE	5.3	0.2	0.2	0.8	0.6	1
NUP155	5	37333625	rs150594	G	0.3333	0.1522	A	4.636	0.0313	2.786	ENSG00000113569	LOW	70.1	27.7	19.6	50.6	71.9	0
PRDM6	5	123090276	rs199942027	ACCTCCGCCT	0.3333	0.1522	A	4.636	0.0313	2.786	ENSG00000061455	MODERATE	0.5	1.9	1.9	2.9	4.1	0
ZNF414	19	8510881	19:8510881	GCGCGGGG	0.1212	0.2826	CCGCGGGG	4.635	0.03133	0.3501	ENSG00000133250	MODERATE	13.6	24.4	30.2	21.5	59.9	0
ATR	3	142449489	rs1802904	C	0.09091	0.2391	T	4.626	0.0315	0.3182	ENSG00000175054	LOW	15.3	42.3	15.8	12	6.9	0
CEP83	12	94378966	rs2271979	T	0.09091	0.2391	C	4.626	0.0315	0.3182	ENSG00000173588	MODERATE	22.3	39.4	22	27.1	10.1	0
COPE	19	18900435	rs1127821	C	0.3824	0.587	T	4.617	0.03165	0.4356	ENSG00000105669	LOW	41.8	176.4	227.6	142	269	0
COPE	19	18913044	rs3177137	C	0.3824	0.587	T	4.617	0.03165	0.4356	ENSG00000105669	LOW	41.8	176.4	227.6	142	269	0
MX1	21	41452806	rs469304	A	0.3824	0.587	G	4.617	0.03165	0.4356	ENSG00000157601	LOW	5.2	0.3	0.7	0.6	1	0
NPEPL1	20	58693811	rs3746396	A	0.3824	0.587	C	4.617	0.03165	0.4356	ENSG00000215440	LOW	13	2.1	3.3	1.3	6.4	0
OSBPL7	17	47808390	rs9911983	T	0.3824	0.587	C	4.617	0.03165	0.4356	ENSG00000006025	LOW	1.4	0	0.2	0	0	0
TRMT61B	2	28869813	rs4233729	C	0.3824	0.587	T	4.617	0.03165	0.4356	ENSG00000171103	LOW	14.6	21.8	9.6	6.3	2.7	0
TRMT61B	2	28869984	rs4666122	T	0.3824	0.587	G	4.617	0.03165	0.4356	ENSG00000171103	LOW	14.6	21.8	9.6	6.3	2.7	0
SSX2IP	1	84655572	rs4537578	A	0.4848	0.2826	G	4.613	0.03173	2.389	ENSG00000117155	MODERATE	51.4	42.7	52.8	718.3	850.2	0
ANKRD30B	18	14752958	rs12457503	A	0.5758	0.3696	G	4.611	0.03176	2.315	ENSG00000180777	LOW	42.2	17	0.4	10.7	11.2	0
EPG5	18	45917745	rs3744998	G	0.5758	0.3696	A	4.611	0.03176	2.315	ENSG00000152223	MODERATE	8.6	7.5	6.6	2	1.8	0
FBXO43	8	100140796	rs1460934	G	0.5758	0.3696	A	4.611	0.03176	2.315	ENSG00000156509	LOW	12.4	39.9	4.4	8.8	5.6	1
DGKI	7	137444084	rs1918837	C	0.4375	0.2391	T	4.602	0.03193	2.475	ENSG00000157680	LOW	1.9	0.2	0.2	7.1	1.7	0
CCDC168	13	102745587	rs9300759	G	0.2206	0.06818	T	4.6	0.03197	3.868	ENSG00000175820	MODERATE	23.7	1.1	1.4	828.1	26.2	0
WDR35	2	19989328	rs3731663	C	0.3594	0.5652	T	4.591	0.03215	0.4315	ENSG00000118965	Unknown	19.7	18.6	7.8	1.2	3.1	0
METTL21C	13	102687015	rs660207	G	0.5294	0.3261	A	4.588	0.03219	2.325	ENSG00000139780	LOW	0.4	0	0	1.9	3.6	0
MS4A7	11	60385111	rs950802	A	0.5294	0.3261	G	4.588	0.03219	2.325	ENSG00000166927	LOW	6	0	0.3	2	0.5	0
MTMR11	1	149934520	rs11205303	C	0.5294	0.3261	T	4.588	0.03219	2.325	ENSG00000014914	MODERATE	4.9	0.3	0.2	0.5	0	0
CRB2	9	123372263	rs61740213	G	0.5735	0.3696	A	4.567	0.03259	2.294	ENSG00000148204	LOW	1.1	0.1	0.1	3.9	6.2	0
GNMT	6	42963486	rs4987173	A	0.5735	0.3696	G	4.567	0.03259	2.294	ENSG00000124713	Unknown	0.6	0.5	0.6	0.2	0	0
MANBA	4	102634835	rs2272697	G	0.5735	0.3696	A	4.567	0.03259	2.294	ENSG00000109323	LOW	4.6	0.2	1.1	1.9	1.1	0
OR5T2	11	56232927	rs10791893	C	0.0625	0.1957	G	4.553	0.03286	0.2741	ENSG00000181718	MODERATE	0.9	0	0	0	0	0
FYTTD1	3	197768463	rs3205525	G	0.2121	0.06522	A	4.544	0.03304	3.859	ENSG00000122068	MODERATE	16.7	84.2	83.9	14.6	12.1	0
TAMM41	3	11790479	rs9267	T	0.4844	0.2826	C	4.54	0.03312	2.385	ENSG00000144559	Unknown	14.1	8.4	11.9	1.6	1.1	0
CT47B1	23	120875125	rs871733	T	0.3235	0.6087	C	4.531	0.03329	0.3075	ENSG00000236446	LOW	10.7	28.7	27.9	1.4	1.1	0
TARBP1	1	234446905	rs4920246	C	0.303	0.1304	T	4.53	0.0333	2.899	ENSG00000059588	MODERATE	5.6	3.5	5.1	12.6	1.5	0
ADIPOR2	12	1781033	rs16928751	A	0.1765	0.04348	G	4.505	0.0338	4.714	ENSG00000006831	LOW	16.6	40.6	40.9	43.1	57.7	0
ADIPOR2	12	1783911	rs35854772	A	0.1765	0.04348	C	4.505	0.0338	4.714	ENSG00000006831	LOW	16.6	40.6	40.9	43.1	57.7	0
APOA1	11	116836968	rs2070665	A	0.1765	0.04348	G	4.505	0.0338	4.714	ENSG00000118137	Unknown	11.8	10.3	9.1	30.6	110.5	0
BCAT2	19	48799813	rs11548193	C	0.1765	0.04348	G	4.505	0.0338	4.714	ENSG00000105552	MODERATE	15.9	7	17.1	5.8	6.2	0
BICD1	12	32328435	rs34447944	T	0.1765	0.04348	C	4.505	0.0338	4.714	ENSG00000151746	LOW	4.4	2.1	9.8	0.5	0.7	0
DGKD	2	233462705	rs2228939	A	0.1765	0.04348	G	4.505	0.0338	4.714	ENSG00000077044	LOW	17.4	14	24	11.9	31.1	0
KCNG2	18	79899553	rs75339189	T	0.1765	0.04348	C	4.505	0.0338	4.714	ENSG00000178342	LOW	1.2	0.3	2.1	0.2	0	0
NXPE1	11	114530561	rs7941923	T	0.1765	0.04348	C	4.505	0.0338	4.714	ENSG00000095110	LOW	2.8	0.4	0.2	50.2	47.7	0
OTOG	11	17610353	11:17610353	C	0.1765	0.04348	A	4.505	0.0338	4.714	ENSG00000188162	MODERATE	3.5	0.7	0.6	10.1	21	0
PDE4A	19	10432596	rs139275433	C	0.1765	0.04348	CCT	4.505	0.0338	4.714	ENSG00000065989	Unknown	31.8	7.7	7.8	44.2	164.4	0
RSF1	11	77667343	rs4945197	C	0.1765	0.04348	T	4.505	0.0338	4.714	ENSG00000048649	LOW	21.1	96	109.4	69.5	29.1	0
RSF1	11	77667460	rs28930682	G	0.1765	0.04348	A	4.505	0.0338	4.714	ENSG00000048649	LOW	21.1	96	109.4	69.5	29.1	0
SH3RF1	4	169116421	rs3811813	A	0.1765	0.04348	G	4.505	0.0338	4.714	ENSG00000154447	MODERATE	7	2.3	7.5	4.4	3.1	0
SLC16A4	1	110379093	rs2271885	G	0.1765	0.04348	T	4.505	0.0338	4.714	ENSG00000168679	MODERATE	4	3	2	0.4	1.1	0
SRBD1	2	45413195	rs3755072	C	0.1765	0.04348	T	4.505	0.0338	4.714	ENSG00000068784	MODERATE	12.2	24.1	26.4	2.8	1.5	0
TMEM128	4	4248128	rs2272747	A	0.1765	0.04348	G	4.505	0.0338	4.714	ENSG00000132406	LOW	27.7	77	31.3	16.6	5.8	0
TMPRSS4	11	118117939	rs7123209	C	0.1765	0.04348	G	4.505	0.0338	4.714	ENSG00000137648	Unknown	0.7	0	0.1	2.6	1.3	0
ZNF783	7	149282232	rs61735518	T	0.1765	0.04348	C	4.505	0.0338	4.714	ENSG00000204946	LOW	9.2	14.7	5.9	3.9	3.5	0
CAPN12	19	38742506	rs936524	A	0.1912	0.3696	G	4.503	0.03383	0.4032	ENSG00000182472	LOW	0.6	0.3	2.4	0.4	0.2	0
CBLB	3	105704000	rs2305037	C	0.1912	0.3696	T	4.503	0.03383	0.4032	ENSG00000114423	LOW	9.2	9.8	15.8	27.4	9	0
FAM178B	2	96947879	rs1624844	T	0.1912	0.3696	C	4.503	0.03383	0.4032	ENSG00000168754	LOW	29.5	1.7	19.4	2.4	5.1	0
FAM178B	2	96951403	rs1257019	T	0.1912	0.3696	C	4.503	0.03383	0.4032	ENSG00000168754	LOW	29.5	1.7	19.4	2.4	5.1	0
GPR20	8	141357459	rs11785629	G	0.1912	0.3696	A	4.503	0.03383	0.4032	ENSG00000204882	LOW	1.6	0	0	0	0.9	0
HOXB3	17	48552231	rs2229304	G	0.1912	0.3696	T	4.503	0.03383	0.4032	ENSG00000120093	MODERATE	3.7	4.5	9.2	27.9	7.9	0
ODF2L	1	86356548	rs385437	G	0.1912	0.3696	A	4.503	0.03383	0.4032	ENSG00000122417	LOW	10.9	58.1	26	23.9	5	0
PLD1	3	171686688	rs2290480	A	0.1912	0.3696	C	4.503	0.03383	0.4032	ENSG00000075651	MODERATE	3.5	5.4	3.6	7.9	6.1	0
RAB3IL1	11	61904763	rs174473	C	0.1912	0.3696	T	4.503	0.03383	0.4032	ENSG00000167994	LOW	22.1	0.7	8.3	103.3	98.4	0
RPTOR	17	80922688	rs2271602	T	0.1912	0.3696	C	4.503	0.03383	0.4032	ENSG00000141564	Unknown	10.3	3.4	3.3	5.8	8.7	1
RPTOR	17	80945758	rs1567962	T	0.1912	0.3696	C	4.503	0.03383	0.4032	ENSG00000141564	LOW	10.3	3.4	3.3	5.8	8.7	1
SAXO1	9	18950789	rs6475273	G	0.1912	0.3696	A	4.503	0.03383	0.4032	ENSG00000155875	MODERATE	47.2	6.1	2.3	471.8	33.4	0
TESPA1	12	54974461	rs4758993	A	0.1912	0.3696	G	4.503	0.03383	0.4032	ENSG00000135426	LOW	0.9	0	0.1	0	0	0
SEMA3E	7	83418350	rs2713145	C	0.4091	0.2174	T	4.503	0.03384	2.492	ENSG00000170381	Unknown	0.9	0.3	0.4	0.9	0	0
OBSCN	1	228280757	rs1188697	A	0.3824	0.1957	G	4.495	0.03399	2.545	ENSG00000154358	MODERATE	0.7	0.1	2.5	3.8	4	0
RBM33	7	155711226	rs7800753	A	0.3824	0.1957	T	4.495	0.03399	2.545	ENSG00000184863	LOW	16	29.3	22.4	18.4	29.8	0
TDP2	6	24653148	rs1129644	G	0.3824	0.1957	A	4.495	0.03399	2.545	ENSG00000111802	LOW	21.1	8.9	20.2	141.5	63.7	0
APOBEC4	1	183647791	rs1174657	C	0.2647	0.4565	T	4.486	0.03418	0.4286	ENSG00000173627	MODERATE	23.6	0.6	0.2	101.4	71.2	0
APOBEC4	1	183647970	rs1174658	G	0.2647	0.4565	A	4.486	0.03418	0.4286	ENSG00000173627	MODERATE	23.6	0.6	0.2	101.4	71.2	0
ATP6V0A2	12	123735508	rs2271660	T	0.2647	0.4565	C	4.486	0.03418	0.4286	ENSG00000185344	Unknown	15.9	19.5	11.5	7.9	3.1	1
CCDC90B	11	83261962	rs8789	T	0.2647	0.4565	C	4.486	0.03418	0.4286	ENSG00000137500	LOW	42.2	279.8	83.5	347.8	188.9	0
CEP192	18	13068133	rs578208	T	0.2647	0.4565	C	4.486	0.03418	0.4286	ENSG00000101639	MODERATE	16.4	19.1	21.3	21.9	9.5	0
CEP192	18	13095610	rs474337	T	0.2647	0.4565	C	4.486	0.03418	0.4286	ENSG00000101639	MODERATE	16.4	19.1	21.3	21.9	9.5	0
CLCN7	16	1449376	rs742408	T	0.2647	0.4565	C	4.486	0.03418	0.4286	ENSG00000103249	Unknown	17.6	10.2	9.8	8.1	7.2	0
HTT	4	3233253	rs362272	A	0.2647	0.4565	G	4.486	0.03418	0.4286	ENSG00000197386	MODERATE	14.9	10.4	19.4	9	7.5	0
EBF2	8	25850751	rs10866845	C	0.3235	0.5217	T	4.479	0.03432	0.4384	ENSG00000221818	LOW	4.2	0.2	0.2	5.2	1.9	0
FYCO1	3	45968372	rs3733100	C	0.3235	0.5217	G	4.479	0.03432	0.4384	ENSG00000163820	MODERATE	5	2.6	0.7	0	0.4	0
GHR	5	42719137	rs6180	C	0.3235	0.5217	A	4.479	0.03432	0.4384	ENSG00000112964	MODERATE	1.6	0	0.3	3.3	1.8	0
KCNH6	17	63534062	rs7225568	T	0.3235	0.5217	C	4.479	0.03432	0.4384	ENSG00000173826	LOW	1.4	0	0.1	2.2	2	0
PNPLA6	19	7558814	rs535208	G	0.3235	0.5217	A	4.479	0.03432	0.4384	ENSG00000032444	Unknown	31.3	58.2	10	60	82.5	0
PRX	19	40395589	rs268673	C	0.3235	0.5217	T	4.479	0.03432	0.4384	ENSG00000105227	MODERATE	1.6	0.2	0.7	0	0	0
RPS16	19	39435869	rs17628	C	0.3235	0.5217	A	4.479	0.03432	0.4384	ENSG00000105193	LOW	57.4	506	777.6	460.7	1078.8	0
RPS16	19	39435881	rs17626	A	0.3235	0.5217	G	4.479	0.03432	0.4384	ENSG00000105193	LOW	57.4	506	777.6	460.7	1078.8	0
SGCZ	8	15237576	rs4831331	C	0.3235	0.5217	G	4.479	0.03432	0.4384	ENSG00000185053	Unknown	1.4	0	0	0.1	0	0
DROSHA	5	31422900	rs2287584	C	0.2727	0.1087	T	4.469	0.03451	3.075	ENSG00000113360	LOW	12.8	5.8	8.4	2.5	4.3	1
AL139011.2	1	160282002	rs2795067	A	0.3636	0.5652	G	4.457	0.03476	0.4396	ENSG00000258465	Unknown	4.8	0	0	0	0	0
ACBD3	1	226164797	rs2306120	T	0.303	0.5	G	4.446	0.03498	0.4348	ENSG00000182827	MODERATE	19.2	50.4	45.1	13.7	2.9	0
RSPH4A	6	116629670	rs784133	T	0.303	0.5	C	4.446	0.03498	0.4348	ENSG00000111834	MODERATE	6.6	4.4	1.5	18.2	8.7	1
ITPK1	14	92940717	rs1043542	A	0.4559	0.2609	G	4.442	0.03507	2.374	ENSG00000100605	Unknown	9.4	2.8	12.8	8.3	17.6	0
LAMA1	18	6951000	rs62081480	G	0.4559	0.2609	A	4.442	0.03507	2.374	ENSG00000101680	Unknown	20.9	0.5	1.7	1.1	1.8	1
MUC16	19	8936591	rs10410169	T	0.4559	0.2609	C	4.442	0.03507	2.374	ENSG00000181143	MODERATE	0.7	0.2	0	11.7	12.8	0
MUC16	19	8936629	rs10415818	A	0.4559	0.2609	G	4.442	0.03507	2.374	ENSG00000181143	LOW	0.7	0.2	0	11.7	12.8	0
MUC16	19	8938473	rs12461007	A	0.4559	0.2609	G	4.442	0.03507	2.374	ENSG00000181143	MODERATE	0.7	0.2	0	11.7	12.8	0
MUC16	19	8947028	rs12984130	T	0.4559	0.2609	G	4.442	0.03507	2.374	ENSG00000181143	LOW	0.7	0.2	0	11.7	12.8	0
MUC16	19	8947074	rs12982113	A	0.4559	0.2609	T	4.442	0.03507	2.374	ENSG00000181143	MODERATE	0.7	0.2	0	11.7	12.8	0
MUC16	19	8947220	rs12984471	C	0.4559	0.2609	G	4.442	0.03507	2.374	ENSG00000181143	MODERATE	0.7	0.2	0	11.7	12.8	0
MUC16	19	8948556	rs12710265	C	0.4559	0.2609	T	4.442	0.03507	2.374	ENSG00000181143	MODERATE	0.7	0.2	0	11.7	12.8	0
MUC16	19	8949449	rs12972088	A	0.4559	0.2609	G	4.442	0.03507	2.374	ENSG00000181143	LOW	0.7	0.2	0	11.7	12.8	0
NADSYN1	11	71458501	rs2276360	G	0.4559	0.2609	C	4.442	0.03507	2.374	ENSG00000172890	MODERATE	17.4	16.4	4.3	16.8	49.9	0
OR2W3	1	247896401	rs11204545	T	0.4559	0.2609	A	4.442	0.03507	2.374	ENSG00000238243	MODERATE	1.1	0	0	0	0	0
OR52B4	11	4368174	rs11310407	A	0.4559	0.2609	AG	4.442	0.03507	2.374	ENSG00000221996	HIGH	0	0	0	0	0	0
SERPINB5	18	63493152	rs2289521	T	0.4559	0.2609	C	4.442	0.03507	2.374	ENSG00000206075	LOW	0.4	2.6	0.6	7.6	15.2	0
SLC6A5	11	20617933	rs11827415	A	0.4559	0.2609	G	4.442	0.03507	2.374	ENSG00000165970	Unknown	1.8	0.2	0.2	20.8	40.6	0
TRAPPC12	2	3465692	rs4971514	C	0.4559	0.2609	G	4.442	0.03507	2.374	ENSG00000171853	LOW	50.8	93.2	21	239.6	372.4	0
SEMG1	20	45207532	rs2301366	A	0.1667	0.3409	T	4.441	0.03509	0.3867	ENSG00000124233	MODERATE	0.2	0	0	0	0	1
PASD1	23	151672444	rs41299110	T	0.08824	0.3043	C	4.429	0.03533	0.2212	ENSG00000166049	LOW	30	8	63	0.8	1.1	0
KIF27	9	83853800	rs295274	A	0.2273	0.413	T	4.425	0.03542	0.418	ENSG00000165115	LOW	31.7	55.7	20.9	137.7	100.4	0
TAS2R20	12	10997720	rs11054143	C	0.2273	0.413	T	4.425	0.03542	0.418	ENSG00000255837	LOW	0.7	0	0	0	0	0
TCTN2	12	123688008	rs7298831	T	0.2273	0.413	A	4.425	0.03542	0.418	ENSG00000168778	Unknown	17.2	11.9	10.9	5.7	2.3	0
FSIP1	15	39618203	rs12908846	A	0.07812	0.2174	G	4.408	0.03578	0.3051	ENSG00000150667	MODERATE	13.9	27.4	7.8	47.1	39.8	0
PMS2	7	5997428	7:5997428	*	0.07812	0.2174	A	4.408	0.03578	0.3051	ENSG00000122512	Unknown	4.8	24.2	10.2	6.9	5.6	1
SMC5	9	70282518	rs1180116	G	0.07812	0.2174	A	4.408	0.03578	0.3051	ENSG00000198887	MODERATE	11.7	75.1	58.1	33.8	10.2	0
OR13H1	23	131544622	rs17316625	G	0.2121	0.4783	C	4.401	0.03591	0.2937	ENSG00000171054	LOW	0	0	0	0	0	0
OR5H14	3	98149575	rs4241468	G	0.4062	0.6087	A	4.389	0.03617	0.4398	ENSG00000236032	MODERATE	1.5	0	0	1.6	0	0
TPMT	6	18147788	rs4449636	A	0.4062	0.6087	G	4.389	0.03617	0.4398	ENSG00000137364	Unknown	4.1	0.4	8.1	1.2	1.5	0
CWF19L2	11	107428897	rs35968518	C	0.1364	0.02174	A	4.38	0.03636	7.105	ENSG00000152404	MODERATE	9	49.8	46.9	2.6	6.2	0
DHCR7	11	71435906	rs1792268	G	0.1364	0.02174	A	4.38	0.03636	7.105	ENSG00000172893	MODERATE	17.7	0.6	5.9	0.1	0	0
TAS2R20	12	10997455	rs79420812	T	0.1176	0.2727	C	4.38	0.03636	0.3556	ENSG00000255837	MODERATE	0.7	0	0	0	0	0
HAUS7	23	153470501	rs2032436	T	0.1176	0.3478	C	4.373	0.0365	0.25	ENSG00000213397	LOW	6.1	1.6	6.3	0	0	1
USP51	23	55488385	rs3126255	C	0.3235	0.08696	T	4.361	0.03676	5.022	ENSG00000247746	LOW	1.3	3.6	6.7	0.3	0.8	0
DCAF6	1	168004738	rs1060041	T	0.3529	0.1739	C	4.356	0.03689	2.591	ENSG00000143164	LOW	21.5	78.4	58.9	375.8	573.8	0
GPATCH1	19	33114394	rs10416265	G	0.3529	0.1739	A	4.356	0.03689	2.591	ENSG00000076650	MODERATE	8.9	14.4	11.6	2	1.5	0
LONRF2	2	100299310	rs4851287	A	0.3529	0.1739	G	4.356	0.03689	2.591	ENSG00000170500	MODERATE	1.8	0.5	0.2	0.4	1.5	0
MEGF9	9	120612361	rs2416760	T	0.3529	0.1739	C	4.356	0.03689	2.591	ENSG00000106780	Unknown	3.1	8.4	6.1	0.6	0.9	0
RGL1	1	183907048	rs11591089	T	0.3529	0.1739	C	4.356	0.03689	2.591	ENSG00000143344	LOW	13	1.6	2.7	10.2	11.8	0
SELL	1	169707345	rs1131498	G	0.3529	0.1739	A	4.356	0.03689	2.591	ENSG00000188404	MODERATE	1	0	0	0	0	0
TNIP1	5	151045906	rs2233299	A	0.3529	0.1739	G	4.356	0.03689	2.591	ENSG00000145901	LOW	9.9	2.3	13.4	2.7	5.6	0
ZSWIM5	1	45206294	rs4454584	G	0.3529	0.1739	A	4.356	0.03689	2.591	ENSG00000162415	LOW	6.6	0.9	2.3	1.1	0.8	0
DUSP13	10	75095654	rs3740317	A	0.1765	0.3478	G	4.348	0.03705	0.4018	ENSG00000079393	LOW	18.6	2.6	2.7	345.5	54.1	0
EBF4	20	2752256	rs2235813	G	0.1765	0.3478	C	4.348	0.03705	0.4018	ENSG00000088881	LOW	2.8	0.2	1.3	0.3	0	0
KCNS3	2	17932241	rs3747516	A	0.1765	0.3478	G	4.348	0.03705	0.4018	ENSG00000170745	LOW	3.9	0.2	3.1	0.2	0.2	0
KLRC4	12	10409490	rs1841958	A	0.1765	0.3478	C	4.348	0.03705	0.4018	ENSG00000183542	MODERATE	0.6	0	0	0	0	0
MAPK12	22	50255092	rs5771282	C	0.1765	0.3478	T	4.348	0.03705	0.4018	ENSG00000188130	Unknown	1.6	0.2	9.7	0.3	1.3	0
MAPK12	22	50255105	rs6010218	A	0.1765	0.3478	G	4.348	0.03705	0.4018	ENSG00000188130	Unknown	1.6	0.2	9.7	0.3	1.3	0
MRPS31	13	40749261	rs13508	T	0.1765	0.3478	C	4.348	0.03705	0.4018	ENSG00000102738	MODERATE	17.9	51	45.1	42.6	4.9	0
NEIL3	4	177341529	rs17676249	C	0.1765	0.3478	T	4.348	0.03705	0.4018	ENSG00000109674	LOW	3.5	1.9	3	0	0	0
PGBD1	6	28301886	rs1997660	G	0.1765	0.3478	A	4.348	0.03705	0.4018	ENSG00000137338	MODERATE	5.2	4.2	7.5	0.4	0.9	0
OR5H6	3	98264413	rs2132894	C	0.303	0.5	G	4.339	0.03724	0.4348	ENSG00000230301	LOW	1.5	0	0	1.2	1.3	0
DTHD1	4	36316348	rs9995922	C	0.4545	0.2609	T	4.338	0.03726	2.361	ENSG00000197057	LOW	2.2	0.5	0.2	45.5	16.3	0
CCDC88C	14	91417623	rs3742654	G	0.3676	0.5652	T	4.332	0.0374	0.4472	ENSG00000015133	Unknown	4.8	4.1	22.2	6.8	14	0
CDON	11	126021374	rs3740912	C	0.3676	0.5652	T	4.332	0.0374	0.4472	ENSG00000064309	MODERATE	4.1	1.1	2.5	2.2	2.3	0
CREB3L2	7	137915944	rs273957	C	0.3676	0.5652	T	4.332	0.0374	0.4472	ENSG00000182158	MODERATE	9.8	1.1	4.3	48	14.1	0
GABRA6	5	161692119	rs13184586	C	0.3676	0.5652	G	4.332	0.0374	0.4472	ENSG00000145863	LOW	4.1	0	0	0	0	0
PRAG1	8	8318699	rs13269488	C	0.3676	0.5652	T	4.332	0.0374	0.4472	ENSG00000275342	MODERATE	0.7	0	0	0	0	0
PTPRF	1	43606347	rs1065772	T	0.3676	0.5652	C	4.332	0.0374	0.4472	ENSG00000142949	LOW	4.3	8	34.8	4	6.9	0
MTREX	5	55349583	rs2061242	A	0.09375	0.2391	G	4.329	0.03746	0.3292	ENSG00000039123	LOW	22.3	0	0	0	0	0
ANKRD22	10	88826062	rs7893917	A	0.4091	0.6087	G	4.321	0.03764	0.4451	ENSG00000152766	LOW	0.3	0	0	0	0	0
TMEM131L	4	153558278	rs6848033	T	0.4091	0.6087	C	4.321	0.03764	0.4451	ENSG00000121210	LOW	3.2	0	0	0	0	0
ADGRF2	6	47681486	rs8180544	T	0.5	0.3043	G	4.309	0.03792	2.286	ENSG00000164393	LOW	0.5	0	0	0.8	0	0
AEBP1	7	44107886	rs2537188	A	0.5	0.3043	C	4.309	0.03792	2.286	ENSG00000106624	MODERATE	30.6	2.4	4.5	2	9.5	0
CYP7B1	8	64798447	rs7842714	T	0.5	0.3043	A	4.309	0.03792	2.286	ENSG00000172817	Unknown	3.2	1.7	3	6	5.7	0
GAB4	22	16988159	rs28502153	A	0.5	0.3043	C	4.309	0.03792	2.286	ENSG00000215568	HIGH	19.6	2.8	0.7	6.2	17.6	0
LUZP2	11	25077392	rs7930185	C	0.5	0.3043	G	4.309	0.03792	2.286	ENSG00000187398	MODERATE	1.6	0.2	0.2	18.8	4	0
LYST	1	235781994	rs6696123	C	0.5	0.3043	T	4.309	0.03792	2.286	ENSG00000143669	LOW	6.4	79.6	22.6	9.9	13.4	0
LYST	1	235809135	rs3820553	C	0.5	0.3043	T	4.309	0.03792	2.286	ENSG00000143669	LOW	6.4	79.6	22.6	9.9	13.4	0
PATJ	1	61990342	rs1134767	A	0.5	0.3043	G	4.309	0.03792	2.286	ENSG00000132849	MODERATE	2.7	0	0	0	0	0
RPGRIP1	14	21317631	rs3748357	A	0.5	0.3043	G	4.309	0.03792	2.286	ENSG00000092200	MODERATE	34.8	9.3	2	139.5	75.5	0
SMPD3	16	68365021	rs1868158	C	0.5	0.3043	T	4.309	0.03792	2.286	ENSG00000103056	LOW	4.2	5.4	0.3	6	13	0
ZFHX3	16	72959932	rs7193297	C	0.5	0.3043	A	4.309	0.03792	2.286	ENSG00000140836	MODERATE	2.3	3.4	17.7	1.9	1.3	0
HCRTR2	6	55248613	rs3122169	C	0.1515	0.3182	A	4.299	0.03813	0.3827	ENSG00000137252	Unknown	1.5	0.6	0.4	0.2	0	0
AHNAK2	14	104947943	rs2819429	T	0.2059	0.06522	G	4.279	0.03859	3.716	ENSG00000185567	MODERATE	3.2	0.4	3.8	20.6	1.6	0
ARFGEF3	6	138263548	rs7764091	G	0.2059	0.06522	T	4.279	0.03859	3.716	ENSG00000112379	MODERATE	1.3	1	0.2	39.6	9.4	0
ASTN1	1	176894700	rs2281180	G	0.2059	0.06522	C	4.279	0.03859	3.716	ENSG00000152092	MODERATE	1.9	4.2	0.2	2.2	9.9	0
ASTN1	1	176894731	rs2228956	T	0.2059	0.06522	C	4.279	0.03859	3.716	ENSG00000152092	MODERATE	1.9	4.2	0.2	2.2	9.9	0
CAMKK2	12	121253293	rs1132780	A	0.2059	0.06522	G	4.279	0.03859	3.716	ENSG00000110931	MODERATE	3.6	0.7	2.4	15.7	64.8	0
CHSY3	5	129905476	5:129905476	C	0.2059	0.06522	A	4.279	0.03859	3.716	ENSG00000198108	MODERATE	1.9	1.4	0.6	0.6	0	0
FBN3	19	8112061	rs4804063	C	0.2059	0.06522	T	4.279	0.03859	3.716	ENSG00000142449	MODERATE	1.1	0	0.1	0	0	0
GALNT14	2	30955952	rs2288100	T	0.2059	0.06522	C	4.279	0.03859	3.716	ENSG00000158089	LOW	1.6	0.4	3.4	5.3	5.8	0
GPANK1	6	31664357	rs3130618	A	0.2059	0.06522	C	4.279	0.03859	3.716	ENSG00000204438	MODERATE	26.7	161.5	75.2	27.1	38	0
ITIH2	10	7717632	rs7072478	T	0.2059	0.06522	C	4.279	0.03859	3.716	ENSG00000151655	LOW	0.2	0	0	3.9	0.7	0
MAPK15	8	143716445	8:143716445	G	0.2059	0.06522	T	4.279	0.03859	3.716	ENSG00000181085	Unknown	7.3	2.7	0.7	12.6	8.9	0
MEOX1	17	43661455	rs9898682	A	0.2059	0.06522	G	4.279	0.03859	3.716	ENSG00000005102	MODERATE	3.5	0	0.1	0	0	0
MOGS	2	74462912	rs2268416	A	0.2059	0.06522	G	4.279	0.03859	3.716	ENSG00000115275	MODERATE	11.9	8.6	3.2	52.1	186.6	0
NID2	14	52040711	rs3742536	A	0.2059	0.06522	G	4.279	0.03859	3.716	ENSG00000087303	MODERATE	4.4	0	0	10.5	2.5	0
OR56B1	11	5736832	rs7397032	T	0.2059	0.06522	C	4.279	0.03859	3.716	ENSG00000181023	MODERATE	0.2	0	0	0	0	0
PIEZO1	16	88742464	rs11644443	A	0.2059	0.06522	G	4.279	0.03859	3.716	ENSG00000103335	Unknown	3	0.4	2.7	1.3	1	0
POMT2	14	77280469	rs4540995	C	0.2059	0.06522	T	4.279	0.03859	3.716	ENSG00000009830	Unknown	30.9	9.8	8.5	8	12.1	0
PRRC2A	6	31630712	rs3130626	G	0.2059	0.06522	A	4.279	0.03859	3.716	ENSG00000204469	LOW	46.3	66.6	44.4	40.5	13.8	0
PRRC2A	6	31635993	rs11229	G	0.2059	0.06522	A	4.279	0.03859	3.716	ENSG00000204469	LOW	46.3	66.6	44.4	40.5	13.8	0
PRRC2A	6	31636814	rs10885	T	0.2059	0.06522	C	4.279	0.03859	3.716	ENSG00000204469	MODERATE	46.3	66.6	44.4	40.5	13.8	0
RAB34	17	28717464	rs11545700	A	0.2059	0.06522	C	4.279	0.03859	3.716	ENSG00000109113	MODERATE	14	1.1	2.8	0.8	1.3	0
RABGAP1L	1	174989971	rs41266060	A	0.2059	0.06522	G	4.279	0.03859	3.716	ENSG00000152061	LOW	16.9	37.9	17.7	81.5	91	0
SEMA5B	3	122913589	rs2276781	G	0.2059	0.06522	A	4.279	0.03859	3.716	ENSG00000082684	MODERATE	1.1	0.2	0.2	0.2	0	1
TAF1B	2	9919715	rs16867245	T	0.2059	0.06522	C	4.279	0.03859	3.716	ENSG00000115750	MODERATE	17.1	35.8	32.4	4.7	1.5	0
TMPRSS3	21	42388518	rs35227181	T	0.2059	0.06522	C	4.279	0.03859	3.716	ENSG00000160183	MODERATE	0.2	0	0	1.3	0.4	0
TNNT1	19	55146720	rs11669534	A	0.2059	0.06522	G	4.279	0.03859	3.716	ENSG00000105048	Unknown	0.5	2.8	26.7	1.3	6	0
CARS2	13	110687995	rs2304767	A	0.25	0.4348	G	4.274	0.03871	0.4333	ENSG00000134905	LOW	11.2	7.2	4.7	53.5	173.5	0
DAAM1	14	59263704	rs67718668	A	0.25	0.4348	AAGG	4.274	0.03871	0.4333	ENSG00000100592	Unknown	5.8	32.1	44.8	28.7	11.1	0
DAAM1	14	59330517	rs941884	A	0.25	0.4348	G	4.274	0.03871	0.4333	ENSG00000100592	LOW	5.8	32.1	44.8	28.7	11.1	0
EI24	11	125582418	rs4627097	G	0.25	0.4348	A	4.274	0.03871	0.4333	ENSG00000149547	LOW	10.4	92.8	109	19.7	33.9	0
IQGAP3	1	156548587	rs744224	A	0.25	0.4348	G	4.274	0.03871	0.4333	ENSG00000183856	MODERATE	6.8	3.8	2.4	4.7	16.8	0
NDST1	5	150540177	rs1290147	G	0.25	0.4348	C	4.274	0.03871	0.4333	ENSG00000070614	LOW	12.6	0	0.6	0.4	1.5	0
SLC47A2	17	19706791	rs35263947	T	0.25	0.4348	C	4.274	0.03871	0.4333	ENSG00000180638	Unknown	0.2	0.5	0.2	0.3	0.4	0
WDFY4	10	48805357	rs2170132	C	0.25	0.4348	T	4.274	0.03871	0.4333	ENSG00000128815	MODERATE	1.5	0.6	0.6	25.8	11.6	0
ZBED9	6	28574743	rs370520	T	0.25	0.4348	C	4.274	0.03871	0.4333	ENSG00000232040	LOW	17.6	27.7	2.9	17.9	3.2	0
OR7G2	19	9102350	rs4804400	C	0.2121	0.3913	T	4.265	0.03892	0.4188	ENSG00000170923	LOW	0.7	0	0	0	0	0
BRCA2	13	32362509	rs9534262	T	0.5	0.3043	C	4.261	0.039	2.286	ENSG00000139618	Unknown	16.9	75.1	82.4	4.3	2.5	1
COL18A1	21	45491362	rs62216329	T	0.4118	0.6087	G	4.258	0.03907	0.45	ENSG00000182871	Unknown	11	2.6	4.5	1.1	4.5	0
FMN1	15	33154057	rs28377066	A	0.4118	0.6087	G	4.258	0.03907	0.45	ENSG00000248905	LOW	12.4	19.5	14.9	11.6	9.5	0
FMN1	15	33154110	rs28507600	C	0.4118	0.6087	G	4.258	0.03907	0.45	ENSG00000248905	MODERATE	12.4	19.5	14.9	11.6	9.5	0
SLC14A2	18	45682394	rs3745009	A	0.4118	0.6087	G	4.258	0.03907	0.45	ENSG00000132874	MODERATE	1.3	0.5	0.4	0.9	1	0
TGOLN2	2	85326957	rs4247303	A	0.4118	0.6087	G	4.258	0.03907	0.45	ENSG00000152291	MODERATE	22.3	22.3	32.7	4.7	5.6	0
ULK3	15	74837752	rs12898397	T	0.4118	0.6087	C	4.258	0.03907	0.45	ENSG00000140474	MODERATE	6	9.4	19.8	0.8	1.5	0
ULK3	15	74839618	rs936227	A	0.4118	0.6087	G	4.258	0.03907	0.45	ENSG00000140474	LOW	6	9.4	19.8	0.8	1.5	0
BUD13	11	116763109	rs918144	C	0.5441	0.3478	T	4.25	0.03925	2.238	ENSG00000137656	LOW	29.8	33.2	21.3	7.7	3.2	0
CHST10	2	100415099	rs3828193	G	0.5441	0.3478	T	4.25	0.03925	2.238	ENSG00000115526	MODERATE	5.8	1.1	4.5	0.4	0	0
CPXCR1	23	88753806	rs5984611	A	0.1818	0.4348	G	4.25	0.03925	0.2889	ENSG00000147183	MODERATE	12.1	0.5	0.2	56.8	5.4	0
KMT2D	12	49032195	rs3741622	C	0.5441	0.3478	T	4.25	0.03925	2.238	ENSG00000167548	LOW	7.3	3.7	3.2	2.5	1.1	1
NOTCH4	6	32220606	rs422951	C	0.5441	0.3478	T	4.25	0.03925	2.238	ENSG00000204301	MODERATE	2	4.2	1.6	31.8	26.3	0
PIGZ	3	196948008	rs12636891	A	0.5441	0.3478	G	4.25	0.03925	2.238	ENSG00000119227	LOW	1.4	0.5	0.1	1.7	3.1	0
ADGRF2	6	47679012	rs13212023	C	0.3235	0.1522	T	4.248	0.0393	2.665	ENSG00000164393	MODERATE	0.5	0	0	0.8	0	0
CES5A	16	55849706	rs2160276	T	0.3235	0.1522	C	4.248	0.0393	2.665	ENSG00000159398	LOW	1.7	0	0	0.5	1.1	0
FHAD1	1	15327067	rs3765357	T	0.3235	0.1522	C	4.248	0.0393	2.665	ENSG00000142621	LOW	28.5	7.9	11.4	202.9	182.6	0
HK3	5	176887458	rs2278492	A	0.3235	0.1522	G	4.248	0.0393	2.665	ENSG00000160883	LOW	0.6	0.2	0.1	2.6	0	0
NGEF	2	232892969	rs748002	A	0.3235	0.1522	G	4.248	0.0393	2.665	ENSG00000066248	LOW	2.3	1.1	0.4	0.6	1.3	0
SEC23B	20	18543220	rs2295557	C	0.3235	0.1522	T	4.248	0.0393	2.665	ENSG00000101310	Unknown	23.4	34.1	18.3	60.6	4.5	0
TGM3	20	2309687	rs214803	C	0.3235	0.1522	A	4.248	0.0393	2.665	ENSG00000125780	MODERATE	0.1	0.5	0.4	1.6	2.5	0
MAGEB3	23	30236413	rs2071310	G	0.3667	0.6522	A	4.246	0.03933	0.3088	ENSG00000198798	LOW	7.8	4.6	4.1	0.4	1.1	0
APC	5	112780935	rs2909961	T	0.1719	0.04348	C	4.234	0.03963	4.566	ENSG00000134982	Unknown	5.3	14.9	26.7	6.3	4.4	0
MRE11	11	94479764	rs35062043	TA	0.1719	0.04348	T	4.234	0.03963	4.566	ENSG00000020922	Unknown	9.9	0	0	0	0	0
CRB2	9	123367625	rs10818812	T	0.3088	0.5	C	4.231	0.03968	0.4468	ENSG00000148204	LOW	1.1	0.1	0.1	3.9	6.2	0
FABP6	5	160232266	rs1130435	T	0.3088	0.5	C	4.231	0.03968	0.4468	ENSG00000170231	MODERATE	0.1	0.1	0.2	0.3	0	0
PJA2	5	109378597	rs1045706	T	0.3088	0.5	C	4.231	0.03968	0.4468	ENSG00000198961	MODERATE	17	73.2	30.2	16.4	15.1	0
PLCD3	17	45115454	rs713101	A	0.3088	0.5	G	4.231	0.03968	0.4468	ENSG00000161714	LOW	5.4	1.9	6.6	12.5	3.6	0
PTPN21	14	88469581	rs2297129	G	0.3088	0.5	A	4.231	0.03968	0.4468	ENSG00000070778	LOW	15.2	12.1	6.1	12.7	3.5	0
PTPN21	14	88472308	rs2274736	G	0.3088	0.5	A	4.231	0.03968	0.4468	ENSG00000070778	MODERATE	15.2	12.1	6.1	12.7	3.5	0
PTPN21	14	88479247	rs879932	G	0.3088	0.5	A	4.231	0.03968	0.4468	ENSG00000070778	LOW	15.2	12.1	6.1	12.7	3.5	0
PTPN21	14	88480278	rs2401751	A	0.3088	0.5	G	4.231	0.03968	0.4468	ENSG00000070778	MODERATE	15.2	12.1	6.1	12.7	3.5	0
SEC14L3	22	30468805	rs2269962	T	0.3088	0.5	C	4.231	0.03968	0.4468	ENSG00000100012	Unknown	0.4	0	0	0	0	0
GALNT9	12	132203592	rs7486927	A	0.4265	0.2391	G	4.228	0.03976	2.366	ENSG00000182870	LOW	0.9	0	0	0.2	0	0
PPP1R15A	19	48874062	rs610308	G	0.4265	0.2391	A	4.228	0.03976	2.366	ENSG00000087074	MODERATE	14.5	4.9	11.1	3.9	3.6	0
TULP1	6	35509255	rs2064317	G	0.4265	0.2391	A	4.228	0.03976	2.366	ENSG00000112041	MODERATE	0.9	0	0.4	0	0.6	0
VCAN	5	83490375	rs12332199	C	0.4265	0.2391	T	4.228	0.03976	2.366	ENSG00000038427	LOW	8.7	0.3	0.4	0.8	0.7	0
WDR75	2	189458804	rs1157910	A	0.4265	0.2391	G	4.228	0.03976	2.366	ENSG00000115368	LOW	18.2	28.4	27.9	1.4	2.1	0
FN1	2	215434848	rs10648691	TTAC	0.3485	0.5435	T	4.209	0.04022	0.4493	ENSG00000115414	Unknown	9	1.1	4.5	1.5	2.6	0
DHRS9	2	169095723	rs1059261	C	0.1618	0.3261	T	4.208	0.04023	0.3988	ENSG00000073737	LOW	12.3	0.7	0.6	118.1	33.8	0
IL31RA	5	55853579	rs10940487	T	0.1618	0.3261	C	4.208	0.04023	0.3988	ENSG00000164509	Unknown	5.9	2.7	0.5	1.8	0.9	0
IL31RA	5	55859574	rs1009639	C	0.1618	0.3261	T	4.208	0.04023	0.3988	ENSG00000164509	LOW	5.9	2.7	0.5	1.8	0.9	0
KRI1	19	10565747	rs3745245	G	0.1618	0.3261	A	4.208	0.04023	0.3988	ENSG00000129347	LOW	14.6	28.7	15	3.2	5	0
KRI1	19	10566005	rs3218222	T	0.1618	0.3261	C	4.208	0.04023	0.3988	ENSG00000129347	MODERATE	14.6	28.7	15	3.2	5	0
PCDHB6	5	141150948	rs3776096	A	0.1618	0.3261	G	4.208	0.04023	0.3988	ENSG00000113211	MODERATE	5.4	9.9	0.1	0.4	0.4	0
PNPLA6	19	7554313	rs534464	C	0.1618	0.3261	G	4.208	0.04023	0.3988	ENSG00000032444	Unknown	31.3	58.2	10	60	82.5	0
PNPLA6	19	7554761	rs599328	G	0.1618	0.3261	C	4.208	0.04023	0.3988	ENSG00000032444	Unknown	31.3	58.2	10	60	82.5	0
PNPLA6	19	7554761	rs599328	G	0.1618	0.3261	C	4.208	0.04023	0.3988	ENSG00000032444	Unknown	31.3	58.2	10	60	82.5	0
PNPLA6	19	7554762	rs599330	T	0.1618	0.3261	C	4.208	0.04023	0.3988	ENSG00000032444	Unknown	31.3	58.2	10	60	82.5	0
PNPLA6	19	7554762	rs599330	T	0.1618	0.3261	C	4.208	0.04023	0.3988	ENSG00000032444	Unknown	31.3	58.2	10	60	82.5	0
SIK3	11	116857914	rs12225230	C	0.1618	0.3261	G	4.208	0.04023	0.3988	ENSG00000160584	MODERATE	26	20.4	11.3	76.2	130.5	0
TRAF3IP3	1	209760195	rs2076150	G	0.1618	0.3261	A	4.208	0.04023	0.3988	ENSG00000009790	LOW	1.4	0.5	0.2	8.9	5.7	0
TRAF3IP3	1	209763569	rs17015169	T	0.1618	0.3261	C	4.208	0.04023	0.3988	ENSG00000009790	LOW	1.4	0.5	0.2	8.9	5.7	0
DHRSX	23	2221145	23:2221145	T	0.2	0.5833	C	4.201	0.0404	0.1786	ENSG00000169084	MODERATE	3.4	9.7	17.2	0.4	1.8	0
DHRSX	23	2221145	23:2221145	T	0.2	0.5833	C	4.201	0.0404	0.1786	ENSG00000169084	LOW	3.4	9.7	17.2	0.4	1.8	0
DHRSX	23	2243088	23:2243088	C	0.2	0.5833	G	4.201	0.0404	0.1786	ENSG00000169084	MODERATE	3.4	9.7	17.2	0.4	1.8	0
NES	1	156673026	1:156673026	G	0.1324	0.02174	T	4.195	0.04054	6.864	ENSG00000132688	MODERATE	5.3	0.5	3.1	0.4	0	0
PHACTR2	6	143760631	rs2073215	A	0.1324	0.02174	C	4.195	0.04054	6.864	ENSG00000112419	LOW	7.2	3	1.2	10.1	15.9	0
ATP1A4	1	160155085	rs6427504	G	0.2941	0.1304	A	4.176	0.04101	2.778	ENSG00000132681	MODERATE	35.8	0.2	0.2	67	4.2	0
CCM2	7	45064532	rs11552377	A	0.2941	0.1304	G	4.176	0.04101	2.778	ENSG00000136280	MODERATE	10.5	16.2	36.4	5.8	8	0
NACAD	7	45080649	rs1132130	A	0.2941	0.1304	G	4.176	0.04101	2.778	ENSG00000136274	LOW	4.5	1.5	0.6	2	3.6	0
RHBDL3	17	32266317	rs9889253	T	0.2941	0.1304	C	4.176	0.04101	2.778	ENSG00000141314	Unknown	2.5	0	0.9	2.6	1.5	0
SLC7A2	8	17562030	rs62622371	A	0.2941	0.1304	G	4.176	0.04101	2.778	ENSG00000003989	MODERATE	7.7	0.4	0.4	10.8	17.4	0
TXNRD1	12	104251585	rs7960443	G	0.2941	0.1304	A	4.176	0.04101	2.778	ENSG00000198431	LOW	14.8	11.6	28.8	34.3	13.4	0
ZFHX3	16	72798236	rs740178	T	0.2941	0.1304	A	4.176	0.04101	2.778	ENSG00000140836	LOW	2.3	3.4	17.7	1.9	1.3	0
CDH23	10	71784329	rs3802711	A	0.2353	0.08696	G	4.174	0.04106	3.231	ENSG00000107736	MODERATE	6.8	3	0.9	60.1	52.6	0
DHFR	5	80654570	rs151182735	G	0.2353	0.08696	GC	4.174	0.04106	3.231	ENSG00000228716	Unknown	10.5	92.4	48	4.3	4.6	0
DHFR	5	80654678	rs2250063	T	0.2353	0.08696	C	4.174	0.04106	3.231	ENSG00000228716	Unknown	10.5	92.4	48	4.3	4.6	0
DRC7	16	57724820	rs2923144	A	0.2353	0.08696	C	4.174	0.04106	3.231	ENSG00000159625	MODERATE	60.2	22.2	0.9	92.8	98.4	0
EPB41L2	6	130869698	rs17059736	A	0.2353	0.08696	G	4.174	0.04106	3.231	ENSG00000079819	LOW	32.2	54.3	79.8	273.7	245.3	0
KRT76	12	52768744	rs2280480	A	0.2353	0.08696	G	4.174	0.04106	3.231	ENSG00000185069	MODERATE	0	0	0	0	0.2	0
KRT76	12	52773611	rs11170271	T	0.2353	0.08696	C	4.174	0.04106	3.231	ENSG00000185069	MODERATE	0	0	0	0	0.2	0
NCR2	6	41350700	rs2273962	A	0.2353	0.08696	G	4.174	0.04106	3.231	ENSG00000096264	MODERATE	0.3	0	0	0	0	0
PAFAH1B2	11	117171661	rs4936367	G	0.2353	0.08696	A	4.174	0.04106	3.231	ENSG00000168092	MODERATE	29.9	45.1	75.6	7.3	8.9	0
PNPLA6	19	7556589	rs45505598	G	0.2353	0.08696	T	4.174	0.04106	3.231	ENSG00000032444	Unknown	31.3	58.2	10	60	82.5	0
PTCH2	1	44827194	rs2295996	A	0.2353	0.08696	G	4.174	0.04106	3.231	ENSG00000117425	LOW	32	3.4	2.7	1.4	4.3	0
RHPN1	8	143375576	rs34876718	A	0.2353	0.08696	C	4.174	0.04106	3.231	ENSG00000158106	LOW	2.7	6	7.3	4.3	7.2	0
ST14	11	130196477	rs858713	G	0.2353	0.08696	A	4.174	0.04106	3.231	ENSG00000149418	Unknown	2.1	0.2	0.1	27.9	11.5	0
ST8SIA2	15	92394038	rs3743365	G	0.2353	0.08696	T	4.174	0.04106	3.231	ENSG00000140557	Unknown	0.8	0	0.2	0.2	0	0
ST8SIA2	15	92394046	rs3743364	C	0.2353	0.08696	T	4.174	0.04106	3.231	ENSG00000140557	Unknown	0.8	0	0.2	0.2	0	0
TMEM159	16	21179532	rs1063087	A	0.2353	0.08696	C	4.174	0.04106	3.231	ENSG00000011638	MODERATE	10.9	2.2	6.1	0.5	0	0
XIRP2	2	167251847	rs1842233	G	0.2353	0.08696	A	4.174	0.04106	3.231	ENSG00000163092	LOW	0.6	0.7	0.4	28	20.1	0
ZNF431	19	21143555	rs17445374	G	0.2353	0.08696	A	4.174	0.04106	3.231	ENSG00000196705	MODERATE	13.1	26.6	15.9	2.3	2.5	0
ZNF778	16	89227973	rs28415940	T	0.2353	0.08696	C	4.174	0.04106	3.231	ENSG00000170100	MODERATE	12.5	12.7	11.4	13.4	24.8	0
ZNF778	16	89232819	rs62068537	C	0.2353	0.08696	T	4.174	0.04106	3.231	ENSG00000170100	Unknown	12.5	12.7	11.4	13.4	24.8	0
ZNF778	16	89233443	rs35483107	A	0.2353	0.08696	G	4.174	0.04106	3.231	ENSG00000170100	Unknown	12.5	12.7	11.4	13.4	24.8	0
ZNF778	16	89233445	rs34789784	A	0.2353	0.08696	G	4.174	0.04106	3.231	ENSG00000170100	Unknown	12.5	12.7	11.4	13.4	24.8	0
TANC2	17	63237911	rs2460111	G	0.3281	0.5217	A	4.15	0.04163	0.4477	ENSG00000170921	LOW	10.9	18	14.6	14.2	8	0
ADAM15	1	155060841	rs11264304	T	0.2647	0.1087	C	4.147	0.04171	2.952	ENSG00000143537	Unknown	8.3	0.9	6.1	1.5	1	0
COL15A1	9	99042047	rs7854112	C	0.2647	0.1087	T	4.147	0.04171	2.952	ENSG00000204291	LOW	22.8	1.7	1.4	5.2	11	0
COL9A3	20	62828772	rs2249903	A	0.2647	0.1087	G	4.147	0.04171	2.952	ENSG00000092758	LOW	6.4	2.5	4.1	120.8	311.3	0
HYI	1	43453470	1:43453470	C	0.2647	0.1087	A	4.147	0.04171	2.952	ENSG00000178922	MODERATE	4.5	0.9	2.1	0.9	3.1	0
IGSF10	3	151436878	rs2172250	T	0.2647	0.1087	C	4.147	0.04171	2.952	ENSG00000152580	LOW	0.3	6.7	2.4	118.2	22	0
OR8S1	12	48526290	rs61941963	A	0.2647	0.1087	G	4.147	0.04171	2.952	ENSG00000284723	MODERATE	0.7	4.1	0.4	0.6	0	0
PALLD	4	168511522	rs61051061	T	0.2647	0.1087	C	4.147	0.04171	2.952	ENSG00000129116	LOW	14.1	18.6	3.9	99.1	111.6	0
PLA2G2C	1	20175089	rs12139100	A	0.2647	0.1087	G	4.147	0.04171	2.952	ENSG00000187980	HIGH	0.9	0	0.2	2.6	7	0
PLPP4	10	120457350	rs67319648	T	0.2647	0.1087	C	4.147	0.04171	2.952	ENSG00000203805	LOW	11.1	0.2	1.1	7.1	7.9	0
PRKN	6	161716067	rs112078090	C	0.2647	0.1087	CATCTT	4.147	0.04171	2.952	ENSG00000185345	Unknown	10.3	0	0	0	0	0
SERPINB3	18	63655778	rs3180227	G	0.2647	0.1087	C	4.147	0.04171	2.952	ENSG00000057149	MODERATE	0.2	0.1	0.1	24.6	33	0
SIAE	11	124669340	rs512225	T	0.2647	0.1087	C	4.147	0.04171	2.952	ENSG00000110013	Unknown	5.6	12.8	9.1	7.8	9.8	0
SIAE	11	124669340	rs512225	T	0.2647	0.1087	C	4.147	0.04171	2.952	ENSG00000110013	Unknown	5.6	12.8	9.1	7.8	9.8	0
SLC25A26	3	66369518	rs1129179	G	0.2647	0.1087	A	4.147	0.04171	2.952	ENSG00000144741	LOW	18.3	21.4	30.2	20.6	19.2	0
SUN1	7	849532	rs74742245	G	0.2647	0.1087	A	4.147	0.04171	2.952	ENSG00000164828	MODERATE	36.4	30.9	48	286.8	435	0
SUN1	7	857859	rs59910530	A	0.2647	0.1087	G	4.147	0.04171	2.952	ENSG00000164828	MODERATE	36.4	30.9	48	286.8	435	0
TECPR1	7	98217728	rs2279676	A	0.2647	0.1087	G	4.147	0.04171	2.952	ENSG00000205356	LOW	3.3	4.2	3.8	2	1.6	0
TECPR1	7	98223087	rs11762014	A	0.2647	0.1087	G	4.147	0.04171	2.952	ENSG00000205356	MODERATE	3.3	4.2	3.8	2	1.6	0
TTN	2	178586693	rs2042996	A	0.2647	0.1087	G	4.147	0.04171	2.952	ENSG00000155657	MODERATE	0.4	5.7	0.2	35.3	4.3	0
HAUS7	23	153486619	rs62594117	A	0.1212	0.3478	C	4.134	0.04203	0.2586	ENSG00000213397	Unknown	6.1	1.6	6.3	0	0	1
KLRC4	12	10409426	rs1841957	C	0.197	0.3696	T	4.118	0.04244	0.4184	ENSG00000183542	LOW	0.6	0	0	0	0	0
MAGEB3	23	30236244	rs2071308	A	0.375	0.6522	G	4.114	0.04254	0.32	ENSG00000198798	MODERATE	7.8	4.6	4.1	0.4	1.1	0
PUM3	9	2828765	rs2173904	C	0.5606	0.3636	G	4.102	0.04282	2.233	ENSG00000080608	MODERATE	13.8	32.5	43.2	3.5	2.2	0
DAZL	3	16596960	rs2303591	G	0.2031	0.06522	A	4.095	0.04301	3.654	ENSG00000092345	Unknown	68.6	242.1	122.2	40.5	37.2	1
DNAJC13	3	132467343	rs62292896	A	0.2031	0.06522	G	4.095	0.04301	3.654	ENSG00000138246	Unknown	10.3	3.4	12.3	1.3	1.9	0
ATG2A	11	64913347	rs618006	G	0.1471	0.3043	A	4.084	0.04328	0.3941	ENSG00000110046	LOW	8	6.2	5.5	1.7	2.5	0
COL11A2	6	33185088	rs116165521	A	0.1471	0.3043	G	4.084	0.04328	0.3941	ENSG00000204248	Unknown	4.5	0.9	1.5	11.3	1	0
COL1A1	17	50192542	rs2696247	G	0.1471	0.3043	A	4.084	0.04328	0.3941	ENSG00000108821	Unknown	44.6	4.2	1.7	0.9	4.5	0
COL1A2	7	94413927	rs42524	C	0.1471	0.3043	G	4.084	0.04328	0.3941	ENSG00000164692	MODERATE	49.7	5.1	3.2	7.1	22	0
COL6A1	21	45997518	rs3216137	A	0.1471	0.3043	AG	4.084	0.04328	0.3941	ENSG00000142156	Unknown	20.2	2.6	4.7	4.1	7.9	0
CUEDC1	17	57873676	rs17762338	T	0.1471	0.3043	C	4.084	0.04328	0.3941	ENSG00000180891	MODERATE	2.9	0	0.4	0.3	2.3	0
MXD3	5	177307854	rs4568379	C	0.1471	0.3043	G	4.084	0.04328	0.3941	ENSG00000213347	LOW	3.1	0.7	5.9	16.3	1.9	0
OBSL1	2	219562625	rs10804275	T	0.1471	0.3043	G	4.084	0.04328	0.3941	ENSG00000124006	LOW	15.5	239.3	51.1	829.2	1255.6	0
OBSL1	2	219562673	rs3183099	A	0.1471	0.3043	G	4.084	0.04328	0.3941	ENSG00000124006	LOW	15.5	239.3	51.1	829.2	1255.6	0
OR5M11	11	56542746	rs628524	C	0.1471	0.3043	T	4.084	0.04328	0.3941	ENSG00000255223	MODERATE	1.3	0	0	0.1	0.9	0
PCDHB9	5	141187690	rs2740588	T	0.1471	0.3043	G	4.084	0.04328	0.3941	ENSG00000177839	MODERATE	1.2	1	0	0.9	0	0
PRX	19	40395104	rs3745202	C	0.1471	0.3043	G	4.084	0.04328	0.3941	ENSG00000105227	MODERATE	1.6	0.2	0.7	0	0	0
RBM15	1	110339822	rs814771	A	0.1471	0.3043	G	4.084	0.04328	0.3941	ENSG00000162775	LOW	14	24.4	14.5	6.2	4.1	0
SLC6A18	5	1244310	rs4073918	C	0.1471	0.3043	T	4.084	0.04328	0.3941	ENSG00000164363	MODERATE	0.1	0	0	0	0	0
SUPT5H	19	39464893	rs2304217	A	0.1471	0.3043	G	4.084	0.04328	0.3941	ENSG00000196235	LOW	77.8	67	46.5	50	57.1	0
TIMM50	19	39480792	rs2304220	C	0.1471	0.3043	G	4.084	0.04328	0.3941	ENSG00000105197	MODERATE	40.4	92.9	48.7	155	445.2	0
AFAP1	4	7778855	rs41264705	T	0.2353	0.413	C	4.075	0.04353	0.4372	ENSG00000196526	MODERATE	21.7	11.4	8.8	151.9	257.9	0
AFAP1	4	7800565	rs11728778	A	0.2353	0.413	G	4.075	0.04353	0.4372	ENSG00000196526	LOW	21.7	11.4	8.8	151.9	257.9	0
ATP6V0A2	12	123712733	rs66647364	C	0.2353	0.413	A	4.075	0.04353	0.4372	ENSG00000185344	Unknown	15.9	19.5	11.5	7.9	3.1	1
ECM2	9	92522591	rs9299405	G	0.2353	0.413	A	4.075	0.04353	0.4372	ENSG00000106823	LOW	15.4	0.7	0.6	3.8	5.5	0
FAM136A	2	70301695	rs2279159	A	0.2353	0.413	G	4.075	0.04353	0.4372	ENSG00000035141	MODERATE	9.6	9.1	52.8	1	2.3	0
HAGH	16	1809431	rs1628812	G	0.2353	0.413	C	4.075	0.04353	0.4372	ENSG00000063854	LOW	33.8	224.6	49.5	141.4	41.7	0
KIF1B	1	10258594	rs12402052	G	0.2353	0.413	C	4.075	0.04353	0.4372	ENSG00000054523	LOW	13.1	19.6	32.1	61.9	36.2	0
KIF1B	1	10268280	rs1339458	T	0.2353	0.413	C	4.075	0.04353	0.4372	ENSG00000054523	Unknown	13.1	19.6	32.1	61.9	36.2	0
KIF1B	1	10295776	rs3753037	T	0.2353	0.413	C	4.075	0.04353	0.4372	ENSG00000054523	Unknown	13.1	19.6	32.1	61.9	36.2	0
KIF1B	1	10371100	rs17411502	C	0.2353	0.413	T	4.075	0.04353	0.4372	ENSG00000054523	Unknown	13.1	19.6	32.1	61.9	36.2	0
KIF1B	1	10375266	rs11121552	A	0.2353	0.413	C	4.075	0.04353	0.4372	ENSG00000054523	LOW	13.1	19.6	32.1	61.9	36.2	0
NCAPH2	22	50522253	rs140524	T	0.2353	0.413	C	4.075	0.04353	0.4372	ENSG00000025770	Unknown	26.1	29.6	36.4	30.7	86.8	0
OR1B1	9	122628848	rs1476859	T	0.2353	0.413	C	4.075	0.04353	0.4372	ENSG00000280094	MODERATE	0	0	0	0	0	0
OR1B1	9	122628848	rs1476859	T	0.2353	0.413	C	4.075	0.04353	0.4372	ENSG00000280094	LOW	0	0	0	0	0	0
PCDHA10	5	140857802	rs251364	T	0.2353	0.413	G	4.075	0.04353	0.4372	ENSG00000250120	MODERATE	1.9	1	0.2	1.9	0.2	0
PCDHA10	5	140857963	rs630162	A	0.2353	0.413	G	4.075	0.04353	0.4372	ENSG00000250120	MODERATE	1.9	1	0.2	1.9	0.2	0
PGD	1	10400428	rs1049887	C	0.2353	0.413	T	4.075	0.04353	0.4372	ENSG00000142657	LOW	27	33.4	37.9	7.1	9.8	1
SOD3	4	24799693	rs2536512	G	0.2353	0.413	A	4.075	0.04353	0.4372	ENSG00000109610	MODERATE	25.9	27.7	3.7	10	24.2	1
TAS2R20	12	10997615	rs11054142	A	0.2353	0.413	G	4.075	0.04353	0.4372	ENSG00000255837	LOW	0.7	0	0	0	0	0
TCTN2	12	123688184	rs7313032	A	0.2353	0.413	G	4.075	0.04353	0.4372	ENSG00000168778	Unknown	17.2	11.9	10.9	5.7	2.3	0
TRIM58	1	247860664	rs3737277	T	0.2353	0.413	C	4.075	0.04353	0.4372	ENSG00000162722	LOW	4.9	2.8	10.9	3.1	0.5	0
OVCH1	12	29461776	rs73278740	G	0.2344	0.08696	A	4.07	0.04364	3.214	ENSG00000187950	Unknown	4.6	0	0	2.4	1.7	0
ESRRG	1	216519327	rs945453	T	0.3529	0.5435	C	4.065	0.04379	0.4582	ENSG00000196482	LOW	1	1.4	0.1	4.5	4.6	0
IRF2	4	184389064	rs1131553	T	0.3529	0.5435	C	4.065	0.04379	0.4582	ENSG00000168310	LOW	8.4	0.2	1.1	0.1	1.3	0
KCNH6	17	63523356	rs71376915	A	0.3529	0.5435	G	4.065	0.04379	0.4582	ENSG00000173826	Unknown	1.4	0	0.1	2.2	2	0
PAG1	8	80993162	rs2016465	G	0.3529	0.5435	A	4.065	0.04379	0.4582	ENSG00000076641	LOW	1.4	0.2	0.7	3.2	1.5	0
PSD4	2	113197497	rs902695	A	0.3529	0.5435	G	4.065	0.04379	0.4582	ENSG00000125637	Unknown	1.5	0.2	0.5	0.1	0.8	0
ADCY10	1	167870340	rs67878347	A	0.303	0.1364	G	4.063	0.04384	2.754	ENSG00000143199	LOW	38.6	4.1	0.7	64.6	64.3	1
JMJD1C	10	63185604	rs3211105	G	0.303	0.1364	A	4.063	0.04384	2.754	ENSG00000171988	LOW	10.9	135.2	137.3	31.8	32.2	0
CTAG2	23	154652556	rs4326559	C	0.5294	0.2609	A	4.059	0.04395	3.188	ENSG00000126890	LOW	11.9	16.8	72	0.1	1.9	0
CTAG2	23	154653251	rs17328091	C	0.5294	0.2609	G	4.059	0.04395	3.188	ENSG00000126890	MODERATE	11.9	16.8	72	0.1	1.9	0
CAMK2B	7	44243278	rs11542227	G	0.4706	0.2826	A	4.058	0.04396	2.256	ENSG00000058404	LOW	2.3	0	1.7	0.8	2.1	0
EXD3	9	137367974	rs11533158	C	0.4706	0.2826	T	4.058	0.04396	2.256	ENSG00000187609	MODERATE	5.1	2.8	9.4	13.5	57.2	0
GRIP2	3	14521751	rs4234526	G	0.4706	0.2826	A	4.058	0.04396	2.256	ENSG00000144596	LOW	0.4	0	0.8	2.8	3.4	0
LYSMD4	15	99729475	rs2061007	G	0.4706	0.2826	C	4.058	0.04396	2.256	ENSG00000183060	MODERATE	6.8	10.8	5.5	5.6	4.3	0
RAPGEF4	2	172821935	rs2258180	G	0.4706	0.2826	T	4.058	0.04396	2.256	ENSG00000091428	Unknown	3.7	0.5	2	2.1	1.1	0
SSX2IP	1	84647546	rs1057746	A	0.4706	0.2826	G	4.058	0.04396	2.256	ENSG00000117155	MODERATE	51.4	42.7	52.8	718.3	850.2	0
TNRC18	7	5332775	rs13238738	G	0.4706	0.2826	T	4.058	0.04396	2.256	ENSG00000182095	LOW	14	0.5	2	12	12	0
ARFGAP2	11	47166860	rs3740691	T	0.3971	0.2174	C	4.04	0.04442	2.371	ENSG00000149182	MODERATE	22.8	20.9	37.7	2	4.3	0
CCDC150	2	196639821	rs1879128	C	0.3971	0.2174	G	4.04	0.04442	2.371	ENSG00000144395	Unknown	11.9	26.5	13.8	24.9	16.8	0
PPP1R26	9	135484803	rs3748192	C	0.3971	0.2174	T	4.04	0.04442	2.371	ENSG00000196422	MODERATE	6.1	0.3	3.6	0.2	0	0
PPP1R26	9	135485126	rs3928777	G	0.3971	0.2174	A	4.04	0.04442	2.371	ENSG00000196422	MODERATE	6.1	0.3	3.6	0.2	0	0
PPP1R26	9	135485811	rs1808998	C	0.3971	0.2174	T	4.04	0.04442	2.371	ENSG00000196422	MODERATE	6.1	0.3	3.6	0.2	0	0
PPP1R26	9	135486007	rs2004074	G	0.3971	0.2174	A	4.04	0.04442	2.371	ENSG00000196422	LOW	6.1	0.3	3.6	0.2	0	0
USP16	21	29036349	rs2274802	T	0.3971	0.2174	A	4.04	0.04442	2.371	ENSG00000156256	MODERATE	20.1	80	64.3	399	89.6	0
FAM160B1	10	114855286	rs3180654	C	0.2727	0.4565	T	4.035	0.04458	0.4464	ENSG00000151553	LOW	16	10.4	4.8	20.4	26.1	0
TDRD9	14	104031206	rs10135507	T	0.2727	0.4565	C	4.035	0.04458	0.4464	ENSG00000156414	LOW	48	69.1	37.7	11.1	6	1
TDRD9	14	104014746	rs11160779	C	0.2727	0.4565	T	4.035	0.04458	0.4464	ENSG00000156414	LOW	48	69.1	37.7	11.1	6	1
GAS8	16	90029189	rs71137702	TGGGGCAGCCTACGGGGCAGGCTGC	0.3971	0.5909	T	4.027	0.04478	0.4559	ENSG00000141013	Unknown	16.1	18.9	13.6	174.5	126.7	1
AKR1C3	10	5098788	rs34140485	C	0.1667	0.04348	T	4.009	0.04525	4.4	ENSG00000196139	Unknown	3.2	0.3	0.7	2.9	2.1	0
GBP6	1	89383642	rs928652	C	0.1667	0.04348	G	4.009	0.04525	4.4	ENSG00000183347	Unknown	0	0	0	0	0	0
KIF23	15	69423144	rs369871094	CT	0.1667	0.04348	C	4.009	0.04525	4.4	ENSG00000137807	Unknown	20.4	47.9	18.3	6.3	3.2	0
NXPE1	11	114530889	rs7944960	G	0.1667	0.04348	A	4.009	0.04525	4.4	ENSG00000095110	MODERATE	2.8	0.4	0.2	50.2	47.7	0
NXPE4	11	114571214	rs12421748	G	0.1667	0.04348	A	4.009	0.04525	4.4	ENSG00000137634	LOW	0.2	0	0	0.5	0	0
CDKN1A	6	36684194	rs1801270	A	0.04412	0.1522	C	4.003	0.04541	0.2571	ENSG00000124762	MODERATE	25.3	0.3	1.7	0.8	2.7	0
CDKN1A	6	36685820	rs1059234	T	0.04412	0.1522	C	4.003	0.04541	0.2571	ENSG00000124762	Unknown	25.3	0.3	1.7	0.8	2.7	0
CEP250	20	35502691	rs3748433	A	0.04412	0.1522	G	4.003	0.04541	0.2571	ENSG00000126001	MODERATE	18.5	20.1	9.8	9.2	15.4	0
LRSAM1	9	127502735	rs10987671	T	0.04412	0.1522	C	4.003	0.04541	0.2571	ENSG00000148356	Unknown	6.1	4.6	3	0.6	0.2	0
MIB2	1	1623412	rs12755088	T	0.04412	0.1522	C	4.003	0.04541	0.2571	ENSG00000197530	MODERATE	5.2	22.9	43.2	52	190	0
STAT1	2	191009941	rs2066802	G	0.04412	0.1522	A	4.003	0.04541	0.2571	ENSG00000115415	LOW	13.5	18.5	24.5	8.8	2.6	0
SKA1	18	50382186	rs6507992	G	0.2344	0.413	A	4.001	0.04548	0.435	ENSG00000154839	MODERATE	28	15.8	8.6	2.7	1.5	0
ANKS3	16	4701044	rs863980	C	0.2941	0.4783	T	3.999	0.04554	0.4545	ENSG00000168096	MODERATE	8	24.1	25.8	5.5	4.2	0
CYP4F11	19	15914366	rs1060463	C	0.2941	0.4783	T	3.999	0.04554	0.4545	ENSG00000171903	MODERATE	1	0	0	0	0	0
CYP4F11	19	15929482	rs3765070	A	0.2941	0.4783	G	3.999	0.04554	0.4545	ENSG00000171903	LOW	1	0	0	0	0	0
FAAP100	17	81547103	rs11552304	G	0.2941	0.4783	A	3.999	0.04554	0.4545	ENSG00000185504	MODERATE	11.3	7.4	6.7	1.5	2.2	0
KIF1B	1	10267349	rs12141246	T	0.2941	0.4783	A	3.999	0.04554	0.4545	ENSG00000054523	Unknown	13.1	19.6	32.1	61.9	36.2	0
MMS19	10	97460950	rs3740526	T	0.2941	0.4783	C	3.999	0.04554	0.4545	ENSG00000155229	MODERATE	33.7	20.9	29.6	7.2	6.4	0
PCNX1	14	70907985	rs2526882	G	0.2941	0.4783	A	3.999	0.04554	0.4545	ENSG00000100731	LOW	26.4	0	0	0	0	0
PCNX1	14	70978071	rs3814871	A	0.2941	0.4783	G	3.999	0.04554	0.4545	ENSG00000100731	LOW	26.4	0	0	0	0	0
TXLNG	23	16841505	rs5924530	A	0.3824	0.6522	G	3.996	0.0456	0.3302	ENSG00000086712	LOW	7.1	12.9	38.1	2.7	1.5	0
ATRX	23	77682471	rs3088074	C	0.3125	0.08696	G	3.991	0.04575	4.773	ENSG00000085224	MODERATE	6.5	13.6	49.5	3.1	4.9	0
COL9A1	6	70253421	rs9346373	C	0.06061	0.1818	A	3.991	0.04575	0.2903	ENSG00000112280	LOW	4.1	0.6	0.7	18.1	9	0
MANBA	4	102636035	rs4547797	T	0.5625	0.3696	C	3.99	0.04576	2.193	ENSG00000109323	Unknown	4.6	0.2	1.1	1.9	1.1	0
CENPI	23	101140674	rs2273380	T	0.09375	0.3043	G	3.99	0.04578	0.2365	ENSG00000102384	LOW	4.6	0.2	1	0.1	0	0
ADGRE1	19	6901880	rs897738	A	0.1818	0.3478	G	3.984	0.04593	0.4167	ENSG00000174837	MODERATE	1.2	0.5	0.7	0.5	0	0
BBS9	7	33340986	rs11981364	T	0.3182	0.1522	G	3.984	0.04593	2.6	ENSG00000122507	Unknown	19.8	19.7	13	14.3	3.9	0
OR13D1	9	104694482	rs10991359	C	0.3182	0.1522	T	3.984	0.04593	2.6	ENSG00000179055	MODERATE	2.3	0	0	0	0	0
OR52E2	11	5059004	rs2445333	C	0.3182	0.1522	T	3.984	0.04593	2.6	ENSG00000176787	LOW	2.3	0	0	0	0	0
SLC25A38	3	39394374	rs870843	C	0.3182	0.1522	G	3.984	0.04593	2.6	ENSG00000144659	Unknown	17.7	10.4	4.7	5.2	6.3	0
CASP5	11	105007200	rs507879	C	0.4697	0.2826	T	3.978	0.0461	2.248	ENSG00000137757	MODERATE	0.3	0.5	0.7	0.7	0.7	0
MUC16	19	8972498	rs7245960	A	0.4697	0.2826	G	3.978	0.0461	2.248	ENSG00000181143	MODERATE	0.7	0.2	0	11.7	12.8	0
CADPS	3	62585362	rs2659467	A	0.1324	0.2826	G	3.978	0.04611	0.3872	ENSG00000163618	Unknown	3.2	0.2	0.2	0.9	0.9	0
CIDEA	18	12254957	rs34939372	A	0.1324	0.2826	G	3.978	0.04611	0.3872	ENSG00000176194	Unknown	0.3	0.5	0.1	0.8	2.7	0
CUBN	10	17110995	rs1801223	A	0.1324	0.2826	G	3.978	0.04611	0.3872	ENSG00000107611	LOW	1.2	0.7	0.2	25.3	25.4	0
FA2H	16	74716507	rs2301865	G	0.1324	0.2826	A	3.978	0.04611	0.3872	ENSG00000103089	LOW	2.4	0.5	2.1	6.3	2.7	0
FAM220A	7	6330513	rs1043965	A	0.1324	0.2826	G	3.978	0.04611	0.3872	ENSG00000178397	LOW	40.9	17.9	10.4	230.4	278.7	0
ITGA10	1	145898994	rs2274616	T	0.1324	0.2826	C	3.978	0.04611	0.3872	ENSG00000143127	MODERATE	3.4	6	2	36.3	33.3	0
MAMDC4	9	136854615	rs7869864	C	0.1324	0.2826	T	3.978	0.04611	0.3872	ENSG00000177943	LOW	6.5	1.2	2.2	1.7	1.9	0
NLRP12	19	53824059	rs34436714	A	0.1324	0.2826	C	3.978	0.04611	0.3872	ENSG00000142405	MODERATE	1	0	0.1	0.1	0	0
PCLO	7	83155781	rs61741659	C	0.1324	0.2826	T	3.978	0.04611	0.3872	ENSG00000186472	MODERATE	4.5	3.9	13.8	9	5.6	0
PLCD3	17	45132360	rs1056619	T	0.1324	0.2826	C	3.978	0.04611	0.3872	ENSG00000161714	LOW	5.4	1.9	6.6	12.5	3.6	0
PLXND1	3	129567792	rs2245278	A	0.1324	0.2826	G	3.978	0.04611	0.3872	ENSG00000004399	LOW	7	0.4	3.8	1	0.7	0
PRAM1	19	8502591	rs968502	C	0.1324	0.2826	T	3.978	0.04611	0.3872	ENSG00000133246	HIGH	1.3	0.2	1.3	0	0	0
PRAM1	19	8502616	rs968501	A	0.1324	0.2826	G	3.978	0.04611	0.3872	ENSG00000133246	Unknown	1.3	0.2	1.3	0	0	0
PXMP2	12	132695884	rs74727297	T	0.1324	0.2826	G	3.978	0.04611	0.3872	ENSG00000176894	LOW	4.2	15.3	20.7	15.2	24.3	0
RGS3	9	113584007	rs3810927	T	0.1324	0.2826	C	3.978	0.04611	0.3872	ENSG00000138835	LOW	14.8	6.6	1.5	34.8	11.9	0
TXLNB	6	139255599	rs17068451	T	0.1324	0.2826	C	3.978	0.04611	0.3872	ENSG00000164440	MODERATE	1.2	4.7	0.5	30.5	49.6	0
VWA3B	2	98216983	rs67163987	CCA	0.1324	0.2826	C	3.978	0.04611	0.3872	ENSG00000168658	Unknown	51.9	16.1	5.4	410.6	741.4	0
VWA3B	2	98216983	rs67163987	CCA	0.1324	0.2826	C	3.978	0.04611	0.3872	ENSG00000168658	Unknown	51.9	16.1	5.4	410.6	741.4	0
YWHAB	20	44901593	rs4931	C	0.1324	0.2826	A	3.978	0.04611	0.3872	ENSG00000166913	LOW	16.8	50.5	174	12.6	16.1	0
ZNF132	19	58433722	rs3764529	G	0.1324	0.2826	A	3.978	0.04611	0.3872	ENSG00000131849	LOW	7.2	1.4	0.4	2.2	0	0
ZNF132	19	58434836	rs1122955	T	0.1324	0.2826	C	3.978	0.04611	0.3872	ENSG00000131849	MODERATE	7.2	1.4	0.4	2.2	0	0
ZNF132	19	58439729	rs45617039	A	0.1324	0.2826	G	3.978	0.04611	0.3872	ENSG00000131849	Unknown	7.2	1.4	0.4	2.2	0	0
ZNF414	19	8511786	rs7175	T	0.1324	0.2826	C	3.978	0.04611	0.3872	ENSG00000133250	LOW	13.6	24.4	30.2	21.5	59.9	0
ZNF414	19	8513116	rs1064010	A	0.1324	0.2826	G	3.978	0.04611	0.3872	ENSG00000133250	MODERATE	13.6	24.4	30.2	21.5	59.9	0
ZNF414	19	8513234	rs1064009	G	0.1324	0.2826	A	3.978	0.04611	0.3872	ENSG00000133250	LOW	13.6	24.4	30.2	21.5	59.9	0
ZNF414	19	8513315	rs1141019	C	0.1324	0.2826	T	3.978	0.04611	0.3872	ENSG00000133250	LOW	13.6	24.4	30.2	21.5	59.9	0
ZNF414	19	8513976	rs2287864	T	0.1324	0.2826	C	3.978	0.04611	0.3872	ENSG00000133250	Unknown	13.6	24.4	30.2	21.5	59.9	0
ZNF584	19	58409929	rs34511020	G	0.1324	0.2826	A	3.978	0.04611	0.3872	ENSG00000171574	Unknown	6.3	7.2	3.9	8.2	4.6	0
ZNF584	19	58415848	rs12986387	T	0.1324	0.2826	C	3.978	0.04611	0.3872	ENSG00000171574	LOW	6.3	7.2	3.9	8.2	4.6	0
ZNF584	19	58416932	rs11668757	T	0.1324	0.2826	A	3.978	0.04611	0.3872	ENSG00000171574	LOW	6.3	7.2	3.9	8.2	4.6	0
ZNF584	19	58416942	rs11668789	T	0.1324	0.2826	C	3.978	0.04611	0.3872	ENSG00000171574	MODERATE	6.3	7.2	3.9	8.2	4.6	0
DIAPH1	5	141576210	rs2302103	C	0.3333	0.5217	T	3.976	0.04616	0.4583	ENSG00000131504	Unknown	12.1	15.4	23.7	16.9	6.8	0
FNDC8	17	35127396	rs2306508	A	0.3971	0.587	C	3.969	0.04635	0.4634	ENSG00000073598	LOW	85.2	6.8	4.1	549.6	1824.8	0
HINT3	6	125957084	rs2295005	G	0.3971	0.587	C	3.969	0.04635	0.4634	ENSG00000111911	MODERATE	21.9	89.1	27.7	260.9	54.5	0
OR2W3	1	247896121	rs10888267	T	0.3971	0.587	C	3.969	0.04635	0.4634	ENSG00000238243	MODERATE	1.1	0	0	0	0	0
OR2W3	1	247896121	rs10888267	T	0.3971	0.587	C	3.969	0.04635	0.4634	ENSG00000238243	MODERATE	1.1	0	0	0	0	0
PCDHA9	5	140849783	rs251355	G	0.3971	0.587	C	3.969	0.04635	0.4634	ENSG00000204961	MODERATE	3.5	1.8	0	1.3	0	0
TMC6	17	78119272	rs2748428	C	0.3971	0.587	T	3.969	0.04635	0.4634	ENSG00000141524	Unknown	1.6	0.3	1.9	0.3	0.4	0
UBASH3A	21	42406282	rs3746924	C	0.3971	0.587	T	3.969	0.04635	0.4634	ENSG00000160185	Unknown	0.4	0	0.3	0.1	0	0
ZNF524	19	55602679	rs1077806	C	0.3971	0.587	T	3.969	0.04635	0.4634	ENSG00000171443	LOW	4	0.9	4.1	2.1	3.6	0
ZNF761	19	53456089	rs2708742	A	0.3971	0.587	G	3.969	0.04635	0.4634	ENSG00000160336	MODERATE	2.8	1.4	5.4	0.4	1.5	0
ASB15	7	123624750	rs11769381	T	0.5147	0.3261	C	3.965	0.04647	2.192	ENSG00000146809	LOW	1.1	0.4	0.2	26.9	4.4	0
CCM2	7	45076174	rs7804	C	0.5147	0.3261	T	3.965	0.04647	2.192	ENSG00000136280	Unknown	10.5	16.2	36.4	5.8	8	0
GAB4	22	16988136	rs5992604	A	0.5147	0.3261	G	3.965	0.04647	2.192	ENSG00000215568	LOW	19.6	2.8	0.7	6.2	17.6	0
GNAO1	16	56334777	rs1065375	T	0.5147	0.3261	C	3.965	0.04647	2.192	ENSG00000087258	LOW	10.2	16.6	9.2	21.4	38.1	0
OBSCN	1	228372293	rs500049	C	0.5147	0.3261	T	3.965	0.04647	2.192	ENSG00000154358	MODERATE	0.7	0.1	2.5	3.8	4	0
SLC41A3	3	126050914	rs4077563	T	0.5147	0.3261	C	3.965	0.04647	2.192	ENSG00000114544	MODERATE	30.5	12.6	38.4	27	12	0
MX1	21	41446003	rs469390	G	0.5606	0.3696	A	3.962	0.04653	2.176	ENSG00000157601	MODERATE	5.2	0.3	0.7	0.6	1	0
NFIA	1	61406556	rs2474380	T	0.2121	0.3864	C	3.96	0.04659	0.4276	ENSG00000162599	Unknown	11.1	6	8.1	20.8	9.9	0
NFIA	1	61406556	rs2474380	T	0.2121	0.3864	C	3.96	0.04659	0.4276	ENSG00000162599	Unknown	11.1	6	8.1	20.8	9.9	0
TFPI	2	187478770	rs7586970	C	0.4219	0.2391	T	3.953	0.04679	2.322	ENSG00000003436	MODERATE	13.7	1.1	0.4	16	9.8	0
OR5D16	11	55838826	rs6591699	G	0.5152	0.3261	T	3.937	0.04723	2.196	ENSG00000205029	LOW	0	0	0	0	0	0
DNHD1	11	6498934	rs2555158	A	0.5588	0.3696	T	3.936	0.04726	2.161	ENSG00000179532	MODERATE	58.7	17.5	1.7	8.7	9.6	0
FARP1	13	98244522	rs7318267	C	0.5588	0.3696	T	3.936	0.04726	2.161	ENSG00000152767	MODERATE	8.1	5.4	7.7	146.6	95.9	0
PEX6	6	42978752	rs9462858	A	0.5588	0.3696	C	3.936	0.04726	2.161	ENSG00000124587	LOW	10.6	7.7	2.8	2.2	2.2	0
SLC6A11	3	10926053	rs2272395	T	0.5588	0.3696	C	3.936	0.04726	2.161	ENSG00000132164	LOW	3.4	0.2	1.5	0.4	0.4	0
SPTBN4	19	40532667	rs814501	A	0.5588	0.3696	G	3.936	0.04726	2.161	ENSG00000160460	MODERATE	3.5	3.2	4.6	3.5	0.9	0
XRCC1	19	43553075	rs915927	C	0.5588	0.3696	T	3.936	0.04726	2.161	ENSG00000073050	LOW	25	19	12.9	22.1	13.6	1
CSF2RA	23	1303975	23:1303975	A	0.08333	0.4286	G	3.914	0.04787	0.1212	ENSG00000198223	LOW	0.6	0.2	0.4	0.5	0	0
HELB	12	66305115	rs4430553	C	0.375	0.5652	T	3.906	0.04812	0.4615	ENSG00000127311	MODERATE	1.8	0.7	1	0.2	0.4	0
ADCK2	7	140673526	rs2968558	G	0.1176	0.2609	A	3.891	0.04855	0.3778	ENSG00000133597	MODERATE	7.6	5.9	3.1	16.9	12.5	0
ADCK2	7	140674249	rs1140034	C	0.1176	0.2609	T	3.891	0.04855	0.3778	ENSG00000133597	MODERATE	7.6	5.9	3.1	16.9	12.5	0
ALCAM	3	105541674	rs579565	A	0.1176	0.2609	G	3.891	0.04855	0.3778	ENSG00000170017	LOW	2.3	2.1	3.4	49.7	47.9	0
BAG3	10	119676850	rs196295	A	0.1176	0.2609	G	3.891	0.04855	0.3778	ENSG00000151929	LOW	8.1	17.1	15.1	20.3	25.2	0
BTBD11	12	107319765	rs79492704	T	0.1176	0.2609	C	3.891	0.04855	0.3778	ENSG00000151136	LOW	1.1	0	0	0	0	0
CCDC183	9	136806656	rs2254143	A	0.1176	0.2609	C	3.891	0.04855	0.3778	ENSG00000213213	MODERATE	26.4	3.2	0.8	186.3	116.1	0
CHSY1	15	101177892	rs28364839	G	0.1176	0.2609	C	3.891	0.04855	0.3778	ENSG00000131873	LOW	10.8	3.9	7.2	0.7	1.3	0
COL9A1	6	70252336	rs2274584	T	0.1176	0.2609	C	3.891	0.04855	0.3778	ENSG00000112280	Unknown	4.1	0.6	0.7	18.1	9	0
CSMD2	1	33559328	rs16835591	C	0.1176	0.2609	T	3.891	0.04855	0.3778	ENSG00000121904	LOW	3.4	0.3	1.8	2.8	4	0
ICOS	2	203959601	rs10183087	C	0.1176	0.2609	A	3.891	0.04855	0.3778	ENSG00000163600	Unknown	0.6	0	0.2	0	0	0
KLHL6	3	183494238	rs2256061	T	0.1176	0.2609	C	3.891	0.04855	0.3778	ENSG00000172578	LOW	0.7	0.2	0.4	1.5	0	0
KRT4	12	52807896	rs3816880	T	0.1176	0.2609	C	3.891	0.04855	0.3778	ENSG00000170477	Unknown	0.1	0	0	0	0	0
MATN4	20	45304556	rs2233093	T	0.1176	0.2609	C	3.891	0.04855	0.3778	ENSG00000124159	LOW	1.6	1.4	3.8	0	0.4	0
PCLO	7	82805717	rs12668093	T	0.1176	0.2609	C	3.891	0.04855	0.3778	ENSG00000186472	LOW	4.5	3.9	13.8	9	5.6	0
PCSK7	11	117225936	rs2277287	A	0.1176	0.2609	G	3.891	0.04855	0.3778	ENSG00000160613	LOW	6.3	43.5	23.2	4.9	4.8	0
PLPPR3	19	813220	rs351994	C	0.1176	0.2609	T	3.891	0.04855	0.3778	ENSG00000129951	MODERATE	3	0	0.4	0	0	0
PSMG4	6	3264253	rs4959786	T	0.1176	0.2609	C	3.891	0.04855	0.3778	ENSG00000180822	MODERATE	13.3	29.8	76.7	24.9	9.7	0
PSMG4	6	3264268	rs4959787	G	0.1176	0.2609	C	3.891	0.04855	0.3778	ENSG00000180822	MODERATE	13.3	29.8	76.7	24.9	9.7	0
PSMG4	6	3264292	rs4959788	C	0.1176	0.2609	T	3.891	0.04855	0.3778	ENSG00000180822	MODERATE	13.3	29.8	76.7	24.9	9.7	0
PSMG4	6	3264292	rs4959788	C	0.1176	0.2609	T	3.891	0.04855	0.3778	ENSG00000180822	MODERATE	13.3	29.8	76.7	24.9	9.7	0
PSMG4	6	3264293	rs4959789	T	0.1176	0.2609	C	3.891	0.04855	0.3778	ENSG00000180822	MODERATE	13.3	29.8	76.7	24.9	9.7	0
PSMG4	6	3264293	rs4959789	T	0.1176	0.2609	C	3.891	0.04855	0.3778	ENSG00000180822	MODERATE	13.3	29.8	76.7	24.9	9.7	0
RNF213	17	80287931	rs17853714	A	0.1176	0.2609	G	3.891	0.04855	0.3778	ENSG00000173821	LOW	5.9	1.4	4.4	1.1	2	0
RNF213	17	80289630	rs62076476	G	0.1176	0.2609	C	3.891	0.04855	0.3778	ENSG00000173821	Unknown	5.9	1.4	4.4	1.1	2	0
RNF213	17	80289687	rs17853989	C	0.1176	0.2609	T	3.891	0.04855	0.3778	ENSG00000173821	MODERATE	5.9	1.4	4.4	1.1	2	0
RNF213	17	80289715	rs17853713	A	0.1176	0.2609	G	3.891	0.04855	0.3778	ENSG00000173821	LOW	5.9	1.4	4.4	1.1	2	0
SIGLEC15	18	45837787	rs78530686	G	0.1176	0.2609	C	3.891	0.04855	0.3778	ENSG00000197046	LOW	0.3	0.1	0	0.4	0	0
SIGLEC15	18	45840212	rs61104666	A	0.1176	0.2609	G	3.891	0.04855	0.3778	ENSG00000197046	LOW	0.3	0.1	0	0.4	0	0
ULK1	12	131912058	rs11616018	C	0.1176	0.2609	T	3.891	0.04855	0.3778	ENSG00000177169	LOW	11.4	3.9	5.9	0.7	1.9	0
ZNF76	6	35292726	rs1557567	C	0.1176	0.2609	T	3.891	0.04855	0.3778	ENSG00000065029	LOW	19.9	20.9	10	17.1	12	0
ADGRE1	19	6897453	rs330880	G	0.2206	0.3913	C	3.888	0.04863	0.4403	ENSG00000174837	MODERATE	1.2	0.5	0.7	0.5	0	0
ALS2CL	3	46681202	rs13080080	G	0.2206	0.3913	T	3.888	0.04863	0.4403	ENSG00000178038	Unknown	0.5	0.9	0.8	0.4	0	0
ASIC2	17	33291979	rs112647385	A	0.2206	0.3913	C	3.888	0.04863	0.4403	ENSG00000108684	MODERATE	1.1	0.2	0.7	15.9	35.7	0
CCDC33	15	74207764	rs12915846	A	0.2206	0.3913	G	3.888	0.04863	0.4403	ENSG00000140481	Unknown	41.5	0.2	0.2	47.3	37.3	0
EAF1	3	15434504	rs1563415	G	0.2206	0.3913	C	3.888	0.04863	0.4403	ENSG00000144597	LOW	9.7	18.6	11.5	229.6	321.2	0
GNAO1	16	56343836	rs1799917	G	0.2206	0.3913	A	3.888	0.04863	0.4403	ENSG00000087258	LOW	10.2	16.6	9.2	21.4	38.1	0
GNG8	19	46634202	rs12974613	T	0.2206	0.3913	C	3.888	0.04863	0.4403	ENSG00000167414	LOW	0.8	0	0.1	0.4	1.8	0
HLX	1	220880203	rs12141189	C	0.2206	0.3913	T	3.888	0.04863	0.4403	ENSG00000136630	MODERATE	3.9	0.1	1	0.3	0	0
MICAL2	11	12162299	rs28625145	T	0.2206	0.3913	C	3.888	0.04863	0.4403	ENSG00000133816	LOW	24.6	0.9	0.9	73.9	128.9	0
PCDHAC1	5	140928161	rs155820	G	0.2206	0.3913	C	3.888	0.04863	0.4403	ENSG00000248383	LOW	0.8	0	0.2	0	0	0
PCDHAC2	5	140967127	rs155808	C	0.2206	0.3913	T	3.888	0.04863	0.4403	ENSG00000243232	LOW	2.4	0.2	0	0.1	0	0
PCDHAC2	5	140967468	rs155807	T	0.2206	0.3913	C	3.888	0.04863	0.4403	ENSG00000243232	LOW	2.4	0.2	0	0.1	0	0
SYNE2	14	64170429	rs7161192	A	0.2206	0.3913	C	3.888	0.04863	0.4403	ENSG00000054654	LOW	14.3	13.6	7.8	6.5	8.1	0
SYPL2	1	109466812	rs2787015	A	0.2206	0.3913	C	3.888	0.04863	0.4403	ENSG00000143028	Unknown	6	0.4	1.5	1.5	8.5	0
SYPL2	1	109467032	rs138525393	AC	0.2206	0.3913	A	3.888	0.04863	0.4403	ENSG00000143028	Unknown	6	0.4	1.5	1.5	8.5	0
ASCL3	11	8937964	rs4910179	T	0.3676	0.1957	G	3.878	0.04892	2.39	ENSG00000176009	LOW	0.1	0	0	0	0	0
CAMKV	3	49862362	rs3796386	A	0.3676	0.1957	G	3.878	0.04892	2.39	ENSG00000164076	LOW	2.1	0.3	0.7	4.6	6.5	0
DVL2	17	7230290	rs2074216	A	0.3676	0.1957	G	3.878	0.04892	2.39	ENSG00000004975	LOW	14.5	18.9	30.6	0.7	1.5	0
GRIN3B	19	1009586	rs10401454	G	0.3676	0.1957	C	3.878	0.04892	2.39	ENSG00000116032	MODERATE	0.7	1.1	9	2.6	0	0
IRF2BP2	1	234608667	rs4636	A	0.3676	0.1957	C	3.878	0.04892	2.39	ENSG00000168264	LOW	23.9	20.5	17	20.2	18	0
ITIH5	10	7563105	rs3824658	C	0.3676	0.1957	T	3.878	0.04892	2.39	ENSG00000123243	MODERATE	4	1.9	7.5	1.6	1.6	0
LAMA1	18	7012124	rs9946794	G	0.3676	0.1957	A	3.878	0.04892	2.39	ENSG00000101680	LOW	20.9	0.5	1.7	1.1	1.8	1
OBSCN	1	228288147	rs437129	A	0.3676	0.1957	G	3.878	0.04892	2.39	ENSG00000154358	MODERATE	0.7	0.1	2.5	3.8	4	0
RTEL1	20	63688111	rs2738785	T	0.3676	0.1957	C	3.878	0.04892	2.39	ENSG00000258366	Unknown	17.6	0.2	0	0	0	0
RTEL1	20	63690935	rs3208007	T	0.3676	0.1957	C	3.878	0.04892	2.39	ENSG00000258366	LOW	17.6	0.2	0	0	0	0
ZNF577	19	51873254	rs2288868	C	0.3676	0.1957	T	3.878	0.04892	2.39	ENSG00000161551	MODERATE	22.5	10.7	14.4	47.8	35.6	0
ZNF614	19	52016355	rs8104890	T	0.3676	0.1957	C	3.878	0.04892	2.39	ENSG00000142556	MODERATE	13.8	2.2	4.7	37.9	32.8	0
CCDC14	3	123915199	rs2700373	G	0.2879	0.1304	A	3.875	0.049	2.695	ENSG00000175455	LOW	22.5	98.1	43	29.2	14.7	0
EDNRA	4	147539885	rs5333	C	0.2879	0.1304	T	3.875	0.049	2.695	ENSG00000151617	LOW	9.1	0.6	0.6	2	2.1	0
EDNRA	4	147539921	rs5334	A	0.2879	0.1304	G	3.875	0.049	2.695	ENSG00000151617	LOW	9.1	0.6	0.6	2	2.1	0
TARBP1	1	234448485	rs2102596	T	0.2879	0.1304	C	3.875	0.049	2.695	ENSG00000059588	LOW	5.6	3.5	5.1	12.6	1.5	0
ANGEL2	1	213007100	1:213007100	*	0.1667	0.3261	A	3.865	0.04931	0.4133	ENSG00000174606	Unknown	9	7.4	16.2	1.2	1.5	0
ANGEL2	1	213007100	1:213007100	*	0.1667	0.3261	A	3.865	0.04931	0.4133	ENSG00000174606	Unknown	9	7.4	16.2	1.2	1.5	0
DDX55	12	123620139	rs3204541	A	0.1667	0.3261	G	3.865	0.04931	0.4133	ENSG00000111364	LOW	11.2	17.9	19.6	42.5	50.7	0
ZSCAN12	6	28390543	rs1361385	G	0.1667	0.3261	A	3.865	0.04931	0.4133	ENSG00000158691	Unknown	9.5	11.3	2.7	20.4	4.5	0
ZSCAN12	6	28390558	rs1416918	C	0.1667	0.3261	G	3.865	0.04931	0.4133	ENSG00000158691	Unknown	9.5	11.3	2.7	20.4	4.5	0
EEA1	12	92809025	rs7970286	T	0.2188	0.3913	C	3.863	0.04936	0.4356	ENSG00000102189	LOW	7.8	91.9	7.9	10.8	5.9	0
ABRA	8	106769837	rs13259080	G	0.05882	0.1739	A	3.859	0.04948	0.2969	ENSG00000174429	LOW	0.9	0.9	0.7	61	5.4	0
ADGRG6	6	142382000	rs2143390	T	0.05882	0.1739	C	3.859	0.04948	0.2969	ENSG00000112414	LOW	1.5	1.6	5.1	0	0.2	0
ARHGAP33	19	35782632	rs2291067	A	0.05882	0.1739	G	3.859	0.04948	0.2969	ENSG00000004777	LOW	18.2	11.6	5.6	8	6.3	0
ARHGAP33	19	35784172	rs62112163	A	0.05882	0.1739	G	3.859	0.04948	0.2969	ENSG00000004777	LOW	18.2	11.6	5.6	8	6.3	0
BAIAP3	16	1344506	rs1132356	A	0.05882	0.1739	C	3.859	0.04948	0.2969	ENSG00000007516	MODERATE	7.6	3.1	1.3	3.2	1.1	0
COL27A1	9	114205125	rs13290696	T	0.05882	0.1739	G	3.859	0.04948	0.2969	ENSG00000196739	LOW	2.7	0.2	1.9	1.1	0.9	0
COL5A1	9	134812568	rs45629034	A	0.05882	0.1739	G	3.859	0.04948	0.2969	ENSG00000130635	Unknown	9.5	0.5	0.6	5.2	11.4	0
COL5A1	9	134812587	rs45556931	A	0.05882	0.1739	G	3.859	0.04948	0.2969	ENSG00000130635	Unknown	9.5	0.5	0.6	5.2	11.4	0
DRAXIN	1	11711931	rs17037327	G	0.05882	0.1739	A	3.859	0.04948	0.2969	ENSG00000162490	LOW	1.5	0.6	1.9	0.6	1.8	0
ELN	7	74065928	rs45618836	G	0.05882	0.1739	A	3.859	0.04948	0.2969	ENSG00000049540	Unknown	8.1	0.9	1.1	2.5	4.2	0
FERMT1	20	6096854	rs16991840	G	0.05882	0.1739	T	3.859	0.04948	0.2969	ENSG00000101311	Unknown	1.1	0.2	0.8	0	0.9	0
FKRP	19	46755585	rs2287717	T	0.05882	0.1739	C	3.859	0.04948	0.2969	ENSG00000181027	LOW	13	9.1	4.3	7.3	9.9	0
FRMD4A	10	13654459	10:13654459	G	0.05882	0.1739	T	3.859	0.04948	0.2969	ENSG00000151474	MODERATE	7.6	1	0.7	32.6	64.5	0
GEMIN4	17	745992	rs3744741	T	0.05882	0.1739	C	3.859	0.04948	0.2969	ENSG00000179409	MODERATE	36.7	13.7	10.5	115.1	121.1	0
HLA-C	6	31271729	rs1050414	G	0.05882	0.1739	C	3.859	0.04948	0.2969	ENSG00000204525	LOW	20.3	145.4	25.7	20.1	19.9	1
KMT2B	19	35727577	rs11670414	T	0.05882	0.1739	C	3.859	0.04948	0.2969	ENSG00000272333	LOW	21.5	28.1	36.4	2.1	4.1	0
KRT13	17	41503661	rs9891361	G	0.05882	0.1739	A	3.859	0.04948	0.2969	ENSG00000171401	MODERATE	0.4	0.2	0.4	0.7	0.2	0
LRSAM1	9	127497377	rs3802358	A	0.05882	0.1739	G	3.859	0.04948	0.2969	ENSG00000148356	Unknown	6.1	4.6	3	0.6	0.2	0
MKI67	10	128113592	rs11016076	G	0.05882	0.1739	C	3.859	0.04948	0.2969	ENSG00000148773	MODERATE	2.5	8.8	14.6	2.5	0.5	0
NKX2-3	10	99535517	rs779308945	G	0.05882	0.1739	GGGC	3.859	0.04948	0.2969	ENSG00000119919	MODERATE	0.1	0	0.1	0	0	0
NLRP5	19	56041090	rs61732213	T	0.05882	0.1739	G	3.859	0.04948	0.2969	ENSG00000171487	LOW	1.2	0	0	0.4	0.4	0
NOTCH1	9	136498855	rs9632944	G	0.05882	0.1739	A	3.859	0.04948	0.2969	ENSG00000148400	Unknown	4.1	0.2	3.2	0.3	0	0
OR9G1	11	56701162	rs7121276	T	0.05882	0.1739	G	3.859	0.04948	0.2969	ENSG00000174914	LOW	0.2	0	0	0	0	0
OR9G1	11	56701162	rs7121276	T	0.05882	0.1739	G	3.859	0.04948	0.2969	ENSG00000174914	MODERATE	0.2	0	0	0	0	0
OTOG	11	17610759	rs1003490	T	0.05882	0.1739	C	3.859	0.04948	0.2969	ENSG00000188162	MODERATE	3.5	0.7	0.6	10.1	21	0
P3H4	17	41802937	rs1065029	C	0.05882	0.1739	G	3.859	0.04948	0.2969	ENSG00000141696	Unknown	3.5	2.5	8.3	0.4	0.4	0
PDK1	2	172595912	rs12693005	C	0.05882	0.1739	T	3.859	0.04948	0.2969	ENSG00000152256	LOW	11	6.3	7.7	96	34.3	0
PSME4	2	53970806	rs546633951	C	0.05882	0.1739	A	3.859	0.04948	0.2969	ENSG00000068878	Unknown	23.8	21.4	18.5	73.6	71.5	0
R3HDM4	19	899444	rs2965284	T	0.05882	0.1739	C	3.859	0.04948	0.2969	ENSG00000198858	LOW	8.1	0.7	3.9	0.9	1.7	0
RAET1G	6	149919693	rs9397449	C	0.05882	0.1739	G	3.859	0.04948	0.2969	ENSG00000203722	MODERATE	0.5	0	0.2	0	0	0
RNMT	18	13762012	rs4461147	C	0.05882	0.1739	A	3.859	0.04948	0.2969	ENSG00000101654	Unknown	17.1	78.5	106.7	22.7	8	0
SDC2	8	96602433	rs1042381	A	0.05882	0.1739	T	3.859	0.04948	0.2969	ENSG00000169439	MODERATE	8.7	3.2	57.1	25.6	14.5	0
SH3RF3	2	109129473	rs1367274	G	0.05882	0.1739	C	3.859	0.04948	0.2969	ENSG00000172985	Unknown	4.3	0.7	6.6	2	3.6	0
SMARCA2	9	2029199	rs10964471	A	0.05882	0.1739	G	3.859	0.04948	0.2969	ENSG00000080503	LOW	26.5	18.6	13.6	24.7	17.2	0
SORCS3	10	104641622	rs117144385	A	0.05882	0.1739	G	3.859	0.04948	0.2969	ENSG00000156395	MODERATE	2.9	0.6	1.4	11.2	1.6	0
SRPK2	7	105388615	rs766537390	G	0.05882	0.1739	T	3.859	0.04948	0.2969	ENSG00000135250	Unknown	69.3	237.2	50.3	1076.1	1865	0
STRN4	19	46720692	rs313841	A	0.05882	0.1739	G	3.859	0.04948	0.2969	ENSG00000090372	LOW	48.8	19.7	37.7	8.2	16.9	0
TAAR5	6	132589495	rs3813354	T	0.05882	0.1739	C	3.859	0.04948	0.2969	ENSG00000135569	LOW	0.6	0	0	0	0	0
TREML4	6	41228418	rs2803496	C	0.05882	0.1739	T	3.859	0.04948	0.2969	ENSG00000188056	Unknown	0	0	0	0	0	0
UTP23	8	116779494	rs979866	T	0.05882	0.1739	C	3.859	0.04948	0.2969	ENSG00000147679	LOW	8.9	38.8	22.6	5.4	3.1	0
ZNF195	11	3379007	rs2301567	T	0.05882	0.1739	G	3.859	0.04948	0.2969	ENSG00000005801	Unknown	6.9	10	8.7	2.4	0	0
ZNF335	20	45967568	rs6032606	C	0.05882	0.1739	G	3.859	0.04948	0.2969	ENSG00000198026	MODERATE	16.5	3.7	8.3	22.2	17.7	0
ZNF555	19	2853568	rs10412087	A	0.05882	0.1739	G	3.859	0.04948	0.2969	ENSG00000186300	LOW	13.5	16.9	11.1	59.1	46.1	0
ATP6V0A2	12	123724785	rs1139789	T	0.2576	0.4348	C	3.848	0.04981	0.451	ENSG00000185344	LOW	15.9	19.5	11.5	7.9	3.1	1
ATP6V0A2	12	123724805	rs11837144	C	0.2576	0.4348	T	3.848	0.04981	0.451	ENSG00000185344	Unknown	15.9	19.5	11.5	7.9	3.1	1
PRDM14	8	70068503	rs3750228	C	0.197	0.06522	T	3.843	0.04996	3.516	ENSG00000147596	MODERATE	5.4	0	0.2	0	0	0
SLC7A13	8	86223044	rs2976189	T	0.197	0.06522	C	3.843	0.04996	3.516	ENSG00000164893	MODERATE	0.6	0	0	0	0	0
ATG2B	14	96311131	rs3759601	C	0.4412	0.2609	G	3.834	0.05023	2.237	ENSG00000066739	MODERATE	6.5	15.6	13.8	31.1	36	0
BPHL	6	3137960	rs1534998	T	0.4412	0.2609	C	3.834	0.05023	2.237	ENSG00000137274	Unknown	7	6.7	21.5	0.4	0.7	0
C17orf99	17	78161185	rs4071641	T	0.4412	0.2609	C	3.834	0.05023	2.237	ENSG00000187997	MODERATE	0.1	0.1	0.1	0	0	0
CACNA1I	22	39658943	rs5757761	T	0.4412	0.2609	C	3.834	0.05023	2.237	ENSG00000100346	LOW	1.1	0	0.1	0.7	0	0
CCDC14	3	123947055	rs17310144	T	0.4412	0.2609	G	3.834	0.05023	2.237	ENSG00000175455	MODERATE	22.5	98.1	43	29.2	14.7	0
DHCR7	11	71444125	rs1044482	C	0.4412	0.2609	T	3.834	0.05023	2.237	ENSG00000172893	LOW	17.7	0.6	5.9	0.1	0	0
HOXD12	2	176100176	rs847151	A	0.4412	0.2609	G	3.834	0.05023	2.237	ENSG00000170178	LOW	0.1	0	0	0	0	0
MAP7D1	1	36176819	rs475591	T	0.4412	0.2609	C	3.834	0.05023	2.237	ENSG00000116871	LOW	6.7	7.6	15.3	29.9	58.1	0
MUC16	19	8937359	rs10417358	C	0.4412	0.2609	G	3.834	0.05023	2.237	ENSG00000181143	MODERATE	0.7	0.2	0	11.7	12.8	0
MUC16	19	8937494	rs10417600	A	0.4412	0.2609	G	3.834	0.05023	2.237	ENSG00000181143	MODERATE	0.7	0.2	0	11.7	12.8	0
MUC16	19	8938720	rs10425044	G	0.4412	0.2609	C	3.834	0.05023	2.237	ENSG00000181143	LOW	0.7	0.2	0	11.7	12.8	0
MUC16	19	8946254	rs918535	G	0.4412	0.2609	T	3.834	0.05023	2.237	ENSG00000181143	LOW	0.7	0.2	0	11.7	12.8	0
MUC16	19	8946265	rs10410136	G	0.4412	0.2609	A	3.834	0.05023	2.237	ENSG00000181143	MODERATE	0.7	0.2	0	11.7	12.8	0
NPFFR1	10	70255653	rs10999212	A	0.4412	0.2609	C	3.834	0.05023	2.237	ENSG00000148734	LOW	4.7	0.2	0.4	0.3	1.1	0
NRDE2	14	90279078	rs3737035	C	0.4412	0.2609	T	3.834	0.05023	2.237	ENSG00000119720	MODERATE	7.1	20.7	37.9	6.1	6.7	0
OR8U1	11	56376247	rs12272349	C	0.4412	0.2609	T	3.834	0.05023	2.237	ENSG00000172199	LOW	0.8	0	0	0	0	0
OR8U1	11	56376249	rs77042014	G	0.4412	0.2609	C	3.834	0.05023	2.237	ENSG00000172199	MODERATE	0.8	0	0	0	0	0
OR8U1	11	56376253	rs55888197	T	0.4412	0.2609	C	3.834	0.05023	2.237	ENSG00000172199	LOW	0.8	0	0	0	0	0
OR8U1	11	56376253	rs55888197	T	0.4412	0.2609	C	3.834	0.05023	2.237	ENSG00000172199	MODERATE	0.8	0	0	0	0	0
PTCH2	1	44827846	rs7525308	G	0.4412	0.2609	A	3.834	0.05023	2.237	ENSG00000117425	LOW	32	3.4	2.7	1.4	4.3	0
PTCH2	1	44828484	rs2273940	C	0.4412	0.2609	T	3.834	0.05023	2.237	ENSG00000117425	Unknown	32	3.4	2.7	1.4	4.3	0
RETSAT	2	85345910	rs908302	G	0.4412	0.2609	A	3.834	0.05023	2.237	ENSG00000042445	LOW	9.2	2.6	3	27.2	41.4	0
UAP1L1	9	137079368	rs7037849	T	0.4412	0.2609	C	3.834	0.05023	2.237	ENSG00000197355	MODERATE	3.5	0.5	1.5	0.1	0	0
UGT1A7	2	233682328	rs17863778	C	0.4412	0.2609	A	3.834	0.05023	2.237	ENSG00000244122	LOW	0	0	0	0	0	0
UGT1A7	2	233682328	rs17863778	C	0.4412	0.2609	A	3.834	0.05023	2.237	ENSG00000244122	MODERATE	0	0	0	0	0	0
USH1C	11	17495688	rs10832795	G	0.4412	0.2609	A	3.834	0.05023	2.237	ENSG00000006611	Unknown	0.2	0	1.4	1	0	0
CACNA1S	1	201040054	rs12139527	G	0.1029	0.2391	A	3.827	0.05042	0.3651	ENSG00000081248	MODERATE	0	0.2	0	1.4	3.3	0
CACNA1S	1	201047518	rs2297905	T	0.1029	0.2391	C	3.827	0.05042	0.3651	ENSG00000081248	Unknown	0	0.2	0	1.4	3.3	0
CACNA1S	1	201048559	rs35713982	CT	0.1029	0.2391	C	3.827	0.05042	0.3651	ENSG00000081248	Unknown	0	0.2	0	1.4	3.3	0
CELSR1	22	46384624	rs6007897	C	0.1029	0.2391	T	3.827	0.05042	0.3651	ENSG00000075275	MODERATE	2.8	0.2	0.2	1.2	5	0
CELSR1	22	46391797	rs6008794	G	0.1029	0.2391	A	3.827	0.05042	0.3651	ENSG00000075275	MODERATE	2.8	0.2	0.2	1.2	5	0
CELSR1	22	46391800	rs6008795	G	0.1029	0.2391	A	3.827	0.05042	0.3651	ENSG00000075275	MODERATE	2.8	0.2	0.2	1.2	5	0
CYP4F8	19	15615749	rs73001907	T	0.1029	0.2391	G	3.827	0.05042	0.3651	ENSG00000186526	MODERATE	0	0	0.2	0.4	0	0
ETV3L	1	157099362	rs16838075	G	0.1029	0.2391	A	3.827	0.05042	0.3651	ENSG00000253831	LOW	0.1	0	0	0	0	0
FAH	15	80186245	rs369845634	G	0.1029	0.2391	GCACC	3.827	0.05042	0.3651	ENSG00000103876	Unknown	9.7	1.5	2.1	6.3	10.6	0
FAH	15	80186251	rs751787251	CTTTG	0.1029	0.2391	C	3.827	0.05042	0.3651	ENSG00000103876	Unknown	9.7	1.5	2.1	6.3	10.6	0
FAH	15	80186257	rs200464452	A	0.1029	0.2391	AC	3.827	0.05042	0.3651	ENSG00000103876	Unknown	9.7	1.5	2.1	6.3	10.6	0
FHAD1	1	15272529	rs75432354	A	0.1029	0.2391	G	3.827	0.05042	0.3651	ENSG00000142621	LOW	28.5	7.9	11.4	202.9	182.6	0
KIF3B	20	32327658	rs1129012	C	0.1029	0.2391	T	3.827	0.05042	0.3651	ENSG00000101350	LOW	15.3	30.1	6.9	52.5	61.7	0
KRTAP11-1	21	30881310	rs71321355	T	0.1029	0.2391	C	3.827	0.05042	0.3651	ENSG00000182591	MODERATE	0.1	0	0	0	0	0
MCCC2	5	71649248	rs10064079	A	0.1029	0.2391	G	3.827	0.05042	0.3651	ENSG00000131844	LOW	6.9	3.9	13.3	3.1	7.4	0
OR10G2	14	21634589	rs41314525	A	0.1029	0.2391	C	3.827	0.05042	0.3651	ENSG00000255582	MODERATE	0.2	0	0	0	0	0
PAQR6	1	156244130	rs7513351	T	0.1029	0.2391	C	3.827	0.05042	0.3651	ENSG00000160781	MODERATE	2.5	0.7	0.4	0.2	0.6	0
PCDHB4	5	141122595	rs3776100	A	0.1029	0.2391	G	3.827	0.05042	0.3651	ENSG00000081818	LOW	1.6	1.1	0.2	0	0	0
PRSS16	6	27255285	rs141138864	A	0.1029	0.2391	AAAGGAGAGCCAGATT	3.827	0.05042	0.3651	ENSG00000112812	MODERATE	0.9	1	5.3	0.5	0	0
SERPINA5	14	94587512	rs6113	C	0.1029	0.2391	T	3.827	0.05042	0.3651	ENSG00000188488	LOW	146.5	3.5	2.2	75.6	228.6	1
SERPINA5	14	94587526	rs6118	T	0.1029	0.2391	C	3.827	0.05042	0.3651	ENSG00000188488	MODERATE	146.5	3.5	2.2	75.6	228.6	1
SERPINA5	14	94587554	rs6111	T	0.1029	0.2391	C	3.827	0.05042	0.3651	ENSG00000188488	MODERATE	146.5	3.5	2.2	75.6	228.6	1
SERPINA5	14	94587554	rs6111	T	0.1029	0.2391	C	3.827	0.05042	0.3651	ENSG00000188488	LOW	146.5	3.5	2.2	75.6	228.6	1
SERPINA5	14	94587675	rs6119	G	0.1029	0.2391	A	3.827	0.05042	0.3651	ENSG00000188488	MODERATE	146.5	3.5	2.2	75.6	228.6	1
SPHK1	17	76387394	rs3744037	C	0.1029	0.2391	T	3.827	0.05042	0.3651	ENSG00000176170	LOW	3.7	0	7.7	0.2	0.9	0
THEG	19	372661	rs2303810	A	0.1029	0.2391	C	3.827	0.05042	0.3651	ENSG00000105549	MODERATE	28.8	2.8	1.4	121.7	447.8	1
TNS1	2	217886094	rs10211238	C	0.1029	0.2391	T	3.827	0.05042	0.3651	ENSG00000079308	LOW	22.6	0.7	2	1.7	4.3	0
TOR1AIP1	1	179883024	rs78856676	C	0.1029	0.2391	G	3.827	0.05042	0.3651	ENSG00000143337	LOW	23.5	11.2	19.5	252.7	162	0
TOR1AIP1	1	179883024	rs78856676	C	0.1029	0.2391	G	3.827	0.05042	0.3651	ENSG00000143337	MODERATE	23.5	11.2	19.5	252.7	162	0
TOR1AIP1	1	179883025	rs76860548	T	0.1029	0.2391	C	3.827	0.05042	0.3651	ENSG00000143337	LOW	23.5	11.2	19.5	252.7	162	0
TOR1AIP1	1	179883025	rs76860548	T	0.1029	0.2391	C	3.827	0.05042	0.3651	ENSG00000143337	MODERATE	23.5	11.2	19.5	252.7	162	0
XRCC5	2	216148178	rs207906	A	0.1029	0.2391	G	3.827	0.05042	0.3651	ENSG00000079246	LOW	36.9	221.2	164.2	65.8	17.1	0
KYNU	2	143029592	rs6429999	C	0.2353	0.4091	A	3.817	0.05074	0.4444	ENSG00000115919	Unknown	7	40	8	34.6	39.6	0
AGBL1	15	86256978	rs1353578	C	0.3382	0.5217	T	3.813	0.05085	0.4685	ENSG00000273540	LOW	0.2	0	0.4	2.1	1.7	0
CDH1	16	68823538	rs1801552	T	0.3382	0.5217	C	3.813	0.05085	0.4685	ENSG00000039068	LOW	2.1	0	0.1	0	0	0
CRB2	9	123365932	rs1105223	C	0.3382	0.5217	T	3.813	0.05085	0.4685	ENSG00000148204	MODERATE	1.1	0.1	0.1	3.9	6.2	0
LILRB2	19	54277612	rs3859538	C	0.3382	0.5217	G	3.813	0.05085	0.4685	ENSG00000131042	Unknown	0.3	0	0	0.1	0	0
MXD1	2	69935402	rs2228183	G	0.3382	0.5217	T	3.813	0.05085	0.4685	ENSG00000059728	LOW	3.6	8.1	2	12.4	15.3	0
TLR5	1	223111186	rs5744174	G	0.3382	0.5217	A	3.813	0.05085	0.4685	ENSG00000187554	MODERATE	2.3	4.3	4.5	3.3	4	0
TMPRSS4	11	118094815	rs2276122	G	0.3382	0.5217	A	3.813	0.05085	0.4685	ENSG00000137648	Unknown	0.7	0	0.1	2.6	1.3	0
TRIOBP	22	37723747	rs67890459	T	0.3382	0.5217	TCAA	3.813	0.05085	0.4685	ENSG00000100106	MODERATE	14.3	37.5	23.7	16.8	6.1	0
TRIOBP	22	37725145	rs9610841	A	0.3382	0.5217	C	3.813	0.05085	0.4685	ENSG00000100106	MODERATE	14.3	37.5	23.7	16.8	6.1	0
TRIOBP	22	37726115	rs5756795	C	0.3382	0.5217	T	3.813	0.05085	0.4685	ENSG00000100106	MODERATE	14.3	37.5	23.7	16.8	6.1	0
TRIOBP	22	37726441	rs739137	T	0.3382	0.5217	C	3.813	0.05085	0.4685	ENSG00000100106	LOW	14.3	37.5	23.7	16.8	6.1	0
TRIOBP	22	37733325	rs7284476	A	0.3382	0.5217	G	3.813	0.05085	0.4685	ENSG00000100106	LOW	14.3	37.5	23.7	16.8	6.1	0
UBE2O	17	76391203	rs3803739	C	0.3382	0.5217	T	3.813	0.05085	0.4685	ENSG00000175931	MODERATE	18.1	16.6	18.4	1.1	1.1	0
UGT2B4	4	69525711	rs11732968	A	0.3382	0.5217	G	3.813	0.05085	0.4685	ENSG00000156096	Unknown	0	0	0	0	0	0
UGT2B4	4	69525736	rs11732996	A	0.3382	0.5217	G	3.813	0.05085	0.4685	ENSG00000156096	Unknown	0	0	0	0	0	0
GPSM2	1	108897593	rs41279678	A	0.2576	0.1087	G	3.807	0.05105	2.845	ENSG00000121957	MODERATE	11.4	15.2	25.1	39.6	16.4	0
AAMDC	11	77872220	rs2186564	A	0.1618	0.04348	G	3.8	0.05125	4.246	ENSG00000087884	MODERATE	14.4	89.5	53.2	47.2	27.5	0
ABCA2	9	137013096	9:137013096	G	0.1618	0.04348	T	3.8	0.05125	4.246	ENSG00000107331	LOW	3	0.5	4.5	0.6	1.1	0
ACAD11	3	132559022	rs2270801	A	0.1618	0.04348	G	3.8	0.05125	4.246	ENSG00000240303	LOW	5.3	0	0.2	0.6	0	0
AKR1C3	10	5107457	rs34320249	G	0.1618	0.04348	T	3.8	0.05125	4.246	ENSG00000196139	Unknown	3.2	0.3	0.7	2.9	2.1	0
ASB10	7	151176667	rs62489646	A	0.1618	0.04348	G	3.8	0.05125	4.246	ENSG00000146926	MODERATE	0	0	0	0	0	0
ASPDH	19	50511671	19:50511671	G	0.1618	0.04348	T	3.8	0.05125	4.246	ENSG00000204653	Unknown	1.1	0	0	0.3	1.2	0
ATIC	2	215312057	rs28366034	T	0.1618	0.04348	C	3.8	0.05125	4.246	ENSG00000138363	Unknown	15	3.2	40.3	0.8	0	0
ATIC	2	215312101	rs28366035	T	0.1618	0.04348	C	3.8	0.05125	4.246	ENSG00000138363	Unknown	15	3.2	40.3	0.8	0	0
CEP170B	14	104883898	rs2582555	C	0.1618	0.04348	T	3.8	0.05125	4.246	ENSG00000099814	LOW	10.9	1.4	3.8	0.6	1	0
COL11A2	6	33177638	6:33177638	G	0.1618	0.04348	T	3.8	0.05125	4.246	ENSG00000204248	Unknown	4.5	0.9	1.5	11.3	1	0
COPE	19	18907053	rs10330	A	0.1618	0.04348	G	3.8	0.05125	4.246	ENSG00000105669	MODERATE	41.8	176.4	227.6	142	269	0
CYP26B1	2	72134831	rs2241057	G	0.1618	0.04348	A	3.8	0.05125	4.246	ENSG00000003137	MODERATE	13.8	1.4	3	4.1	4.9	0
DZIP1	13	95641925	13:95641925	C	0.1618	0.04348	T	3.8	0.05125	4.246	ENSG00000134874	LOW	27.3	228.9	7	313.9	570.8	0
FRMPD1	9	37735683	rs61740795	A	0.1618	0.04348	G	3.8	0.05125	4.246	ENSG00000070601	LOW	15.3	0.2	1.3	2.7	0.8	0
GAS2L2	17	35750125	17:35750125	G	0.1618	0.04348	T	3.8	0.05125	4.246	ENSG00000270765	LOW	0.3	0	0.3	0	0	1
GBX1	7	151166970	rs58304055	T	0.1618	0.04348	G	3.8	0.05125	4.246	ENSG00000164900	Unknown	9	0.2	0	0	0	0
GUCA1B	6	42194837	rs1474867	A	0.1618	0.04348	G	3.8	0.05125	4.246	ENSG00000112599	Unknown	2.7	0.5	0.3	0	0	0
HCN2	19	603826	rs56170955	T	0.1618	0.04348	C	3.8	0.05125	4.246	ENSG00000099822	LOW	3.7	0.1	0.9	0.1	0	0
IL22RA1	1	24128198	rs16829204	T	0.1618	0.04348	C	3.8	0.05125	4.246	ENSG00000142677	MODERATE	0.3	0	0	0.2	0	0
MC3R	20	56248749	rs3746619	A	0.1618	0.04348	C	3.8	0.05125	4.246	ENSG00000124089	Unknown	1.3	0	0	0.9	0	0
MYOM3	1	24090925	rs6700245	C	0.1618	0.04348	T	3.8	0.05125	4.246	ENSG00000142661	MODERATE	1.9	0	0	15.5	6.6	0
NFIL3	9	91410693	rs33973463	T	0.1618	0.04348	C	3.8	0.05125	4.246	ENSG00000165030	LOW	12.2	0.7	1.9	21.3	4.5	0
NME3	16	1771485	16:1771485	G	0.1618	0.04348	T	3.8	0.05125	4.246	ENSG00000103024	Unknown	7.2	1.4	41.7	16.8	13.2	0
NOP58	2	202291213	rs3731700	C	0.1618	0.04348	A	3.8	0.05125	4.246	ENSG00000055044	LOW	17.5	59.1	54.7	11.5	7.9	0
PBOV1	6	138218178	rs6927706	G	0.1618	0.04348	A	3.8	0.05125	4.246	ENSG00000254440	MODERATE	0.2	0	0	0	0	0
PIK3CD	1	9724365	rs11121484	T	0.1618	0.04348	C	3.8	0.05125	4.246	ENSG00000171608	LOW	3	1.1	2.1	2	1.7	1
PPP4R1	18	9614332	rs778519122	CG	0.1618	0.04348	C	3.8	0.05125	4.246	ENSG00000154845	Unknown	24.2	13.7	10.7	75.8	46.4	0
RFC5	12	118028015	rs5745873	C	0.1618	0.04348	T	3.8	0.05125	4.246	ENSG00000111445	LOW	16.4	12.6	9.3	1.3	1.7	0
RPS26	12	56042136	rs17118262	G	0.1618	0.04348	C	3.8	0.05125	4.246	ENSG00000197728	Unknown	47	204.7	313.7	63.2	37.7	0
RRAS2	11	14364395	rs75033079	A	0.1618	0.04348	G	3.8	0.05125	4.246	ENSG00000133818	Unknown	21	34.6	41.4	48.4	34.5	0
RSF1	11	77698523	rs4945203	C	0.1618	0.04348	T	3.8	0.05125	4.246	ENSG00000048649	LOW	21.1	96	109.4	69.5	29.1	0
SBF2	11	10293930	rs188768372	G	0.1618	0.04348	T	3.8	0.05125	4.246	ENSG00000133812	Unknown	15.3	16.8	16.8	12.7	6.2	0
SPTAN1	9	128584890	rs4837284	C	0.1618	0.04348	T	3.8	0.05125	4.246	ENSG00000197694	Unknown	26.1	29.2	41.3	14	29.1	0
SPTAN1	9	128598471	rs2227864	C	0.1618	0.04348	T	3.8	0.05125	4.246	ENSG00000197694	LOW	26.1	29.2	41.3	14	29.1	0
SPTAN1	9	128617688	rs2227862	C	0.1618	0.04348	T	3.8	0.05125	4.246	ENSG00000197694	LOW	26.1	29.2	41.3	14	29.1	0
SPTAN1	9	128617946	rs7864187	C	0.1618	0.04348	A	3.8	0.05125	4.246	ENSG00000197694	Unknown	26.1	29.2	41.3	14	29.1	0
SPTAN1	9	128626364	rs3737308	C	0.1618	0.04348	T	3.8	0.05125	4.246	ENSG00000197694	MODERATE	26.1	29.2	41.3	14	29.1	0
SUOX	12	56004670	rs773115	G	0.1618	0.04348	C	3.8	0.05125	4.246	ENSG00000139531	LOW	5.5	2.1	0.9	0.5	0.7	0
THRB	3	24143504	rs3752874	A	0.1618	0.04348	G	3.8	0.05125	4.246	ENSG00000151090	LOW	1	0.2	0.2	2	2	1
TPP2	13	102597178	13:102597178	G	0.1618	0.04348	T	3.8	0.05125	4.246	ENSG00000134900	MODERATE	34.5	51	29.6	628.9	647.3	0
TSPYL1	6	116279290	rs3749894	T	0.1618	0.04348	C	3.8	0.05125	4.246	ENSG00000189241	MODERATE	12.9	48.1	24.5	24	16.8	1
ZNF30	19	34943544	rs62122088	G	0.1618	0.04348	A	3.8	0.05125	4.246	ENSG00000168661	MODERATE	3.9	2.6	2.4	0.2	0.4	0
ADAMTS12	5	33588579	rs56237226	T	0.07353	0.1957	C	3.799	0.05129	0.3263	ENSG00000151388	Unknown	5	0.2	1.7	3.3	2.5	0
ANKIB1	7	92398223	rs1861635	G	0.07353	0.1957	C	3.799	0.05129	0.3263	ENSG00000001629	LOW	19.4	58.5	57.5	40.4	45	0
ARFGEF3	6	138294011	rs203145	A	0.07353	0.1957	G	3.799	0.05129	0.3263	ENSG00000112379	LOW	1.3	1	0.2	39.6	9.4	0
ARHGAP9	12	57479259	rs33927108	C	0.07353	0.1957	T	3.799	0.05129	0.3263	ENSG00000123329	MODERATE	8.8	28.8	8.5	56.4	28.4	0
ATAD5	17	30834827	rs17826219	A	0.07353	0.1957	G	3.799	0.05129	0.3263	ENSG00000176208	MODERATE	4	32.2	35.1	12.9	4.6	0
ATAD5	17	30835155	rs11655623	C	0.07353	0.1957	T	3.799	0.05129	0.3263	ENSG00000176208	LOW	4	32.2	35.1	12.9	4.6	0
CDHR1	10	84219183	rs4244947	A	0.3788	0.5652	G	3.799	0.05129	0.469	ENSG00000148600	LOW	0.4	0	0	0	0	0
CHSY1	15	101251400	rs7175303	A	0.07353	0.1957	G	3.799	0.05129	0.3263	ENSG00000131873	LOW	10.8	3.9	7.2	0.7	1.3	0
DISP2	15	40367991	rs8040755	T	0.07353	0.1957	C	3.799	0.05129	0.3263	ENSG00000140323	LOW	2.4	4.2	6.6	0.9	1.5	0
ECH1	19	38816463	rs2229259	T	0.07353	0.1957	C	3.799	0.05129	0.3263	ENSG00000104823	MODERATE	26.2	79.1	47.7	45.4	42.2	0
EHD1	11	64878399	rs1211284	A	0.07353	0.1957	G	3.799	0.05129	0.3263	ENSG00000110047	LOW	65.8	21.2	24.7	850.4	1539.3	0
FARSA	19	12924192	rs1045913	A	0.07353	0.1957	G	3.799	0.05129	0.3263	ENSG00000179115	LOW	17.1	14.6	41.5	3.9	7.5	0
FGF21	19	48758010	rs3745710	T	0.07353	0.1957	C	3.799	0.05129	0.3263	ENSG00000105550	LOW	0	0	0	0	0	0
HDAC4	2	239095075	rs2279273	T	0.07353	0.1957	C	3.799	0.05129	0.3263	ENSG00000068024	Unknown	8.1	2.2	2.1	73.9	47.3	0
ITIH2	10	7738683	rs3740217	G	0.07353	0.1957	C	3.799	0.05129	0.3263	ENSG00000151655	MODERATE	0.2	0	0	3.9	0.7	0
KIAA1549	7	138918536	rs59985563	C	0.07353	0.1957	T	3.799	0.05129	0.3263	ENSG00000122778	MODERATE	2.9	0	7.7	0.3	0	0
KNSTRN	15	40382954	rs7164132	A	0.07353	0.1957	C	3.799	0.05129	0.3263	ENSG00000128944	MODERATE	40.1	83.7	18.1	321.9	423.6	0
KNSTRN	15	40383242	rs7169404	T	0.07353	0.1957	G	3.799	0.05129	0.3263	ENSG00000128944	MODERATE	40.1	83.7	18.1	321.9	423.6	0
KNSTRN	15	40383292	rs7169262	T	0.07353	0.1957	C	3.799	0.05129	0.3263	ENSG00000128944	MODERATE	40.1	83.7	18.1	321.9	423.6	0
KRT74	12	52573652	rs11836189	A	0.07353	0.1957	G	3.799	0.05129	0.3263	ENSG00000170484	LOW	0.8	0.2	0	0.5	2	0
MAST2	1	46035321	rs1052610	G	0.07353	0.1957	A	3.799	0.05129	0.3263	ENSG00000086015	MODERATE	24.8	28.4	11.7	27.6	44.9	0
MFSD14B	9	94459181	rs7863750	A	0.07353	0.1957	G	3.799	0.05129	0.3263	ENSG00000148110	LOW	9.2	10.4	17.5	2.6	2.1	0
NAV2	11	20023150	rs2449501	G	0.07353	0.1957	A	3.799	0.05129	0.3263	ENSG00000166833	Unknown	2.1	1.5	0.5	2.4	5.6	0
NLRP3	1	247424106	rs7525979	T	0.07353	0.1957	C	3.799	0.05129	0.3263	ENSG00000162711	LOW	0.6	0.5	0.2	0.2	0	1
NOTCH1	9	136515972	rs3125006	A	0.07353	0.1957	G	3.799	0.05129	0.3263	ENSG00000148400	Unknown	4.1	0.2	3.2	0.3	0	0
PATE4	11	125838398	rs12224646	G	0.07353	0.1957	T	3.799	0.05129	0.3263	ENSG00000237353	MODERATE	0.9	0.1	0.1	16.9	14.8	0
PAX3	2	222202200	rs2855268	G	0.07353	0.1957	C	3.799	0.05129	0.3263	ENSG00000135903	Unknown	2.9	0.9	0.3	10.9	19.5	0
PLA2G2E	1	19920383	rs61729970	T	0.07353	0.1957	C	3.799	0.05129	0.3263	ENSG00000188784	MODERATE	0.2	0	0	0	0	0
PLXNA1	3	127007862	rs9876615	G	0.07353	0.1957	A	3.799	0.05129	0.3263	ENSG00000114554	LOW	5.2	6.3	9.2	1.2	0.8	0
PUS3	11	125893851	rs3088241	C	0.3788	0.5652	G	3.799	0.05129	0.469	ENSG00000110060	MODERATE	5.3	4.6	6.9	5.9	4.3	0
PUS7L	12	43754456	rs1057190	C	0.07353	0.1957	T	3.799	0.05129	0.3263	ENSG00000129317	MODERATE	5.6	23.6	34.3	1.7	2.1	0
RBBP8NL	20	62412681	rs6089366	T	0.07353	0.1957	C	3.799	0.05129	0.3263	ENSG00000130701	MODERATE	3.1	0	0	9.7	5.5	0
RDH12	14	67727014	rs17852293	A	0.07353	0.1957	G	3.799	0.05129	0.3263	ENSG00000139988	MODERATE	0	0	0	0.1	0	0
SEC16A	9	136474760	rs17567909	A	0.07353	0.1957	G	3.799	0.05129	0.3263	ENSG00000148396	LOW	46.7	23.8	12.8	3.8	3.6	0
SLC14A1	18	45730450	rs2298720	A	0.07353	0.1957	G	3.799	0.05129	0.3263	ENSG00000141469	MODERATE	1	0	0	0.4	0	0
SLC4A10	2	161839904	rs2084543	T	0.07353	0.1957	C	3.799	0.05129	0.3263	ENSG00000144290	LOW	1.4	0.9	0.2	9.6	8.4	0
SSPO	7	149802196	rs56163742	T	0.07353	0.1957	C	3.799	0.05129	0.3263	ENSG00000197558	Unknown	0.2	0	0.9	0.1	0	0
SYNM	15	99130073	rs3134587	T	0.07353	0.1957	C	3.799	0.05129	0.3263	ENSG00000182253	LOW	1.5	3.7	11.9	7.1	3.4	0
TEFM	17	30899210	rs2433	C	0.07353	0.1957	T	3.799	0.05129	0.3263	ENSG00000172171	MODERATE	5.7	23.6	17	8.8	4.4	0
THBS1	15	39587516	rs2229364	A	0.07353	0.1957	G	3.799	0.05129	0.3263	ENSG00000137801	LOW	27.5	0.2	0.3	0.2	0	0
THBS1	15	39588157	rs2228261	T	0.07353	0.1957	C	3.799	0.05129	0.3263	ENSG00000137801	LOW	27.5	0.2	0.3	0.2	0	0
THBS1	15	39588621	rs2292305	G	0.07353	0.1957	A	3.799	0.05129	0.3263	ENSG00000137801	MODERATE	27.5	0.2	0.3	0.2	0	0
TMEM259	19	1020756	19:1020756	G	0.07353	0.1957	T	3.799	0.05129	0.3263	ENSG00000182087	Unknown	36	45.3	38.1	16	8.9	0
TMPRSS13	11	117908575	11:117908575	G	0.07353	0.1957	T	3.799	0.05129	0.3263	ENSG00000137747	MODERATE	0.3	0	0	0.3	0.6	0
URB1	21	32347386	rs2070378	C	0.07353	0.1957	T	3.799	0.05129	0.3263	ENSG00000142207	LOW	14.9	9	16	6.5	4.7	0
WDR18	19	990281	rs2158367	G	0.07353	0.1957	A	3.799	0.05129	0.3263	ENSG00000065268	MODERATE	15.2	34.1	29.9	27.4	25.5	0
ZCCHC14	16	87412762	rs2241615	T	0.07353	0.1957	C	3.799	0.05129	0.3263	ENSG00000140948	LOW	16.8	48.6	19	19.8	31.5	0
ZNF169	9	94301346	rs12350212	C	0.07353	0.1957	G	3.799	0.05129	0.3263	ENSG00000175787	MODERATE	4.3	4.8	2.2	0.9	0.6	0
ZNF624	17	16622510	rs62072858	C	0.07353	0.1957	T	3.799	0.05129	0.3263	ENSG00000197566	LOW	11.6	6.2	7.3	6.3	1.1	0
ZNF638	2	71406145	rs3732233	T	0.3788	0.5652	C	3.799	0.05129	0.469	ENSG00000075292	LOW	21	110.7	64.1	9.1	11	0
ZNF681	19	23744543	rs7245561	C	0.07353	0.1957	T	3.799	0.05129	0.3263	ENSG00000196172	MODERATE	6.1	11.6	13	7.2	4	0
SLC1A1	9	4561421	rs72694015	C	0.2353	0.09091	T	3.797	0.05135	3.077	ENSG00000106688	Unknown	0.8	0	0.2	3.5	6.1	1
ADAM33	20	3669587	rs2280091	G	0.08824	0.2174	A	3.794	0.05145	0.3484	ENSG00000149451	MODERATE	5.4	0.6	0.5	0.4	0	0
ADCY4	14	24326289	rs17256902	A	0.08824	0.2174	G	3.794	0.05145	0.3484	ENSG00000129467	Unknown	2.6	0.3	0.5	1	5.9	0
ALOX5	10	45444169	rs2229136	G	0.08824	0.2174	A	3.794	0.05145	0.3484	ENSG00000012779	LOW	2	0.4	0.8	0.4	1.1	0
AP3D1	19	2109072	rs56150334	T	0.08824	0.2174	C	3.794	0.05145	0.3484	ENSG00000065000	Unknown	33.2	72.4	116.5	58.7	49.2	0
AP3D1	19	2109158	rs25673	C	0.08824	0.2174	T	3.794	0.05145	0.3484	ENSG00000065000	MODERATE	33.2	72.4	116.5	58.7	49.2	0
AP3D1	19	2114176	rs55698722	C	0.08824	0.2174	T	3.794	0.05145	0.3484	ENSG00000065000	LOW	33.2	72.4	116.5	58.7	49.2	0
AP3D1	19	2118693	rs34569645	T	0.08824	0.2174	C	3.794	0.05145	0.3484	ENSG00000065000	MODERATE	33.2	72.4	116.5	58.7	49.2	0
ATF1	12	50819650	rs17291650	G	0.08824	0.2174	A	3.794	0.05145	0.3484	ENSG00000123268	LOW	9.3	9.3	10.2	6.5	4.9	0
CPNE7	16	89583963	rs408800	T	0.08824	0.2174	G	3.794	0.05145	0.3484	ENSG00000178773	Unknown	2.7	0.2	7.5	0	0.4	0
ERCC1	19	45419065	rs3212961	T	0.08824	0.2174	G	3.794	0.05145	0.3484	ENSG00000012061	Unknown	21.6	21.5	39.8	22.9	84.9	1
FERMT3	11	64210595	rs78038516	G	0.08824	0.2174	C	3.794	0.05145	0.3484	ENSG00000149781	Unknown	2.5	1.1	0.7	0.1	0.8	0
FOXK2	17	82616656	rs12950772	G	0.08824	0.2174	A	3.794	0.05145	0.3484	ENSG00000141568	Unknown	32.3	13.2	9.5	11.5	18.8	0
FYB2	1	56792144	rs2298130	C	0.08824	0.2174	T	3.794	0.05145	0.3484	ENSG00000187889	LOW	2.1	0	0	0	0	0
GIP	17	48958681	rs72833611	G	0.08824	0.2174	C	3.794	0.05145	0.3484	ENSG00000159224	Unknown	1.3	0	0	0.1	0	0
GIP	17	48958681	rs72833611	G	0.08824	0.2174	C	3.794	0.05145	0.3484	ENSG00000159224	Unknown	1.3	0	0	0.1	0	0
IQCE	7	2605892	rs10950797	A	0.08824	0.2174	G	3.794	0.05145	0.3484	ENSG00000106012	MODERATE	35.3	43.3	53.7	360.6	290.7	0
JUP	17	41767362	rs12942034	A	0.08824	0.2174	G	3.794	0.05145	0.3484	ENSG00000173801	Unknown	3.6	2.1	4.2	28.7	6.4	0
KL	13	33061326	rs648202	T	0.08824	0.2174	C	3.794	0.05145	0.3484	ENSG00000133116	LOW	0.6	0.5	0.2	1.7	0	0
KL	13	33061802	rs650439	T	0.08824	0.2174	A	3.794	0.05145	0.3484	ENSG00000133116	Unknown	0.6	0.5	0.2	1.7	0	0
MAML2	11	95979733	rs7123133	T	0.08824	0.2174	G	3.794	0.05145	0.3484	ENSG00000184384	MODERATE	4.3	0.5	0.6	1.1	1.4	0
MFAP5	12	8655766	rs151087918	C	0.08824	0.2174	CAAACA	3.794	0.05145	0.3484	ENSG00000197614	Unknown	12.3	0	0	0.3	0.2	0
MFAP5	12	8660902	rs12833793	A	0.08824	0.2174	T	3.794	0.05145	0.3484	ENSG00000197614	Unknown	12.3	0	0	0.3	0.2	0
MYCBPAP	17	50518627	rs8064455	C	0.08824	0.2174	G	3.794	0.05145	0.3484	ENSG00000136449	MODERATE	81.2	52	5.5	173.4	100.2	0
OR51I2	11	5453888	rs12577167	G	0.08824	0.2174	A	3.794	0.05145	0.3484	ENSG00000187918	MODERATE	0.7	0	0	0	0	0
OR52L1	11	5986042	rs4237768	A	0.08824	0.2174	G	3.794	0.05145	0.3484	ENSG00000183313	MODERATE	1.2	0	0	0	0	0
OR52L1	11	5986042	rs4237768	A	0.08824	0.2174	G	3.794	0.05145	0.3484	ENSG00000183313	MODERATE	1.2	0	0	0	0	0
SEMA3C	7	80758450	rs1058425	T	0.08824	0.2174	C	3.794	0.05145	0.3484	ENSG00000075223	LOW	11.6	0.3	0.2	0.4	1.7	0
SERPINE2	2	224001859	rs12436	A	0.08824	0.2174	C	3.794	0.05145	0.3484	ENSG00000135919	LOW	14.2	4.3	27.4	2.1	4.7	0
SH2D4B	10	80609463	rs17107368	A	0.08824	0.2174	T	3.794	0.05145	0.3484	ENSG00000178217	MODERATE	1.3	0.1	1.6	0.6	0	0
TEK	9	27220068	rs2273719	A	0.08824	0.2174	G	3.794	0.05145	0.3484	ENSG00000120156	LOW	3.7	0	0.2	0.6	0.4	0
TG	8	132972774	rs1403488	A	0.08824	0.2174	G	3.794	0.05145	0.3484	ENSG00000042832	Unknown	0.1	0.1	0.2	2.1	1.5	0
TMEM88B	1	1426253	rs12022947	A	0.08824	0.2174	G	3.794	0.05145	0.3484	ENSG00000205116	LOW	2.4	0	0	0	0	0
TSSK2	22	19132032	rs45604134	T	0.08824	0.2174	C	3.794	0.05145	0.3484	ENSG00000206203	LOW	95.7	26.9	11.5	1437.9	2322.2	0
TSSK2	22	19132173	rs1052756	T	0.08824	0.2174	C	3.794	0.05145	0.3484	ENSG00000206203	LOW	95.7	26.9	11.5	1437.9	2322.2	0
UPB1	22	24495387	rs2070475	T	0.08824	0.2174	A	3.794	0.05145	0.3484	ENSG00000100024	Unknown	0.8	3.4	6.4	0.8	0.9	0
UTRN	6	144531065	rs12204734	A	0.08824	0.2174	G	3.794	0.05145	0.3484	ENSG00000152818	MODERATE	45	5.7	4.6	418.2	250.3	0
ZNF280B	22	22488632	rs2236729	T	0.2273	0.08696	G	3.789	0.0516	3.088	ENSG00000275004	MODERATE	19.2	65	149.7	147.7	74.6	0
ZNF778	16	89228031	rs9921361	G	0.2273	0.08696	T	3.789	0.0516	3.088	ENSG00000170100	MODERATE	12.5	12.7	11.4	13.4	24.8	0
ZNF778	16	89228289	rs60437616	C	0.2273	0.08696	T	3.789	0.0516	3.088	ENSG00000170100	LOW	12.5	12.7	11.4	13.4	24.8	0
C3	19	6696680	rs2355315	G	0.2794	0.4565	T	3.779	0.0519	0.4616	ENSG00000125730	Unknown	11.2	3.2	7.9	34	75.5	0
C3	19	6696688	rs2253756	G	0.2794	0.4565	A	3.779	0.0519	0.4616	ENSG00000125730	Unknown	11.2	3.2	7.9	34	75.5	0
CACNA1I	22	39570851	rs3747178	T	0.2794	0.4565	C	3.779	0.0519	0.4616	ENSG00000100346	LOW	1.1	0	0.1	0.7	0	0
CCDC105	19	15022975	rs10424547	A	0.2794	0.4565	C	3.779	0.0519	0.4616	ENSG00000160994	LOW	38.7	2.1	0.9	149.8	19.4	0
CCDC105	19	15023114	rs8112667	A	0.2794	0.4565	C	3.779	0.0519	0.4616	ENSG00000160994	MODERATE	38.7	2.1	0.9	149.8	19.4	0
CEP192	18	13069783	rs6505780	C	0.2794	0.4565	T	3.779	0.0519	0.4616	ENSG00000101639	MODERATE	16.4	19.1	21.3	21.9	9.5	0
CEP192	18	13116433	rs1786263	G	0.2794	0.4565	T	3.779	0.0519	0.4616	ENSG00000101639	MODERATE	16.4	19.1	21.3	21.9	9.5	0
CLEC10A	17	7075860	rs364569	G	0.2794	0.4565	A	3.779	0.0519	0.4616	ENSG00000132514	LOW	3.7	0	2.1	0.2	0.7	0
HTT	4	3160329	rs363099	T	0.2794	0.4565	C	3.779	0.0519	0.4616	ENSG00000197386	LOW	14.9	10.4	19.4	9	7.5	0
HTT	4	3212105	rs362336	A	0.2794	0.4565	G	3.779	0.0519	0.4616	ENSG00000197386	LOW	14.9	10.4	19.4	9	7.5	0
HTT	4	3225692	rs362273	G	0.2794	0.4565	A	3.779	0.0519	0.4616	ENSG00000197386	LOW	14.9	10.4	19.4	9	7.5	0
IRS2	13	109783606	rs4773092	A	0.2794	0.4565	G	3.779	0.0519	0.4616	ENSG00000185950	LOW	6.3	18.6	8.8	32.2	5	0
MYBPC1	12	101642527	rs2293468	T	0.2794	0.4565	C	3.779	0.0519	0.4616	ENSG00000196091	LOW	0.3	0.4	0.4	7.8	16	0
OR7G2	19	9102456	rs12610094	G	0.2794	0.4565	A	3.779	0.0519	0.4616	ENSG00000170923	MODERATE	0.7	0	0	0	0	0
RALGDS	9	133129312	rs623361	A	0.2794	0.4565	G	3.779	0.0519	0.4616	ENSG00000160271	MODERATE	3.8	2.3	3.8	0.4	1.5	0
RRP1B	21	43672376	rs2251253	T	0.2794	0.4565	A	3.779	0.0519	0.4616	ENSG00000160208	Unknown	32.5	24	34.2	195.5	173.7	0
RRP1B	21	43676325	rs2155722	G	0.2794	0.4565	A	3.779	0.0519	0.4616	ENSG00000160208	LOW	32.5	24	34.2	195.5	173.7	0
RRP1B	21	43687681	rs9306160	T	0.2794	0.4565	C	3.779	0.0519	0.4616	ENSG00000160208	MODERATE	32.5	24	34.2	195.5	173.7	0
TDRD9	14	103970594	rs11851097	T	0.2794	0.4565	C	3.779	0.0519	0.4616	ENSG00000156414	LOW	48	69.1	37.7	11.1	6	1
TRIM67	1	231217843	rs4658907	G	0.2794	0.4565	A	3.779	0.0519	0.4616	ENSG00000119283	Unknown	0.5	0.2	0	0.5	0	0
VSTM4	10	49107848	rs13088	G	0.2794	0.4565	A	3.779	0.0519	0.4616	ENSG00000165633	MODERATE	7.8	1.4	3.4	81	104.4	0
WASHC2C	10	45727276	rs10793625	G	0.2794	0.4565	C	3.779	0.0519	0.4616	ENSG00000172661	Unknown	10.1	0	0	0	0	0
USP47	11	11955081	rs7933089	G	0.2969	0.4783	A	3.766	0.0523	0.4606	ENSG00000170242	LOW	16.8	72	59	26.3	22.9	0
ALDH5A1	6	24522946	rs67603730	A	0.1515	0.3043	G	3.761	0.05247	0.4082	ENSG00000112294	Unknown	3.7	1.4	6.1	0.5	0	0
PCDHB9	5	141188452	rs2697531	C	0.1515	0.3043	T	3.761	0.05247	0.4082	ENSG00000177839	LOW	1.2	1	0	0.9	0	0
ESR2	14	64098864	rs9323444	C	0.3182	0.5	T	3.757	0.05259	0.4667	ENSG00000140009	Unknown	30.2	6	0.8	48.9	62.8	1
PJA2	5	109378281	rs12523186	T	0.3182	0.5	C	3.757	0.05259	0.4667	ENSG00000198961	LOW	17	73.2	30.2	16.4	15.1	0
RPGRIP1	14	21328625	rs3748361	C	0.3182	0.5	G	3.757	0.05259	0.4667	ENSG00000092200	MODERATE	34.8	9.3	2	139.5	75.5	0
AFDN	6	167918676	rs2273134	C	0.3788	0.2045	G	3.753	0.05271	2.371	ENSG00000130396	Unknown	16.3	0	0	0	0	0
ABCA3	16	2288362	rs313908	C	0.3382	0.1739	G	3.742	0.05306	2.428	ENSG00000167972	Unknown	7.2	1.9	14	7.7	2.7	0
CCDC184	12	48184542	rs10783231	A	0.3382	0.1739	C	3.742	0.05306	2.428	ENSG00000177875	MODERATE	5.1	5.6	0.9	51.8	10.9	0
CUX1	7	102273376	rs813000	A	0.3382	0.1739	G	3.742	0.05306	2.428	ENSG00000257923	LOW	8.3	12	13.8	7.2	7.4	0
ENO4	10	116856599	rs7083543	T	0.3382	0.1739	C	3.742	0.05306	2.428	ENSG00000188316	LOW	8.8	7.6	2.7	11.9	8.8	1
EPB41L4A	5	112184043	rs1560058	T	0.3382	0.1739	C	3.742	0.05306	2.428	ENSG00000129595	MODERATE	4.8	1.6	6.1	16.7	14.1	0
FMN1	15	33154678	rs1399077	T	0.3382	0.1739	G	3.742	0.05306	2.428	ENSG00000248905	LOW	12.4	19.5	14.9	11.6	9.5	0
FMN1	15	33154746	rs1399078	C	0.3382	0.1739	A	3.742	0.05306	2.428	ENSG00000248905	MODERATE	12.4	19.5	14.9	11.6	9.5	0
GPRC6A	6	116809381	rs28360548	C	0.3382	0.1739	A	3.742	0.05306	2.428	ENSG00000173612	MODERATE	0	0	0	0.2	0	1
KDF1	1	26952030	rs3010110	A	0.3382	0.1739	G	3.742	0.05306	2.428	ENSG00000175707	LOW	5.8	5.8	7	0.3	0	0
KDM1B	6	18213757	rs6903583	T	0.3382	0.1739	C	3.742	0.05306	2.428	ENSG00000165097	LOW	18.7	0.4	12.4	0.6	0.2	0
KHNYN	14	24432227	rs17795094	T	0.3382	0.1739	C	3.742	0.05306	2.428	ENSG00000100441	LOW	9.3	1.4	1.5	0.3	2	0
LONRF2	2	100299844	rs2033748	A	0.3382	0.1739	G	3.742	0.05306	2.428	ENSG00000170500	LOW	1.8	0.5	0.2	0.4	1.5	0
NOTCH3	19	15178802	rs11670823	A	0.3382	0.1739	T	3.742	0.05306	2.428	ENSG00000074181	Unknown	10.1	0.7	1.1	0.3	0	0
NOTCH3	19	15184323	rs1043996	G	0.3382	0.1739	A	3.742	0.05306	2.428	ENSG00000074181	LOW	10.1	0.7	1.1	0.3	0	0
PADI1	1	17229013	rs2977234	T	0.3382	0.1739	G	3.742	0.05306	2.428	ENSG00000142623	LOW	0.1	0	0.1	0	0	0
PCSK5	9	76323127	rs2495207	A	0.3382	0.1739	G	3.742	0.05306	2.428	ENSG00000099139	MODERATE	5.1	1.1	1.5	19.6	31.4	0
PCSK5	9	76323270	rs2803429	C	0.3382	0.1739	G	3.742	0.05306	2.428	ENSG00000099139	MODERATE	5.1	1.1	1.5	19.6	31.4	0
PRDM10	11	129915699	rs3734073	A	0.3382	0.1739	G	3.742	0.05306	2.428	ENSG00000170325	LOW	5.6	0.3	0.6	2.9	2.9	0
QSOX2	9	136208959	rs9696116	C	0.3382	0.1739	T	3.742	0.05306	2.428	ENSG00000165661	LOW	11.7	16.8	26.4	4.9	4.7	0
QSOX2	9	136218808	rs12684650	T	0.3382	0.1739	C	3.742	0.05306	2.428	ENSG00000165661	LOW	11.7	16.8	26.4	4.9	4.7	0
SF3A1	22	30340774	22:30340774	G	0.3382	0.1739	T	3.742	0.05306	2.428	ENSG00000099995	LOW	78.4	54.7	41	85.6	91.2	0
TRIM66	11	8640969	rs11042023	T	0.3382	0.1739	C	3.742	0.05306	2.428	ENSG00000166436	MODERATE	19.8	10.2	6.6	38.1	22.4	0
UHRF1	19	4910877	rs2261988	T	0.3382	0.1739	G	3.742	0.05306	2.428	ENSG00000276043	MODERATE	3.1	4.2	6.9	2.5	0.9	1
UHRF1	19	4910912	rs2261986	T	0.3382	0.1739	C	3.742	0.05306	2.428	ENSG00000276043	LOW	3.1	4.2	6.9	2.5	0.9	1
AC005324.3	17	15651190	rs4792642	A	0.2059	0.3696	G	3.713	0.05399	0.4423	ENSG00000251537	LOW	1.8	0	0	0	0	0
AC245033.1	15	82539015	rs919417	A	0.2059	0.3696	G	3.713	0.05399	0.4423	ENSG00000260836	Unknown	1.4	0	0	0	0	0
AC245033.1	15	82546501	rs1267657	C	0.2059	0.3696	T	3.713	0.05399	0.4423	ENSG00000260836	LOW	1.4	0	0	0	0	0
CHRNG	2	232542410	rs2853462	T	0.2059	0.3696	C	3.713	0.05399	0.4423	ENSG00000196811	Unknown	0	0	0	0	0	0
CPZ	4	8592847	rs2302583	T	0.2059	0.3696	C	3.713	0.05399	0.4423	ENSG00000109625	MODERATE	4.4	0	0	0	0	0
MKI67	10	128101514	rs11106	C	0.2059	0.3696	G	3.713	0.05399	0.4423	ENSG00000148773	MODERATE	2.5	8.8	14.6	2.5	0.5	0
MMP14	14	22843385	rs1042704	A	0.2059	0.3696	G	3.713	0.05399	0.4423	ENSG00000157227	MODERATE	26.3	0.9	0.7	0.4	0.7	0
[truncated: 32,771 more rows]
