# Supplementary material for: Whole-Exome Sequencing Analysis of Human Semen Quality in Russian Multiethnic Population
Source: Front Genet. 2021 Jun 11;12:662846. doi: 10.3389/fgene.2021.662846 (PMC8232892; doi:10.3389/fgene.2021.662846)
Supplement: Supplementary File 6 — Results of association analysis using χ2 test for the Yakut subgroup combined with VEP results, Protein Expression Atlas normalized expression values for genes harboring polymorphisms and genes associated with male infertility from DisGeNET. [file Data_Sheet_6.CSV]

Gene	CHR	BP	SNP	A1	F_A	F_U	A2	CHISQ	P	OR	Gene_id	VEP_Impact	Testis_NX	Spermatocytes_NX	Spermatogonia_NX	Early_spermatids_NX	Late_spermatids_NX	Is_in_DisGeNET
ITGB1	10	32920338	rs2230396	T	0.6552	0.1667	G	18.88	1.389E-05	9.5	ENSG00000150093	LOW	26.9	10	63.7	4.3	9.7	0
ITGB1	10	32922299	rs2230395	G	0.3103	0.7667	T	16.55	4.748E-05	0.137	ENSG00000150093	LOW	26.9	10	63.7	4.3	9.7	0
RBM47	4	40425993	rs278981	T	0.5333	0.125	C	14.61	0.0001323	8	ENSG00000163694	MODERATE	7.1	1.9	11.4	0.9	1.5	0
PRAME	22	22556814	rs1129172	A	0.1333	0.5	G	14.55	0.0001364	0.1538	ENSG00000185686	MODERATE	54.3	29.8	241.6	23.5	30.6	0
LPCAT2	16	55574675	rs13334083	A	0.03333	0.3125	G	14.34	0.0001526	0.07586	ENSG00000087253	LOW	4.6	11.6	3.8	1.3	1.7	0
SMIM29	6	34246545	rs1150781	C	0.05	0.3438	G	13.96	0.0001869	0.1005	ENSG00000186577	MODERATE	5.2	0	0	0	0	0
MAP3K21	1	233379188	rs3795375	A	0.2333	0.625	G	13.74	0.0002098	0.1826	ENSG00000143674	MODERATE	12.4	0	0	0	0	0
MAP3K21	1	233379229	rs3795374	T	0.2333	0.625	G	13.74	0.0002098	0.1826	ENSG00000143674	MODERATE	12.4	0	0	0	0	0
MAP3K21	1	233379325	rs963982	T	0.2333	0.625	C	13.74	0.0002098	0.1826	ENSG00000143674	LOW	12.4	0	0	0	0	0
MAP3K21	1	233379356	rs963981	G	0.2333	0.625	T	13.74	0.0002098	0.1826	ENSG00000143674	MODERATE	12.4	0	0	0	0	0
DSPP	4	87613083	rs2736982	A	0.4333	0.0625	G	13.56	0.0002316	11.47	ENSG00000152591	LOW	0.4	0	0	0	0	0
DSPP	4	87615210	rs111205174	G	0.4333	0.0625	A	13.56	0.0002316	11.47	ENSG00000152591	MODERATE	0.4	0	0	0	0	0
DSPP	4	87615305	rs141186173	T	0.4333	0.0625	TAGTAGTGAC	13.56	0.0002316	11.47	ENSG00000152591	MODERATE	0.4	0	0	0	0	0
DSPP	4	87615540	rs111216113	A	0.4333	0.0625	G	13.56	0.0002316	11.47	ENSG00000152591	MODERATE	0.4	0	0	0	0	0
DSPP	4	87616268	rs111205185	C	0.4333	0.0625	T	13.56	0.0002316	11.47	ENSG00000152591	LOW	0.4	0	0	0	0	0
MMP14	14	22843345	rs2236302	G	0.3167	0	C	12.77	0.0003521	NA	ENSG00000157227	LOW	26.3	0.9	0.7	0.4	0.7	0
KHDC3L	6	73363808	rs561930	C	0.2	0.5625	G	12.48	0.0004115	0.1944	ENSG00000203908	MODERATE	4.9	0.1	0.1	0.1	0	0
CHD6	20	41415273	rs2235589	T	0.3	0	C	11.94	0.0005509	NA	ENSG00000124177	LOW	11.1	22.1	59.7	12.5	14	0
CHD6	20	41487827	rs4812516	T	0.3	0	C	11.94	0.0005509	NA	ENSG00000124177	Unknown	11.1	22.1	59.7	12.5	14	0
MTIF3	13	27435783	rs1218825	G	0.3103	0.6875	C	11.88	0.0005673	0.2045	ENSG00000122033	MODERATE	28.3	149.2	77.3	461.6	139.9	0
ASXL3	18	33744970	rs7232237	A	0.05	0.3125	G	11.85	0.0005761	0.1158	ENSG00000141431	MODERATE	6.1	0.9	1.7	40.9	26.2	0
PTPRA	20	3015851	rs1178016	C	0.2333	0.5938	T	11.79	0.0005971	0.2082	ENSG00000132670	LOW	27.4	51.2	75.4	11.8	12.5	0
DNAJC27	2	24971872	rs7593864	G	0.06667	0.3438	A	11.74	0.0006112	0.1364	ENSG00000115137	LOW	30.4	74.8	19	37	25.8	0
RAP1GAP2	17	3026098	rs55904912	A	0.4833	0.125	G	11.65	0.0006423	6.548	ENSG00000132359	LOW	2.3	0.4	3	3.4	5.4	0
RAP1GAP2	17	3027045	rs4790115	A	0.4833	0.125	G	11.65	0.0006423	6.548	ENSG00000132359	LOW	2.3	0.4	3	3.4	5.4	0
SGIP1	1	66643652	rs7526812	G	0.2667	0.625	A	11.25	0.000796	0.2182	ENSG00000118473	MODERATE	7.4	0	0	0.5	0.5	0
GFRA4	20	3660176	rs2853208	C	0.15	0.4688	T	11	0.0009127	0.2	ENSG00000125861	LOW	0.9	0.1	0.1	1.2	2.5	0
OR51B2	11	5323898	rs10837814	A	0.15	0.4688	G	11	0.0009127	0.2	ENSG00000279012	MODERATE	0	0	0	0	0	0
P2RY11	19	10113872	rs3745601	A	0.3833	0.0625	G	10.86	0.0009852	9.324	ENSG00000244165	MODERATE	4.9	1.7	3.6	0.2	0	0
KCNN3	1	154869854	rs746772658	T	0.08929	0.375	TTGCTGCTGC	10.67	0.001092	0.1634	ENSG00000143603	MODERATE	1.3	0.5	0.1	2.6	6.2	0
BRCA2	13	32362509	rs9534262	T	0.3793	0.0625	C	10.58	0.00114	9.167	ENSG00000139618	Unknown	16.9	75.1	82.4	4.3	2.5	1
ASB6	9	129638201	rs3739851	A	0.3333	0.6875	G	10.55	0.001161	0.2273	ENSG00000148331	LOW	11.7	7.2	9.4	1.5	2.1	0
C9orf50	9	129615621	rs918165	C	0.3333	0.6875	T	10.55	0.001161	0.2273	ENSG00000179058	MODERATE	9.4	1.2	2.2	60.3	168.5	0
DDX43	6	73416152	rs311686	A	0.2241	0.5625	G	10.46	0.001222	0.2247	ENSG00000080007	MODERATE	35.2	50.6	31.3	2.2	3.3	0
DDX43	6	73416165	rs311685	A	0.2241	0.5625	G	10.46	0.001222	0.2247	ENSG00000080007	MODERATE	35.2	50.6	31.3	2.2	3.3	0
CEP89	19	32923514	rs4805825	A	0.5345	0.1875	G	10.26	0.001363	4.975	ENSG00000121289	MODERATE	8.4	21.5	13.2	11.6	5.9	0
PRSS21	16	2817449	rs71386691	C	0.5667	0.2188	G	10.23	0.001385	4.67	ENSG00000007038	LOW	37.5	426.2	234.2	94.4	257.7	0
ACCSL	11	44058660	rs2074051	T	0.1	0.375	C	10.03	0.001541	0.1852	ENSG00000205126	MODERATE	2	0	0	0.4	0	0
GLRX5	14	95544087	rs11628901	A	0.1	0.375	G	10.03	0.001541	0.1852	ENSG00000182512	MODERATE	24.2	35.6	88.2	246.8	69.9	0
TXNRD2	22	19933480	rs5746847	T	0.1	0.375	C	10.03	0.001541	0.1852	ENSG00000184470	Unknown	10.5	8.6	12.8	21	14.1	1
TXNRD2	22	19933480	rs5746847	T	0.1	0.375	C	10.03	0.001541	0.1852	ENSG00000184470	Unknown	10.5	8.6	12.8	21	14.1	1
CHD6	20	41405457	rs3746543	G	0.3167	0.03125	A	9.993	0.001572	14.37	ENSG00000124177	LOW	11.1	22.1	59.7	12.5	14	0
FLT4	5	180628864	rs438464	A	0.3167	0.03125	G	9.993	0.001572	14.37	ENSG00000037280	Unknown	3.5	0.1	4.3	0.2	0	0
RBP5	12	7124640	rs2290237	A	0.3167	0.03125	T	9.993	0.001572	14.37	ENSG00000139194	MODERATE	1.2	0.2	0.4	3.2	5.4	0
ADAM11	17	44775236	rs1558083	G	0.08333	0.3438	T	9.851	0.001697	0.1736	ENSG00000073670	LOW	2.3	0.5	0.5	0.9	1.7	0
ADAM11	17	44777242	rs8075210	T	0.08333	0.3438	C	9.851	0.001697	0.1736	ENSG00000073670	LOW	2.3	0.5	0.5	0.9	1.7	0
ADAM11	17	44778186	rs2070605	T	0.08333	0.3438	C	9.851	0.001697	0.1736	ENSG00000073670	LOW	2.3	0.5	0.5	0.9	1.7	0
C1orf174	1	3892964	rs35157037	T	0.08333	0.3438	C	9.851	0.001697	0.1736	ENSG00000198912	LOW	18.9	20.1	26	104.9	14.5	0
OOEP	6	73369741	rs2280286	T	0.05	0.2812	C	9.84	0.001708	0.1345	ENSG00000203907	MODERATE	18.5	55.7	46.4	8.5	3.9	0
RAP1GAP2	17	3026380	rs12941934	T	0.3167	0.6562	C	9.793	0.001752	0.2427	ENSG00000132359	LOW	2.3	0.4	3	3.4	5.4	0
ADAM11	17	44774266	rs62066014	G	0.06667	0.3125	A	9.776	0.001768	0.1571	ENSG00000073670	Unknown	2.3	0.5	0.5	0.9	1.7	0
ADAM11	17	44774361	rs35936481	C	0.06667	0.3125	T	9.776	0.001768	0.1571	ENSG00000073670	LOW	2.3	0.5	0.5	0.9	1.7	0
ATAD5	17	30887369	rs11657270	C	0.06667	0.3125	T	9.776	0.001768	0.1571	ENSG00000176208	MODERATE	4	32.2	35.1	12.9	4.6	0
C15orf39	15	75207654	rs28509789	G	0.06667	0.3125	T	9.776	0.001768	0.1571	ENSG00000167173	MODERATE	71.7	11.2	5.3	38.4	54.3	0
FGF6	12	4444166	rs2241280	G	0.06667	0.3125	A	9.776	0.001768	0.1571	ENSG00000111241	LOW	0.2	0.1	0	0.4	0	0
FGF6	12	4444217	rs2241279	G	0.06667	0.3125	A	9.776	0.001768	0.1571	ENSG00000111241	LOW	0.2	0.1	0	0.4	0	0
RAB21	12	71770615	rs3741688	T	0.3621	0.0625	C	9.728	0.001815	8.514	ENSG00000080371	LOW	7.9	19.1	14.6	503.9	619.3	0
MAP3K14	17	45273672	rs11574826	G	0.3103	0.03125	C	9.645	0.001898	13.95	ENSG00000006062	Unknown	4.5	4.5	2.4	3.7	4.5	0
CASQ2	1	115717923	rs3811001	T	0.1667	0.4688	C	9.623	0.001921	0.2267	ENSG00000118729	Unknown	1.9	0.1	0.2	15.5	16.5	0
HLA-DQB1	6	32664947	rs1049083	T	0.1667	0.4688	C	9.623	0.001921	0.2267	ENSG00000179344	MODERATE	4.6	2.1	2.1	13.8	4.7	1
SBNO1	12	123326326	rs61388686	G	0.1667	0.4688	A	9.623	0.001921	0.2267	ENSG00000139697	LOW	57.1	294.5	190.1	42.5	26.7	0
PI4K2B	4	25234395	rs313549	T	0.2667	0.5938	C	9.472	0.002086	0.2488	ENSG00000038210	MODERATE	8	8	12.7	0.6	0.9	0
DOCK5	8	25302369	rs907157	A	0.5167	0.1875	G	9.405	0.002164	4.632	ENSG00000147459	LOW	7.8	0.7	5.5	0.8	2.6	0
SCNN1D	1	1288005	rs2228579	C	0.5167	0.1875	G	9.405	0.002164	4.632	ENSG00000162572	MODERATE	10.2	1.8	2.1	9.6	3.2	0
OR10R2	1	158480524	rs6679056	A	0.2167	0.5312	G	9.398	0.002172	0.2441	ENSG00000198965	MODERATE	0.7	0	0	0	0	0
OSBPL6	2	178324224	rs79358798	C	0.2167	0.5312	T	9.398	0.002172	0.2441	ENSG00000079156	LOW	2.4	0	0.1	0.7	0.9	0
GPR108	19	6731046	rs2279624	C	0.3833	0.7188	T	9.392	0.00218	0.2432	ENSG00000125734	LOW	26.3	22.1	14	25.9	69.5	0
DFFB	1	3883678	rs3205087	G	0.5833	0.25	A	9.315	0.002273	4.2	ENSG00000169598	LOW	1.7	1.8	3.2	0.8	1.1	0
POM121L12	7	53035678	rs72598684	T	0.5833	0.25	G	9.315	0.002273	4.2	ENSG00000221900	MODERATE	36.1	5.4	0	0.8	0.8	0
POM121L12	7	53035689	rs72598685	T	0.5833	0.25	G	9.315	0.002273	4.2	ENSG00000221900	LOW	36.1	5.4	0	0.8	0.8	0
POM121L12	7	53036385	rs72598686	A	0.5833	0.25	G	9.315	0.002273	4.2	ENSG00000221900	LOW	36.1	5.4	0	0.8	0.8	0
ATAD5	17	30834827	rs17826219	A	0.06897	0.3125	G	9.311	0.002278	0.163	ENSG00000176208	MODERATE	4	32.2	35.1	12.9	4.6	0
AGXT	2	240875891	rs12464426	A	0.15	0.4375	G	9.2	0.00242	0.2269	ENSG00000172482	Unknown	0.1	0	0	0	0	0
AGXT	2	240875891	rs12464426	A	0.15	0.4375	G	9.2	0.00242	0.2269	ENSG00000172482	Unknown	0.1	0	0	0	0	0
CYB5R1	1	202962711	rs2232854	A	0.3	0.625	G	9.092	0.002567	0.2571	ENSG00000159348	Unknown	20.1	24.6	2.7	4.3	5.4	0
DSPP	4	87612913	rs3750025	A	0.3	0.625	G	9.092	0.002567	0.2571	ENSG00000152591	MODERATE	0.4	0	0	0	0	0
BTK	23	101353203	rs1135363	A	0.5862	0.125	G	8.991	0.002714	9.917	ENSG00000010671	LOW	1.3	0.4	1.6	0.2	0	0
INTS10	8	19820404	rs7822495	A	0.1333	0.4062	G	8.824	0.002973	0.2249	ENSG00000104613	LOW	12	8.1	27.2	45.1	20	0
PDE12	3	57556446	rs2241988	T	0.3333	0.6562	C	8.809	0.002998	0.2619	ENSG00000174840	MODERATE	9.9	13.4	8.7	1	1.1	0
CD300LD	17	74592187	rs493430	A	0.4667	0.1562	C	8.742	0.00311	4.725	ENSG00000204345	MODERATE	1.7	0	0	0	0	0
SLC4A11	20	3233480	rs3803955	T	0.3833	0.09375	C	8.632	0.003303	6.009	ENSG00000088836	Unknown	3.2	0.6	5.2	3.5	1.5	0
NRIP2	12	2834858	rs35645225	C	0.5	0.1875	G	8.557	0.003443	4.333	ENSG00000053702	LOW	2.6	0.1	0.2	1.4	2.1	0
GSDMA	17	39974934	rs56030650	C	0.5333	0.2188	A	8.457	0.003636	4.082	ENSG00000167914	MODERATE	0.9	0	0	0	0	0
LDHAL6B	15	59206980	rs3809530	G	0.2833	0.5938	A	8.443	0.003665	0.2705	ENSG00000171989	MODERATE	56.6	103.7	0.6	5	5.2	0
SLC35F2	11	107806673	rs34066069	C	0.5667	0.25	CA	8.435	0.003681	3.923	ENSG00000110660	Unknown	3.7	0.3	4.9	0.3	0.9	0
IBSP	4	87811594	rs13144371	A	0.2833	0.03125	G	8.427	0.003697	12.26	ENSG00000029559	MODERATE	0.3	0	0	0	0	0
ZDHHC19	3	196198587	rs1106480	C	0.2833	0.03125	A	8.427	0.003697	12.26	ENSG00000163958	LOW	53.4	4.9	3	298.7	632.3	0
BTK	23	101356297	rs3747288	C	0.5714	0.125	T	8.394	0.003764	9.333	ENSG00000010671	Unknown	1.3	0.4	1.6	0.2	0	0
ADAMTS14	10	70743588	rs10999502	G	0.1833	0.4688	A	8.386	0.003782	0.2544	ENSG00000138316	LOW	0.9	0	0	0	0	0
GFRA1	10	116125439	rs2245020	G	0.2333	0.5312	A	8.291	0.003985	0.2685	ENSG00000151892	LOW	5.3	0.1	0.4	9.5	8.3	0
PDE11A	2	177629445	rs3830637	G	0.2333	0.5312	GGGA	8.291	0.003985	0.2685	ENSG00000284741	MODERATE	3.6	0	0	0	0	1
PDE11A	2	177629445	rs3830637	G	0.2333	0.5312	GGGA	8.291	0.003985	0.2685	ENSG00000284741	MODERATE	3.6	0	0	0	33.9	1
PDE11A	2	177629445	rs3830637	G	0.2333	0.5312	GGGA	8.291	0.003985	0.2685	ENSG00000284741	MODERATE	3.6	0	0	28.4	0	1
PDE11A	2	177629445	rs3830637	G	0.2333	0.5312	GGGA	8.291	0.003985	0.2685	ENSG00000284741	MODERATE	3.6	0	0	28.4	33.9	1
PDE11A	2	177629445	rs3830637	G	0.2333	0.5312	GGGA	8.291	0.003985	0.2685	ENSG00000284741	MODERATE	3.6	0	6.6	0	0	1
PDE11A	2	177629445	rs3830637	G	0.2333	0.5312	GGGA	8.291	0.003985	0.2685	ENSG00000284741	MODERATE	3.6	0	6.6	0	33.9	1
PDE11A	2	177629445	rs3830637	G	0.2333	0.5312	GGGA	8.291	0.003985	0.2685	ENSG00000284741	MODERATE	3.6	0	6.6	28.4	0	1
PDE11A	2	177629445	rs3830637	G	0.2333	0.5312	GGGA	8.291	0.003985	0.2685	ENSG00000284741	MODERATE	3.6	0	6.6	28.4	33.9	1
PDE11A	2	177629445	rs3830637	G	0.2333	0.5312	GGGA	8.291	0.003985	0.2685	ENSG00000284741	MODERATE	3.6	5.4	0	0	0	1
PDE11A	2	177629445	rs3830637	G	0.2333	0.5312	GGGA	8.291	0.003985	0.2685	ENSG00000284741	MODERATE	3.6	5.4	0	0	33.9	1
PDE11A	2	177629445	rs3830637	G	0.2333	0.5312	GGGA	8.291	0.003985	0.2685	ENSG00000284741	MODERATE	3.6	5.4	0	28.4	0	1
PDE11A	2	177629445	rs3830637	G	0.2333	0.5312	GGGA	8.291	0.003985	0.2685	ENSG00000284741	MODERATE	3.6	5.4	0	28.4	33.9	1
PDE11A	2	177629445	rs3830637	G	0.2333	0.5312	GGGA	8.291	0.003985	0.2685	ENSG00000284741	MODERATE	3.6	5.4	6.6	0	0	1
PDE11A	2	177629445	rs3830637	G	0.2333	0.5312	GGGA	8.291	0.003985	0.2685	ENSG00000284741	MODERATE	3.6	5.4	6.6	0	33.9	1
PDE11A	2	177629445	rs3830637	G	0.2333	0.5312	GGGA	8.291	0.003985	0.2685	ENSG00000284741	MODERATE	3.6	5.4	6.6	28.4	0	1
PDE11A	2	177629445	rs3830637	G	0.2333	0.5312	GGGA	8.291	0.003985	0.2685	ENSG00000284741	MODERATE	3.6	5.4	6.6	28.4	33.9	1
C1orf174	1	3900119	rs113529609	G	0.1	0.3438	A	8.231	0.004117	0.2121	ENSG00000198912	Unknown	18.9	20.1	26	104.9	14.5	0
CERS2	1	150967881	rs6656535	T	0.1	0.3438	G	8.231	0.004117	0.2121	ENSG00000143418	Unknown	10.2	11.8	5.2	6.4	3.8	0
CERS2	1	150967881	rs6656535	T	0.1	0.3438	G	8.231	0.004117	0.2121	ENSG00000143418	Unknown	10.2	11.8	5.2	6.4	3.8	0
CERS2	1	150967882	rs6681742	T	0.1	0.3438	C	8.231	0.004117	0.2121	ENSG00000143418	Unknown	10.2	11.8	5.2	6.4	3.8	0
CERS2	1	150967882	rs6681742	T	0.1	0.3438	C	8.231	0.004117	0.2121	ENSG00000143418	Unknown	10.2	11.8	5.2	6.4	3.8	0
PSAPL1	4	7433467	rs12498567	A	0.1	0.3438	G	8.231	0.004117	0.2121	ENSG00000178597	LOW	19.9	0	0	0	0	0
RAP1GAP2	17	3008032	rs34324277	T	0.1	0.3438	C	8.231	0.004117	0.2121	ENSG00000132359	LOW	2.3	0.4	3	3.4	5.4	0
TANC1	2	159219798	rs11903200	G	0.1	0.3438	A	8.231	0.004117	0.2121	ENSG00000115183	LOW	2.7	0.3	3	0.9	1.3	0
TANC1	2	159225820	rs17604591	C	0.1	0.3438	G	8.231	0.004117	0.2121	ENSG00000115183	Unknown	2.7	0.3	3	0.9	1.3	0
TANC1	2	159229957	rs13421084	A	0.1	0.3438	G	8.231	0.004117	0.2121	ENSG00000115183	MODERATE	2.7	0.3	3	0.9	1.3	0
RNF212B	14	23262646	rs139713000	CT	0.4167	0.125	C	8.225	0.004132	5	ENSG00000215277	Unknown	7.5	14.2	4.2	25	7.6	0
TXNRD2	22	19933426	rs10483103	A	0.4167	0.125	G	8.225	0.004132	5	ENSG00000184470	Unknown	10.5	8.6	12.8	21	14.1	1
DRD3	3	114171968	rs6280	C	0.03333	0.2188	T	8.13	0.004355	0.1232	ENSG00000151577	MODERATE	4.2	0.2	0	5.5	12.5	0
GRIN3B	19	1004845	rs4806909	C	0.03333	0.2188	T	8.13	0.004355	0.1232	ENSG00000116032	LOW	0.7	1.1	9	2.6	0	0
GRIN3B	19	1005231	rs2240158	T	0.03333	0.2188	C	8.13	0.004355	0.1232	ENSG00000116032	MODERATE	0.7	1.1	9	2.6	0	0
SMPD1	11	6394233	rs1050239	A	0.03333	0.2188	G	8.13	0.004355	0.1232	ENSG00000166311	MODERATE	7.4	1.2	1.8	42.2	155.2	0
CACNA1S	1	201040054	rs12139527	G	0.2167	0	A	8.074	0.00449	NA	ENSG00000081248	MODERATE	0	0.2	0	1.4	3.3	0
CACNA1S	1	201047518	rs2297905	T	0.2167	0	C	8.074	0.00449	NA	ENSG00000081248	Unknown	0	0.2	0	1.4	3.3	0
CACNA1S	1	201048559	rs35713982	CT	0.2167	0	C	8.074	0.00449	NA	ENSG00000081248	Unknown	0	0.2	0	1.4	3.3	0
FBXL6	8	144358434	rs550638473	A	0.2167	0	G	8.074	0.00449	NA	ENSG00000182325	MODERATE	5.6	2.3	8	1.7	1	0
KIF21B	1	201000638	rs6692235	A	0.2167	0	G	8.074	0.00449	NA	ENSG00000116852	Unknown	11.1	1.4	2.5	20	57.7	0
KIF21B	1	201000793	rs6692427	A	0.2167	0	G	8.074	0.00449	NA	ENSG00000116852	Unknown	11.1	1.4	2.5	20	57.7	0
LRRFIP1	2	237763246	rs7609062	A	0.2167	0	G	8.074	0.00449	NA	ENSG00000124831	LOW	7.3	8.8	35.9	8	5.6	0
LRRFIP1	2	237763297	rs15232	T	0.2167	0	C	8.074	0.00449	NA	ENSG00000124831	LOW	7.3	8.8	35.9	8	5.6	0
PROM1	4	15991179	rs4698131	G	0.2167	0	A	8.074	0.00449	NA	ENSG00000007062	Unknown	5	1.2	0.7	32.2	34	1
PROM1	4	15991208	rs4698436	T	0.2167	0	C	8.074	0.00449	NA	ENSG00000007062	Unknown	5	1.2	0.7	32.2	34	1
PKHD1	6	52046107	rs62406032	C	0.08333	0.3125	T	8.032	0.004596	0.2	ENSG00000170927	MODERATE	1.4	1.4	1.8	167.1	63.8	0
PKHD1	6	52056905	rs62406036	G	0.08333	0.3125	A	8.032	0.004596	0.2	ENSG00000170927	LOW	1.4	1.4	1.8	167.1	63.8	0
ADGRE2	19	14746979	rs34186967	TA	0.1667	0.4375	T	7.939	0.004838	0.2571	ENSG00000127507	Unknown	2.2	0.2	0.3	2	2	0
SLC6A18	5	1225572	rs7705355	C	0.1667	0.4375	T	7.939	0.004838	0.2571	ENSG00000164363	MODERATE	0.1	0	0	0	0	0
SLC6A18	5	1225572	rs7705355	C	0.1667	0.4375	T	7.939	0.004838	0.2571	ENSG00000164363	LOW	0.1	0	0	0	0	0
SLC6A18	5	1225588	rs7724858	A	0.1667	0.4375	G	7.939	0.004838	0.2571	ENSG00000164363	LOW	0.1	0	0	0	0	0
TMPRSS13	11	117903679	rs59590191	G	0.1667	0.4375	A	7.939	0.004838	0.2571	ENSG00000137747	LOW	0.3	0	0	0.3	0.6	0
PPP1R15A	19	48873985	rs557806	C	0.45	0.1562	G	7.939	0.004839	4.418	ENSG00000087074	MODERATE	14.5	4.9	11.1	3.9	3.6	0
RHPN2	19	32979968	rs8099835	A	0.45	0.1562	G	7.939	0.004839	4.418	ENSG00000131941	Unknown	1.3	0	1.5	0.3	0	0
ACO2	22	41507809	rs137831	C	0.05	0.25	A	7.93	0.004862	0.1579	ENSG00000100412	LOW	9.6	23.6	36.4	10.7	6.8	0
ACO2	22	41518589	rs203319	T	0.05	0.25	C	7.93	0.004862	0.1579	ENSG00000100412	Unknown	9.6	23.6	36.4	10.7	6.8	0
ADAM23	2	206594743	rs3732079	T	0.05	0.25	C	7.93	0.004862	0.1579	ENSG00000114948	LOW	6.5	4.5	3.6	9.9	20.6	0
ANO7	2	241190072	rs11695874	T	0.05	0.25	G	7.93	0.004862	0.1579	ENSG00000146205	LOW	0.2	0	1.2	0	0	0
ANO7	2	241201370	rs78154103	G	0.05	0.25	C	7.93	0.004862	0.1579	ENSG00000146205	Unknown	0.2	0	1.2	0	0	0
ANO7	2	241209595	rs57677160	T	0.05	0.25	C	7.93	0.004862	0.1579	ENSG00000146205	MODERATE	0.2	0	1.2	0	0	0
HMGA1	6	34243564	rs35381162	GT	0.05	0.25	G	7.93	0.004862	0.1579	ENSG00000137309	Unknown	32.6	38.5	398	6.1	17.5	0
IDE	10	92574070	rs4646954	A	0.05	0.25	G	7.93	0.004862	0.1579	ENSG00000119912	Unknown	18.1	18	10.8	31.2	7.7	0
SMIM29	6	34247444	rs928482	A	0.05	0.25	G	7.93	0.004862	0.1579	ENSG00000186577	Unknown	5.2	0	0	0	0	0
AIRE	21	44288394	rs878081	T	0.06667	0.2812	C	7.92	0.00489	0.1825	ENSG00000160224	LOW	0.4	0	0	0	0	0
ATAD5	17	30832311	rs999797	A	0.06667	0.2812	G	7.92	0.00489	0.1825	ENSG00000176208	Unknown	4	32.2	35.1	12.9	4.6	0
ATAD5	17	30832386	rs999796	C	0.06667	0.2812	G	7.92	0.00489	0.1825	ENSG00000176208	LOW	4	32.2	35.1	12.9	4.6	0
ATAD5	17	30860479	rs9896095	G	0.06667	0.2812	A	7.92	0.00489	0.1825	ENSG00000176208	LOW	4	32.2	35.1	12.9	4.6	0
LIPC	15	58541739	rs6076	G	0.06667	0.2812	A	7.92	0.00489	0.1825	ENSG00000166035	Unknown	0.1	0	0	0	0	0
LPCAT2	16	55537651	rs10521321	A	0.06667	0.2812	G	7.92	0.00489	0.1825	ENSG00000087253	Unknown	4.6	11.6	3.8	1.3	1.7	0
EIF3G	19	10115580	rs7710	G	0.35	0.6562	A	7.889	0.004974	0.2821	ENSG00000130811	LOW	51	181.2	151.2	356.5	1028.3	0
SLC4A11	20	3234173	rs3827075	G	0.35	0.6562	T	7.889	0.004974	0.2821	ENSG00000088836	LOW	3.2	0.6	5.2	3.5	1.5	0
PPAN	19	10107656	rs2305789	G	0.3667	0.09375	A	7.855	0.005069	5.596	ENSG00000130810	Unknown	19.7	21.2	48.3	6.9	7.2	0
RANGAP1	22	41249496	rs139500	T	0.2667	0.5625	TG	7.839	0.005112	0.2828	ENSG00000100401	Unknown	64.3	18	19.2	259.8	1320.8	0
RANGAP1	22	41249753	rs71948	G	0.2667	0.5625	C	7.839	0.005112	0.2828	ENSG00000100401	LOW	64.3	18	19.2	259.8	1320.8	0
SEC63	6	107921911	rs142388422	T	0.3793	0.6875	TGGG	7.839	0.005114	0.2778	ENSG00000025796	Unknown	21.6	139.3	53.4	20.3	13.6	0
IBSP	4	87811379	rs4693878	T	0.2833	0.03333	C	7.812	0.005189	11.47	ENSG00000029559	LOW	0.3	0	0	0	0	0
LDHAL6B	15	59207029	rs3809529	C	0.2167	0.5	T	7.762	0.005337	0.2766	ENSG00000171989	MODERATE	56.6	103.7	0.6	5	5.2	0
LDHAL6B	15	59207075	rs3809528	C	0.2167	0.5	A	7.762	0.005337	0.2766	ENSG00000171989	LOW	56.6	103.7	0.6	5	5.2	0
OR10X1	1	158579474	rs863360	G	0.2167	0.5	A	7.762	0.005337	0.2766	ENSG00000279111	LOW	0.5	0	0	0	0	0
OR10X1	1	158579630	rs863361	C	0.2167	0.5	T	7.762	0.005337	0.2766	ENSG00000279111	LOW	0.5	0	0	0	0	0
OR10X1	1	158579630	rs863361	C	0.2167	0.5	T	7.762	0.005337	0.2766	ENSG00000279111	MODERATE	0.5	0	0	0	0	0
OR10X1	1	158579702	rs863362	C	0.2167	0.5	T	7.762	0.005337	0.2766	ENSG00000279111	HIGH	0.5	0	0	0	0	0
OR10X1	1	158579721	rs863363	A	0.2167	0.5	G	7.762	0.005337	0.2766	ENSG00000279111	MODERATE	0.5	0	0	0	0	0
OR6P1	1	158563350	rs12080815	A	0.2167	0.5	G	7.762	0.005337	0.2766	ENSG00000186440	LOW	1	0	0	0	0	0
OR6P1	1	158563434	rs12081915	A	0.2167	0.5	G	7.762	0.005337	0.2766	ENSG00000186440	LOW	1	0	0	0	0	0
PROP1	5	177995822	rs4072924	T	0.2167	0.5	C	7.762	0.005337	0.2766	ENSG00000175325	Unknown	0.1	0	0	0	0	0
PROP1	5	177995907	rs1135320	A	0.2167	0.5	G	7.762	0.005337	0.2766	ENSG00000175325	LOW	0.1	0	0	0	0	0
THEM5	1	151853515	rs7556386	G	0.4833	0.1875	T	7.749	0.005375	4.054	ENSG00000196407	LOW	0.3	0	0	0	0	0
CABIN1	22	24076321	rs2283807	A	0.3833	0.6875	G	7.727	0.005441	0.2826	ENSG00000099991	Unknown	24.4	37.5	30.6	12.4	11.5	0
CABIN1	22	24096098	rs2236622	T	0.3833	0.6875	C	7.727	0.005441	0.2826	ENSG00000099991	Unknown	24.4	37.5	30.6	12.4	11.5	0
INS-IGF2	11	2147784	rs10770125	G	0.3833	0.6875	A	7.727	0.005441	0.2826	ENSG00000129965	MODERATE	0.1	0	0	0	0	0
LENG9	19	54463135	rs10406453	T	0.3833	0.6875	C	7.727	0.005441	0.2826	ENSG00000275183	MODERATE	0.7	0.5	2.5	1.1	0	0
TBPL2	14	55440454	rs8019270	G	0.3833	0.6875	C	7.727	0.005441	0.2826	ENSG00000182521	MODERATE	1.9	0.4	0.1	0	0	0
P2RY4	23	70258899	rs3829708	T	0.1667	0.5625	G	7.722	0.005454	0.1556	ENSG00000186912	LOW	0.2	0	0	0	0	0
P2RY4	23	70258925	rs3829709	C	0.1667	0.5625	A	7.722	0.005454	0.1556	ENSG00000186912	MODERATE	0.2	0	0	0	0	0
DNMT1	19	10180505	rs16999593	C	0.2667	0.03125	T	7.678	0.00559	11.27	ENSG00000130816	MODERATE	19.9	249.6	179.2	42.9	38.6	1
OSCP1	1	36420516	rs2275477	T	0.2667	0.03125	C	7.678	0.00559	11.27	ENSG00000116885	MODERATE	49.9	91.2	18.9	336.5	35.1	0
SDCBP2	20	1312603	rs2273959	T	0.2667	0.03125	C	7.678	0.00559	11.27	ENSG00000125775	MODERATE	1.5	1.7	6.6	12.4	1.1	0
CDON	11	126001820	rs12274923	A	0.3167	0.0625	G	7.653	0.005667	6.951	ENSG00000064309	MODERATE	4.1	1.1	2.5	2.2	2.3	0
DAPK3	19	3960022	rs2304193	T	0.3167	0.0625	C	7.653	0.005667	6.951	ENSG00000167657	MODERATE	15.7	15.2	15.6	24.5	17.7	0
IL36RN	2	113059365	rs2278717	C	0.3167	0.0625	A	7.653	0.005667	6.951	ENSG00000136695	Unknown	0.1	0	0.1	0.5	0.4	0
MELTF	3	197008816	rs17129219	T	0.3167	0.0625	C	7.653	0.005667	6.951	ENSG00000163975	MODERATE	2.6	0	0	0	0	0
MELTF	3	197017123	rs2276790	A	0.3167	0.0625	G	7.653	0.005667	6.951	ENSG00000163975	MODERATE	2.6	0	0	0	0	0
MTRR	5	7878311	rs2303080	A	0.3167	0.0625	T	7.653	0.005667	6.951	ENSG00000124275	MODERATE	8.4	16.9	11.9	40	61.7	1
MTRR	5	7895872	rs2303082	G	0.3167	0.0625	A	7.653	0.005667	6.951	ENSG00000124275	Unknown	8.4	16.9	11.9	40	61.7	1
SP110	2	230212439	rs41309096	A	0.3167	0.0625	G	7.653	0.005667	6.951	ENSG00000135899	Unknown	4	5.2	2.6	4.1	3.6	0
TLR1	4	38798089	rs4833095	T	0.4828	0.1875	C	7.648	0.005683	4.044	ENSG00000174125	MODERATE	1.6	0.1	0.1	0	0	0
OPRK1	8	53242895	rs12548098	C	0.5167	0.2188	T	7.64	0.005708	3.818	ENSG00000082556	MODERATE	2.8	0	0.2	0.2	0	0
TAS2R41	7	143478061	rs1404635	A	0.5167	0.2188	G	7.64	0.005708	3.818	ENSG00000221855	LOW	0.1	0	0	0	0	0
TAS2R41	7	143478252	rs10278721	T	0.5167	0.2188	C	7.64	0.005708	3.818	ENSG00000221855	MODERATE	0.1	0	0	0	0	0
WEE1	11	9585485	rs10770042	G	0.5167	0.2188	A	7.64	0.005708	3.818	ENSG00000166483	LOW	28.3	42.6	52.9	18.2	29.5	0
MET	7	116724769	rs34822187	CA	0.5833	0.2812	C	7.632	0.005734	3.578	ENSG00000105976	Unknown	2.7	0	0.6	0	0	0
MGA	15	41734566	rs1918314	C	0.08621	0.3125	T	7.603	0.005826	0.2075	ENSG00000174197	LOW	16.4	27.3	40	11.7	4.6	0
FLT4	5	180630356	rs56188706	C	0.55	0.25	G	7.603	0.005828	3.667	ENSG00000037280	Unknown	3.5	0.1	4.3	0.2	0	0
ATAD5	17	30879415	rs529546366	A	0.05172	0.25	G	7.557	0.005978	0.1636	ENSG00000176208	Unknown	4	32.2	35.1	12.9	4.6	0
SLC6A19	5	1216660	rs4975629	A	0.15	0.4062	G	7.532	0.006062	0.2579	ENSG00000174358	LOW	0.1	0	0	0.1	0	0
ATAD5	17	30834340	rs3816780	T	0.06897	0.2812	C	7.52	0.006101	0.1893	ENSG00000176208	MODERATE	4	32.2	35.1	12.9	4.6	0
AOAH	7	36724067	rs2228410	C	0.3	0.5938	T	7.49	0.006204	0.2932	ENSG00000136250	MODERATE	1.4	0	0	0.4	0.4	0
ACTL6A	3	179581211	rs1132429	C	0.2	0	T	7.36	0.006669	NA	ENSG00000136518	LOW	47.5	197.2	97.8	15.5	11.4	0
MPST	22	37024849	rs60296118	T	0.2	0	C	7.36	0.006669	NA	ENSG00000128309	Unknown	24.9	7.9	12	138.8	60.3	0
SLC17A3	6	25862238	rs1165165	T	0.2	0	C	7.36	0.006669	NA	ENSG00000124564	MODERATE	0.1	0	0	0.9	0.4	0
SBNO1	12	123304509	rs76576325	G	0.1207	0.3667	T	7.353	0.006696	0.2371	ENSG00000139697	Unknown	57.1	294.5	190.1	42.5	26.7	0
ANKRD36	2	97183482	rs12996352	C	0.3571	0.09375	T	7.318	0.006827	5.37	ENSG00000135976	MODERATE	13.3	72.1	11.9	53	5.3	0
AP4S1	14	31080539	rs11621299	T	0.25	0.5312	G	7.277	0.006983	0.2941	ENSG00000100478	Unknown	16.5	40.9	7.3	13.9	11.7	0
KIAA1549L	11	33542577	rs2076623	T	0.25	0.5312	C	7.277	0.006983	0.2941	ENSG00000110427	LOW	1.3	0	1.7	0.4	0.4	0
P2RX6	22	21023012	rs1548411	A	0.25	0.5312	C	7.277	0.006983	0.2941	ENSG00000099957	LOW	1.2	1.4	0.4	2	1	0
WBP1L	10	102813260	rs284859	T	0.25	0.5312	G	7.277	0.006983	0.2941	ENSG00000166272	MODERATE	11	5	6.1	1.9	1	0
ABCA1	9	104806424	rs2066716	T	0.2	0.4688	C	7.27	0.007013	0.2833	ENSG00000165029	LOW	8.8	1.2	0.7	1.5	0.7	0
EFCAB6	22	43782223	rs74957153	C	0.2	0.4688	T	7.27	0.007013	0.2833	ENSG00000186976	LOW	32.2	23.2	4.7	263.3	334.9	0
GPATCH1	19	33126677	rs6510356	T	0.2	0.4688	C	7.27	0.007013	0.2833	ENSG00000076650	LOW	8.9	14.4	11.6	2	1.5	0
OOEP	6	73369301	rs496530	A	0.2	0.4688	G	7.27	0.007013	0.2833	ENSG00000203907	MODERATE	18.5	55.7	46.4	8.5	3.9	0
ASAH1	8	18061477	rs17515291	A	0.5667	0.2667	G	7.232	0.007161	3.596	ENSG00000104763	Unknown	8.2	11.2	53.7	1.9	1.9	0
SLC4A11	20	3234902	rs3803957	A	0.3333	0.625	C	7.224	0.007192	0.3	ENSG00000088836	MODERATE	3.2	0.6	5.2	3.5	1.5	0
SLC4A11	20	3237709	rs3827076	G	0.3333	0.625	C	7.224	0.007192	0.3	ENSG00000088836	Unknown	3.2	0.6	5.2	3.5	1.5	0
MED24	17	40020003	rs2270401	T	0.4333	0.1562	A	7.172	0.007407	4.129	ENSG00000008838	LOW	31.8	10.2	15.5	9.5	4.2	0
PPP1R15A	19	48874062	rs610308	G	0.4333	0.1562	A	7.172	0.007407	4.129	ENSG00000087074	MODERATE	14.5	4.9	11.1	3.9	3.6	0
PPP1R15A	19	48874179	rs556052	C	0.4333	0.1562	G	7.172	0.007407	4.129	ENSG00000087074	MODERATE	14.5	4.9	11.1	3.9	3.6	0
ACAD8	11	134262665	rs561945	A	0.1333	0.375	G	7.164	0.007438	0.2564	ENSG00000151498	Unknown	9.2	12.6	18.8	4.2	4.4	0
C12orf65	12	123253947	rs2280424	T	0.1333	0.375	C	7.164	0.007438	0.2564	ENSG00000130921	LOW	17.3	63	26.2	17.3	5	0
CACNA1B	9	138120567	rs2278971	C	0.1333	0.375	G	7.164	0.007438	0.2564	ENSG00000148408	Unknown	8.1	5.1	9.3	2.7	3.6	0
CFB	6	31947158	rs1048709	A	0.1333	0.375	G	7.164	0.007438	0.2564	ENSG00000243649	LOW	1.4	0.1	0	0	0	0
ZWINT	10	56358869	rs2241666	T	0.1333	0.375	C	7.164	0.007438	0.2564	ENSG00000122952	MODERATE	37.1	124.1	125.8	58.5	149.1	0
DNMT1	19	10162696	rs2228612	C	0.35	0.09375	T	7.107	0.007678	5.205	ENSG00000130816	MODERATE	19.9	249.6	179.2	42.9	38.6	1
IQCB1	3	121781852	rs17849995	T	0.35	0.09375	C	7.107	0.007678	5.205	ENSG00000173226	MODERATE	40.1	111.8	63.7	2.8	5.3	0
PI4K2A	10	97640889	rs7909659	A	0.35	0.09375	G	7.107	0.007678	5.205	ENSG00000155252	LOW	14.9	9.1	5.6	1.9	1.7	0
TOGARAM2	2	29003646	rs12623297	A	0.35	0.09375	G	7.107	0.007678	5.205	ENSG00000189350	MODERATE	3.2	0	0	0	0	0
DIP2B	12	50718803	rs3803181	T	0.3667	0.6562	C	7.03	0.008014	0.3033	ENSG00000066084	LOW	9.9	11.2	18.4	1.4	2.2	0
KRTAP5-10	11	71565611	rs200855172	A	0.3667	0.6562	AGGCTGTGGCTCCGGCTGTGGG	7.03	0.008014	0.3033	ENSG00000204572	MODERATE	0.8	0.2	0.1	1.7	0	0
NUDT5	10	12167753	rs6686	C	0.3667	0.6562	T	7.03	0.008014	0.3033	ENSG00000165609	LOW	8	20.2	27.5	27.1	6.6	0
SEC61A2	10	12149934	rs10466280	T	0.3667	0.6562	C	7.03	0.008014	0.3033	ENSG00000065665	LOW	17.3	28.9	13.9	15.5	23.8	0
PRRC2A	6	31632527	rs2736158	C	0.25	0.03125	G	6.951	0.008377	10.33	ENSG00000204469	MODERATE	46.3	66.6	44.4	40.5	13.8	0
SDCBP2	20	1312364	rs2273958	C	0.25	0.03125	T	6.951	0.008377	10.33	ENSG00000125775	LOW	1.5	1.7	6.6	12.4	1.1	0
SPAG8	9	35812101	rs141792834	C	0.25	0.03125	CACCGCG	6.951	0.008377	10.33	ENSG00000137098	HIGH	23.6	42.2	2.1	32.1	22.4	0
SLMAP	3	57896874	rs17058639	T	0.2241	0.5	C	6.936	0.008448	0.2889	ENSG00000163681	LOW	14.9	81.2	26.8	28.6	17.7	0
ATAD5	17	30834937	rs72427574	A	0.06667	0.2667	ACAATGT	6.923	0.008509	0.1964	ENSG00000176208	MODERATE	4	32.2	35.1	12.9	4.6	0
ATAD5	17	30835155	rs11655623	C	0.06667	0.2667	T	6.923	0.008509	0.1964	ENSG00000176208	LOW	4	32.2	35.1	12.9	4.6	0
FCRL6	1	159815580	rs4301626	C	0.3	0.0625	T	6.919	0.008528	6.429	ENSG00000181036	LOW	1.2	0	0	0	0	0
FCRL6	1	159815635	rs4443889	G	0.3	0.0625	A	6.919	0.008528	6.429	ENSG00000181036	MODERATE	1.2	0	0	0	0	0
KRTAP1-3	17	41034578	rs62622849	T	0.3	0.0625	C	6.919	0.008528	6.429	ENSG00000221880	MODERATE	0.2	0	0	0	0	0
KRTAP1-4	17	41029800	rs150955506	A	0.3	0.0625	G	6.919	0.008528	6.429	ENSG00000204887	LOW	0	0	0	0	0	0
KRTAP1-5	17	41027002	rs138758776	C	0.3	0.0625	T	6.919	0.008528	6.429	ENSG00000221852	MODERATE	0	0	0	0	0	0
KRTAP1-5	17	41027052	rs62623375	T	0.3	0.0625	C	6.919	0.008528	6.429	ENSG00000221852	MODERATE	0	0	0	0	0	0
PRICKLE3	23	49175859	rs12557970	A	0.06667	0.375	G	6.905	0.008595	0.119	ENSG00000012211	LOW	2.2	0	0.2	40.8	66.3	0
UROC1	3	126499324	rs1168595	A	0.2833	0.5625	G	6.9	0.008618	0.3075	ENSG00000159650	Unknown	0	0	0	0	0	0
LENG8	19	54455400	rs889147	C	0.4	0.6875	G	6.9	0.00862	0.303	ENSG00000167615	LOW	32.6	16.7	13.6	25.8	9.1	0
LENG9	19	54463591	rs1981829	A	0.4	0.6875	T	6.9	0.00862	0.303	ENSG00000275183	Unknown	0.7	0.5	2.5	1.1	0	0
LGALS3	14	55138318	rs4652	A	0.4	0.6875	C	6.9	0.00862	0.303	ENSG00000131981	MODERATE	20.4	7.7	3.6	17.4	23.5	0
NUDT19	19	32692446	rs61732600	G	0.6	0.3125	C	6.9	0.00862	3.3	ENSG00000213965	LOW	6.8	1.4	1.9	7.7	3.1	0
TAF7L	23	101277633	rs35899692	C	0.2333	0.625	T	6.87	0.008763	0.1826	ENSG00000102387	MODERATE	36.1	29.8	20.2	20.1	11.5	1
PANX2	22	50178227	rs7286904	T	0.5	0.2188	C	6.866	0.008785	3.571	ENSG00000073150	LOW	2.6	0	0.4	0.2	0	0
LIPK	10	88752549	rs1214464	C	0.3621	0.1	G	6.847	0.008881	5.108	ENSG00000204021	MODERATE	0	0	0	0	0	0
COMT	22	19962712	rs4633	T	0.1167	0.3438	C	6.838	0.008922	0.2521	ENSG00000093010	LOW	18.2	4.4	5.3	3.6	7.4	1
COMT	22	19963748	rs4680	A	0.1167	0.3438	G	6.838	0.008922	0.2521	ENSG00000093010	MODERATE	18.2	4.4	5.3	3.6	7.4	1
PCDH15	10	54195684	rs4935502	T	0.1167	0.3438	G	6.838	0.008922	0.2521	ENSG00000150275	MODERATE	4.4	0.2	0.5	19.4	5.8	0
SCAF1	19	49650947	rs781713888	C	0.1167	0.3438	A	6.838	0.008922	0.2521	ENSG00000126461	LOW	15.9	13.7	19.2	26.1	73.7	0
SKIV2L	6	31961237	rs437179	A	0.1167	0.3438	C	6.838	0.008922	0.2521	ENSG00000204351	MODERATE	10.7	3.9	8.3	2.3	1.6	0
TMPRSS3	21	42389975	rs928302	T	0.1167	0.3438	C	6.838	0.008922	0.2521	ENSG00000160183	MODERATE	0.2	0	0	1.3	0.4	0
TRMT9B	8	13021321	rs3739309	T	0.1167	0.3438	C	6.838	0.008922	0.2521	ENSG00000250305	LOW	1.8	0	0	0	0	0
TSC22D4	7	100467096	rs7806537	G	0.1167	0.3438	A	6.838	0.008922	0.2521	ENSG00000166925	LOW	8	0.9	3.6	1.4	3.1	0
ABCA1	9	104790904	rs2020927	G	0.3448	0.09375	A	6.833	0.008947	5.088	ENSG00000165029	Unknown	8.8	1.2	0.7	1.5	0.7	0
COL4A1	13	110211878	rs532625	T	0.5667	0.2812	A	6.829	0.008967	3.342	ENSG00000187498	LOW	8.7	1.2	5.1	0.5	0.7	0
FDXR	17	74864131	rs552432	A	0.5667	0.2812	G	6.829	0.008967	3.342	ENSG00000161513	Unknown	32.1	7.1	7.6	5.2	12.2	0
TOGARAM2	2	29023178	rs6721861	T	0.5667	0.2812	C	6.829	0.008967	3.342	ENSG00000189350	MODERATE	3.2	0	0	0	0	0
TRIM5	11	5680179	rs3824949	C	0.5667	0.2812	G	6.829	0.008967	3.342	ENSG00000132256	Unknown	7.7	5.8	3.6	3.2	2.3	0
ITPA	20	3213332	rs8362	A	0.5333	0.25	G	6.817	0.009027	3.429	ENSG00000125877	LOW	16.7	14.6	19.4	2.3	2.3	0
LENG8	19	54451402	rs1035452	T	0.5333	0.25	C	6.817	0.009027	3.429	ENSG00000167615	Unknown	32.6	16.7	13.6	25.8	9.1	0
LENG9	19	54462808	19:54462808	G	0.5333	0.25	GCCT	6.817	0.009027	3.429	ENSG00000275183	MODERATE	0.7	0.5	2.5	1.1	0	0
FDX1	11	110430255	rs138066706	T	0.1833	0.4375	G	6.813	0.009052	0.2886	ENSG00000137714	LOW	5.3	41.2	70.7	22.7	7	0
RBM20	10	110835961	rs942077	G	0.1833	0.4375	C	6.813	0.009052	0.2886	ENSG00000203867	MODERATE	0.9	0	0.5	0.7	0.4	0
AOAH	7	36724083	rs2228411	T	0.2333	0.5	C	6.753	0.009358	0.3043	ENSG00000136250	LOW	1.4	0	0	0.4	0.4	0
COPZ1	12	54340505	rs11170877	G	0.2333	0.5	A	6.753	0.009358	0.3043	ENSG00000111481	HIGH	27.8	63	59.9	17.5	18.9	0
CPAMD8	19	17000487	rs4808551	A	0.2333	0.5	G	6.753	0.009358	0.3043	ENSG00000160111	MODERATE	0.9	5.4	1	1.5	3.6	0
PI4KA	22	20859092	rs1061063	C	0.2333	0.5	T	6.753	0.009358	0.3043	ENSG00000241973	Unknown	13.1	32.1	28.9	30.2	19.2	0
SMARCA5	4	143521582	rs11541117	C	0.2333	0.5	T	6.753	0.009358	0.3043	ENSG00000153147	LOW	37.8	117.2	123	37.7	18.9	0
SUN2	22	38738710	rs1062687	T	0.2333	0.5	C	6.753	0.009358	0.3043	ENSG00000100242	LOW	30.2	0.9	0.7	1.7	2	0
SYT1	12	79217594	rs2037743	C	0.2333	0.5	T	6.753	0.009358	0.3043	ENSG00000067715	LOW	1.4	1.1	5.2	0.9	2	0
CRLF1	19	18597068	rs7247346	A	0.3833	0.125	C	6.717	0.00955	4.351	ENSG00000006016	Unknown	5.6	0.1	1.5	6.3	0	0
PPP1R15A	19	48875737	rs500079	G	0.3833	0.125	A	6.717	0.00955	4.351	ENSG00000087074	MODERATE	14.5	4.9	11.1	3.9	3.6	0
PPP1R15A	19	48875910	rs524	T	0.3833	0.125	C	6.717	0.00955	4.351	ENSG00000087074	LOW	14.5	4.9	11.1	3.9	3.6	0
PPP1R15A	19	48875925	rs527	C	0.3833	0.125	G	6.717	0.00955	4.351	ENSG00000087074	LOW	14.5	4.9	11.1	3.9	3.6	0
NDUFA11	19	5903796	rs8108064	G	0.3103	0.06667	T	6.685	0.009721	6.3	ENSG00000174886	Unknown	21.2	83	80.8	126.8	271.6	0
ABHD14A-ACY1	3	51984205	rs56715917	A	0.1833	0	G	6.663	0.009841	NA	ENSG00000114786	Unknown	2.2	0	0	0	0	0
ABHD14A-ACY1	3	51986395	rs323893	T	0.1833	0	C	6.663	0.009841	NA	ENSG00000114786	Unknown	2.2	0	0	0	0	0
ABHD14A-ACY1	3	51987076	rs323894	G	0.1833	0	A	6.663	0.009841	NA	ENSG00000114786	Unknown	2.2	0	0	0	0	0
ABHD14A-ACY1	3	51987300	rs323895	G	0.1833	0	A	6.663	0.009841	NA	ENSG00000114786	Unknown	2.2	0	0	0	0	0
GPR62	3	51956589	rs323871	C	0.1833	0	G	6.663	0.009841	NA	ENSG00000180929	MODERATE	0.8	0	0.1	0	0	0
OPA1	3	193648150	rs9831772	G	0.1833	0	T	6.663	0.009841	NA	ENSG00000198836	Unknown	7.6	11.3	15	7.2	10.2	0
PARP3	3	51945104	rs4986825	T	0.1833	0	C	6.663	0.009841	NA	ENSG00000041880	LOW	4.5	3.2	1.8	5.9	8.4	0
PCBP4	3	51960571	rs323874	C	0.1833	0	T	6.663	0.009841	NA	ENSG00000090097	LOW	10.6	0.9	2.3	52.1	76.2	0
PCBP4	3	51960907	rs3214327	G	0.1833	0	GGT	6.663	0.009841	NA	ENSG00000090097	Unknown	10.6	0.9	2.3	52.1	76.2	0
RELN	7	103515485	rs16872014	T	0.1833	0	C	6.663	0.009841	NA	ENSG00000189056	Unknown	1.5	0	0.1	12.3	4.8	0
FMNL1	17	45242067	rs746708461	TCCG	0.4	0.1333	TCCGCCG	6.636	0.009994	4.333	ENSG00000184922	MODERATE	2.7	0.5	1.7	2	0.7	0
LAMA4	6	112117709	rs3216857	GA	0.3167	0.6	G	6.632	0.01002	0.3089	ENSG00000112769	Unknown	9.4	0.7	0.5	76.6	34	0
MAT2B	5	163505816	rs299299	G	0.3167	0.6	T	6.632	0.01002	0.3089	ENSG00000038274	Unknown	18.1	21.6	29.8	30.6	10.9	0
ARHGAP40	20	38648628	rs220526	C	0.3167	0.5938	T	6.609	0.01015	0.3171	ENSG00000124143	Unknown	1.2	0.4	1.1	3.2	2.9	0
ARHGEF40	14	21081734	rs7143633	G	0.3167	0.5938	C	6.609	0.01015	0.3171	ENSG00000165801	MODERATE	4.7	2.6	2.5	0.8	2	0
ARHGEF40	14	21088804	rs35186993	A	0.3167	0.5938	AT	6.609	0.01015	0.3171	ENSG00000165801	Unknown	4.7	2.6	2.5	0.8	2	0
AVPR1A	12	63150429	rs1042615	A	0.3167	0.5938	G	6.609	0.01015	0.3171	ENSG00000166148	LOW	1.8	0.2	0.2	0.3	0	0
KIF4B	5	155015598	rs6580126	G	0.3167	0.5938	T	6.609	0.01015	0.3171	ENSG00000226650	MODERATE	9	1.8	0	4.7	3.1	0
TBATA	10	70775251	rs2254174	T	0.3167	0.5938	C	6.609	0.01015	0.3171	ENSG00000166220	MODERATE	34.7	1.7	1	96.6	232.5	0
ATAD5	17	30840635	rs3764421	C	0.06897	0.2667	A	6.562	0.01042	0.2037	ENSG00000176208	MODERATE	4	32.2	35.1	12.9	4.6	0
TEFM	17	30899210	rs2433	C	0.06897	0.2667	T	6.562	0.01042	0.2037	ENSG00000172171	MODERATE	5.7	23.6	17	8.8	4.4	0
METTL3	14	21499294	rs3168880	A	0.1	0.3125	G	6.56	0.01043	0.2444	ENSG00000165819	Unknown	21.6	32.6	17.9	132.7	15.9	0
PES1	22	30579874	rs34123894	T	0.1	0.3125	C	6.56	0.01043	0.2444	ENSG00000100029	MODERATE	34.5	23.5	19.3	38.4	10.4	0
TNNT2	1	201361238	rs2275862	C	0.1	0.3125	G	6.56	0.01043	0.2444	ENSG00000118194	MODERATE	0	0	0.2	9.4	13.6	0
TRIM45	1	117116670	rs76902778	T	0.1	0.3125	C	6.56	0.01043	0.2444	ENSG00000134253	MODERATE	5.4	6.3	4.3	4.1	1.9	0
ZNF76	6	35292726	rs1557567	C	0.1	0.3125	T	6.56	0.01043	0.2444	ENSG00000065029	LOW	19.9	20.9	10	17.1	12	0
ZNF76	6	35292753	rs1557568	C	0.1	0.3125	T	6.56	0.01043	0.2444	ENSG00000065029	LOW	19.9	20.9	10	17.1	12	0
CLTA	9	36276860	rs7875447	A	0.3448	0.625	G	6.556	0.01045	0.3158	ENSG00000122705	Unknown	48.3	246.1	233.4	38.8	69.8	0
YIPF7	4	44650013	rs2348353	T	0.05172	0.2333	C	6.475	0.01094	0.1792	ENSG00000177752	MODERATE	0.1	0	0.1	0.7	0	0
ZNF707	8	143692063	rs11785723	C	0.4167	0.1562	T	6.44	0.01116	3.857	ENSG00000181135	Unknown	11	2.9	2.5	14.3	4.5	0
ZNF707	8	143693701	rs6987308	A	0.4167	0.1562	C	6.44	0.01116	3.857	ENSG00000181135	MODERATE	11	2.9	2.5	14.3	4.5	0
ENOSF1	18	674320	rs3744962	G	0.1207	0.3438	A	6.413	0.01133	0.262	ENSG00000132199	LOW	6.5	11.7	32.1	5.8	4.9	0
SKIV2L	6	31961022	rs419788	T	0.1207	0.3438	C	6.413	0.01133	0.262	ENSG00000204351	Unknown	10.7	3.9	8.3	2.3	1.6	0
CASQ2	1	115703034	rs12402684	C	0.1667	0.4062	G	6.389	0.01148	0.2923	ENSG00000118729	Unknown	1.9	0.1	0.2	15.5	16.5	0
KIF21A	12	39332793	rs12231735	G	0.3333	0.09375	A	6.389	0.01148	4.833	ENSG00000139116	Unknown	9.5	22.7	7.2	92.2	60.6	0
TRIM45	1	117113466	rs1289658	G	0.1667	0.4062	A	6.389	0.01148	0.2923	ENSG00000134253	MODERATE	5.4	6.3	4.3	4.1	1.9	0
TTC30A	2	177617868	rs3813257	G	0.1667	0.4062	T	6.389	0.01148	0.2923	ENSG00000197557	LOW	24.5	33.6	4.6	31.2	6.8	0
UGT2B28	4	69280512	rs13139691	G	0.1667	0.4062	A	6.389	0.01148	0.2923	ENSG00000135226	LOW	0	0	0	0.1	0	0
CDHR5	11	617537	rs2740380	T	0.35	0.625	C	6.389	0.01149	0.3231	ENSG00000099834	LOW	0.2	0	0	2.6	13.1	0
FAT1	4	186613221	rs2249917	A	0.35	0.625	G	6.389	0.01149	0.3231	ENSG00000083857	LOW	7	1.8	7.7	0.6	0.4	0
HIBCH	2	190294506	rs188339	A	0.35	0.625	G	6.389	0.01149	0.3231	ENSG00000198130	Unknown	10.6	17.5	27.2	145.2	44.8	0
KIF6	6	39357302	rs20455	G	0.35	0.625	A	6.389	0.01149	0.3231	ENSG00000164627	MODERATE	12.6	18.2	2.5	7.8	8	0
UROC1	3	126509567	rs729456	G	0.35	0.625	A	6.389	0.01149	0.3231	ENSG00000159650	Unknown	0	0	0	0	0	0
TAS2R20	12	10997112	rs10845279	C	0.2667	0.5312	A	6.351	0.01173	0.3209	ENSG00000255837	MODERATE	0.7	0	0	0	0	0
TAS2R20	12	10997121	rs10845280	A	0.2667	0.5312	G	6.351	0.01173	0.3209	ENSG00000255837	MODERATE	0.7	0	0	0	0	0
TTC7A	2	47073890	rs3739099	A	0.2667	0.5312	G	6.351	0.01173	0.3209	ENSG00000068724	LOW	36.7	5.6	6.8	47	143.1	0
GP6	19	55014735	rs138680589	GCAGA	0.08333	0.2812	G	6.336	0.01183	0.2323	ENSG00000088053	HIGH	4.2	1.1	0.9	10.5	6.4	0
JMJD7-PLA2G4B	15	41842641	rs1672465	T	0.08333	0.2812	C	6.336	0.01183	0.2323	ENSG00000168970	Unknown	2.6	0	0	0	0	0
JMJD7-PLA2G4B	15	41846123	rs1197670	A	0.08333	0.2812	G	6.336	0.01183	0.2323	ENSG00000168970	Unknown	2.6	0	0	0	0	0
LAT	16	28986676	rs1131543	A	0.08333	0.2812	G	6.336	0.01183	0.2323	ENSG00000213658	LOW	2.3	1.4	2.4	0.1	0	0
MGA	15	41699117	rs2178004	A	0.08333	0.2812	T	6.336	0.01183	0.2323	ENSG00000174197	MODERATE	16.4	27.3	40	11.7	4.6	0
MGA	15	41749514	rs2695163	G	0.08333	0.2812	A	6.336	0.01183	0.2323	ENSG00000174197	LOW	16.4	27.3	40	11.7	4.6	0
PLA2G4B	15	41843790	rs1672466	C	0.08333	0.2812	T	6.336	0.01183	0.2323	ENSG00000243708	LOW	1.8	0	0	0	0	0
SCNN1B	16	23371926	rs2303157	A	0.08333	0.2812	G	6.336	0.01183	0.2323	ENSG00000168447	MODERATE	1.6	0	0.2	0	0	0
SFT2D1	6	166342487	rs10862	T	0.08333	0.2812	C	6.336	0.01183	0.2323	ENSG00000198818	Unknown	18.3	137.2	79.4	33.1	14.5	0
SFT2D1	6	166342491	rs11168	A	0.08333	0.2812	C	6.336	0.01183	0.2323	ENSG00000198818	Unknown	18.3	137.2	79.4	33.1	14.5	0
SYNM	15	99130313	rs1670227	C	0.08333	0.2812	T	6.336	0.01183	0.2323	ENSG00000182253	LOW	1.5	3.7	11.9	7.1	3.4	0
USH1C	11	17494423	rs2072225	A	0.08333	0.2812	G	6.336	0.01183	0.2323	ENSG00000006611	Unknown	0.2	0	1.4	1	0	0
ABCB5	7	20626612	rs17143187	C	0.2931	0.5625	G	6.298	0.01209	0.3225	ENSG00000004846	Unknown	2.6	0.5	0.2	6.1	0	0
LDHAL6B	15	59207917	rs3825937	T	0.2931	0.5625	C	6.298	0.01209	0.3225	ENSG00000171989	MODERATE	56.6	103.7	0.6	5	5.2	0
ADRB2	5	148826785	rs1042711	C	0.2167	0.4688	T	6.264	0.01232	0.3135	ENSG00000169252	Unknown	0	0	0	0.2	0.4	0
ADRB2	5	148826812	rs1801704	C	0.2167	0.4688	T	6.264	0.01232	0.3135	ENSG00000169252	Unknown	0	0	0	0.2	0.4	0
LEXM	1	54841828	rs41297871	G	0.2167	0.4688	A	6.264	0.01232	0.3135	ENSG00000162398	LOW	5.2	1.5	0.7	34.6	32.5	0
ZNF648	1	182057678	rs12568050	C	0.2167	0.4688	G	6.264	0.01232	0.3135	ENSG00000179930	MODERATE	2.2	0	1	0.9	0	0
ZNF648	1	182057887	rs12564283	T	0.2167	0.4688	C	6.264	0.01232	0.3135	ENSG00000179930	MODERATE	2.2	0	1	0.9	0	0
ZNF701	19	52574158	rs162832	T	0.2167	0.4688	C	6.264	0.01232	0.3135	ENSG00000167562	MODERATE	7.3	3	7.7	1.6	1	0
DLGAP5	14	55152593	rs15870	G	0.375	0.125	A	6.258	0.01236	4.2	ENSG00000126787	LOW	13	61.2	32.3	10.7	4.6	0
IL1F10	2	113074735	rs6761276	C	0.45	0.1875	T	6.251	0.01241	3.545	ENSG00000136697	MODERATE	0	0	0	0	0	0
PSMB3	17	38753246	rs4907	T	0.45	0.1875	A	6.251	0.01241	3.545	ENSG00000277791	MODERATE	8.5	147.5	74.1	26.5	35	0
SCNN1D	1	1286887	rs11260579	C	0.45	0.1875	G	6.251	0.01241	3.545	ENSG00000162572	MODERATE	10.2	1.8	2.1	9.6	3.2	0
SIPA1L2	1	232399211	rs12043251	T	0.45	0.1875	C	6.251	0.01241	3.545	ENSG00000116991	LOW	3.4	3.4	26	9.5	7.6	0
ZNF215	11	6955757	rs2239731	A	0.45	0.1875	T	6.251	0.01241	3.545	ENSG00000149054	LOW	6.1	1.5	7.5	0.2	0	1
PARVB	22	44093988	rs1983609	T	0.03333	0.1875	C	6.247	0.01244	0.1494	ENSG00000188677	MODERATE	5.7	1.4	3.2	5.5	13.6	0
STK36	2	218690539	rs1344642	A	0.03333	0.1875	G	6.247	0.01244	0.1494	ENSG00000163482	MODERATE	63.2	26.8	8.2	11.3	4.1	1
ABI3BP	3	100840069	rs80304219	C	0.2333	0.03125	T	6.246	0.01245	9.435	ENSG00000154175	Unknown	12.3	0.1	0.2	7.2	7.8	0
FAM81B	5	95424098	rs17084711	A	0.2333	0.03125	G	6.246	0.01245	9.435	ENSG00000153347	Unknown	33.8	8.2	6.8	696.2	1328.6	0
MAP6	11	75667629	rs12225010	A	0.3833	0.6562	C	6.23	0.01256	0.3256	ENSG00000171533	MODERATE	12.4	20.6	1.9	21.3	31.1	0
NPSR1	7	34778501	rs324981	T	0.3833	0.6562	A	6.23	0.01256	0.3256	ENSG00000187258	MODERATE	1.5	0	0	3.7	0.4	0
ZYG11A	1	52854602	rs480299	T	0.3833	0.6562	G	6.23	0.01256	0.3256	ENSG00000203995	MODERATE	21.2	3.4	6.9	0.2	0	0
SLC25A27	6	46655961	rs3757241	T	0.2833	0.0625	C	6.211	0.0127	5.93	ENSG00000153291	LOW	12.6	0.5	0.7	23.2	16	0
TDRD6	6	46689320	rs3799277	A	0.2833	0.0625	G	6.211	0.0127	5.93	ENSG00000180113	MODERATE	37.9	66	30.6	172.1	17.5	1
WASL	7	123696668	rs78688359	A	0.1724	0	G	6.207	0.01273	NA	ENSG00000106299	LOW	17.3	15.5	19.8	16.7	6.2	1
ATAD5	17	30834184	rs9910051	T	0.06667	0.25	A	6.184	0.01289	0.2143	ENSG00000176208	MODERATE	4	32.2	35.1	12.9	4.6	0
CARD16	11	105101374	rs77208579	T	0.06667	0.25	C	6.184	0.01289	0.2143	ENSG00000204397	Unknown	2.1	0.1	0.6	0.2	0.7	0
ETV7	6	36371359	rs2234079	A	0.06667	0.25	G	6.184	0.01289	0.2143	ENSG00000010030	MODERATE	1.1	0.9	16.6	0.4	0	0
FLRT3	20	14326742	rs143179643	C	0.06667	0.25	T	6.184	0.01289	0.2143	ENSG00000125848	LOW	1.7	0	0	0	0.2	0
MUC22	6	31026476	rs28360987	A	0.06667	0.25	G	6.184	0.01289	0.2143	ENSG00000261272	MODERATE	0	0	0.2	0	0	0
SART3	12	108547903	rs12579216	A	0.06667	0.25	G	6.184	0.01289	0.2143	ENSG00000075856	LOW	20.5	21.4	29.6	30.3	25.8	0
SBNO2	19	1109216	rs11669443	A	0.06667	0.25	G	6.184	0.01289	0.2143	ENSG00000064932	Unknown	9.1	3.6	8.6	2	1.3	0
SLURP2	8	142764532	rs2585187	A	0.06667	0.25	G	6.184	0.01289	0.2143	ENSG00000283992	LOW	0	0	0	0	0	0
SLURP2	8	142764535	rs2717554	T	0.06667	0.25	C	6.184	0.01289	0.2143	ENSG00000283992	LOW	0	0	0	0	0	0
SNX19	11	130907991	rs2276098	A	0.06667	0.25	G	6.184	0.01289	0.2143	ENSG00000120451	LOW	36.2	31.9	11.5	23.3	35	0
SNX19	11	130914501	rs62621284	A	0.06667	0.25	G	6.184	0.01289	0.2143	ENSG00000120451	MODERATE	36.2	31.9	11.5	23.3	35	0
SNX19	11	130914593	rs61734874	G	0.06667	0.25	A	6.184	0.01289	0.2143	ENSG00000120451	LOW	36.2	31.9	11.5	23.3	35	0
SNX19	11	130914721	rs3190345	C	0.06667	0.25	T	6.184	0.01289	0.2143	ENSG00000120451	MODERATE	36.2	31.9	11.5	23.3	35	0
SNX19	11	130914799	rs61736758	T	0.06667	0.25	C	6.184	0.01289	0.2143	ENSG00000120451	MODERATE	36.2	31.9	11.5	23.3	35	0
SNX19	11	130914812	rs61736752	T	0.06667	0.25	C	6.184	0.01289	0.2143	ENSG00000120451	LOW	36.2	31.9	11.5	23.3	35	0
SNX19	11	130915310	rs3751035	A	0.06667	0.25	G	6.184	0.01289	0.2143	ENSG00000120451	LOW	36.2	31.9	11.5	23.3	35	0
SNX19	11	130915409	rs3751034	C	0.06667	0.25	T	6.184	0.01289	0.2143	ENSG00000120451	LOW	36.2	31.9	11.5	23.3	35	0
SSU72	1	1543953	rs7533	A	0.06667	0.25	G	6.184	0.01289	0.2143	ENSG00000160075	LOW	28	81.2	147.4	202	520.2	0
TSPOAP1	17	58319226	rs2072146	C	0.06667	0.25	T	6.184	0.01289	0.2143	ENSG00000005379	LOW	1.1	0	0	0	0	0
MUSK	9	110695446	rs10980531	A	0.1034	0.3125	G	6.166	0.01303	0.2538	ENSG00000030304	LOW	5.9	0.3	0.2	2.7	3.3	0
THSD7B	2	137272701	rs10182152	G	0.1034	0.3125	A	6.166	0.01303	0.2538	ENSG00000144229	Unknown	1.1	0.5	0.6	1.7	0	0
ASXL3	18	33740265	rs2282632	A	0.05	0.2188	G	6.134	0.01326	0.188	ENSG00000141431	MODERATE	6.1	0.9	1.7	40.9	26.2	0
ATP10B	5	160565648	rs3812005	C	0.05	0.2188	T	6.134	0.01326	0.188	ENSG00000118322	LOW	0.7	0	0	0.1	0	0
ATP10B	5	160565747	rs3812006	G	0.05	0.2188	T	6.134	0.01326	0.188	ENSG00000118322	LOW	0.7	0	0	0.1	0	0
CCDC116	22	21634719	rs76336942	G	0.05	0.2188	C	6.134	0.01326	0.188	ENSG00000161180	MODERATE	45.3	2.3	1	150.4	130	0
CCT5	5	10263349	rs370306096	GGGA	0.05	0.2188	G	6.134	0.01326	0.188	ENSG00000150753	Unknown	58	260.4	207.7	150.6	60.9	0
COBL	7	51193583	rs1437488	T	0.05	0.2188	C	6.134	0.01326	0.188	ENSG00000106078	LOW	2.5	0.5	5.5	2.6	2.7	0
COL27A1	9	114169386	rs2567705	T	0.05	0.2188	A	6.134	0.01326	0.188	ENSG00000196739	MODERATE	2.7	0.2	1.9	1.1	0.9	0
DBN1	5	177467755	rs2545794	T	0.05	0.2188	C	6.134	0.01326	0.188	ENSG00000113758	LOW	14.4	6.1	15.6	15.9	27.6	0
DNMT3L	21	44258586	rs76057063	A	0.4833	0.2188	G	6.134	0.01326	3.341	ENSG00000142182	LOW	0.2	0	0	0	0	1
ETS2	21	38805574	rs558207037	G	0.05	0.2188	C	6.134	0.01326	0.188	ENSG00000157557	Unknown	8.3	0.6	2.9	3	1.7	0
EXOC3L4	14	103100448	rs2297067	T	0.05	0.2188	C	6.134	0.01326	0.188	ENSG00000205436	MODERATE	0.1	0.1	0.9	0	0	0
EXOC3L4	14	103100498	rs2297066	G	0.05	0.2188	C	6.134	0.01326	0.188	ENSG00000205436	MODERATE	0.1	0.1	0.9	0	0	0
EXOC3L4	14	103102277	rs10131298	A	0.05	0.2188	T	6.134	0.01326	0.188	ENSG00000205436	MODERATE	0.1	0.1	0.9	0	0	0
EXOC3L4	14	103102644	rs77071436	C	0.05	0.2188	A	6.134	0.01326	0.188	ENSG00000205436	LOW	0.1	0.1	0.9	0	0	0
HMGA1	6	34242693	rs139876191	AC	0.05	0.2188	A	6.134	0.01326	0.188	ENSG00000137309	Unknown	32.6	38.5	398	6.1	17.5	0
KLHL36	16	84661755	rs150918515	A	0.05	0.2188	G	6.134	0.01326	0.188	ENSG00000135686	LOW	21.3	14.8	4.7	31.8	11.8	0
LINS1	15	100569891	rs12915007	C	0.05	0.2188	T	6.134	0.01326	0.188	ENSG00000140471	MODERATE	11.8	16.4	11.1	5.4	1.1	0
NEFH	22	29489484	rs5763269	T	0.05	0.2188	C	6.134	0.01326	0.188	ENSG00000100285	MODERATE	3.6	2.9	28.8	0.3	0.6	0
NEFH	22	29490424	rs165625	A	0.05	0.2188	G	6.134	0.01326	0.188	ENSG00000100285	LOW	3.6	2.9	28.8	0.3	0.6	0
NRAP	10	113629597	rs2286736	A	0.4833	0.2188	G	6.134	0.01326	3.341	ENSG00000197893	LOW	0.1	0.3	2.5	1.3	1	0
NRAP	10	113629607	rs2286735	A	0.4833	0.2188	G	6.134	0.01326	3.341	ENSG00000197893	MODERATE	0.1	0.3	2.5	1.3	1	0
PTPRD	9	8518143	rs7026388	C	0.4833	0.2188	T	6.134	0.01326	3.341	ENSG00000153707	LOW	2.5	1.1	1.1	13	3.7	0
REM2	14	22884771	rs17123789	T	0.05	0.2188	C	6.134	0.01326	0.188	ENSG00000139890	LOW	3.8	0.7	0.9	28	4.7	0
SLC38A8	16	84033399	rs57576928	T	0.05	0.2188	C	6.134	0.01326	0.188	ENSG00000166558	LOW	2.4	0.3	0.6	2.8	9.5	0
SPTLC1	9	92038408	rs3750441	C	0.05	0.2188	G	6.134	0.01326	0.188	ENSG00000090054	Unknown	19.8	33.1	25.8	76.8	22.6	0
TLR10	4	38773881	rs149045737	A	0.05	0.2188	G	6.134	0.01326	0.188	ENSG00000174123	LOW	0.4	0	0	0	0	0
TMPRSS13	11	117902210	rs73591131	A	0.05	0.2188	G	6.134	0.01326	0.188	ENSG00000137747	Unknown	0.3	0	0	0.3	0.6	0
TMPRSS13	11	117908661	rs3741293	A	0.05	0.2188	G	6.134	0.01326	0.188	ENSG00000137747	LOW	0.3	0	0	0.3	0.6	0
TTLL10	1	1179288	rs6668667	A	0.05	0.2188	G	6.134	0.01326	0.188	ENSG00000162571	MODERATE	48.2	2.8	2.1	234.3	619.5	0
ZKSCAN7	3	44570558	rs9873604	C	0.05	0.2188	T	6.134	0.01326	0.188	ENSG00000196345	MODERATE	18.6	9.4	3.4	13.1	11	0
GALK1	17	75756918	rs2249613	G	0.5833	0.3125	C	6.126	0.01332	3.08	ENSG00000108479	Unknown	5.7	1.2	22	0.6	3.6	0
LENG8	19	54454681	rs3813148	A	0.5833	0.3125	G	6.126	0.01332	3.08	ENSG00000167615	LOW	32.6	16.7	13.6	25.8	9.1	0
OLFM2	19	9857758	rs2303100	T	0.5833	0.3125	C	6.126	0.01332	3.08	ENSG00000105088	MODERATE	5.2	2.1	9.3	6.8	38.1	0
OR52E6	11	5841302	rs10742809	C	0.5833	0.3125	A	6.126	0.01332	3.08	ENSG00000205409	MODERATE	1.1	0	0	0	0	0
OR52E6	11	5841423	rs4357719	C	0.5833	0.3125	T	6.126	0.01332	3.08	ENSG00000205409	MODERATE	1.1	0	0	0	0	0
OR52E6	11	5841550	rs4362172	C	0.5833	0.3125	T	6.126	0.01332	3.08	ENSG00000205409	LOW	1.1	0	0	0	0	0
OR52E6	11	5841615	rs4592451	G	0.5833	0.3125	A	6.126	0.01332	3.08	ENSG00000205409	MODERATE	1.1	0	0	0	0	0
OR52E6	11	5841754	rs10769272	C	0.5833	0.3125	G	6.126	0.01332	3.08	ENSG00000205409	MODERATE	1.1	0	0	0	0	0
OR52E6	11	5841783	rs4362173	C	0.5833	0.3125	T	6.126	0.01332	3.08	ENSG00000205409	MODERATE	1.1	0	0	0	0	0
TOPBP1	3	133611099	rs1444601	G	0.4483	0.1875	A	6.12	0.01336	3.521	ENSG00000163781	LOW	24.6	68.9	51.3	56.8	79.9	0
GABRA1	5	161865679	rs41304896	T	0.1379	0.3667	C	6.111	0.01344	0.2764	ENSG00000022355	Unknown	1.1	0	0	2.4	0	0
DNMT1	19	10160465	rs11672909	C	0.3276	0.09375	A	6.105	0.01348	4.709	ENSG00000130816	Unknown	19.9	249.6	179.2	42.9	38.6	1
GBE1	3	81743579	rs3772888	A	0.3276	0.09375	G	6.105	0.01348	4.709	ENSG00000114480	Unknown	4.6	6.5	5.1	29.2	11.6	0
SACS	13	23333895	rs2737700	G	0.5536	0.2812	A	6.091	0.01359	3.169	ENSG00000151835	LOW	7.8	19.1	7	8.9	9.4	0
AARS2	6	44303199	rs325001	T	0.5167	0.25	C	6.077	0.0137	3.207	ENSG00000124608	Unknown	12.9	3.3	7	2.2	0.4	0
AARS2	6	44305809	rs324137	C	0.5167	0.25	A	6.077	0.0137	3.207	ENSG00000124608	Unknown	12.9	3.3	7	2.2	0.4	0
ITPA	20	3223438	rs9101	A	0.5167	0.25	G	6.077	0.0137	3.207	ENSG00000125877	LOW	16.7	14.6	19.4	2.3	2.3	0
OR52E6	11	5841883	rs10742810	A	0.55	0.2812	G	6.075	0.01371	3.123	ENSG00000205409	LOW	1.1	0	0	0	0	0
PROKR2	20	5302730	rs3746684	A	0.55	0.2812	G	6.075	0.01371	3.123	ENSG00000101292	LOW	0.7	0	0	0	0	0
UBQLN3	11	5508690	rs2234451	C	0.55	0.2812	G	6.075	0.01371	3.123	ENSG00000175520	MODERATE	86.9	14.6	4.8	596.2	1514.2	0
ALKBH8	11	107549804	rs645056	A	0.3	0.5625	G	6.038	0.01401	0.3333	ENSG00000137760	LOW	5.8	1.7	2.9	0.2	0	0
DIO2	14	80203237	rs225014	C	0.3	0.5625	T	6.038	0.01401	0.3333	ENSG00000211448	MODERATE	2.5	3.3	0.6	18.5	9.6	0
FGF9	13	21681028	rs3818460	C	0.3	0.5625	T	6.038	0.01401	0.3333	ENSG00000102678	Unknown	1.5	1.4	1.9	3.4	3	0
HLA-DQB1	6	32660825	rs148271127	GC	0.3	0.5625	G	6.038	0.01401	0.3333	ENSG00000179344	Unknown	4.6	2.1	2.1	13.8	4.7	1
HLA-DQB1	6	32660844	rs9273527	C	0.3	0.5625	T	6.038	0.01401	0.3333	ENSG00000179344	Unknown	4.6	2.1	2.1	13.8	4.7	1
HYI	1	43453742	rs6692611	G	0.3	0.5625	A	6.038	0.01401	0.3333	ENSG00000178922	MODERATE	4.5	0.9	2.1	0.9	3.1	0
NEB	2	151664582	rs10170273	C	0.3	0.5625	T	6.038	0.01401	0.3333	ENSG00000183091	LOW	0.3	1.6	0.9	5.7	1.8	0
OR6Y1	1	158547352	rs41273491	C	0.3	0.5625	T	6.038	0.01401	0.3333	ENSG00000197532	MODERATE	0.9	0	0	0	0	0
SZT2	1	43389907	rs839753	C	0.3	0.5625	G	6.038	0.01401	0.3333	ENSG00000198198	Unknown	12.2	7	6.6	11	11.5	0
TCP11	6	35141255	rs142118879	CGCGGCCTG	0.3	0.5625	C	6.038	0.01401	0.3333	ENSG00000124678	Unknown	140.4	186.1	24.9	1576.7	5610.9	0
ICAM3	19	10338716	rs2304240	A	0.3667	0.125	G	6.012	0.01421	4.053	ENSG00000076662	LOW	1.4	0.5	0.9	4.2	7.2	0
KIF21A	12	39363076	rs3736466	A	0.3667	0.125	G	6.012	0.01421	4.053	ENSG00000139116	Unknown	9.5	22.7	7.2	92.2	60.6	0
STXBP5	6	147314249	rs1039083	G	0.3667	0.125	C	6.012	0.01421	4.053	ENSG00000164506	Unknown	9.6	12.3	10.7	26.8	34.7	0
STXBP5	6	147359223	rs9390459	G	0.3667	0.125	A	6.012	0.01421	4.053	ENSG00000164506	LOW	9.6	12.3	10.7	26.8	34.7	0
ACCS	11	44074688	rs178521	G	0.15	0.375	A	5.998	0.01433	0.2941	ENSG00000110455	Unknown	10.2	0.7	1.7	1.7	1.9	0
ERBIN	5	66054653	rs3805466	T	0.15	0.375	C	5.998	0.01433	0.2941	ENSG00000112851	MODERATE	13.3	0	0	0	0	0
SOAT1	1	179343617	rs10753191	T	0.15	0.375	C	5.998	0.01433	0.2941	ENSG00000057252	LOW	6.8	5.6	8.2	19.5	10.8	1
TTC22	1	54801124	rs671108	C	0.15	0.375	G	5.998	0.01433	0.2941	ENSG00000006555	MODERATE	0.5	0.2	0.6	3	0.4	0
ZFP28	19	56550704	rs379214	T	0.15	0.375	C	5.998	0.01433	0.2941	ENSG00000196867	MODERATE	5.1	3.8	5.3	2.4	1.4	0
ANK2	4	113145989	rs7689214	A	0.1667	0	G	5.984	0.01444	NA	ENSG00000145362	MODERATE	5.8	1.1	1.5	92	26.4	1
CARS2	13	110687995	rs2304767	A	0.1667	0	G	5.984	0.01444	NA	ENSG00000134905	LOW	11.2	7.2	4.7	53.5	173.5	0
CSAD	12	53170081	rs11170453	A	0.1667	0	G	5.984	0.01444	NA	ENSG00000139631	LOW	18.5	50.6	58.8	0.2	1.1	0
CUEDC1	17	57879657	rs552129246	T	0.1667	0	C	5.984	0.01444	NA	ENSG00000180891	MODERATE	2.9	0	0.4	0.3	2.3	0
FAT1	4	186618996	rs114396455	G	0.1667	0	A	5.984	0.01444	NA	ENSG00000083857	LOW	7	1.8	7.7	0.6	0.4	0
GDF5	20	35437283	20:35437283	C	0.1667	0	A	5.984	0.01444	NA	ENSG00000125965	Unknown	0.7	1	0.2	0	0	0
KIAA1549L	11	33668106	rs61736869	A	0.1667	0	G	5.984	0.01444	NA	ENSG00000110427	LOW	1.3	0	1.7	0.4	0.4	0
KLF11	2	10048522	rs11687357	A	0.1667	0	T	5.984	0.01444	NA	ENSG00000172059	LOW	16.7	14.1	35	120.7	21.5	0
MROH7	1	54701169	rs1065173	T	0.1667	0	C	5.984	0.01444	NA	ENSG00000184313	LOW	54.2	5	2.5	146.5	448.4	0
SDCBP2	20	1310432	rs1048628	G	0.1667	0	C	5.984	0.01444	NA	ENSG00000125775	Unknown	1.5	1.7	6.6	12.4	1.1	0
TUBB1	20	59024347	rs6070697	A	0.1667	0	G	5.984	0.01444	NA	ENSG00000101162	MODERATE	1.8	0.1	0	11.5	4.9	0
GLA	23	101407693	rs2071226	C	0.3	0	T	5.968	0.01457	NA	ENSG00000102393	Unknown	4.9	6	5.5	2.6	0.8	0
RPS27	1	153991519	rs140257179	AAG	0.4655	0.2	A	5.948	0.01474	3.484	ENSG00000177954	Unknown	119	1566.2	1451.5	2254.7	6446.8	0
SCAF11	12	45927731	rs7315731	A	0.4655	0.2	T	5.948	0.01474	3.484	ENSG00000139218	MODERATE	22.7	130.4	56.4	42.7	26.6	0
NCOA3	20	47651092	rs779510744	ACAG	0.1724	0.4062	ACAGCAG	5.927	0.01491	0.3045	ENSG00000124151	MODERATE	9.2	22.7	17.8	9	3.6	0
SYT14	1	210099991	rs140363425	G	0.2759	0.0625	A	5.867	0.01542	5.714	ENSG00000143469	Unknown	9.5	4.9	19.3	12	3.2	0
PCDH15	10	54183424	rs7093302	C	0.06897	0.25	T	5.849	0.01559	0.2222	ENSG00000150275	Unknown	4.4	0.2	0.5	19.4	5.8	0
ACO2	22	41515521	rs1799932	C	0.25	0.5	T	5.838	0.01568	0.3333	ENSG00000100412	LOW	9.6	23.6	36.4	10.7	6.8	0
L3MBTL2	22	41221314	rs139472	C	0.25	0.5	G	5.838	0.01568	0.3333	ENSG00000100395	LOW	14.5	18.4	12.4	10.3	23.9	1
MYO1C	17	1474584	rs2286871	T	0.25	0.5	C	5.838	0.01568	0.3333	ENSG00000197879	Unknown	12.6	2.1	8.1	13.7	8	0
USH1C	11	17526468	rs6486378	T	0.25	0.5	C	5.838	0.01568	0.3333	ENSG00000006611	Unknown	0.2	0	1.4	1	0	0
USH1C	11	17531558	rs2041027	A	0.25	0.5	G	5.838	0.01568	0.3333	ENSG00000006611	Unknown	0.2	0	1.4	1	0	0
CFAP54	12	96792464	rs12582405	A	0.05172	0.2188	C	5.825	0.0158	0.1948	ENSG00000188596	MODERATE	15.1	11.1	6.9	22	12.3	0
ADAMTS14	10	70753926	rs2587475	T	0.2	0.4375	C	5.806	0.01597	0.3214	ENSG00000138316	LOW	0.9	0	0	0	0	0
ADRB2	5	148826910	rs1042714	G	0.2	0.4375	C	5.806	0.01597	0.3214	ENSG00000169252	MODERATE	0	0	0	0.2	0.4	0
CASQ2	1	115701256	rs7413162	A	0.2	0.4375	G	5.806	0.01597	0.3214	ENSG00000118729	LOW	1.9	0.1	0.2	15.5	16.5	0
DEFB127	20	157537	rs3216039	GC	0.2	0.4375	G	5.806	0.01597	0.3214	ENSG00000088782	Unknown	0.9	0	0	0	0	0
EXO1	1	241879243	rs1776148	A	0.2	0.4375	G	5.806	0.01597	0.3214	ENSG00000174371	MODERATE	14.8	9.8	6.9	4.7	1.3	0
IGFN1	1	201225991	rs3738270	C	0.2	0.4375	T	5.806	0.01597	0.3214	ENSG00000163395	MODERATE	1.1	0.5	0.2	0.2	1.3	0
MMRN2	10	86957397	rs3750823	C	0.2	0.4375	T	5.806	0.01597	0.3214	ENSG00000173269	MODERATE	10.5	1.5	1.8	0.9	1.5	0
EIF3G	19	10115101	rs7401	G	0.3333	0.5938	A	5.795	0.01607	0.3421	ENSG00000130811	Unknown	51	181.2	151.2	356.5	1028.3	0
HIBCH	2	190296896	rs1058180	T	0.3333	0.5938	C	5.795	0.01607	0.3421	ENSG00000198130	MODERATE	10.6	17.5	27.2	145.2	44.8	0
METTL17	14	20990161	rs147038155	C	0.3333	0.5938	CCCCG	5.795	0.01607	0.3421	ENSG00000165792	HIGH	21.9	18.2	14	37.8	5.6	0
SLC4A11	20	3239046	rs6084314	T	0.3333	0.5938	C	5.795	0.01607	0.3421	ENSG00000088836	Unknown	3.2	0.6	5.2	3.5	1.5	0
WDR27	6	169668084	rs3823465	G	0.3333	0.5938	A	5.795	0.01607	0.3421	ENSG00000184465	LOW	21.5	14.9	9.4	21.5	6.8	0
ZNF214	11	7000807	rs12575236	G	0.3333	0.5938	A	5.795	0.01607	0.3421	ENSG00000149050	LOW	8	5.6	2.8	2.5	0.4	1
PI4K2B	4	25252373	rs313567	C	0.2759	0.5312	T	5.792	0.0161	0.3361	ENSG00000038210	LOW	8	8	12.7	0.6	0.9	0
AGPS	2	177538058	rs3213945	T	0.3621	0.625	G	5.748	0.01651	0.3405	ENSG00000018510	Unknown	19.1	38.6	25.3	201.7	24.3	0
POLQ	3	121489329	rs3218651	T	0.3621	0.625	C	5.748	0.01651	0.3405	ENSG00000051341	MODERATE	5.8	7	3.3	0.3	0.2	0
CDC6	17	40300899	rs13706	A	0.4	0.1562	G	5.744	0.01654	3.6	ENSG00000094804	MODERATE	14.8	11.4	23	1.4	0.2	0
DCC	18	52906232	rs2229080	G	0.4	0.1562	C	5.744	0.01654	3.6	ENSG00000187323	MODERATE	16.5	1.4	1.9	183.2	131.3	0
DPF1	19	38216349	rs2278431	G	0.4	0.1562	A	5.744	0.01654	3.6	ENSG00000011332	Unknown	2.5	4.9	6.8	23.8	17.6	0
HDGFL2	19	4493711	rs892161	G	0.4	0.1562	A	5.744	0.01654	3.6	ENSG00000167674	LOW	49.1	0	0	0	0	0
LRP11	6	149863746	rs9322225	G	0.4	0.1562	C	5.744	0.01654	3.6	ENSG00000120256	MODERATE	7.2	6.1	5.9	26.8	24.2	0
LRRC75B	22	24592953	rs737128	T	0.4	0.1562	C	5.744	0.01654	3.6	ENSG00000178026	LOW	8.3	0.5	0.7	1.1	5.8	0
MPHOSPH9	12	123221415	rs36121382	T	0.1207	0.3333	C	5.736	0.01662	0.2745	ENSG00000051825	MODERATE	14.4	30	19.6	46.8	48.4	0
C1RL	12	7097002	rs3742089	C	0.3167	0.09375	T	5.7	0.01697	4.48	ENSG00000139178	MODERATE	7.2	0.5	0.7	0.1	0.9	0
CDON	11	125981160	rs564214	G	0.3167	0.09375	A	5.7	0.01697	4.48	ENSG00000064309	LOW	4.1	1.1	2.5	2.2	2.3	0
CDON	11	125981286	rs684805	A	0.3167	0.09375	G	5.7	0.01697	4.48	ENSG00000064309	LOW	4.1	1.1	2.5	2.2	2.3	0
GLI4	8	143276132	rs1056146	T	0.3167	0.09375	C	5.7	0.01697	4.48	ENSG00000250571	LOW	11.6	13.3	13.3	5.2	3.1	0
SNAPC4	9	136383542	rs147271628	C	0.3167	0.09375	CGCT	5.7	0.01697	4.48	ENSG00000165684	MODERATE	20	8.6	8.8	2.6	1.5	0
STAT5A	17	42307544	rs2272087	G	0.3167	0.09375	A	5.7	0.01697	4.48	ENSG00000126561	Unknown	8.5	0	0.7	0.3	2.1	0
STAT5A	17	42307719	rs1135669	T	0.3167	0.09375	C	5.7	0.01697	4.48	ENSG00000126561	LOW	8.5	0	0.7	0.3	2.1	0
ZNF607	19	37711614	rs12461753	A	0.3167	0.09375	G	5.7	0.01697	4.48	ENSG00000198182	MODERATE	13.9	2.9	5.3	25.9	20.8	0
ZNF607	19	37711614	rs12461753	A	0.3167	0.09375	G	5.7	0.01697	4.48	ENSG00000198182	MODERATE	13.9	2.9	5.3	25.9	20.8	0
AL162417.1	9	133102766	rs694881	G	0.1333	0.3438	C	5.639	0.01757	0.2937	ENSG00000285245	Unknown	0.9	0	0	0	0	0
AL162417.1	9	133104364	rs598499	C	0.1333	0.3438	G	5.639	0.01757	0.2937	ENSG00000285245	Unknown	0.9	0	0	0	0	0
AL162417.1	9	133106701	rs2073822	C	0.1333	0.3438	A	5.639	0.01757	0.2937	ENSG00000285245	LOW	0.9	0	0	0	0	0
AL162417.1	9	133108117	rs2285375	C	0.1333	0.3438	T	5.639	0.01757	0.2937	ENSG00000285245	LOW	0.9	0	0	0	0	0
BLMH	17	30249058	rs1050565	C	0.1333	0.3438	T	5.639	0.01757	0.2937	ENSG00000108578	MODERATE	12.4	9.7	16.7	8.2	5.2	0
BLMH	17	30285430	rs7342921	C	0.1333	0.3438	G	5.639	0.01757	0.2937	ENSG00000108578	LOW	12.4	9.7	16.7	8.2	5.2	0
CARD6	5	40852946	rs16870407	T	0.1333	0.3438	C	5.639	0.01757	0.2937	ENSG00000132357	LOW	3	0.4	0.1	0.4	0.2	0
CRYBG2	1	26344261	rs11247923	T	0.1333	0.3438	C	5.639	0.01757	0.2937	ENSG00000176092	LOW	1.2	0	0	0	0	0
CRYBG2	1	26344593	rs12562454	T	0.1333	0.3438	G	5.639	0.01757	0.2937	ENSG00000176092	MODERATE	1.2	0	0	0	0	0
CRYBG2	1	26344757	rs57268417	G	0.1333	0.3438	A	5.639	0.01757	0.2937	ENSG00000176092	MODERATE	1.2	0	0	0	0	0
CRYBG2	1	26346585	rs11247924	A	0.1333	0.3438	G	5.639	0.01757	0.2937	ENSG00000176092	MODERATE	1.2	0	0	0	0	0
CRYBG2	1	26346617	rs11247925	T	0.1333	0.3438	C	5.639	0.01757	0.2937	ENSG00000176092	MODERATE	1.2	0	0	0	0	0
DHODH	16	72014433	rs3764310	T	0.1333	0.3438	C	5.639	0.01757	0.2937	ENSG00000102967	Unknown	4.3	7.9	8	2.1	2.3	0
ERCC2	19	45368778	rs1799783	C	0.1333	0.3438	T	5.639	0.01757	0.2937	ENSG00000104884	Unknown	17.2	33.8	11	4.1	2.2	1
FAM83H	8	143727968	rs1137806	A	0.1333	0.3438	G	5.639	0.01757	0.2937	ENSG00000180921	MODERATE	1.3	1.2	1	1.1	0	0
HLX	1	220884304	rs2738755	T	0.1333	0.3438	C	5.639	0.01757	0.2937	ENSG00000136630	MODERATE	3.9	0.1	1	0.3	0	0
HLX	1	220884320	rs3738182	A	0.1333	0.3438	G	5.639	0.01757	0.2937	ENSG00000136630	LOW	3.9	0.1	1	0.3	0	0
HPN	19	35050426	rs57035236	TA	0.1333	0.3438	T	5.639	0.01757	0.2937	ENSG00000105707	Unknown	0.8	0	0	7	20	0
SOAT1	1	179350406	rs3753526	G	0.1333	0.3438	C	5.639	0.01757	0.2937	ENSG00000057252	LOW	6.8	5.6	8.2	19.5	10.8	1
CDHR5	11	618998	rs2740375	A	0.3667	0.625	G	5.613	0.01782	0.3474	ENSG00000099834	MODERATE	0.2	0	0	2.6	13.1	0
CDHR5	11	619789	rs2246614	G	0.3667	0.625	T	5.613	0.01782	0.3474	ENSG00000099834	MODERATE	0.2	0	0	2.6	13.1	0
COBL	7	51029277	rs2240090	T	0.3667	0.625	C	5.613	0.01782	0.3474	ENSG00000106078	MODERATE	2.5	0.5	5.5	2.6	2.7	0
MRGPRF	11	69009855	rs11544721	T	0.3667	0.625	C	5.613	0.01782	0.3474	ENSG00000172935	MODERATE	13.1	1	0.5	3.6	5.2	0
MYO1C	17	1470224	rs9905106	T	0.3667	0.625	C	5.613	0.01782	0.3474	ENSG00000197879	MODERATE	12.6	2.1	8.1	13.7	8	0
NEB	2	151671094	rs34577613	C	0.3667	0.625	T	5.613	0.01782	0.3474	ENSG00000183091	MODERATE	0.3	1.6	0.9	5.7	1.8	0
PLEKHS1	10	113780652	rs11196483	T	0.3667	0.625	C	5.613	0.01782	0.3474	ENSG00000148735	LOW	1.1	0	0	7.1	3.2	0
GK	23	30697710	rs2035432	C	0.3929	0.0625	T	5.602	0.01794	9.706	ENSG00000198814	Unknown	2	9.9	1.5	39.8	23.1	0
SSX2IP	1	84655572	rs4537578	A	0.1552	0.375	G	5.571	0.01826	0.3061	ENSG00000117155	MODERATE	51.4	42.7	52.8	718.3	850.2	0
ACTB	7	5527965	rs852424	T	0.2167	0.03125	C	5.561	0.01836	8.574	ENSG00000075624	Unknown	102.1	79.8	345.5	80.2	112.4	1
C4BPB	1	207096513	rs3813948	C	0.2167	0.03125	T	5.561	0.01836	8.574	ENSG00000123843	Unknown	0.2	0	0	3.9	1.8	0
C4BPB	1	207096574	rs8942	T	0.2167	0.03125	C	5.561	0.01836	8.574	ENSG00000123843	LOW	0.2	0	0	3.9	1.8	0
CDH11	16	64982184	rs35213	A	0.2167	0.03125	C	5.561	0.01836	8.574	ENSG00000140937	MODERATE	4	0.6	1.1	2.4	3.1	0
GRM6	5	178981834	rs2071249	T	0.2167	0.03125	C	5.561	0.01836	8.574	ENSG00000113262	LOW	2.2	0.5	0	0.8	0.9	0
MYO5C	15	52239744	rs11635028	G	0.2167	0.03125	A	5.561	0.01836	8.574	ENSG00000128833	LOW	4.7	6.5	4.7	2	1.8	0
RAMP3	7	45177416	rs2074654	C	0.2167	0.03125	T	5.561	0.01836	8.574	ENSG00000122679	MODERATE	6.3	0.3	0.9	18.1	4.7	0
ZNF454	5	178946451	rs74894989	A	0.2167	0.03125	G	5.561	0.01836	8.574	ENSG00000178187	LOW	7.7	14.3	1.4	2	1	0
CYP4V2	4	186208841	rs2276917	G	0.4333	0.1875	A	5.56	0.01838	3.314	ENSG00000145476	Unknown	3.2	8.1	5.4	2.4	1.7	0
DDC	7	50529166	rs3735273	T	0.4333	0.1875	C	5.56	0.01838	3.314	ENSG00000132437	Unknown	0.6	3.6	0.4	3.6	4.3	0
DDC	7	50529358	rs6950777	A	0.4333	0.1875	G	5.56	0.01838	3.314	ENSG00000132437	Unknown	0.6	3.6	0.4	3.6	4.3	0
DOCK1	10	127451412	rs2229604	C	0.4333	0.1875	T	5.56	0.01838	3.314	ENSG00000150760	LOW	6.6	1.8	7.9	9.3	18.9	0
LYZL6	17	35937858	rs1052266	C	0.4333	0.1875	T	5.56	0.01838	3.314	ENSG00000275722	LOW	33.2	2.1	2.5	287.4	30.2	0
RAD17	5	69400208	rs142095225	G	0.4333	0.1875	GTTTATTTA	5.56	0.01838	3.314	ENSG00000152942	Unknown	37.7	125	69.7	97.3	61.1	0
TNC	9	115084291	rs2274836	T	0.4333	0.1875	C	5.56	0.01838	3.314	ENSG00000041982	LOW	5.4	0.4	0.2	15.8	12.7	0
BTBD11	12	107543991	rs1558781	A	0.2667	0.0625	G	5.528	0.01872	5.455	ENSG00000151136	MODERATE	1.1	0	0	0	0	0
CDYL2	16	80684982	rs8049284	G	0.2667	0.0625	A	5.528	0.01872	5.455	ENSG00000166446	LOW	16.5	1.6	5.7	9.2	14.1	0
COL6A3	2	237324767	rs4663722	G	0.2667	0.0625	C	5.528	0.01872	5.455	ENSG00000163359	Unknown	25.8	1.2	1	4.6	4	0
ERICH6B	13	45596486	rs17066954	T	0.2667	0.0625	A	5.528	0.01872	5.455	ENSG00000165837	MODERATE	6.7	1.2	0.3	27.8	17.8	0
LAMA1	18	6985508	rs523711	G	0.2667	0.0625	A	5.528	0.01872	5.455	ENSG00000101680	Unknown	20.9	0.5	1.7	1.1	1.8	1
LAMA1	18	6985508	rs523711	G	0.2667	0.0625	A	5.528	0.01872	5.455	ENSG00000101680	Unknown	20.9	0.5	1.7	1.1	1.8	1
LAMA1	18	6985632	rs617206	C	0.2667	0.0625	T	5.528	0.01872	5.455	ENSG00000101680	LOW	20.9	0.5	1.7	1.1	1.8	1
OSCP1	1	36432466	rs34409118	C	0.2667	0.0625	T	5.528	0.01872	5.455	ENSG00000116885	MODERATE	49.9	91.2	18.9	336.5	35.1	0
SCIN	7	12570968	rs2240572	G	0.2667	0.0625	A	5.528	0.01872	5.455	ENSG00000006747	MODERATE	4.3	3.9	5.4	90.6	64	0
SLC12A3	16	56867153	rs2304479	G	0.2667	0.0625	A	5.528	0.01872	5.455	ENSG00000070915	LOW	0	0	0	0	0	0
TRIM45	1	117116730	rs3738413	T	0.2667	0.0625	C	5.528	0.01872	5.455	ENSG00000134253	MODERATE	5.4	6.3	4.3	4.1	1.9	0
GLDC	9	6594978	rs11789777	C	0.07143	0.25	T	5.514	0.01887	0.2308	ENSG00000178445	Unknown	1.1	4.4	5	8.8	9	0
CCHCR1	6	31145498	rs886401	A	0.2833	0.5312	G	5.505	0.01896	0.3488	ENSG00000204536	Unknown	50.1	80.8	16.7	64.7	110.5	0
CCHCR1	6	31145498	rs886401	A	0.2833	0.5312	G	5.505	0.01896	0.3488	ENSG00000204536	Unknown	50.1	80.8	16.7	64.7	110.5	0
CCHCR1	6	31145499	rs886400	G	0.2833	0.5312	A	5.505	0.01896	0.3488	ENSG00000204536	Unknown	50.1	80.8	16.7	64.7	110.5	0
CCHCR1	6	31145499	rs886400	G	0.2833	0.5312	A	5.505	0.01896	0.3488	ENSG00000204536	Unknown	50.1	80.8	16.7	64.7	110.5	0
FOXO6	1	41382388	rs12092825	T	0.2833	0.5312	C	5.505	0.01896	0.3488	ENSG00000204060	MODERATE	1.2	0.2	0.4	3.6	4.3	0
FOXO6	1	41382624	rs4359027	A	0.2833	0.5312	G	5.505	0.01896	0.3488	ENSG00000204060	LOW	1.2	0.2	0.4	3.6	4.3	0
MRGPRX4	11	18173417	rs1869788	A	0.2833	0.5312	G	5.505	0.01896	0.3488	ENSG00000179817	MODERATE	0.6	0	0	0	0	0
NDUFB9	8	124539326	rs7010411	C	0.2833	0.5312	T	5.505	0.01896	0.3488	ENSG00000147684	Unknown	44.1	306.2	277.3	321	585.5	0
Dec1	9	115081960	rs2989519	A	0.4	0.6562	G	5.484	0.01919	0.3492	ENSG00000173077	Unknown	2.3	0.2	0.1	4.3	8.4	0
LY9	1	160823652	rs474131	G	0.4	0.6562	A	5.484	0.01919	0.3492	ENSG00000122224	LOW	1.1	0	0.1	0	0	0
LY9	1	160823770	rs509749	G	0.4	0.6562	A	5.484	0.01919	0.3492	ENSG00000122224	MODERATE	1.1	0	0.1	0	0	0
LY9	1	160824172	rs506081	C	0.4	0.6562	G	5.484	0.01919	0.3492	ENSG00000122224	Unknown	1.1	0	0.1	0	0	0
MKNK2	19	2041033	rs2287003	C	0.4	0.6562	T	5.484	0.01919	0.3492	ENSG00000099875	Unknown	9.1	15.5	21.8	6.2	10	0
MMS19	10	97460128	rs2152092	G	0.4	0.6562	A	5.484	0.01919	0.3492	ENSG00000155229	LOW	33.7	20.9	29.6	7.2	6.4	0
MMS19	10	97460950	rs3740526	T	0.4	0.6562	C	5.484	0.01919	0.3492	ENSG00000155229	MODERATE	33.7	20.9	29.6	7.2	6.4	0
SGCG	13	23320605	rs1536725	T	0.4	0.6562	G	5.484	0.01919	0.3492	ENSG00000102683	Unknown	0.6	1.4	12.1	1.5	1.4	0
SGCG	13	23320607	rs1536726	T	0.4	0.6562	G	5.484	0.01919	0.3492	ENSG00000102683	Unknown	0.6	1.4	12.1	1.5	1.4	0
SGCG	13	23320609	rs1536727	T	0.4	0.6562	G	5.484	0.01919	0.3492	ENSG00000102683	Unknown	0.6	1.4	12.1	1.5	1.4	0
TNC	9	115090743	rs944510	T	0.4	0.6562	C	5.484	0.01919	0.3492	ENSG00000041982	LOW	5.4	0.4	0.2	15.8	12.7	0
UROC1	3	126500187	rs13072404	T	0.4	0.6562	C	5.484	0.01919	0.3492	ENSG00000159650	Unknown	0	0	0	0	0	0
OR51B2	11	5323542	rs10742622	T	0.5714	0.3125	C	5.472	0.01932	2.933	ENSG00000279012	LOW	0	0	0	0	0	0
HLA-DQA1	6	32641320	rs1129738	C	0.3103	0.5625	T	5.463	0.01942	0.35	ENSG00000196735	LOW	2.1	0	0.8	0.4	0.2	1
CLCN7	16	1450707	rs61073146	GC	0.4667	0.2188	G	5.442	0.01966	3.125	ENSG00000103249	Unknown	17.6	10.2	9.8	8.1	7.2	0
COBL	7	51025316	rs2240087	A	0.4667	0.2188	T	5.442	0.01966	3.125	ENSG00000106078	LOW	2.5	0.5	5.5	2.6	2.7	0
NXPH2	2	138671498	rs10803570	G	0.4667	0.2188	A	5.442	0.01966	3.125	ENSG00000144227	LOW	0.4	0	0	0	0	0
SMLR1	6	130834962	rs6975	G	0.4667	0.2188	T	5.442	0.01966	3.125	ENSG00000256162	Unknown	0.8	0	0	0	0	0
DOCK8	9	376929	rs7020921	A	0.08333	0.2667	G	5.44	0.01969	0.25	ENSG00000107099	Unknown	7.2	15.4	4.1	24.2	11.5	0
C21orf91	21	17796901	rs2824495	C	0.569	0.3125	G	5.436	0.01972	2.904	ENSG00000154642	MODERATE	23.9	25.6	19.2	269.6	52.3	0
MAX	14	65101497	rs2781373	G	0.569	0.3125	A	5.436	0.01972	2.904	ENSG00000125952	Unknown	15.7	40.5	26.6	34.8	71.7	0
OR51B2	11	5323940	rs7952293	A	0.5667	0.3125	G	5.403	0.0201	2.877	ENSG00000279012	MODERATE	0	0	0	0	0	0
OR52E6	11	5841707	rs4495918	A	0.5667	0.3125	C	5.403	0.0201	2.877	ENSG00000205409	MODERATE	1.1	0	0	0	0	0
SEC61A2	10	12129741	rs11257552	A	0.5667	0.3125	G	5.403	0.0201	2.877	ENSG00000065665	Unknown	17.3	28.9	13.9	15.5	23.8	0
TMEM132D	12	129075012	rs10773594	T	0.5667	0.3125	C	5.403	0.0201	2.877	ENSG00000151952	LOW	1.6	0	0	1.9	0.7	0
TRAPPC9	8	140397599	rs3779658	C	0.5667	0.3125	T	5.403	0.0201	2.877	ENSG00000167632	Unknown	7.9	2.6	5.9	44.7	78.2	0
EIF5B	2	99376359	rs7558074	C	0.45	0.2	A	5.383	0.02034	3.273	ENSG00000158417	MODERATE	22.6	293.6	551.3	558.1	88.6	0
ADH7	4	99435022	rs1154469	T	0.5	0.25	C	5.38	0.02037	3	ENSG00000196344	Unknown	0	0	0	0	0	0
ATP11B	3	182914004	rs11925959	A	0.5	0.25	C	5.38	0.02037	3	ENSG00000058063	LOW	22.8	15.4	10.7	27.7	19.9	0
ATP6V1E1	22	17628665	rs7751	C	0.5	0.25	T	5.38	0.02037	3	ENSG00000131100	Unknown	20.2	71	67.3	6.9	12.5	0
COL4A1	13	110198667	rs496916	C	0.5	0.25	G	5.38	0.02037	3	ENSG00000187498	Unknown	8.7	1.2	5.1	0.5	0.7	0
KIF13B	8	29147576	rs6986672	A	0.5	0.25	G	5.38	0.02037	3	ENSG00000197892	LOW	6.1	5.8	7.2	4	2.1	0
PLIN1	15	89667816	rs894162	A	0.5	0.25	T	5.38	0.02037	3	ENSG00000166819	Unknown	1.6	5.4	0.2	5.6	4.9	0
PLIN1	15	89669998	rs6496589	G	0.5	0.25	C	5.38	0.02037	3	ENSG00000166819	MODERATE	1.6	5.4	0.2	5.6	4.9	0
SLC51A	3	196228891	rs939885	A	0.5	0.25	G	5.38	0.02037	3	ENSG00000163959	MODERATE	1.8	2.1	1.1	16.2	10.3	0
TIMP3	22	32857293	rs9862	T	0.5	0.25	C	5.38	0.02037	3	ENSG00000100234	LOW	43.2	6.5	5.1	11.5	29.3	0
ABCB9	12	122976415	rs884956	T	0.1833	0.4062	C	5.378	0.02039	0.3281	ENSG00000150967	Unknown	21.3	6.5	3.1	7.5	18.3	0
CACNA1D	3	53666523	rs2250736	T	0.1833	0.4062	C	5.378	0.02039	0.3281	ENSG00000157388	LOW	3	1.1	2.5	3.6	4.9	0
CCHCR1	6	31145437	rs1265074	A	0.1833	0.4062	C	5.378	0.02039	0.3281	ENSG00000204536	Unknown	50.1	80.8	16.7	64.7	110.5	0
CCHCR1	6	31150734	rs130067	G	0.1833	0.4062	T	5.378	0.02039	0.3281	ENSG00000204536	MODERATE	50.1	80.8	16.7	64.7	110.5	0
GPATCH1	19	33126602	rs73039451	A	0.1833	0.4062	G	5.378	0.02039	0.3281	ENSG00000076650	LOW	8.9	14.4	11.6	2	1.5	0
PSMB9	6	32852088	rs2071481	C	0.1833	0.4062	T	5.378	0.02039	0.3281	ENSG00000240065	Unknown	3	1.4	6.5	1	0.7	0
SBNO2	19	1119020	rs2074920	T	0.1833	0.4062	C	5.378	0.02039	0.3281	ENSG00000064932	LOW	9.1	3.6	8.6	2	1.3	0
SBNO2	19	1119964	rs2074921	G	0.1833	0.4062	A	5.378	0.02039	0.3281	ENSG00000064932	LOW	9.1	3.6	8.6	2	1.3	0
SBNO2	19	1122148	rs2072280	A	0.1833	0.4062	G	5.378	0.02039	0.3281	ENSG00000064932	LOW	9.1	3.6	8.6	2	1.3	0
SBNO2	19	1124054	rs2024093	G	0.1833	0.4062	A	5.378	0.02039	0.3281	ENSG00000064932	Unknown	9.1	3.6	8.6	2	1.3	0
UPK3A	22	45289121	rs1135360	A	0.1833	0.4062	G	5.378	0.02039	0.3281	ENSG00000100373	LOW	0.2	0	0.3	0.1	0.9	0
USH1C	11	17512088	rs2190454	G	0.1833	0.4062	A	5.378	0.02039	0.3281	ENSG00000006611	Unknown	0.2	0	1.4	1	0	0
ZNF233	19	44274642	rs59660444	C	0.1833	0.4062	CG	5.378	0.02039	0.3281	ENSG00000159915	HIGH	25.2	8.7	1.9	23.3	4.5	0
ZNF233	19	44274644	rs2884015	A	0.1833	0.4062	T	5.378	0.02039	0.3281	ENSG00000159915	MODERATE	25.2	8.7	1.9	23.3	4.5	0
ZNF233	19	44274646	rs2884016	A	0.1833	0.4062	G	5.378	0.02039	0.3281	ENSG00000159915	LOW	25.2	8.7	1.9	23.3	4.5	0
ZNF746	7	149494477	rs1000678	T	0.1833	0.4062	C	5.378	0.02039	0.3281	ENSG00000181220	LOW	22	16.2	7	8.2	10.8	0
AC010255.3	5	122182614	rs9112	A	0.5333	0.2812	G	5.368	0.02051	2.921	ENSG00000250803	MODERATE	59.7	0	0	0	0	0
CD52	1	26320235	rs1071849	A	0.5333	0.2812	G	5.368	0.02051	2.921	ENSG00000169442	MODERATE	5.3	0.2	0.2	0.7	1.3	0
CD52	1	26320239	rs17645	A	0.5333	0.2812	G	5.368	0.02051	2.921	ENSG00000169442	MODERATE	5.3	0.2	0.2	0.7	1.3	0
CRYBG2	1	26322060	rs11247913	G	0.5333	0.2812	C	5.368	0.02051	2.921	ENSG00000176092	Unknown	1.2	0	0	0	0	0
EXO1	1	241885372	rs9350	T	0.5333	0.2812	C	5.368	0.02051	2.921	ENSG00000174371	MODERATE	14.8	9.8	6.9	4.7	1.3	0
MET	7	116795714	rs41736	C	0.5333	0.2812	T	5.368	0.02051	2.921	ENSG00000105976	LOW	2.7	0	0.6	0	0	0
MET	7	116795968	rs2023748	G	0.5333	0.2812	A	5.368	0.02051	2.921	ENSG00000105976	LOW	2.7	0	0.6	0	0	0
MET	7	116796043	rs41737	G	0.5333	0.2812	A	5.368	0.02051	2.921	ENSG00000105976	LOW	2.7	0	0.6	0	0	0
TCHH	1	152107513	rs1131471	G	0.5333	0.2812	T	5.368	0.02051	2.921	ENSG00000159450	MODERATE	1.9	2.9	10.4	0.2	0	0
TCHH	1	152109445	rs2496253	C	0.5333	0.2812	G	5.368	0.02051	2.921	ENSG00000159450	MODERATE	1.9	2.9	10.4	0.2	0	0
C15orf40	15	83011535	rs4842860	A	0.2333	0.4688	G	5.358	0.02062	0.3449	ENSG00000169609	MODERATE	14.3	101.2	55.6	25.5	25	0
MMP9	20	46011586	rs17576	G	0.2333	0.4688	A	5.358	0.02062	0.3449	ENSG00000100985	MODERATE	2.7	5.4	5.5	0.6	0	1
MYO1C	17	1470318	rs8081370	C	0.2333	0.4688	T	5.358	0.02062	0.3449	ENSG00000197879	MODERATE	12.6	2.1	8.1	13.7	8	0
OR10R2	1	158480592	rs1418843	C	0.2333	0.4688	T	5.358	0.02062	0.3449	ENSG00000198965	MODERATE	0.7	0	0	0	0	0
PI4KA	22	20813499	rs165854	A	0.2333	0.4688	G	5.358	0.02062	0.3449	ENSG00000241973	LOW	13.1	32.1	28.9	30.2	19.2	0
SERPIND1	22	20787012	rs4675	C	0.2333	0.4688	T	5.358	0.02062	0.3449	ENSG00000099937	LOW	0.1	0	0	0	0	0
SNAP29	22	20859128	rs1061064	A	0.2333	0.4688	G	5.358	0.02062	0.3449	ENSG00000099940	LOW	47	70.9	80.9	381.3	158.3	0
STAT3	17	42329511	rs2293152	G	0.2333	0.4688	C	5.358	0.02062	0.3449	ENSG00000168610	Unknown	15.4	32.2	15.1	27.3	11.1	1
USP38	4	143214565	rs4285045	G	0.2333	0.4688	A	5.358	0.02062	0.3449	ENSG00000170185	LOW	7.5	9.5	5.1	27.8	15.4	0
ABCA1	9	104800523	rs2230808	T	0.35	0.125	C	5.339	0.02086	3.769	ENSG00000165029	MODERATE	8.8	1.2	0.7	1.5	0.7	0
CD4	12	6817197	rs1055141	T	0.35	0.125	C	5.339	0.02086	3.769	ENSG00000010610	LOW	2.8	0	0.1	0	0	0
CDH1	16	68737469	rs3743674	C	0.35	0.125	T	5.339	0.02086	3.769	ENSG00000039068	Unknown	2.1	0	0.1	0	0	0
CDH3	16	68678314	rs2296410	T	0.35	0.125	C	5.339	0.02086	3.769	ENSG00000062038	Unknown	2.2	0.2	0.7	0.2	0	0
CDHR3	7	106030821	rs10270308	C	0.2069	0.4375	T	5.338	0.02086	0.3354	ENSG00000128536	LOW	2.2	1.4	3.1	5.4	2.5	0
EYA4	6	133528828	rs3734279	C	0.35	0.125	T	5.339	0.02086	3.769	ENSG00000112319	Unknown	7.4	4.6	6.6	2.7	2	0
MDM1	12	68331171	rs3741808	G	0.35	0.125	T	5.339	0.02086	3.769	ENSG00000111554	LOW	20.7	38.1	17.8	22.5	9	0
NR4A3	9	99828760	rs12344570	G	0.35	0.125	A	5.339	0.02086	3.769	ENSG00000119508	MODERATE	1.3	0.3	1.4	1.3	1.2	0
STXBP5	6	147314277	rs1039084	G	0.35	0.125	A	5.339	0.02086	3.769	ENSG00000164506	MODERATE	9.6	12.3	10.7	26.8	34.7	0
AC025283.2	16	3448499	rs61748354	A	0.15	0	G	5.32	0.02108	NA	ENSG00000262621	LOW	0.5	0	0	0	0	0
CSAD	12	53180582	rs34628172	T	0.15	0	C	5.32	0.02108	NA	ENSG00000139631	MODERATE	18.5	50.6	58.8	0.2	1.1	0
CSAD	12	53180847	rs59218377	C	0.15	0	A	5.32	0.02108	NA	ENSG00000139631	Unknown	18.5	50.6	58.8	0.2	1.1	0
CSTL1	20	23444023	rs12625959	C	0.15	0	G	5.32	0.02108	NA	ENSG00000125823	LOW	7.5	0.1	0	55.2	53.3	0
GPR155	2	174436269	rs6757461	A	0.15	0	G	5.32	0.02108	NA	ENSG00000163328	LOW	2.6	3.3	2.6	0.3	0.9	0
GZF1	20	23370153	rs10485644	T	0.15	0	C	5.32	0.02108	NA	ENSG00000125812	LOW	16.5	16.3	8	14	21.5	0
METTL8	2	171360459	rs3731986	C	0.15	0	T	5.32	0.02108	NA	ENSG00000123600	LOW	11.2	6.1	18.1	11.1	2.9	0
MLX	17	42572959	rs149275413	A	0.15	0	G	5.32	0.02108	NA	ENSG00000108788	Unknown	7.4	8.4	38.4	17.8	21.2	0
MROH7	1	54700269	rs2304310	A	0.15	0	G	5.32	0.02108	NA	ENSG00000184313	Unknown	54.2	5	2.5	146.5	448.4	0
OR2C1	16	3356756	rs142397376	G	0.15	0	GT	5.32	0.02108	NA	ENSG00000168158	HIGH	0.7	0	0	0	0	0
OXER1	2	42763196	rs1992286	T	0.15	0	G	5.32	0.02108	NA	ENSG00000162881	LOW	1.1	0	0	0	0	0
PSMC3IP	17	42574011	rs117101952	A	0.15	0	G	5.32	0.02108	NA	ENSG00000131470	Unknown	29.8	109.9	37.9	9.2	9.4	1
RELN	7	103540425	rs2075043	G	0.15	0	A	5.32	0.02108	NA	ENSG00000189056	LOW	1.5	0	0.1	12.3	4.8	0
SLC6A2	16	55692063	rs5564	G	0.15	0	A	5.32	0.02108	NA	ENSG00000103546	Unknown	8.3	10.4	0.1	3.2	3.7	0
SMG6	17	2282806	rs749240	T	0.15	0	C	5.32	0.02108	NA	ENSG00000070366	LOW	39.2	51.6	47.3	17.3	25.4	0
SMG6	17	2292639	rs3215741	GA	0.15	0	G	5.32	0.02108	NA	ENSG00000070366	Unknown	39.2	51.6	47.3	17.3	25.4	0
UBAC1	9	135947862	rs118034043	T	0.15	0	C	5.32	0.02108	NA	ENSG00000130560	MODERATE	10.9	43.5	52.7	80	144.8	0
WDR66	12	121954132	rs11043265	T	0.15	0	C	5.32	0.02108	NA	ENSG00000158023	MODERATE	35	34.9	14.4	38.6	49.3	1
ZNF597	16	3440879	rs2270493	A	0.15	0	T	5.32	0.02108	NA	ENSG00000167981	MODERATE	13.2	4.2	6.9	3.8	3.3	0
CHD2	15	93024634	rs12906163	C	0.1167	0.3125	A	5.313	0.02117	0.2906	ENSG00000173575	LOW	20.4	14.4	10	45.6	28.3	0
EARS2	16	23525363	rs6497671	T	0.1167	0.3125	C	5.313	0.02117	0.2906	ENSG00000103356	MODERATE	12.6	4.3	10.4	2.1	1.9	0
EARS2	16	23535240	rs2073951	G	0.1167	0.3125	C	5.313	0.02117	0.2906	ENSG00000103356	LOW	12.6	4.3	10.4	2.1	1.9	0
FAT1	4	186613209	rs2249916	G	0.1167	0.3125	A	5.313	0.02117	0.2906	ENSG00000083857	LOW	7	1.8	7.7	0.6	0.4	0
GSX1	13	27793819	rs3742111	T	0.1167	0.3125	C	5.313	0.02117	0.2906	ENSG00000169840	LOW	0.1	0	0	0	0	0
ICAM3	19	10335892	rs2304237	C	0.1167	0.3125	T	5.313	0.02117	0.2906	ENSG00000076662	MODERATE	1.4	0.5	0.9	4.2	7.2	0
ICAM3	19	10338682	rs7258015	C	0.1167	0.3125	T	5.313	0.02117	0.2906	ENSG00000076662	MODERATE	1.4	0.5	0.9	4.2	7.2	0
JMJD7	15	41828239	rs13380315	G	0.1167	0.3125	C	5.313	0.02117	0.2906	ENSG00000243789	Unknown	5.9	0	0.1	0.8	0	0
MMP13	11	102952004	rs3819089	T	0.1167	0.3125	C	5.313	0.02117	0.2906	ENSG00000137745	Unknown	1.9	0	0	0	0	0
NACA	12	56714419	rs4902	A	0.1167	0.3125	G	5.313	0.02117	0.2906	ENSG00000196531	LOW	53.2	499	489.8	561.3	484.6	0
NACA	12	56716147	rs2926747	A	0.1167	0.3125	T	5.313	0.02117	0.2906	ENSG00000196531	MODERATE	53.2	499	489.8	561.3	484.6	0
NACA	12	56720523	rs2958127	A	0.1167	0.3125	T	5.313	0.02117	0.2906	ENSG00000196531	MODERATE	53.2	499	489.8	561.3	484.6	0
OR51B6	11	5351633	rs10837882	A	0.1167	0.3125	T	5.313	0.02117	0.2906	ENSG00000176239	LOW	0.3	0	0	0	0	0
OR52E4	11	5884818	rs4758168	G	0.1167	0.3125	A	5.313	0.02117	0.2906	ENSG00000180974	MODERATE	1.7	0	0	0.9	0	0
OR52E4	11	5884843	rs4757986	G	0.1167	0.3125	T	5.313	0.02117	0.2906	ENSG00000180974	MODERATE	1.7	0	0	0.9	0	0
PXDNL	8	51453596	rs79394014	T	0.1167	0.3125	C	5.313	0.02117	0.2906	ENSG00000147485	MODERATE	5.2	0.4	0.6	34.8	3.1	0
SYN1	23	47606962	rs1142636	G	0.3333	0.6875	A	5.275	0.02163	0.2273	ENSG00000008056	LOW	2.4	1	1.9	0	0.4	0
ABCB5	7	20645861	rs2074000	A	0.3167	0.5625	C	5.246	0.022	0.3604	ENSG00000004846	MODERATE	2.6	0.5	0.2	6.1	0	0
ARHGEF40	14	21082910	rs1958396	T	0.3167	0.5625	C	5.246	0.022	0.3604	ENSG00000165801	MODERATE	4.7	2.6	2.5	0.8	2	0
DDR2	1	162767326	rs2298258	C	0.3167	0.5625	G	5.246	0.022	0.3604	ENSG00000162733	LOW	8.3	0.9	0.9	6.9	4	0
DPYS	8	104466705	rs2298840	A	0.3167	0.5625	G	5.246	0.022	0.3604	ENSG00000147647	LOW	0.2	0.7	0.7	9.9	9.7	0
EIF3G	19	10118621	rs11667630	A	0.3167	0.5625	C	5.246	0.022	0.3604	ENSG00000130811	Unknown	51	181.2	151.2	356.5	1028.3	0
FDXR	17	74872953	rs492095	G	0.3167	0.5625	A	5.246	0.022	0.3604	ENSG00000161513	Unknown	32.1	7.1	7.6	5.2	12.2	0
GLDN	15	51397575	rs17648128	A	0.3167	0.5625	G	5.246	0.022	0.3604	ENSG00000186417	MODERATE	0.7	0	0	0	0	0
GRIK4	11	120875165	rs2230297	T	0.3167	0.5625	C	5.246	0.022	0.3604	ENSG00000149403	LOW	2	0.5	2.7	3.2	4.1	0
HSPG2	1	21878137	rs7513608	G	0.3167	0.5625	A	5.246	0.022	0.3604	ENSG00000142798	Unknown	11.4	0.4	4.1	1	2.2	0
HSPG2	1	21884724	rs2290493	G	0.3167	0.5625	A	5.246	0.022	0.3604	ENSG00000142798	Unknown	11.4	0.4	4.1	1	2.2	0
IRF8	16	85920076	rs16940005	C	0.3167	0.5625	G	5.246	0.022	0.3604	ENSG00000140968	Unknown	2.2	0.5	5.5	1.4	3.7	0
OR6Y1	1	158547563	rs16840314	G	0.3167	0.5625	A	5.246	0.022	0.3604	ENSG00000197532	LOW	0.9	0	0	0	0	0
P2RY11	19	10113850	rs3745600	T	0.3167	0.5625	C	5.246	0.022	0.3604	ENSG00000244165	LOW	4.9	1.7	3.6	0.2	0	0
SNRNP48	6	7590420	rs2744384	G	0.3167	0.5625	A	5.246	0.022	0.3604	ENSG00000168566	Unknown	5.3	10.2	17.9	2.2	2.2	0
ZNF70	22	23743920	rs5759985	G	0.3167	0.5625	A	5.246	0.022	0.3604	ENSG00000187792	LOW	4.7	2.1	2.1	1.1	2.1	0
MAN2A1	5	109855234	rs3217225	TCTC	0.2857	0.5312	T	5.238	0.0221	0.3529	ENSG00000112893	MODERATE	7.5	5.5	19.1	7.3	4.9	0
C15orf41	15	36691761	rs7183415	C	0.2586	0.0625	T	5.177	0.02289	5.233	ENSG00000186073	LOW	4.9	4.4	4.7	108.6	112.4	0
COL24A1	1	85909971	rs1502657	C	0.2586	0.0625	G	5.177	0.02289	5.233	ENSG00000171502	LOW	1.9	1.1	0.4	0	0	0
HORMAD2	22	30119060	rs5753014	C	0.2069	0.03125	T	5.148	0.02327	8.087	ENSG00000176635	Unknown	21.3	115.1	2.7	27.3	4.7	0
LEMD3	12	65245835	rs3217456	A	0.2167	0.03333	ATTTT	5.117	0.02369	8.021	ENSG00000174106	Unknown	28.6	47.2	39.4	1.5	2.4	0
TTN	2	178780128	rs10497520	C	0.3448	0.125	T	5.096	0.02398	3.684	ENSG00000155657	MODERATE	0.4	5.7	0.2	35.3	4.3	0
ATAD3C	1	1455495	rs1781147	C	0.3833	0.1562	T	5.083	0.02416	3.357	ENSG00000215915	LOW	0.7	0.5	0.9	0.3	1.1	0
ITK	5	157252566	rs27341	C	0.3833	0.1562	T	5.083	0.02416	3.357	ENSG00000113263	Unknown	1.4	0	0	5.7	5.5	0
LGALS3	14	55138217	rs4644	A	0.3833	0.1562	C	5.083	0.02416	3.357	ENSG00000131981	MODERATE	20.4	7.7	3.6	17.4	23.5	0
OR52B6	11	5581231	rs149144644	C	0.3833	0.1562	A	5.083	0.02416	3.357	ENSG00000187747	MODERATE	0.2	0	0	0	0	0
PCSK5	9	76175207	rs750861488	G	0.3833	0.1562	GAATGGAATGGAATGA	5.083	0.02416	3.357	ENSG00000099139	MODERATE	5.1	1.1	1.5	19.6	31.4	0
SEC22C	3	42568882	rs2271186	G	0.3833	0.1562	A	5.083	0.02416	3.357	ENSG00000093183	LOW	32	75.8	54.1	32.1	9.9	0
SYNE1	6	152139913	rs147380321	C	0.3833	0.1562	CTGTT	5.083	0.02416	3.357	ENSG00000131018	Unknown	8.3	2.9	5.8	8.3	9	0
SYNE1	6	152139926	rs3818110	A	0.3833	0.1562	G	5.083	0.02416	3.357	ENSG00000131018	Unknown	8.3	2.9	5.8	8.3	9	0
SYNE1	6	152148196	rs2252748	T	0.3833	0.1562	C	5.083	0.02416	3.357	ENSG00000131018	LOW	8.3	2.9	5.8	8.3	9	0
TMEM158	3	45225566	rs33750	A	0.3833	0.1562	G	5.083	0.02416	3.357	ENSG00000249992	LOW	3	0.1	0.4	0.1	0.2	0
ZBTB47	3	42659138	rs339723	G	0.3833	0.1562	A	5.083	0.02416	3.357	ENSG00000114853	LOW	3.1	0	0.2	9.9	1.4	0
FGD1	23	54449671	rs1126744	C	0.03333	0.25	T	5.056	0.02454	0.1034	ENSG00000102302	LOW	4.6	0.2	1.5	0.4	0	0
FGD1	23	54449716	rs12011120	G	0.03333	0.25	A	5.056	0.02454	0.1034	ENSG00000102302	LOW	4.6	0.2	1.5	0.4	0	0
FUNDC1	23	44542049	rs41298452	G	0.03333	0.25	T	5.056	0.02454	0.1034	ENSG00000069509	LOW	9.3	16.4	35.1	1.1	4.1	0
MAGEE2	23	75784449	rs201501360	A	0.03333	0.25	G	5.056	0.02454	0.1034	ENSG00000186675	LOW	0.5	0	0	0	0	0
ZNF630	23	48058816	rs501128	G	0.03333	0.25	A	5.056	0.02454	0.1034	ENSG00000221994	LOW	1.8	0.1	0.5	0	0	0
ASIC4	2	219537949	rs11689281	G	0.35	0.5938	T	5.046	0.02469	0.3684	ENSG00000072182	MODERATE	1.6	0.2	0.6	2.8	0.6	0
ASIC4	2	219537958	rs11695248	T	0.35	0.5938	C	5.046	0.02469	0.3684	ENSG00000072182	MODERATE	1.6	0.2	0.6	2.8	0.6	0
KLC2	11	66264189	rs1151539	T	0.35	0.5938	C	5.046	0.02469	0.3684	ENSG00000174996	LOW	17.4	24.4	25.6	8.9	3.4	0
NODAL	10	70441463	rs10999338	A	0.35	0.5938	G	5.046	0.02469	0.3684	ENSG00000156574	Unknown	5.2	0.1	0.4	14.4	24.3	0
SMAP2	1	40374681	rs1003710	G	0.35	0.5938	A	5.046	0.02469	0.3684	ENSG00000084070	Unknown	6.2	11.8	8.7	11.7	16.5	0
ACSBG2	19	6156472	rs4807840	T	0.3	0.09375	C	5.04	0.02477	4.143	ENSG00000130377	MODERATE	71.3	14.2	5.7	443.1	1482.1	1
CEP120	5	123346640	rs2303720	T	0.3	0.09375	C	5.04	0.02477	4.143	ENSG00000168944	MODERATE	19.4	14.4	9.1	6.8	3.9	0
KATNBL1	15	34143054	rs74482733	C	0.3	0.09375	T	5.04	0.02477	4.143	ENSG00000134152	Unknown	11	37	44.8	63.2	42.2	0
NXN	17	896866	rs57694836	T	0.3	0.09375	C	5.04	0.02477	4.143	ENSG00000167693	Unknown	6.4	10.6	9.1	20.4	74.7	0
RNASE9	14	20556460	rs1243647	A	0.3	0.09375	G	5.04	0.02477	4.143	ENSG00000188655	MODERATE	0.8	0	0	0	0	0
SIGLEC12	19	51497370	rs3752135	T	0.3	0.09375	G	5.04	0.02477	4.143	ENSG00000254521	MODERATE	1.4	0	0	0	0	0
WDR87	19	37885026	rs73027451	T	0.3	0.09375	C	5.04	0.02477	4.143	ENSG00000171804	MODERATE	48.4	104.6	4.4	17	6.2	0
ABCF3	3	184186261	rs11539876	G	0.1	0.2812	A	5.024	0.025	0.284	ENSG00000161204	LOW	12.6	10.7	14.7	6.1	7.6	0
CHSY3	5	129905476	5:129905476	C	0.1	0.2812	A	5.024	0.025	0.284	ENSG00000198108	MODERATE	1.9	1.4	0.6	0.6	0	0
DENND4B	1	153934829	rs35902206	GC	0.1	0.2812	G	5.024	0.025	0.284	ENSG00000198837	HIGH	5.5	5.4	8.9	1.2	0.4	0
DENND4B	1	153934829	rs35902206	GC	0.1	0.2812	G	5.024	0.025	0.284	ENSG00000198837	HIGH	5.5	5.4	8.9	1.2	0.4	0
DHCR7	11	71441415	rs949177	A	0.1	0.2812	G	5.024	0.025	0.284	ENSG00000172893	LOW	17.7	0.6	5.9	0.1	0	0
DHCR7	11	71444107	rs1790334	A	0.1	0.2812	G	5.024	0.025	0.284	ENSG00000172893	LOW	17.7	0.6	5.9	0.1	0	0
FNDC1	6	159239747	rs141435210	GCCACCACCCGCCGCACGA	0.1	0.2812	G	5.024	0.025	0.284	ENSG00000164694	MODERATE	2.1	0.4	0.3	0.3	0	0
FRMD1	6	168061946	rs12197610	A	0.1	0.2812	G	5.024	0.025	0.284	ENSG00000153303	LOW	8.1	13.7	4.3	12.7	10.1	0
HPD	12	121857429	rs1154510	T	0.1	0.2812	C	5.024	0.025	0.284	ENSG00000158104	MODERATE	0.8	1.7	1.1	33.1	97.3	0
MRPL39	21	25592836	rs1135638	G	0.1	0.2812	A	5.024	0.025	0.284	ENSG00000154719	LOW	35.9	74.3	25.8	164.4	22.4	0
MRPL39	21	25592893	rs1057885	T	0.1	0.2812	C	5.024	0.025	0.284	ENSG00000154719	LOW	35.9	74.3	25.8	164.4	22.4	0
NADSYN1	11	71474433	rs2276354	T	0.1	0.2812	C	5.024	0.025	0.284	ENSG00000172890	LOW	17.4	16.4	4.3	16.8	49.9	0
NADSYN1	11	71474472	rs2186778	T	0.1	0.2812	C	5.024	0.025	0.284	ENSG00000172890	LOW	17.4	16.4	4.3	16.8	49.9	0
NADSYN1	11	71478390	rs2276353	T	0.1	0.2812	C	5.024	0.025	0.284	ENSG00000172890	Unknown	17.4	16.4	4.3	16.8	49.9	0
PCYOX1L	5	149358081	rs2291814	C	0.1	0.2812	G	5.024	0.025	0.284	ENSG00000145882	MODERATE	11.5	0.9	3.3	2.8	1.1	0
SBNO2	19	1124032	rs2024092	A	0.1	0.2812	G	5.024	0.025	0.284	ENSG00000064932	Unknown	9.1	3.6	8.6	2	1.3	0
SFT2D1	6	166326196	rs10806847	G	0.1	0.2812	A	5.024	0.025	0.284	ENSG00000198818	Unknown	18.3	137.2	79.4	33.1	14.5	0
SPRN	10	133423454	rs759765657	C	0.1	0.2812	CGCCGCCCCGGCT	5.024	0.025	0.284	ENSG00000203772	MODERATE	1.9	0	0.1	0.1	0	0
TPGS2	18	36818951	rs1045781	T	0.1	0.2812	C	5.024	0.025	0.284	ENSG00000134779	LOW	72.2	273.9	121.6	400.9	769.5	0
UNC5D	8	35235856	rs117154724	T	0.1	0.2812	C	5.024	0.025	0.284	ENSG00000156687	LOW	1.6	0.7	0.7	21.6	2.4	0
BCR	22	23285182	rs140504	A	0.2667	0.5	G	5.009	0.02522	0.3636	ENSG00000186716	MODERATE	9.6	1.6	6.8	3.9	7.7	0
EDDM3A	14	20747838	rs11847654	T	0.2667	0.5	C	5.009	0.02522	0.3636	ENSG00000181562	LOW	4.7	0.4	0	0.3	0.2	0
FAM25A	10	87022327	rs3802666	A	0.2667	0.5	G	5.009	0.02522	0.3636	ENSG00000188100	LOW	0.2	0	0	0.1	1.4	0
FSTL3	19	680378	rs7246311	T	0.2667	0.5	C	5.009	0.02522	0.3636	ENSG00000070404	LOW	34.5	2.3	7.7	5.6	6.5	0
GABBR2	9	98293840	rs10985765	C	0.2667	0.5	T	5.009	0.02522	0.3636	ENSG00000136928	MODERATE	1.3	0.6	0.7	83.9	26.5	0
PSG7	19	42929653	rs1065178	G	0.2667	0.5	A	5.009	0.02522	0.3636	ENSG00000221878	LOW	0	0	0	0	0	0
RFX7	15	56095661	rs3803459	C	0.2667	0.5	T	5.009	0.02522	0.3636	ENSG00000181827	LOW	6	6.6	5.8	16.3	9.1	0
TMEM233	12	119629756	rs2301653	T	0.2667	0.5	C	5.009	0.02522	0.3636	ENSG00000224982	LOW	0.2	2.3	0.2	7.2	2	0
PMP2	8	81444877	rs2229015	T	0.3793	0.625	C	5.002	0.02532	0.3667	ENSG00000147588	LOW	1.6	0	0	0.1	0	0
ATF1	12	50809588	rs1129406	T	0.1667	0.375	C	4.978	0.02567	0.3333	ENSG00000123268	LOW	9.3	9.3	10.2	6.5	4.9	0
GP6	19	55014526	rs1671151	G	0.1667	0.375	A	4.978	0.02567	0.3333	ENSG00000088053	LOW	4.2	1.1	0.9	10.5	6.4	0
GP6	19	55014991	rs1654413	A	0.1667	0.375	T	4.978	0.02567	0.3333	ENSG00000088053	LOW	4.2	1.1	0.9	10.5	6.4	0
GP6	19	55018667	rs1654416	C	0.1667	0.375	T	4.978	0.02567	0.3333	ENSG00000088053	MODERATE	4.2	1.1	0.9	10.5	6.4	0
GP6	19	55027693	rs892089	A	0.1667	0.375	G	4.978	0.02567	0.3333	ENSG00000088053	LOW	4.2	1.1	0.9	10.5	6.4	0
IFITM2	11	309127	rs1059091	A	0.1667	0.375	G	4.978	0.02567	0.3333	ENSG00000185201	MODERATE	38.5	7.7	7.8	5.7	16	0
LRRC2	3	46539101	rs17078944	T	0.1667	0.375	G	4.978	0.02567	0.3333	ENSG00000163827	MODERATE	0.4	0.6	0.2	2	1.7	0
NAXD	13	110627470	rs3742191	G	0.1667	0.375	A	4.978	0.02567	0.3333	ENSG00000213995	MODERATE	17.9	0	0	0	0	0
NEDD9	6	11185300	rs1050775	A	0.1667	0.375	G	4.978	0.02567	0.3333	ENSG00000111859	LOW	12.2	1.1	0.5	6	2.9	0
OR4E2	14	21665202	rs12717305	G	0.1667	0.375	A	4.978	0.02567	0.3333	ENSG00000221977	LOW	0.7	0	0	0	0	0
SSX2IP	1	84647546	rs1057746	A	0.1667	0.375	G	4.978	0.02567	0.3333	ENSG00000117155	MODERATE	51.4	42.7	52.8	718.3	850.2	0
TOGARAM2	2	29003523	rs80120243	G	0.1667	0.375	A	4.978	0.02567	0.3333	ENSG00000189350	MODERATE	3.2	0	0	0	0	0
TRIP10	19	6739699	rs2303109	T	0.1667	0.375	G	4.978	0.02567	0.3333	ENSG00000125733	Unknown	8.7	1.9	5.9	9.7	10	0
TXNRD2	22	19883308	rs2239893	T	0.1667	0.375	C	4.978	0.02567	0.3333	ENSG00000184470	Unknown	10.5	8.6	12.8	21	14.1	1
ALG8	11	78100944	rs1263505	T	0.1207	0.3125	C	4.952	0.02606	0.302	ENSG00000159063	Unknown	38.9	115	39.1	10.7	9.8	0
PRIM1	12	56739356	rs1131514	T	0.1207	0.3125	G	4.952	0.02606	0.302	ENSG00000198056	LOW	17	38.6	82.6	5	2.5	0
SBNO1	12	123315391	rs61751327	T	0.1207	0.3125	C	4.952	0.02606	0.302	ENSG00000139697	LOW	57.1	294.5	190.1	42.5	26.7	0
PLEKHA5	12	19253929	rs6486942	C	0.1897	0.4062	T	4.947	0.02613	0.3421	ENSG00000052126	Unknown	14.8	41.2	47.8	20.2	11.8	0
CASP7	10	113679881	rs10553596	C	0.2167	0.4375	CTT	4.908	0.02673	0.3556	ENSG00000165806	HIGH	4.3	1	26	0.2	0	0
CHST13	3	126542359	rs1056524	A	0.2167	0.4375	G	4.908	0.02673	0.3556	ENSG00000180767	LOW	9.7	29.3	2.7	56.2	3.8	0
CHST13	3	126542502	rs1056522	A	0.2167	0.4375	G	4.908	0.02673	0.3556	ENSG00000180767	MODERATE	9.7	29.3	2.7	56.2	3.8	0
EIF2AK3	2	88575373	rs1805165	C	0.2167	0.4375	A	4.908	0.02673	0.3556	ENSG00000172071	MODERATE	4.6	2.6	3.4	0.1	0.4	0
EIF2AK3	2	88613755	rs867529	C	0.2167	0.4375	G	4.908	0.02673	0.3556	ENSG00000172071	MODERATE	4.6	2.6	3.4	0.1	0.4	0
ERBIN	5	66054546	rs36303	G	0.2167	0.4375	A	4.908	0.02673	0.3556	ENSG00000112851	LOW	13.3	0	0	0	0	0
HCAR3	12	122716221	rs1798192	G	0.2167	0.4375	T	4.908	0.02673	0.3556	ENSG00000255398	MODERATE	1.6	0	0	0.7	0	0
HCAR3	12	122716390	rs1696352	G	0.2167	0.4375	T	4.908	0.02673	0.3556	ENSG00000255398	LOW	1.6	0	0	0.7	0	0
MMP9	20	46010142	rs3918251	G	0.2167	0.4375	A	4.908	0.02673	0.3556	ENSG00000100985	Unknown	2.7	5.4	5.5	0.6	0	1
MYO18B	22	25768446	rs13058434	T	0.2167	0.4375	C	4.908	0.02673	0.3556	ENSG00000133454	MODERATE	2.4	0.5	1.2	50.3	28.5	0
NEB	2	151643935	rs13013209	G	0.2167	0.4375	C	4.908	0.02673	0.3556	ENSG00000183091	MODERATE	0.3	1.6	0.9	5.7	1.8	0
OR10Z1	1	158607319	rs857685	A	0.2167	0.4375	C	4.908	0.02673	0.3556	ENSG00000198967	MODERATE	0.1	0	0	0	0	0
PIN1	19	9848202	rs2010457	G	0.2167	0.4375	A	4.908	0.02673	0.3556	ENSG00000127445	Unknown	24.8	136.8	72	197	571	0
SETD1B	12	121823550	rs3741593	G	0.2167	0.4375	A	4.908	0.02673	0.3556	ENSG00000139718	LOW	9.1	12.5	1	7.5	14.4	0
USP17L7	8	12133940	rs75826165	G	0.2167	0.4375	A	4.908	0.02673	0.3556	ENSG00000226430	MODERATE	0	0	0	0	0	0
GRHL3	1	24354425	rs12030057	C	0.4167	0.1875	T	4.906	0.02677	3.095	ENSG00000158055	LOW	1.1	1.8	0	0.4	0	0
HIF3A	19	46312242	rs8101480	T	0.4167	0.1875	C	4.906	0.02677	3.095	ENSG00000124440	LOW	3.3	1.2	3.1	1.4	2.6	0
KIF4B	5	155015898	rs17116710	A	0.4167	0.1875	G	4.906	0.02677	3.095	ENSG00000226650	MODERATE	9	1.8	0	4.7	3.1	0
MTRR	5	7889103	rs2287779	A	0.4167	0.1875	G	4.906	0.02677	3.095	ENSG00000124275	LOW	8.4	16.9	11.9	40	61.7	1
MTRR	5	7889191	rs2287780	T	0.4167	0.1875	C	4.906	0.02677	3.095	ENSG00000124275	MODERATE	8.4	16.9	11.9	40	61.7	1
PBRM1	3	52609669	rs3755806	C	0.4167	0.1875	T	4.906	0.02677	3.095	ENSG00000163939	LOW	13.1	41.9	32.8	28.7	14.7	0
SVEP1	9	110430375	rs2986671	G	0.4167	0.1875	T	4.906	0.02677	3.095	ENSG00000165124	MODERATE	4	0.1	1.4	0.2	0	0
WDR35	2	19989328	rs3731663	C	0.4167	0.1875	T	4.906	0.02677	3.095	ENSG00000118965	Unknown	19.7	18.6	7.8	1.2	3.1	0
CPAMD8	19	16893238	rs1054533	C	0.2	0.03125	T	4.898	0.02689	7.75	ENSG00000160111	MODERATE	0.9	5.4	1	1.5	3.6	0
EPSTI1	13	42991963	rs942311	A	0.2	0.03125	T	4.898	0.02689	7.75	ENSG00000133106	Unknown	5.8	2.1	1.9	48.9	17.6	0
ESRP2	16	68231336	rs3743738	A	0.2	0.03125	G	4.898	0.02689	7.75	ENSG00000103067	MODERATE	7	5.7	1.5	23.1	63.6	0
ETFB	19	51347036	rs1130426	A	0.2	0.03125	G	4.898	0.02689	7.75	ENSG00000105379	MODERATE	7.7	54.2	48.9	109.5	228.9	0
GRM6	5	178983212	rs17078877	C	0.2	0.03125	T	4.898	0.02689	7.75	ENSG00000113262	MODERATE	2.2	0.5	0	0.8	0.9	0
IGSF22	11	18714400	rs7125943	T	0.2	0.03125	C	4.898	0.02689	7.75	ENSG00000179057	MODERATE	2.2	0	0.4	1	3.2	0
IGSF22	11	18715548	rs4424652	C	0.2	0.03125	T	4.898	0.02689	7.75	ENSG00000179057	MODERATE	2.2	0	0.4	1	3.2	0
IGSF22	11	18716734	rs10766494	C	0.2	0.03125	T	4.898	0.02689	7.75	ENSG00000179057	MODERATE	2.2	0	0.4	1	3.2	0
JCAD	10	30027143	rs3739998	G	0.2	0.03125	C	4.898	0.02689	7.75	ENSG00000165757	MODERATE	13	0	0	0	0	0
MMP2	16	55492001	rs243846	G	0.2	0.03125	C	4.898	0.02689	7.75	ENSG00000087245	Unknown	57	1.2	2.1	11.5	26.9	1
MRPS17	7	55955117	rs73360364	C	0.2	0.03125	G	4.898	0.02689	7.75	ENSG00000239789	MODERATE	10.2	23.2	10.9	15.6	2.4	0
MYOM2	8	2085327	rs117271121	T	0.2	0.03125	C	4.898	0.02689	7.75	ENSG00000036448	LOW	0.2	36.9	22.7	5.4	6.2	0
OSBPL5	11	3107797	rs3741350	A	0.2	0.03125	G	4.898	0.02689	7.75	ENSG00000021762	LOW	4.4	0	0.6	0	1	0
PIAS4	19	4028785	rs2289863	C	0.2	0.03125	T	4.898	0.02689	7.75	ENSG00000105229	LOW	38.1	35.8	35.3	73.5	189.7	0
PNMA8B	19	46493771	19:46493771	G	0.2	0.03125	T	4.898	0.02689	7.75	ENSG00000204851	LOW	0.6	0	0	0	0	0
SERPINI2	3	167449312	rs6803996	T	0.2	0.03125	C	4.898	0.02689	7.75	ENSG00000114204	Unknown	0.1	0	0	0.7	0	0
STAU1	20	49123277	rs2295714	T	0.2	0.03125	C	4.898	0.02689	7.75	ENSG00000124214	Unknown	28.6	110.2	58	15.6	17.1	0
STAU1	20	49158937	rs11480966	AC	0.2	0.03125	A	4.898	0.02689	7.75	ENSG00000124214	Unknown	28.6	110.2	58	15.6	17.1	0
TSNARE1	8	142345817	rs33970858	G	0.2	0.03125	C	4.898	0.02689	7.75	ENSG00000171045	MODERATE	8.9	3.9	3.2	1.8	3.9	0
TSNARE1	8	142354673	rs7814359	G	0.2	0.03125	A	4.898	0.02689	7.75	ENSG00000171045	MODERATE	8.9	3.9	3.2	1.8	3.9	0
INPP1	2	190360255	rs4656	T	0.3833	0.625	G	4.896	0.02692	0.373	ENSG00000151689	LOW	31.4	15.3	7.6	658.4	591.7	0
LMOD2	7	123661886	rs7809453	G	0.3833	0.625	A	4.896	0.02692	0.373	ENSG00000170807	LOW	0.1	0	0	1.1	0.5	0
OSGEP	14	20448799	rs938883	T	0.3833	0.625	C	4.896	0.02692	0.373	ENSG00000092094	LOW	5.7	5.1	15.6	2.7	2.5	0
SDCCAG8	1	243256127	rs3904682	T	0.3833	0.625	A	4.896	0.02692	0.373	ENSG00000054282	Unknown	8	47.6	11.3	13	25.5	0
SIGLEC12	19	51501537	rs66949844	GC	0.3833	0.625	G	4.896	0.02692	0.373	ENSG00000254521	HIGH	1.4	0	0	0	0	0
SNRPA1	15	101287650	rs61752834	T	0.3833	0.625	C	4.896	0.02692	0.373	ENSG00000131876	Unknown	24.3	116.7	62.4	34.5	11.4	0
UHRF1	19	4945905	rs2250981	C	0.3833	0.625	T	4.896	0.02692	0.373	ENSG00000276043	LOW	3.1	4.2	6.9	2.5	0.9	1
FOXP3	23	49255822	rs2232368	T	0.06667	0.3125	C	4.888	0.02705	0.1571	ENSG00000049768	Unknown	2.7	0.4	0.9	0	0	0
SMC1A	23	53403898	rs2297104	G	0.06667	0.3125	A	4.888	0.02705	0.1571	ENSG00000072501	Unknown	10.4	17.9	54.6	8.7	5.8	0
ABHD16A	6	31690147	rs805283	A	0.25	0.0625	G	4.871	0.02732	5	ENSG00000204427	Unknown	15.4	2.5	1.1	1	0	0
AIF1	6	31615535	rs2736182	A	0.25	0.0625	G	4.871	0.02732	5	ENSG00000204472	MODERATE	2.6	0.3	1.5	1.1	1.5	0
APBA1	9	69516661	rs34788368	C	0.25	0.0625	A	4.871	0.02732	5	ENSG00000107282	MODERATE	3.5	0.9	1.3	0.1	0	0
APOL2	22	36237061	rs5995267	A	0.25	0.0625	C	4.871	0.02732	5	ENSG00000128335	MODERATE	7.2	0.3	0	0.2	1.3	0
APOL2	22	36237179	rs1557534	A	0.25	0.0625	G	4.871	0.02732	5	ENSG00000128335	LOW	7.2	0.3	0	0.2	1.3	0
APOM	6	31657730	rs707922	T	0.25	0.0625	G	4.871	0.02732	5	ENSG00000204444	MODERATE	6.6	19.1	5.5	42.6	29.3	0
APOM	6	31657764	rs707921	A	0.25	0.0625	C	4.871	0.02732	5	ENSG00000204444	LOW	6.6	19.1	5.5	42.6	29.3	0
CHAF1A	19	4442339	rs9352	C	0.25	0.0625	T	4.871	0.02732	5	ENSG00000167670	MODERATE	20.4	48.8	120.2	5.6	5.3	0
DGKB	7	14178048	rs6966154	A	0.25	0.0625	G	4.871	0.02732	5	ENSG00000136267	LOW	0.9	0.2	0.2	2	1	0
IFIT2	10	89306318	rs2070845	G	0.25	0.0625	A	4.871	0.02732	5	ENSG00000119922	MODERATE	1.3	0	0	0.1	0	0
KCNU1	8	36836876	rs77438672	T	0.25	0.0625	C	4.871	0.02732	5	ENSG00000215262	LOW	15.8	0.6	0.2	49.4	18	0
LDLR	19	11110781	rs12710260	C	0.25	0.0625	G	4.871	0.02732	5	ENSG00000130164	Unknown	6.3	3.9	1.3	1	0.4	0
LDLR	19	11113505	rs1003723	T	0.25	0.0625	C	4.871	0.02732	5	ENSG00000130164	Unknown	6.3	3.9	1.3	1	0.4	0
LDLR	19	11116926	rs688	T	0.25	0.0625	C	4.871	0.02732	5	ENSG00000130164	LOW	6.3	3.9	1.3	1	0.4	0
LY6G5B	6	31671980	rs805267	A	0.25	0.0625	G	4.871	0.02732	5	ENSG00000240053	MODERATE	10.3	0	0.4	0	0	0
LY6G6D	6	31715380	rs3749952	G	0.25	0.0625	T	4.871	0.02732	5	ENSG00000244355	MODERATE	0.2	0	0	0	0	0
LY6G6F-LY6G6D	6	31707520	rs805295	T	0.25	0.0625	C	4.871	0.02732	5	ENSG00000250641	MODERATE	4	0	0	0	0	0
MS4A3	11	60069719	rs2298585	T	0.25	0.0625	C	4.871	0.02732	5	ENSG00000149516	Unknown	1	0	0	1	0.9	0
NBAS	2	15396385	rs35829638	GA	0.25	0.0625	G	4.871	0.02732	5	ENSG00000151779	Unknown	31.4	30.4	16.6	29.5	46.9	0
OPA1	3	193666414	rs10937595	A	0.25	0.0625	T	4.871	0.02732	5	ENSG00000198836	Unknown	7.6	11.3	15	7.2	10.2	0
SMPDL3B	1	27955781	rs3813803	C	0.25	0.0625	T	4.871	0.02732	5	ENSG00000130768	MODERATE	1	0	0.1	0.2	0	0
SOX8	16	985077	rs11542179	T	0.25	0.0625	C	4.871	0.02732	5	ENSG00000005513	LOW	1.9	0	4.3	0	0	0
UBXN6	19	4454003	rs11909	A	0.25	0.0625	G	4.871	0.02732	5	ENSG00000167671	LOW	41.5	142.6	29.6	229.6	1030.1	0
VANGL1	1	115682319	rs10754330	C	0.25	0.0625	A	4.871	0.02732	5	ENSG00000173218	Unknown	7.9	1	9.4	4.6	1.9	0
ZAP70	2	97737676	rs17488834	T	0.25	0.0625	G	4.871	0.02732	5	ENSG00000115085	Unknown	1.4	1.4	1.7	0.8	0.7	0
OR51B2	11	5323672	rs7937237	C	0.5862	0.3438	G	4.849	0.02766	2.705	ENSG00000279012	MODERATE	0	0	0	0	0	0
C5	9	120974762	rs2269067	C	0.25	0.0625	G	4.812	0.02825	5	ENSG00000106804	Unknown	0.4	1.8	2.3	1.3	1.7	0
ACACA	17	37113295	rs3815059	T	0.4167	0.6562	A	4.792	0.0286	0.3741	ENSG00000278540	Unknown	5.5	7.9	17.9	46	39.8	0
BOD1L2	18	57147794	rs11151997	G	0.4167	0.6562	T	4.792	0.0286	0.3741	ENSG00000228075	MODERATE	197.8	249	21.5	1355.5	3669.5	0
GSDMB	17	39908216	rs11078928	T	0.5833	0.3438	C	4.792	0.0286	2.673	ENSG00000073605	Unknown	1.4	0.5	1.1	4.4	3.3	0
MMEL1	1	2629443	rs4648658	A	0.5833	0.3438	G	4.792	0.0286	2.673	ENSG00000142606	LOW	30.2	0.5	0.9	82.5	27.3	0
MMEL1	1	2629464	rs4648659	G	0.5833	0.3438	T	4.792	0.0286	2.673	ENSG00000142606	LOW	30.2	0.5	0.9	82.5	27.3	0
PDCD11	10	103434329	rs2986014	T	0.4167	0.6562	C	4.792	0.0286	0.3741	ENSG00000148843	MODERATE	22.8	25.1	26	47.9	15	0
SGCG	13	23320611	rs1536728	G	0.5833	0.3438	T	4.792	0.0286	2.673	ENSG00000102683	Unknown	0.6	1.4	12.1	1.5	1.4	0
SGCG	13	23320611	rs1536728	G	0.5833	0.3438	T	4.792	0.0286	2.673	ENSG00000102683	Unknown	0.6	1.4	12.1	1.5	1.4	0
TDRD12	19	32803042	rs35110475	G	0.5833	0.3438	A	4.792	0.0286	2.673	ENSG00000173809	MODERATE	36.1	43.5	44.9	18.5	9	0
TNC	9	115087035	rs2992147	T	0.5833	0.3438	C	4.792	0.0286	2.673	ENSG00000041982	LOW	5.4	0.4	0.2	15.8	12.7	0
TNC	9	115084301	rs1061494	T	0.5833	0.3438	C	4.792	0.0286	2.673	ENSG00000041982	MODERATE	5.4	0.4	0.2	15.8	12.7	0
TNS4	17	40484492	rs2290207	T	0.4167	0.6562	C	4.792	0.0286	0.3741	ENSG00000131746	MODERATE	1.2	0	0	0	0	0
TNS4	17	40488873	rs3764424	G	0.4167	0.6562	A	4.792	0.0286	0.3741	ENSG00000131746	MODERATE	1.2	0	0	0	0	0
TTC32	2	19901726	rs2304589	A	0.4167	0.6562	G	4.792	0.0286	0.3741	ENSG00000183891	LOW	12.9	86.3	21.3	12.5	4.6	0
ATP13A4	3	193435773	rs1996735	C	0.45	0.2188	T	4.79	0.02862	2.922	ENSG00000127249	Unknown	0.8	0.7	1.2	0.3	0.8	0
CRLF1	19	18589237	rs2074175	A	0.45	0.2188	G	4.79	0.02862	2.922	ENSG00000006016	Unknown	5.6	0.1	1.5	6.3	0	0
FAT1	4	186618063	rs3733405	A	0.45	0.2188	G	4.79	0.02862	2.922	ENSG00000083857	LOW	7	1.8	7.7	0.6	0.4	0
FAT1	4	186619481	rs77834784	G	0.45	0.2188	T	4.79	0.02862	2.922	ENSG00000083857	MODERATE	7	1.8	7.7	0.6	0.4	0
FAT1	4	186619500	rs3796647	A	0.45	0.2188	T	4.79	0.02862	2.922	ENSG00000083857	LOW	7	1.8	7.7	0.6	0.4	0
FAT1	4	186619764	rs3796648	C	0.45	0.2188	G	4.79	0.02862	2.922	ENSG00000083857	MODERATE	7	1.8	7.7	0.6	0.4	0
FAT1	4	186620607	rs3733407	A	0.45	0.2188	G	4.79	0.02862	2.922	ENSG00000083857	LOW	7	1.8	7.7	0.6	0.4	0
FAT1	4	186621162	rs2099854	C	0.45	0.2188	T	4.79	0.02862	2.922	ENSG00000083857	LOW	7	1.8	7.7	0.6	0.4	0
FAT1	4	186621582	rs35753072	C	0.45	0.2188	T	4.79	0.02862	2.922	ENSG00000083857	LOW	7	1.8	7.7	0.6	0.4	0
FAT1	4	186628274	rs2304867	T	0.45	0.2188	C	4.79	0.02862	2.922	ENSG00000083857	MODERATE	7	1.8	7.7	0.6	0.4	0
GALK1	17	75757580	rs9367	C	0.45	0.2188	T	4.79	0.02862	2.922	ENSG00000108479	Unknown	5.7	1.2	22	0.6	3.6	0
GRM7	3	7578481	rs34373930	G	0.45	0.2188	A	4.79	0.02862	2.922	ENSG00000196277	LOW	2.8	1.7	0.7	24.2	29.9	0
GRM7	3	7578695	rs7614915	T	0.45	0.2188	C	4.79	0.02862	2.922	ENSG00000196277	LOW	2.8	1.7	0.7	24.2	29.9	0
GRM7	3	7579141	rs1485174	A	0.45	0.2188	G	4.79	0.02862	2.922	ENSG00000196277	LOW	2.8	1.7	0.7	24.2	29.9	0
KCP	7	128891018	rs3734971	A	0.45	0.2188	T	4.79	0.02862	2.922	ENSG00000135253	MODERATE	0	5.1	2.4	18.3	21.8	0
PLIN3	19	4859925	rs8289	T	0.45	0.2188	C	4.79	0.02862	2.922	ENSG00000105355	MODERATE	13.6	46.1	15.6	8.1	9.8	0
PLK4	4	127886064	rs3811740	T	0.45	0.2188	A	4.79	0.02862	2.922	ENSG00000142731	MODERATE	21.7	27	12.1	48.9	60.1	1
PLK4	4	127893809	rs17012739	G	0.45	0.2188	T	4.79	0.02862	2.922	ENSG00000142731	MODERATE	21.7	27	12.1	48.9	60.1	1
POLR2C	16	57469301	rs601194	T	0.45	0.2188	C	4.79	0.02862	2.922	ENSG00000102978	Unknown	26.4	40.2	65.5	3	6.6	0
SYNE1	6	152145447	rs2813487	G	0.45	0.2188	A	4.79	0.02862	2.922	ENSG00000131018	Unknown	8.3	2.9	5.8	8.3	9	0
SYNE1	6	152145447	rs2813487	G	0.45	0.2188	A	4.79	0.02862	2.922	ENSG00000131018	Unknown	8.3	2.9	5.8	8.3	9	0
ADGRA3	4	22438291	rs6823735	A	0.08333	0.25	C	4.778	0.02883	0.2727	ENSG00000152990	LOW	4.5	1.2	7.7	5.8	5.5	0
ANKS1A	6	34889525	rs753890941	GGGCGGC	0.08333	0.25	G	4.778	0.02883	0.2727	ENSG00000064999	MODERATE	23.6	5.8	4.9	11.3	8.1	0
ATP5MF-PTCD1	7	99425623	rs28457808	G	0.08333	0.25	C	4.778	0.02883	0.2727	ENSG00000248919	Unknown	14.2	0	0	0	0	0
ATP8A2	13	26012650	rs9553698	C	0.08333	0.25	A	4.778	0.02883	0.2727	ENSG00000132932	Unknown	10.4	12.9	9.9	29.4	24.5	0
C4orf19	4	37590178	rs141212963	G	0.08333	0.25	A	4.778	0.02883	0.2727	ENSG00000154274	LOW	1.5	0.1	0	1	1.3	0
CDH3	16	68698146	rs3114409	C	0.08333	0.25	A	4.778	0.02883	0.2727	ENSG00000062038	MODERATE	2.2	0.2	0.7	0.2	0	0
CHRNB2	1	154572175	rs4845378	T	0.08333	0.25	G	4.778	0.02883	0.2727	ENSG00000160716	Unknown	2	0.9	0.3	2.6	8	0
CPSF4	7	99450355	rs883403	C	0.08333	0.25	T	4.778	0.02883	0.2727	ENSG00000160917	LOW	38.4	14.7	22	2.7	4.2	0
FAM200A	7	99548222	rs10238965	T	0.08333	0.25	C	4.778	0.02883	0.2727	ENSG00000221909	LOW	16.1	17.4	7.6	67.1	9.6	0
FARP2	2	241468331	rs10933559	G	0.08333	0.25	A	4.778	0.02883	0.2727	ENSG00000006607	LOW	27	39.2	17.2	34.8	17	0
FAT1	4	186636739	rs328418	T	0.08333	0.25	C	4.778	0.02883	0.2727	ENSG00000083857	MODERATE	7	1.8	7.7	0.6	0.4	0
GDF3	12	7690336	rs12819884	T	0.08333	0.25	C	4.778	0.02883	0.2727	ENSG00000184344	MODERATE	1.8	0	0.2	0	0	0
IL17RC	3	9918029	rs4686383	T	0.08333	0.25	C	4.778	0.02883	0.2727	ENSG00000163702	LOW	3.8	0.2	0.4	0.4	1.1	0
KLHL8	4	87178552	rs76241124	C	0.08333	0.25	T	4.778	0.02883	0.2727	ENSG00000145332	MODERATE	4.2	11.2	19.4	2.8	2.4	0
LCLAT1	2	30640226	rs12467646	T	0.08333	0.25	C	4.778	0.02883	0.2727	ENSG00000172954	LOW	12.1	8.9	20.5	3.1	1.2	0
LCLAT1	2	30640242	rs12471868	G	0.08333	0.25	A	4.778	0.02883	0.2727	ENSG00000172954	MODERATE	12.1	8.9	20.5	3.1	1.2	0
MAEL	1	166989364	rs2296837	C	0.08333	0.25	T	4.778	0.02883	0.2727	ENSG00000143194	LOW	90.7	368.4	143.2	1028.7	292.6	1
MAEL	1	166989473	rs11578336	G	0.08333	0.25	T	4.778	0.02883	0.2727	ENSG00000143194	MODERATE	90.7	368.4	143.2	1028.7	292.6	1
MAN2A1	5	109774836	rs6894260	A	0.08333	0.25	T	4.778	0.02883	0.2727	ENSG00000112893	LOW	7.5	5.5	19.1	7.3	4.9	0
PANK2	20	3916912	rs10679953	TTTCCCC	0.08333	0.25	T	4.778	0.02883	0.2727	ENSG00000125779	Unknown	28.9	32.6	21.8	63.9	13	1
RNF111	15	59030849	rs2899642	G	0.08333	0.25	C	4.778	0.02883	0.2727	ENSG00000157450	MODERATE	15.7	11.9	7.8	18.4	7	0
SH3PXD2A	10	103612939	rs117568095	A	0.08333	0.25	G	4.778	0.02883	0.2727	ENSG00000107957	MODERATE	3	1.9	2.8	3	3.7	0
SNX16	8	81815334	rs16909651	C	0.08333	0.25	T	4.778	0.02883	0.2727	ENSG00000104497	LOW	15.6	55.1	10.9	68.5	97.8	0
STK25	2	241500806	rs13013693	A	0.08333	0.25	G	4.778	0.02883	0.2727	ENSG00000115694	Unknown	16.8	72.8	32.6	10.6	9.6	0
TTF1	9	132401914	rs3739914	G	0.08333	0.25	A	4.778	0.02883	0.2727	ENSG00000125482	MODERATE	11.6	48.9	61.5	13.3	5.6	0
ZNF469	16	88431038	rs7197071	A	0.08333	0.25	G	4.778	0.02883	0.2727	ENSG00000225614	MODERATE	0.3	0	0.2	0.2	0	0
ZNF789	7	99484107	rs6962772	G	0.08333	0.25	A	4.778	0.02883	0.2727	ENSG00000198556	MODERATE	17.6	10.6	3.8	21.1	6.4	0
MTRR	5	7891393	rs16879334	G	0.4138	0.1875	C	4.752	0.02926	3.059	ENSG00000124275	MODERATE	8.4	16.9	11.9	40	61.7	1
ARHGEF28	5	73849020	rs2973568	A	0.5517	0.3125	G	4.742	0.02944	2.708	ENSG00000214944	LOW	2	0.7	0.4	2.9	1.7	0
ARHGEF40	14	21074594	rs1243472	A	0.3	0.5312	G	4.735	0.02956	0.3782	ENSG00000165801	LOW	4.7	2.6	2.5	0.8	2	0
C20orf194	20	3304479	rs2254916	T	0.3	0.5312	A	4.735	0.02956	0.3782	ENSG00000088854	LOW	13.5	18.2	20	22.4	5.8	0
DCLK1	13	35810894	rs2322807	T	0.3	0.5312	G	4.735	0.02956	0.3782	ENSG00000133083	LOW	2.2	1.6	0.7	1.3	0.9	0
F13A1	6	6174633	rs5982	A	0.3	0.5312	G	4.735	0.02956	0.3782	ENSG00000124491	MODERATE	16.7	1.4	1	3.8	4.2	0
FGF9	13	21681162	rs2274296	C	0.3	0.5312	T	4.735	0.02956	0.3782	ENSG00000102678	Unknown	1.5	1.4	1.9	3.4	3	0
FMNL1	17	45242403	rs1801353	T	0.3	0.5312	C	4.735	0.02956	0.3782	ENSG00000184922	LOW	2.7	0.5	1.7	2	0.7	0
GOLGA4	3	37326137	rs142075889	G	0.05172	0.2	A	4.735	0.02956	0.2182	ENSG00000144674	LOW	26	351.1	212.3	122	17.5	0
GPR1	2	206176717	rs3732082	A	0.3	0.5312	G	4.735	0.02956	0.3782	ENSG00000183671	LOW	1.6	0	0	0	0	0
INPP1	2	190366777	2:190366777	A	0.3	0.5312	G	4.735	0.02956	0.3782	ENSG00000151689	LOW	31.4	15.3	7.6	658.4	591.7	0
MRGPRX4	11	18173280	rs2468774	C	0.3	0.5312	G	4.735	0.02956	0.3782	ENSG00000179817	MODERATE	0.6	0	0	0	0	0
MRGPRX4	11	18173331	rs2445180	T	0.3	0.5312	G	4.735	0.02956	0.3782	ENSG00000179817	MODERATE	0.6	0	0	0	0	0
MRGPRX4	11	18173901	rs4630269	C	0.3	0.5312	T	4.735	0.02956	0.3782	ENSG00000179817	LOW	0.6	0	0	0	0	0
NEB	2	151640012	rs6713162	A	0.3	0.5312	G	4.735	0.02956	0.3782	ENSG00000183091	MODERATE	0.3	1.6	0.9	5.7	1.8	0
NEB	2	151671058	rs7426114	T	0.3	0.5312	C	4.735	0.02956	0.3782	ENSG00000183091	MODERATE	0.3	1.6	0.9	5.7	1.8	0
TBC1D2	9	98233439	rs879369	G	0.3	0.5312	A	4.735	0.02956	0.3782	ENSG00000095383	MODERATE	3.1	1.6	2.8	1.5	1	0
TBC1D2	9	98233476	rs879368	T	0.3	0.5312	G	4.735	0.02956	0.3782	ENSG00000095383	MODERATE	3.1	1.6	2.8	1.5	1	0
TBC1D2	9	98244154	rs10818668	A	0.3	0.5312	C	4.735	0.02956	0.3782	ENSG00000095383	Unknown	3.1	1.6	2.8	1.5	1	0
TPM1	15	63048408	rs4075047	C	0.3	0.5312	T	4.735	0.02956	0.3782	ENSG00000140416	Unknown	9.6	21.6	75.4	4.5	13.2	0
TTC6	14	37796869	rs9805910	C	0.3	0.5312	T	4.735	0.02956	0.3782	ENSG00000139865	LOW	6	4.4	0.4	30.4	14	0
BMPR1A	10	86923365	rs7074064	T	0.55	0.3125	C	4.729	0.02966	2.689	ENSG00000107779	Unknown	7.8	2.3	3.6	0.6	1.7	0
COL6A6	3	130565440	rs9830253	A	0.55	0.3125	G	4.729	0.02966	2.689	ENSG00000206384	MODERATE	0.3	0	0.4	0.4	0	0
DNAH12	3	57433770	rs6773904	C	0.55	0.3125	T	4.729	0.02966	2.689	ENSG00000174844	MODERATE	17.6	24.4	2.6	38.2	5.6	0
DNAH12	3	57445261	rs6768943	G	0.55	0.3125	A	4.729	0.02966	2.689	ENSG00000174844	LOW	17.6	24.4	2.6	38.2	5.6	0
DNAH12	3	57446258	rs2121743	G	0.55	0.3125	A	4.729	0.02966	2.689	ENSG00000174844	LOW	17.6	24.4	2.6	38.2	5.6	0
LMX1B	9	126693308	rs13295990	G	0.55	0.3125	C	4.729	0.02966	2.689	ENSG00000136944	LOW	3.1	0	0.7	1.1	0	0
METRNL	17	83093237	rs7501742	C	0.55	0.3125	G	4.729	0.02966	2.689	ENSG00000176845	Unknown	8.8	1.1	3.8	7.6	0	0
OR52E4	11	5884975	rs4757987	A	0.55	0.3125	G	4.729	0.02966	2.689	ENSG00000180974	MODERATE	1.7	0	0	0.9	0	0
PLCL1	2	197805030	rs770659	G	0.55	0.3125	C	4.729	0.02966	2.689	ENSG00000115896	Unknown	2.3	0.7	1.8	10.5	3	0
TYK2	19	10354011	rs280497	A	0.55	0.3125	G	4.729	0.02966	2.689	ENSG00000105397	Unknown	6.4	1.4	4.3	1.4	6.4	0
TYK2	19	10362257	rs280519	A	0.55	0.3125	G	4.729	0.02966	2.689	ENSG00000105397	Unknown	6.4	1.4	4.3	1.4	6.4	0
UNC13D	17	75831355	rs3217698	CG	0.55	0.3125	C	4.729	0.02966	2.689	ENSG00000092929	Unknown	2.2	1.4	0.9	3.9	0	0
C9orf50	9	129620317	rs111606531	A	0.4833	0.25	C	4.726	0.02971	2.806	ENSG00000179058	LOW	9.4	1.2	2.2	60.3	168.5	0
CDON	11	126001840	rs516664	T	0.4833	0.25	C	4.726	0.02971	2.806	ENSG00000064309	LOW	4.1	1.1	2.5	2.2	2.3	0
COL22A1	8	138811814	rs10101430	A	0.4833	0.25	G	4.726	0.02971	2.806	ENSG00000169436	LOW	0.8	1.1	0.8	30.8	25.2	0
DOCK1	10	127451429	rs2229605	G	0.4833	0.25	A	4.726	0.02971	2.806	ENSG00000150760	Unknown	6.6	1.8	7.9	9.3	18.9	0
FAM180A	7	135737042	rs4338044	G	0.4833	0.25	A	4.726	0.02971	2.806	ENSG00000189320	Unknown	3.9	0	0	0.1	0	0
PLEKHS1	10	113769817	rs41292632	A	0.4833	0.25	T	4.726	0.02971	2.806	ENSG00000148735	MODERATE	1.1	0	0	7.1	3.2	0
CEP131	17	81208978	rs62075318	T	0.5167	0.2812	C	4.707	0.03005	2.732	ENSG00000141577	LOW	23.7	13.7	13.2	10.9	14.4	1
CMTM5	14	23379102	rs723840	T	0.5167	0.2812	C	4.707	0.03005	2.732	ENSG00000166091	LOW	1.1	0	0	0	0	0
DRD5	4	9783007	rs6283	T	0.5167	0.2812	C	4.707	0.03005	2.732	ENSG00000169676	LOW	1.3	0	0	0	0	0
FBXO34	14	55350990	rs10144418	C	0.5167	0.2812	T	4.707	0.03005	2.732	ENSG00000178974	LOW	24.1	39.4	14.6	134.7	158.7	0
FBXO34	14	55351799	rs1045002	A	0.5167	0.2812	T	4.707	0.03005	2.732	ENSG00000178974	MODERATE	24.1	39.4	14.6	134.7	158.7	0
FBXO34	14	55351988	rs3742569	C	0.5167	0.2812	T	4.707	0.03005	2.732	ENSG00000178974	MODERATE	24.1	39.4	14.6	134.7	158.7	0
LOXHD1	18	46546946	rs1893566	T	0.5167	0.2812	C	4.707	0.03005	2.732	ENSG00000167210	MODERATE	22	2.8	1.5	168.6	330.2	0
PRR5L	11	36451250	rs3740958	G	0.5167	0.2812	A	4.707	0.03005	2.732	ENSG00000135362	LOW	1.2	0.4	0.5	12.4	30.1	0
RNF141	11	10534042	rs1065052	A	0.5167	0.2812	G	4.707	0.03005	2.732	ENSG00000110315	LOW	42.2	68.5	25.8	903.9	383	0
SH2D4B	10	80609463	rs17107368	A	0.5167	0.2812	T	4.707	0.03005	2.732	ENSG00000178217	MODERATE	1.3	0.1	1.6	0.6	0	0
TEPSIN	17	81229156	rs2048057	T	0.5167	0.2812	C	4.707	0.03005	2.732	ENSG00000167302	LOW	9.1	0	0	0	0	0
TMEM120B	12	121748362	rs28651018	T	0.5167	0.2812	C	4.707	0.03005	2.732	ENSG00000188735	LOW	3.4	6.2	4.9	14.5	26.1	0
TMEM120B	12	121748411	rs28655666	A	0.5167	0.2812	G	4.707	0.03005	2.732	ENSG00000188735	MODERATE	3.4	6.2	4.9	14.5	26.1	0
WDR92	2	68137346	rs13009282	C	0.5167	0.2812	T	4.707	0.03005	2.732	ENSG00000243667	MODERATE	12.8	27.1	14.3	4.7	2.2	0
AMPD3	11	10501431	rs10840430	T	0.3333	0.125	G	4.698	0.0302	3.5	ENSG00000133805	Unknown	1.4	0.2	0.5	7	14.2	0
ASPG	14	104109194	rs1744302	G	0.3333	0.125	C	4.698	0.0302	3.5	ENSG00000166183	Unknown	0.9	0.4	0.7	0.4	0	0
B3GNTL1	17	83035056	rs16940609	C	0.3333	0.125	A	4.698	0.0302	3.5	ENSG00000175711	LOW	4	0.7	4.3	11.7	15.2	0
CSMD2	1	33605834	rs1874044	C	0.3333	0.125	T	4.698	0.0302	3.5	ENSG00000121904	Unknown	3.4	0.3	1.8	2.8	4	0
CSMD2	1	33605925	rs1874045	C	0.3333	0.125	T	4.698	0.0302	3.5	ENSG00000121904	MODERATE	3.4	0.3	1.8	2.8	4	0
H6PD	1	9244919	rs139855605	C	0.3333	0.125	CCCCAGGCA	4.698	0.0302	3.5	ENSG00000049239	HIGH	12.4	4.7	4.6	0.8	1.5	0
MDM1	12	68314981	rs2306393	C	0.3333	0.125	T	4.698	0.0302	3.5	ENSG00000111554	MODERATE	20.7	38.1	17.8	22.5	9	0
MDM1	12	68326847	rs962976	G	0.3333	0.125	A	4.698	0.0302	3.5	ENSG00000111554	MODERATE	20.7	38.1	17.8	22.5	9	0
PLIN4	19	4510548	rs7251858	C	0.3333	0.125	T	4.698	0.0302	3.5	ENSG00000167676	MODERATE	0.7	0.5	0.5	0.2	0	0
XPC	3	14158387	rs2228000	A	0.3333	0.125	G	4.698	0.0302	3.5	ENSG00000154767	MODERATE	12.9	22.7	57.3	1.9	1.8	1
LAIR1	19	54370315	rs4429394	A	0.1034	0.2812	G	4.694	0.03027	0.2949	ENSG00000167613	Unknown	3.1	1.4	1	15.9	20.4	0
TTN	2	178593275	rs2303836	A	0.1034	0.2812	G	4.694	0.03027	0.2949	ENSG00000155657	LOW	0.4	5.7	0.2	35.3	4.3	0
TOPBP1	3	133649518	rs3192149	T	0.4483	0.2188	G	4.678	0.03054	2.902	ENSG00000163781	MODERATE	24.6	68.9	51.3	56.8	79.9	0
ASB1	2	238435771	rs3191996	T	0.1333	0	C	4.673	0.03064	NA	ENSG00000065802	LOW	14	37.9	35.5	27.1	15	0
CHPT1	12	101714523	rs2066920	C	0.1333	0	T	4.673	0.03064	NA	ENSG00000111666	LOW	28.3	169.9	29.8	284.8	497.4	0
KIAA1217	10	24380948	rs17506606	G	0.1333	0	C	4.673	0.03064	NA	ENSG00000120549	MODERATE	16.8	0.5	0.7	24.9	7	0
KLK14	19	51081659	rs2569491	A	0.1333	0	G	4.673	0.03064	NA	ENSG00000129437	MODERATE	0.7	0	0	0	0	0
KLK14	19	51081694	rs35287116	C	0.1333	0	T	4.673	0.03064	NA	ENSG00000129437	MODERATE	0.7	0	0	0	0	0
RGS3	9	113594093	rs12350531	G	0.1333	0	C	4.673	0.03064	NA	ENSG00000138835	LOW	14.8	6.6	1.5	34.8	11.9	0
RNF144B	6	18387584	rs764885	C	0.1333	0	A	4.673	0.03064	NA	ENSG00000137393	Unknown	3.3	1.7	2.6	1.6	1.6	0
RPS2	16	1964282	rs2286466	A	0.1333	0	G	4.673	0.03064	NA	ENSG00000140988	LOW	18.9	173.6	2431.8	203.5	337.5	0
SOAT2	12	53115555	rs3219199	T	0.1333	0	G	4.673	0.03064	NA	ENSG00000167780	LOW	0.2	0	0.2	0	0	0
SOAT2	12	53115555	rs3219199	T	0.1333	0	G	4.673	0.03064	NA	ENSG00000167780	LOW	0.2	0	0.2	0	0	0
SOAT2	12	53115556	rs3219200	T	0.1333	0	C	4.673	0.03064	NA	ENSG00000167780	LOW	0.2	0	0.2	0	0	0
SOAT2	12	53115556	rs3219200	T	0.1333	0	C	4.673	0.03064	NA	ENSG00000167780	LOW	0.2	0	0.2	0	0	0
FBRSL1	12	132583652	rs7966712	G	0.4828	0.25	C	4.655	0.03096	2.8	ENSG00000112787	LOW	6.1	6.3	6.1	1.3	0.4	0
ZNF440	19	11831800	rs394416	A	0.4828	0.25	C	4.655	0.03096	2.8	ENSG00000171295	LOW	9	9.3	2.5	16.5	3.6	0
GABRA1	5	161882746	rs11135172	G	0.1379	0.3333	T	4.64	0.03123	0.32	ENSG00000022355	Unknown	1.1	0	0	2.4	0	0
USH1C	11	17533367	rs2240489	C	0.3	0.5333	G	4.632	0.03137	0.375	ENSG00000006611	Unknown	0.2	0	1.4	1	0	0
ERBIN	5	66021353	rs706679	C	0.2414	0.4667	T	4.626	0.03149	0.3636	ENSG00000112851	LOW	13.3	0	0	0	0	0
ADH1C	4	99339632	rs698	C	0.15	0.3438	T	4.605	0.03188	0.3369	ENSG00000248144	MODERATE	1.6	0	0	2.4	0.6	0
ADH1C	4	99342808	rs1693482	T	0.15	0.3438	C	4.605	0.03188	0.3369	ENSG00000248144	MODERATE	1.6	0	0	2.4	0.6	0
ADH1C	4	99344955	rs1693425	T	0.15	0.3438	C	4.605	0.03188	0.3369	ENSG00000248144	LOW	1.6	0	0	2.4	0.6	0
ASTL	2	96132566	rs41320144	T	0.15	0.3438	C	4.605	0.03188	0.3369	ENSG00000188886	MODERATE	0.7	0	0	0	0	0
ASTL	2	96138368	rs72825845	A	0.15	0.3438	G	4.605	0.03188	0.3369	ENSG00000188886	Unknown	0.7	0	0	0	0	0
EIF3B	7	2355356	rs11551167	T	0.15	0.3438	C	4.605	0.03188	0.3369	ENSG00000106263	LOW	45.2	29.9	34	9.1	13.9	0
EPHA1	7	143408735	rs79587607	T	0.15	0.3438	C	4.605	0.03188	0.3369	ENSG00000146904	MODERATE	0.8	0.2	1.2	16.5	7.5	0
FOXN2	2	48375113	rs17855177	T	0.15	0.3438	C	4.605	0.03188	0.3369	ENSG00000170802	LOW	6.1	11.1	7.5	3.3	3.3	0
KMT2C	7	152162598	rs74483926	A	0.15	0.3438	G	4.605	0.03188	0.3369	ENSG00000055609	MODERATE	13.6	33.5	31.5	18.6	11	0
NAT8L	4	2059607	rs183901937	T	0.15	0.3438	C	4.605	0.03188	0.3369	ENSG00000185818	LOW	11.8	0.5	0.6	0.8	3.1	0
NOTCH4	6	32220826	rs520803	T	0.15	0.3438	C	4.605	0.03188	0.3369	ENSG00000204301	LOW	2	4.2	1.6	31.8	26.3	0
NOTCH4	6	32220863	rs520692	C	0.15	0.3438	T	4.605	0.03188	0.3369	ENSG00000204301	MODERATE	2	4.2	1.6	31.8	26.3	0
PPARD	6	35424010	rs2076167	C	0.15	0.3438	T	4.605	0.03188	0.3369	ENSG00000112033	LOW	12.8	5.6	7.6	2.6	2.9	0
RAMP1	2	237859681	rs2304436	T	0.15	0.3438	C	4.605	0.03188	0.3369	ENSG00000132329	LOW	4.3	0	4.9	0.2	0.4	0
RAMP1	2	237859723	rs2304437	T	0.15	0.3438	C	4.605	0.03188	0.3369	ENSG00000132329	LOW	4.3	0	4.9	0.2	0.4	0
RIN3	14	92651693	rs3829947	G	0.15	0.3438	A	4.605	0.03188	0.3369	ENSG00000100599	MODERATE	6.1	17.3	3.7	8.2	4.1	0
SLC12A7	5	1081652	rs4526148	C	0.15	0.3438	T	4.605	0.03188	0.3369	ENSG00000113504	MODERATE	14.5	0.7	4.5	0.3	1.3	0
ST18	8	52171927	rs74700343	A	0.15	0.3438	G	4.605	0.03188	0.3369	ENSG00000147488	LOW	1.7	0.2	0.1	6.9	1	0
TAOK1	17	29508120	rs508706	C	0.15	0.3438	T	4.605	0.03188	0.3369	ENSG00000160551	LOW	14.3	55.4	33.6	10.7	12.5	0
UBR3	2	169906056	rs10194785	T	0.15	0.3438	A	4.605	0.03188	0.3369	ENSG00000144357	LOW	7.9	13	7.6	6.6	7.4	0
MPHOSPH10	2	71133495	rs1813160	T	0.125	0.3125	G	4.593	0.0321	0.3143	ENSG00000124383	MODERATE	13.7	57.9	88.6	4.3	5.3	0
ANK1	8	41724492	rs146507999	A	0.06667	0.2188	G	4.585	0.03225	0.2551	ENSG00000029534	LOW	0.3	0.2	0.7	6.6	2.4	1
ANO3	11	26537400	rs3802751	C	0.06667	0.2188	T	4.585	0.03225	0.2551	ENSG00000134343	Unknown	1.9	2.8	1.1	7.9	1.9	0
APOBEC1	12	7651050	rs10431309	A	0.06667	0.2188	G	4.585	0.03225	0.2551	ENSG00000111701	LOW	0	0	0	0	0	0
CCT5	5	10263345	rs58620077	G	0.06667	0.2188	A	4.585	0.03225	0.2551	ENSG00000150753	Unknown	58	260.4	207.7	150.6	60.9	0
CPT1A	11	68799179	rs753779449	GAAA	0.06667	0.2188	G	4.585	0.03225	0.2551	ENSG00000110090	Unknown	10.4	12.1	8.8	9.2	15.7	0
CPT1A	11	68799183	rs371123694	A	0.06667	0.2188	ACGCT	4.585	0.03225	0.2551	ENSG00000110090	Unknown	10.4	12.1	8.8	9.2	15.7	0
CRLF3	17	30785998	rs34756112	G	0.06667	0.2188	A	4.585	0.03225	0.2551	ENSG00000176390	LOW	9.6	10.9	22.3	13.2	16	0
DAO	12	108898654	rs55944529	T	0.06667	0.2188	C	4.585	0.03225	0.2551	ENSG00000110887	Unknown	0.2	0	0	0.4	0	0
FOXE1	9	97854739	rs3021526	C	0.06667	0.2188	T	4.585	0.03225	0.2551	ENSG00000178919	LOW	0.2	0.9	3.7	0	0	0
GPSM1	9	136341024	rs145729152	T	0.06667	0.2188	TC	4.585	0.03225	0.2551	ENSG00000160360	HIGH	12	0	1.7	0.5	1.1	0
GPX4	19	1104079	rs4807542	A	0.06667	0.2188	G	4.585	0.03225	0.2551	ENSG00000167468	LOW	170.4	862.4	171.8	3338.1	13901.3	1
GSTP1	11	67585218	rs1695	G	0.06667	0.2188	A	4.585	0.03225	0.2551	ENSG00000084207	MODERATE	15.4	3.2	63	3	9.3	1
HLA-F	6	29725234	rs1736924	C	0.06667	0.2188	T	4.585	0.03225	0.2551	ENSG00000204642	MODERATE	4.9	9.6	1.4	1.5	0.4	0
ICAM1	19	10274864	rs5491	T	0.06667	0.2188	A	4.585	0.03225	0.2551	ENSG00000090339	MODERATE	6.5	0.5	1.7	1.9	1.1	0
IGFN1	1	201197307	rs11589317	T	0.06667	0.2188	C	4.585	0.03225	0.2551	ENSG00000163395	LOW	1.1	0.5	0.2	0.2	1.3	0
ITGB6	2	160112117	rs16844790	G	0.06667	0.2188	A	4.585	0.03225	0.2551	ENSG00000115221	LOW	0.6	219.5	2.4	71.2	24.4	0
NAA30	14	57391165	rs545815593	T	0.06667	0.2188	C	4.585	0.03225	0.2551	ENSG00000139977	MODERATE	21.4	44.7	16.9	72.4	23.6	0
NOP10	15	34342999	rs2169479	T	0.06667	0.2188	C	4.585	0.03225	0.2551	ENSG00000182117	Unknown	22.3	12.6	93.8	9.2	10.8	0
NUDT8	11	67628243	rs7124513	T	0.06667	0.2188	C	4.585	0.03225	0.2551	ENSG00000167799	LOW	1.4	9.1	6.3	2.7	5.6	0
PCGF3	4	761341	rs2242234	T	0.06667	0.2188	C	4.585	0.03225	0.2551	ENSG00000185619	LOW	18	20.1	24.3	44.6	39.8	0
PIFO	1	111351336	rs1668	G	0.06667	0.2188	A	4.585	0.03225	0.2551	ENSG00000173947	Unknown	26.5	97	7.2	388.2	350.3	0
PTPA	9	129142898	rs2254230	G	0.06667	0.2188	T	4.585	0.03225	0.2551	ENSG00000119383	HIGH	62.4	0	0	0	0	0
RAP1GAP2	17	2965641	rs12950923	T	0.06667	0.2188	C	4.585	0.03225	0.2551	ENSG00000132359	LOW	2.3	0.4	3	3.4	5.4	0
RCC1L	7	75073650	rs6955671	C	0.06667	0.2188	T	4.585	0.03225	0.2551	ENSG00000274523	MODERATE	5.4	0	0	0	0	0
RTCB	22	32388064	rs11635	C	0.06667	0.2188	T	4.585	0.03225	0.2551	ENSG00000100220	LOW	30.8	57.2	58.8	3.8	7	0
S1PR5	19	10514162	rs150461309	T	0.06667	0.2188	C	4.585	0.03225	0.2551	ENSG00000180739	MODERATE	0.9	0	0.1	3	1.9	0
SLC47A1	17	19551412	rs2247437	C	0.06667	0.2188	G	4.585	0.03225	0.2551	ENSG00000142494	Unknown	15.5	0.2	0.7	11.3	2.7	0
TTLL4	2	218737776	rs3731877	C	0.06667	0.2188	G	4.585	0.03225	0.2551	ENSG00000135912	MODERATE	39.1	14.4	12.1	28.9	13.2	0
TTLL4	2	218738096	rs3731876	A	0.06667	0.2188	G	4.585	0.03225	0.2551	ENSG00000135912	LOW	39.1	14.4	12.1	28.9	13.2	0
TTLL4	2	218745710	rs586194	G	0.06667	0.2188	A	4.585	0.03225	0.2551	ENSG00000135912	LOW	39.1	14.4	12.1	28.9	13.2	0
UBE2E1	3	23807344	rs36060625	C	0.06667	0.2188	A	4.585	0.03225	0.2551	ENSG00000170142	MODERATE	24.3	36.3	62.2	20.6	39.3	0
UNC93A	6	167305948	rs2072767	A	0.06667	0.2188	G	4.585	0.03225	0.2551	ENSG00000112494	MODERATE	0.1	0	0	0	0	0
WDSUB1	2	159257926	rs3213715	A	0.06667	0.2188	G	4.585	0.03225	0.2551	ENSG00000196151	Unknown	7.7	10.5	20.2	3	2.1	0
ZFYVE26	14	67768559	rs772119610	G	0.06667	0.2188	A	4.585	0.03225	0.2551	ENSG00000072121	Unknown	7.9	1.2	1.6	1.5	1.9	0
CCDC54	3	107377700	rs709564	G	0.1724	0.375	A	4.583	0.0323	0.3472	ENSG00000138483	MODERATE	53.5	11.2	5.7	1268.4	2231.2	0
CCT6A	7	56058667	rs2230197	T	0.1724	0.375	C	4.583	0.0323	0.3472	ENSG00000146731	LOW	27	81.2	184	12	15.6	0
CENPI	23	101140674	rs2273380	T	0.2414	0	G	4.574	0.03247	NA	ENSG00000102384	LOW	4.6	0.2	1	0.1	0	0
CD248	11	66315658	rs3741367	C	0.25	0.4688	T	4.544	0.03303	0.3778	ENSG00000174807	MODERATE	8	0.1	0	0.3	0.4	0
COL4A2	13	110506527	rs445348	A	0.25	0.4688	G	4.544	0.03303	0.3778	ENSG00000134871	LOW	11	0.2	8.1	1.6	1.5	0
IGSF8	1	160092682	rs2295622	T	0.25	0.4688	C	4.544	0.03303	0.3778	ENSG00000162729	LOW	11.5	1.7	5.8	3.1	0.5	0
IGSF8	1	160092937	rs2295621	G	0.25	0.4688	A	4.544	0.03303	0.3778	ENSG00000162729	LOW	11.5	1.7	5.8	3.1	0.5	0
KHNYN	14	24441004	rs712487	C	0.25	0.4688	A	4.544	0.03303	0.3778	ENSG00000100441	Unknown	9.3	1.4	1.5	0.3	2	0
SPTA1	1	158638145	rs857725	T	0.25	0.4688	G	4.544	0.03303	0.3778	ENSG00000163554	MODERATE	2.2	0	0	1.5	0	0
TRIM5	11	5667710	rs11038628	T	0.25	0.4688	C	4.544	0.03303	0.3778	ENSG00000132256	MODERATE	7.7	5.8	3.6	3.2	2.3	0
INTS13	12	26911299	rs3210635	C	0.2759	0.5	T	4.521	0.03347	0.381	ENSG00000064102	LOW	10.9	0	0	0	0	0
ANKS1A	6	34981830	rs2293242	C	0.3333	0.5625	T	4.521	0.03349	0.3889	ENSG00000064999	LOW	23.6	5.8	4.9	11.3	8.1	0
BTBD11	12	107319765	rs79492704	T	0.3333	0.5625	C	4.521	0.03349	0.3889	ENSG00000151136	LOW	1.1	0	0	0	0	0
C16orf46	16	81061758	rs804885	C	0.3333	0.5625	T	4.521	0.03349	0.3889	ENSG00000166455	LOW	25.2	32	4.9	80.6	78.6	0
C2orf88	2	190200027	rs6753459	T	0.3333	0.5625	C	4.521	0.03349	0.3889	ENSG00000187699	MODERATE	40.7	24.1	5.4	1093	1008.6	0
CSF3R	1	36471458	rs3917981	A	0.3333	0.5625	G	4.521	0.03349	0.3889	ENSG00000119535	LOW	1.4	0	0.2	0.4	0.4	0
FAM47E-STBD1	4	76271715	rs3733250	A	0.3333	0.5625	G	4.521	0.03349	0.3889	ENSG00000272414	MODERATE	6.1	0	0	0	0	0
FZD1	7	91265144	rs139480179	ACCG	0.3333	0.5625	A	4.521	0.03349	0.3889	ENSG00000157240	MODERATE	4.4	0.4	2	0.2	0.4	0
GALNT9	12	132203592	rs7486927	G	0.3333	0.5625	A	4.521	0.03349	0.3889	ENSG00000182870	LOW	0.9	0	0	0.2	0	0
MMP9	20	46013767	rs2250889	C	0.3333	0.5625	G	4.521	0.03349	0.3889	ENSG00000100985	MODERATE	2.7	5.4	5.5	0.6	0	1
NEB	2	151679984	rs6735208	A	0.3333	0.5625	T	4.521	0.03349	0.3889	ENSG00000183091	MODERATE	0.3	1.6	0.9	5.7	1.8	0
SLC22A16	6	110425323	rs7756222	T	0.3333	0.5625	C	4.521	0.03349	0.3889	ENSG00000004809	Unknown	26.4	35.7	0.2	28.2	23.1	0
SPINK5	5	148100464	rs2303063	G	0.3333	0.5625	A	4.521	0.03349	0.3889	ENSG00000133710	MODERATE	0.2	0.6	1.9	9.3	2.7	0
SPINK5	5	148100549	rs2303065	T	0.3333	0.5625	C	4.521	0.03349	0.3889	ENSG00000133710	LOW	0.2	0.6	1.9	9.3	2.7	0
SPINK5	5	148101867	rs6896303	A	0.3333	0.5625	G	4.521	0.03349	0.3889	ENSG00000133710	LOW	0.2	0.6	1.9	9.3	2.7	0
SPINK5	5	148107114	rs880687	C	0.3333	0.5625	A	4.521	0.03349	0.3889	ENSG00000133710	LOW	0.2	0.6	1.9	9.3	2.7	0
TMPRSS6	22	37095505	rs2743824	C	0.3333	0.5625	T	4.521	0.03349	0.3889	ENSG00000187045	Unknown	2.6	0.2	0.7	60.9	87.3	0
TTF1	9	132398220	rs504525	C	0.3333	0.5625	G	4.521	0.03349	0.3889	ENSG00000125482	LOW	11.6	48.9	61.5	13.3	5.6	0
ZNF280B	22	22488793	rs2236730	C	0.1964	0.4062	T	4.52	0.0335	0.3573	ENSG00000275004	LOW	19.2	65	149.7	147.7	74.6	0
ZBTB33	23	120253978	rs201958171	C	0.4333	0.125	CTGA	4.514	0.03361	5.353	ENSG00000177485	MODERATE	6.9	2.9	11.7	0.1	0	0
CASP5	11	104998981	rs523104	G	0.2	0.4062	C	4.486	0.03417	0.3654	ENSG00000137757	MODERATE	0.3	0.5	0.7	0.7	0.7	0
ERCC6	10	49532830	rs2228524	G	0.2	0.4062	C	4.486	0.03417	0.3654	ENSG00000225830	LOW	7.8	5.4	4.2	8.2	10.6	0
HLA-DQB2	6	32756481	rs3213490	C	0.2	0.4062	T	4.486	0.03417	0.3654	ENSG00000232629	Unknown	0.5	0	0	0.3	0	0
NRAP	10	113653034	rs3737322	G	0.2	0.4062	A	4.486	0.03417	0.3654	ENSG00000197893	LOW	0.1	0.3	2.5	1.3	1	0
PDE2A	11	72577555	rs1980091	A	0.2	0.4062	G	4.486	0.03417	0.3654	ENSG00000186642	LOW	2.9	1.4	0.8	0.3	1.5	0
SNRPD3	22	24568160	rs4597	T	0.2	0.4062	C	4.486	0.03417	0.3654	ENSG00000100028	LOW	22.4	104.2	134.4	83.4	64.2	0
VRK3	19	49980977	rs16981617	A	0.2	0.4062	G	4.486	0.03417	0.3654	ENSG00000105053	LOW	77.2	91.2	49.8	469.4	1260.7	0
GRIN3A	9	101686816	rs10989591	T	0.03333	0.1562	C	4.485	0.03419	0.1862	ENSG00000198785	MODERATE	1	0.1	0	1.4	0	0
RIN3	14	92651884	rs117068593	T	0.03333	0.1562	C	4.485	0.03419	0.1862	ENSG00000100599	MODERATE	6.1	17.3	3.7	8.2	4.1	0
CEP192	18	13056683	rs2282542	A	0.1897	0.03125	G	4.478	0.03433	7.255	ENSG00000101639	MODERATE	16.4	19.1	21.3	21.9	9.5	0
SF3B2	11	66057999	rs11227393	G	0.1897	0.03125	A	4.478	0.03433	7.255	ENSG00000087365	Unknown	86	169.9	151.2	194.5	48	0
SYNE2	14	63990920	rs1255908	G	0.1897	0.03125	T	4.478	0.03433	7.255	ENSG00000054654	Unknown	14.3	13.6	7.8	6.5	8.1	0
ZFC3H1	12	71624248	rs2304272	G	0.1897	0.03125	A	4.478	0.03433	7.255	ENSG00000133858	LOW	17.5	29.6	25.8	75.9	52.4	0
ADGRA3	4	22455855	rs16872669	C	0.08621	0.25	T	4.477	0.03436	0.283	ENSG00000152990	Unknown	4.5	1.2	7.7	5.8	5.5	0
KNL1	15	40625415	rs74377704	C	0.08621	0.25	T	4.477	0.03436	0.283	ENSG00000137812	LOW	35.6	0	0	0	0	0
ABHD16A	6	31689636	rs1475865	T	0.05	0.1875	C	4.471	0.03448	0.2281	ENSG00000204427	LOW	15.4	2.5	1.1	1	0	0
ADO	10	62805174	rs10995311	G	0.05	0.1875	C	4.471	0.03448	0.2281	ENSG00000181915	MODERATE	36.1	31.9	8.3	143	211.6	0
C6orf47	6	31659746	rs3130617	C	0.05	0.1875	T	4.471	0.03448	0.2281	ENSG00000204439	MODERATE	4	0.9	8.3	0	0	0
CFAP74	1	1968747	rs35269416	C	0.05	0.1875	T	4.471	0.03448	0.2281	ENSG00000142609	MODERATE	26.4	21.5	12.4	6.7	12.8	0
CFL1	11	65856048	rs4621	A	0.05	0.1875	G	4.471	0.03448	0.2281	ENSG00000172757	LOW	43.7	147.3	358.7	391.6	280.2	0
CHD1L	1	147264433	rs4950315	T	0.05	0.1875	C	4.471	0.03448	0.2281	ENSG00000131778	LOW	27.8	31.2	27.2	15.1	18.3	0
CHD1L	1	147268843	rs17356233	G	0.05	0.1875	C	4.471	0.03448	0.2281	ENSG00000131778	MODERATE	27.8	31.2	27.2	15.1	18.3	0
COL17A1	10	104056927	rs805696	T	0.05	0.1875	C	4.471	0.03448	0.2281	ENSG00000065618	Unknown	4	8.3	1.1	8.5	2.6	0
COL17A1	10	104057158	rs805698	C	0.05	0.1875	T	4.471	0.03448	0.2281	ENSG00000065618	MODERATE	4	8.3	1.1	8.5	2.6	0
COL17A1	10	104061378	rs805704	A	0.05	0.1875	T	4.471	0.03448	0.2281	ENSG00000065618	Unknown	4	8.3	1.1	8.5	2.6	0
COL27A1	9	114167914	rs2567706	G	0.05	0.1875	A	4.471	0.03448	0.2281	ENSG00000196739	MODERATE	2.7	0.2	1.9	1.1	0.9	0
COL27A1	9	114169165	rs2808770	C	0.05	0.1875	T	4.471	0.03448	0.2281	ENSG00000196739	MODERATE	2.7	0.2	1.9	1.1	0.9	0
COL27A1	9	114169457	rs2808771	T	0.05	0.1875	C	4.471	0.03448	0.2281	ENSG00000196739	LOW	2.7	0.2	1.9	1.1	0.9	0
CPT1A	11	68799371	rs3019603	G	0.05	0.1875	A	4.471	0.03448	0.2281	ENSG00000110090	Unknown	10.4	12.1	8.8	9.2	15.7	0
CRAT	9	129110977	rs3118625	C	0.05	0.1875	A	4.471	0.03448	0.2281	ENSG00000095321	Unknown	71.7	94.3	6.9	149.6	410	0
DDX27	20	49238959	rs78749149	T	0.05	0.1875	C	4.471	0.03448	0.2281	ENSG00000124228	LOW	25	67.4	60	131.4	107.1	0
DEPDC5	22	31768804	rs116263417	T	0.05	0.1875	C	4.471	0.03448	0.2281	ENSG00000100150	Unknown	12.6	3.7	4.4	0.9	1.5	0
GPER1	7	1092517	rs3808352	A	0.05	0.1875	G	4.471	0.03448	0.2281	ENSG00000164850	LOW	2.2	0.3	3.1	0	0.6	0
IL17RC	3	9928397	rs115461448	A	0.05	0.1875	G	4.471	0.03448	0.2281	ENSG00000163702	MODERATE	3.8	0.2	0.4	0.4	1.1	0
LIMCH1	4	41360789	rs183521603	G	0.05	0.1875	A	4.471	0.03448	0.2281	ENSG00000064042	Unknown	5.1	5.1	12	54.1	20.9	0
MFAP5	12	8649583	rs117523212	A	0.05	0.1875	G	4.471	0.03448	0.2281	ENSG00000197614	Unknown	12.3	0	0	0.3	0.2	0
MUS81	11	65860863	rs13817	A	0.05	0.1875	G	4.471	0.03448	0.2281	ENSG00000172732	MODERATE	11.3	23.6	13.8	50.1	97.2	0
MUS81	11	65862461	rs659857	C	0.05	0.1875	T	4.471	0.03448	0.2281	ENSG00000172732	LOW	11.3	23.6	13.8	50.1	97.2	0
MUS81	11	65862463	rs545500	C	0.05	0.1875	G	4.471	0.03448	0.2281	ENSG00000172732	MODERATE	11.3	23.6	13.8	50.1	97.2	0
MUS81	11	65863696	rs648732	T	0.05	0.1875	C	4.471	0.03448	0.2281	ENSG00000172732	LOW	11.3	23.6	13.8	50.1	97.2	0
MUS81	11	65864502	rs630303	A	0.05	0.1875	G	4.471	0.03448	0.2281	ENSG00000172732	LOW	11.3	23.6	13.8	50.1	97.2	0
MUS81	11	65864791	rs558114	T	0.05	0.1875	G	4.471	0.03448	0.2281	ENSG00000172732	LOW	11.3	23.6	13.8	50.1	97.2	0
P2RX1	17	3903370	rs7219732	A	0.05	0.1875	T	4.471	0.03448	0.2281	ENSG00000108405	Unknown	1.6	0	0.1	0.1	0	0
PASK	2	241135947	rs2066958	A	0.05	0.1875	G	4.471	0.03448	0.2281	ENSG00000115687	LOW	22	14.7	12.7	7.7	2.2	0
PASK	2	241142803	rs2074833	T	0.05	0.1875	C	4.471	0.03448	0.2281	ENSG00000115687	Unknown	22	14.7	12.7	7.7	2.2	0
PASK	2	241142803	rs2074833	T	0.05	0.1875	C	4.471	0.03448	0.2281	ENSG00000115687	Unknown	22	14.7	12.7	7.7	2.2	0
PLCD4	2	218628201	rs612874	T	0.05	0.1875	C	4.471	0.03448	0.2281	ENSG00000115556	LOW	3.9	2.2	0.8	14.2	22	0
PRRC2A	6	31628105	rs1046080	C	0.05	0.1875	A	4.471	0.03448	0.2281	ENSG00000204469	MODERATE	46.3	66.6	44.4	40.5	13.8	0
PRRC2A	6	31633567	rs2272593	T	0.05	0.1875	C	4.471	0.03448	0.2281	ENSG00000204469	MODERATE	46.3	66.6	44.4	40.5	13.8	0
RIMKLB	12	8773419	rs2302488	T	0.05	0.1875	C	4.471	0.03448	0.2281	ENSG00000166532	LOW	27.8	49.1	26.8	171.4	230.6	0
SH3PXD2A	10	103603532	rs3740471	C	0.05	0.1875	T	4.471	0.03448	0.2281	ENSG00000107957	LOW	3	1.9	2.8	3	3.7	0
SPACA3	17	32991915	rs34817428	ACTG	0.05	0.1875	A	4.471	0.03448	0.2281	ENSG00000141316	Unknown	45.6	8.8	5.1	974.2	721.4	0
TBX10	11	67634891	rs3758938	G	0.05	0.1875	T	4.471	0.03448	0.2281	ENSG00000167800	MODERATE	0.2	0	0	0	0	0
TLR10	4	38775552	rs10856838	T	0.05	0.1875	A	4.471	0.03448	0.2281	ENSG00000174123	LOW	0.4	0	0	0	0	0
TRPM4	19	49171976	rs2287923	T	0.05	0.1875	C	4.471	0.03448	0.2281	ENSG00000130529	Unknown	4.2	6.6	11.9	2.1	3.1	0
Z82190.2	22	31798595	rs16989495	G	0.05	0.1875	A	4.471	0.03448	0.2281	ENSG00000285404	LOW	0	0	0	0	0	0
ZNFX1	20	49248296	rs76508258	A	0.05	0.1875	G	4.471	0.03448	0.2281	ENSG00000124201	LOW	23.9	41.6	5.7	27.6	16	0
ZNFX1	20	49270339	rs3746554	C	0.05	0.1875	T	4.471	0.03448	0.2281	ENSG00000124201	LOW	23.9	41.6	5.7	27.6	16	0
ATP13A5	3	193276754	rs2271791	G	0.2241	0.4375	A	4.47	0.03449	0.3714	ENSG00000187527	MODERATE	0.3	0	0	1.2	0	0
ARVCF	22	19981552	rs2073747	A	0.3667	0.1562	G	4.456	0.03477	3.126	ENSG00000099889	LOW	5.2	2.2	9.2	2.1	1.3	0
CASP7	10	113679810	rs7921977	C	0.3667	0.1562	T	4.456	0.03477	3.126	ENSG00000165806	MODERATE	4.3	1	26	0.2	0	0
CDH23	10	71812008	rs45583140	C	0.3667	0.1562	T	4.456	0.03477	3.126	ENSG00000107736	MODERATE	6.8	3	0.9	60.1	52.6	0
CEP120	5	123422574	rs6882791	G	0.3667	0.1562	C	4.456	0.03477	3.126	ENSG00000168944	LOW	19.4	14.4	9.1	6.8	3.9	0
IL25	14	23375770	rs1124053	A	0.3667	0.1562	C	4.456	0.03477	3.126	ENSG00000166090	LOW	2.3	0	0.1	0.3	0	0
KCTD9	8	25429881	rs1812594	C	0.3667	0.1562	T	4.456	0.03477	3.126	ENSG00000104756	LOW	11.2	24.6	30.7	3.8	2.1	0
MORN4	10	97616395	rs3814556	G	0.3667	0.1562	A	4.456	0.03477	3.126	ENSG00000171160	LOW	5.7	10.4	2.5	10.5	12.9	0
MORN4	10	97616335	rs3814555	C	0.3667	0.1562	T	4.456	0.03477	3.126	ENSG00000171160	LOW	5.7	10.4	2.5	10.5	12.9	0
OR52L1	11	5986669	rs4501959	T	0.3667	0.1562	C	4.456	0.03477	3.126	ENSG00000183313	MODERATE	1.2	0	0	0	0	0
PI4K2A	10	97651033	rs7915721	C	0.3667	0.1562	T	4.456	0.03477	3.126	ENSG00000155252	LOW	14.9	9.1	5.6	1.9	1.7	0
PTPRD	9	8465598	rs2281747	G	0.3667	0.1562	A	4.456	0.03477	3.126	ENSG00000153707	LOW	2.5	1.1	1.1	13	3.7	0
SLC28A1	15	84895166	rs8187753	A	0.3667	0.1562	C	4.456	0.03477	3.126	ENSG00000156222	Unknown	0.1	0	0	0	0	0
TNRC18	7	5387886	rs34693947	A	0.3667	0.1562	G	4.456	0.03477	3.126	ENSG00000182095	LOW	14	0.5	2	12	12	0
MXRA5	23	3310850	rs1635235	A	0.2	0.5	G	4.436	0.03519	0.25	ENSG00000101825	LOW	4	0	0	0	0	0
MXRA5	23	3317683	rs1635242	C	0.2	0.5	T	4.436	0.03519	0.25	ENSG00000101825	MODERATE	4	0	0	0	0	0
MXRA5	23	3321504	rs1726199	C	0.2	0.5	T	4.436	0.03519	0.25	ENSG00000101825	MODERATE	4	0	0	0	0	0
MXRA5	23	3323215	rs5983119	T	0.2	0.5	C	4.436	0.03519	0.25	ENSG00000101825	MODERATE	4	0	0	0	0	0
MXRA5	23	3323276	rs1635249	T	0.2	0.5	C	4.436	0.03519	0.25	ENSG00000101825	LOW	4	0	0	0	0	0
HADHB	2	26254257	rs147970487	GACT	0.3667	0.6	G	4.41	0.03573	0.386	ENSG00000138029	MODERATE	15.8	75.6	46.1	60.4	74.5	0
C8orf48	8	13567074	rs13273355	C	0.2833	0.09375	T	4.409	0.03575	3.822	ENSG00000164743	MODERATE	17.3	9.9	2	23.2	38.1	0
CTRL	16	67930300	rs1134760	C	0.2833	0.09375	T	4.409	0.03575	3.822	ENSG00000141086	MODERATE	0.2	0	0	0	0	0
CTXN3	5	127657590	rs2280170	A	0.2833	0.09375	G	4.409	0.03575	3.822	ENSG00000205279	MODERATE	0.6	0	0.1	0.7	0.4	0
GOLGB1	3	121716774	rs9832267	T	0.2833	0.09375	C	4.409	0.03575	3.822	ENSG00000173230	LOW	12.1	117.3	42.8	49.3	14.5	0
GOLGB1	3	121716777	rs9812411	C	0.2833	0.09375	T	4.409	0.03575	3.822	ENSG00000173230	LOW	12.1	117.3	42.8	49.3	14.5	0
HCLS1	3	121634407	rs2070179	T	0.2833	0.09375	C	4.409	0.03575	3.822	ENSG00000180353	MODERATE	3.6	0.3	0.6	0.8	0.9	0
INVS	9	100298104	rs3813712	T	0.2833	0.09375	G	4.409	0.03575	3.822	ENSG00000119509	Unknown	12	8.6	4.3	20.2	22	0
KIR3DL3	19	54735272	rs78691806	T	0.2833	0.09375	C	4.409	0.03575	3.822	ENSG00000242019	LOW	0.4	0	0	0	0	0
KRT23	17	40936504	rs2269859	T	0.2833	0.09375	C	4.409	0.03575	3.822	ENSG00000108244	MODERATE	9.1	29.7	0.7	47.4	5.4	0
KRT40	17	40983096	rs16968859	G	0.2833	0.09375	A	4.409	0.03575	3.822	ENSG00000204889	LOW	0.3	0	0	0	0	0
KRT40	17	40984020	rs17843015	G	0.2833	0.09375	A	4.409	0.03575	3.822	ENSG00000204889	MODERATE	0.3	0	0	0	0	0
MNT	17	2395219	rs748816448	G	0.2833	0.09375	T	4.409	0.03575	3.822	ENSG00000070444	LOW	16.2	10.4	19.6	6.8	12.2	0
MRGPRX1	11	18934649	rs78179510	T	0.2833	0.09375	C	4.409	0.03575	3.822	ENSG00000170255	MODERATE	0.2	0	0	0	0	0
NRROS	3	196661536	rs116984491	A	0.2833	0.09375	G	4.409	0.03575	3.822	ENSG00000174004	LOW	2.8	0.5	0.2	0.9	0	0
P2RX5	17	3689446	rs220487	C	0.2833	0.09375	T	4.409	0.03575	3.822	ENSG00000083454	Unknown	0.6	0.5	0.7	3.4	2.2	0
PSMB10	16	67936027	rs20549	G	0.2833	0.09375	A	4.409	0.03575	3.822	ENSG00000205220	LOW	2.5	16.6	6.8	11.5	25.3	0
PXDNL	8	51319927	rs1052704	T	0.2833	0.09375	G	4.409	0.03575	3.822	ENSG00000147485	MODERATE	5.2	0.4	0.6	34.8	3.1	0
PXDNL	8	51320848	rs7827446	T	0.2833	0.09375	C	4.409	0.03575	3.822	ENSG00000147485	MODERATE	5.2	0.4	0.6	34.8	3.1	0
RPL37A	2	216498874	rs28365967	T	0.2833	0.09375	C	4.409	0.03575	3.822	ENSG00000197756	Unknown	130.3	2077.9	1466.6	3158.6	6452.6	0
RPL37A	2	216498915	rs28365968	A	0.2833	0.09375	G	4.409	0.03575	3.822	ENSG00000197756	Unknown	130.3	2077.9	1466.6	3158.6	6452.6	0
TBX20	7	35248664	rs17675148	C	0.2833	0.09375	T	4.409	0.03575	3.822	ENSG00000164532	Unknown	0.4	0	0.2	0.3	0	0
TEX10	9	100302248	rs7472	G	0.2833	0.09375	A	4.409	0.03575	3.822	ENSG00000136891	LOW	24.5	28.4	34.5	9.9	10	0
TTC21B	2	165913610	rs10176588	G	0.2833	0.09375	A	4.409	0.03575	3.822	ENSG00000123607	LOW	9.7	6.5	11.9	2.1	2.3	0
TTC21B	2	165941136	rs1432273	C	0.2833	0.09375	T	4.409	0.03575	3.822	ENSG00000123607	MODERATE	9.7	6.5	11.9	2.1	2.3	0
CD40LG	23	136648396	rs1126535	C	0.2333	0	T	4.403	0.03587	NA	ENSG00000102245	LOW	0.6	0	0	3.2	5.5	0
ZPBP2	17	39872381	rs11557467	G	0.569	0.3333	T	4.394	0.03607	2.64	ENSG00000186075	MODERATE	85.7	377.5	8.5	159.4	60.2	0
ADGRG1	16	57657353	rs2305309	A	0.3667	0.5938	C	4.356	0.03687	0.3961	ENSG00000205336	Unknown	22.1	1.6	0.7	68.9	24.2	0
ASB15	7	123624750	rs11769381	T	0.3667	0.5938	C	4.356	0.03687	0.3961	ENSG00000146809	LOW	1.1	0.4	0.2	26.9	4.4	0
ELFN2	22	37374590	rs2071856	A	0.3667	0.5938	G	4.356	0.03687	0.3961	ENSG00000166897	LOW	4.2	2.1	0.4	0.6	0.6	0
FERMT1	20	6084063	rs753927	G	0.3667	0.5938	A	4.356	0.03687	0.3961	ENSG00000101311	LOW	1.1	0.2	0.8	0	0.9	0
FERMT1	20	6085082	rs2232074	T	0.3667	0.5938	C	4.356	0.03687	0.3961	ENSG00000101311	MODERATE	1.1	0.2	0.8	0	0.9	0
FERMT1	20	6085084	rs2232073	C	0.3667	0.5938	T	4.356	0.03687	0.3961	ENSG00000101311	LOW	1.1	0.2	0.8	0	0.9	0
FGD2	6	37008861	rs831510	C	0.3667	0.5938	G	4.356	0.03687	0.3961	ENSG00000146192	MODERATE	1.2	0	0	10.9	1.9	0
FGD2	6	37011058	rs1753288	G	0.3667	0.5938	A	4.356	0.03687	0.3961	ENSG00000146192	Unknown	1.2	0	0	10.9	1.9	0
HAL	12	95990471	rs36014288	C	0.3667	0.5938	T	4.356	0.03687	0.3961	ENSG00000084110	LOW	0.2	0	0	0	0	0
PDCD11	10	103445545	rs7831	C	0.3667	0.5938	A	4.356	0.03687	0.3961	ENSG00000148843	MODERATE	22.8	25.1	26	47.9	15	0
SLC44A4	6	31870936	rs494620	G	0.3667	0.5938	A	4.356	0.03687	0.3961	ENSG00000204385	LOW	0.8	0.2	0.2	2.2	2.9	0
SLC4A11	20	3231073	rs3803953	G	0.3667	0.5938	T	4.356	0.03687	0.3961	ENSG00000088836	Unknown	3.2	0.6	5.2	3.5	1.5	0
TLE3	15	70059449	rs2133977	C	0.3667	0.5938	T	4.356	0.03687	0.3961	ENSG00000140332	LOW	18.4	4.7	26.5	32.7	62	0
TRIM22	11	5698437	rs2291842	C	0.3667	0.5938	T	4.356	0.03687	0.3961	ENSG00000132274	LOW	6.3	0.5	0.2	0.1	0.2	0
UCP2	11	73978059	rs660339	A	0.3667	0.5938	G	4.356	0.03687	0.3961	ENSG00000175567	MODERATE	5.5	14.4	13.4	16.1	37.5	0
HLA-DQB1	6	32666564	rs3189152	G	0.1333	0.3214	A	4.334	0.03737	0.3248	ENSG00000179344	MODERATE	4.6	2.1	2.1	13.8	4.7	1
FMN1	15	32898822	rs173224	A	0.3966	0.625	G	4.314	0.03781	0.3943	ENSG00000248905	Unknown	12.4	19.5	14.9	11.6	9.5	0
ZNF571	19	37565672	rs28512414	A	0.3966	0.625	T	4.314	0.03781	0.3943	ENSG00000180479	MODERATE	8.5	7.2	5.7	10.5	2.5	0
ZNF573	19	37738923	rs3095726	T	0.3966	0.625	C	4.314	0.03781	0.3943	ENSG00000189144	MODERATE	10	5.2	8.2	26.5	13.1	0
OR5K3	3	98390796	rs13068323	A	0.06897	0.2188	G	4.313	0.03783	0.2646	ENSG00000206536	MODERATE	0.4	0	0	0	0	0
BPIFB1	20	33288875	rs1078761	G	0.4	0.1875	A	4.288	0.03837	2.889	ENSG00000125999	MODERATE	1.1	0.9	0.4	66.1	66.3	0
EFS	14	23357613	rs2231809	T	0.4	0.1875	C	4.288	0.03837	2.889	ENSG00000100842	LOW	4.4	0.5	0.4	0.7	0.4	0
EFS	14	23360833	rs2231798	C	0.4	0.1875	T	4.288	0.03837	2.889	ENSG00000100842	MODERATE	4.4	0.5	0.4	0.7	0.4	0
FASTKD3	5	7866708	rs16879259	C	0.4	0.1875	T	4.288	0.03837	2.889	ENSG00000124279	MODERATE	6	3.4	5.4	0.4	0.4	0
HLA-DQB1	6	32660828	rs9273525	C	0.4	0.1875	T	4.288	0.03837	2.889	ENSG00000179344	Unknown	4.6	2.1	2.1	13.8	4.7	1
HLA-DQB1	6	32660828	rs9273525	C	0.4	0.1875	T	4.288	0.03837	2.889	ENSG00000179344	Unknown	4.6	2.1	2.1	13.8	4.7	1
HLA-DQB1	6	32660840	rs9273526	C	0.4	0.1875	A	4.288	0.03837	2.889	ENSG00000179344	Unknown	4.6	2.1	2.1	13.8	4.7	1
HLA-DQB1	6	32660856	rs9273528	C	0.4	0.1875	T	4.288	0.03837	2.889	ENSG00000179344	Unknown	4.6	2.1	2.1	13.8	4.7	1
KIF4B	5	155016122	rs41390849	A	0.4	0.1875	G	4.288	0.03837	2.889	ENSG00000226650	MODERATE	9	1.8	0	4.7	3.1	0
KIF4B	5	155016945	rs60928118	A	0.4	0.1875	G	4.288	0.03837	2.889	ENSG00000226650	MODERATE	9	1.8	0	4.7	3.1	0
LMNTD2	11	557989	rs7129811	C	0.4	0.1875	T	4.288	0.03837	2.889	ENSG00000185522	LOW	17.6	1.8	3.8	57.2	64.2	0
MRE11	11	94492754	rs497763	C	0.4	0.1875	T	4.288	0.03837	2.889	ENSG00000020922	Unknown	9.9	0	0	0	0	0
MYO18B	22	26027014	rs2236005	G	0.4	0.1875	A	4.288	0.03837	2.889	ENSG00000133454	MODERATE	2.4	0.5	1.2	50.3	28.5	0
PDGFA	7	501104	rs1800814	G	0.4	0.1875	A	4.288	0.03837	2.889	ENSG00000197461	Unknown	4.5	0.2	1.1	0.3	0	0
PSAP	10	71817510	rs4747202	A	0.4	0.1875	G	4.288	0.03837	2.889	ENSG00000197746	Unknown	60.5	42.5	119.8	15.8	30.6	0
PSAP	10	71820222	rs55829339	A	0.4	0.1875	G	4.288	0.03837	2.889	ENSG00000197746	Unknown	60.5	42.5	119.8	15.8	30.6	0
PSAP	10	71825769	rs2593163	G	0.4	0.1875	A	4.288	0.03837	2.889	ENSG00000197746	Unknown	60.5	42.5	119.8	15.8	30.6	0
SORD	15	45061032	rs2854446	C	0.4	0.1875	T	4.288	0.03837	2.889	ENSG00000140263	MODERATE	2.5	6.5	2.5	26.1	17.1	0
SVEP1	9	110458540	rs10980398	T	0.4	0.1875	C	4.288	0.03837	2.889	ENSG00000165124	LOW	4	0.1	1.4	0.2	0	0
TEP1	14	20369542	rs938886	C	0.4	0.1875	G	4.288	0.03837	2.889	ENSG00000129566	MODERATE	3.6	0	0.7	0.2	0	1
TEP1	14	20373548	rs1713449	T	0.4	0.1875	C	4.288	0.03837	2.889	ENSG00000129566	MODERATE	3.6	0	0.7	0.2	0	1
XPNPEP1	10	109877877	rs2273740	C	0.4	0.1875	A	4.288	0.03837	2.889	ENSG00000108039	Unknown	15.1	8.4	37.1	4.5	4.1	0
COL4A1	13	110205476	rs482757	C	0.2833	0.5	T	4.259	0.03904	0.3953	ENSG00000187498	Unknown	8.7	1.2	5.1	0.5	0.7	0
COL4A1	13	110205548	rs677877	A	0.2833	0.5	G	4.259	0.03904	0.3953	ENSG00000187498	Unknown	8.7	1.2	5.1	0.5	0.7	0
COL4A1	13	110206722	rs9588116	C	0.2833	0.5	G	4.259	0.03904	0.3953	ENSG00000187498	Unknown	8.7	1.2	5.1	0.5	0.7	0
COL4A1	13	110207396	rs598893	C	0.2833	0.5	T	4.259	0.03904	0.3953	ENSG00000187498	Unknown	8.7	1.2	5.1	0.5	0.7	0
COL4A1	13	110209921	rs2166207	C	0.2833	0.5	A	4.259	0.03904	0.3953	ENSG00000187498	Unknown	8.7	1.2	5.1	0.5	0.7	0
DHCR24	1	54852435	rs667222	T	0.2833	0.5	C	4.259	0.03904	0.3953	ENSG00000116133	Unknown	14.1	1.7	14	12.8	40.3	0
DHCR24	1	54854229	rs718265	A	0.2833	0.5	G	4.259	0.03904	0.3953	ENSG00000116133	LOW	14.1	1.7	14	12.8	40.3	0
MED15	22	20585798	rs2285699	A	0.2833	0.5	G	4.259	0.03904	0.3953	ENSG00000099917	LOW	19.9	20.4	15.4	32.9	18.1	0
PRUNE1	1	151027261	rs11204762	A	0.2833	0.5	G	4.259	0.03904	0.3953	ENSG00000143363	LOW	16.3	0	0	0	0	0
TMC2	20	2558741	rs6050063	A	0.2833	0.5	G	4.259	0.03904	0.3953	ENSG00000149488	MODERATE	2.5	0.2	0	1.6	9.5	0
TNRC18	7	5388021	rs4720623	A	0.2833	0.5	G	4.259	0.03904	0.3953	ENSG00000182095	LOW	14	0.5	2	12	12	0
ZNF737	19	20545126	rs33926	G	0.2833	0.5	A	4.259	0.03904	0.3953	ENSG00000237440	LOW	3.6	5.2	7.5	1.5	0.5	0
COLEC11	2	3637484	rs3811527	A	0.1333	0.3125	G	4.257	0.03909	0.3385	ENSG00000118004	Unknown	2.5	0.4	11.1	0.3	0.4	0
DEFB127	20	158815	rs12624954	A	0.1333	0.3125	G	4.257	0.03909	0.3385	ENSG00000088782	MODERATE	0.9	0	0	0	0	0
ERCC2	19	45365051	rs238406	T	0.1333	0.3125	G	4.257	0.03909	0.3385	ENSG00000104884	LOW	17.2	33.8	11	4.1	2.2	1
KANSL1	17	46032108	rs7220988	A	0.1333	0.3125	G	4.257	0.03909	0.3385	ENSG00000120071	MODERATE	25.6	24	44.5	157.2	106.7	0
LRRFIP1	2	237735264	rs3769078	A	0.1333	0.3125	G	4.257	0.03909	0.3385	ENSG00000124831	Unknown	7.3	8.8	35.9	8	5.6	0
MROH7	1	54653793	rs2304315	T	0.1333	0.3125	C	4.257	0.03909	0.3385	ENSG00000184313	LOW	54.2	5	2.5	146.5	448.4	0
OR2M4	1	248239456	rs6666148	C	0.1333	0.3125	T	4.257	0.03909	0.3385	ENSG00000171180	LOW	0.4	0	0	0	0	0
OR2M7	1	248324336	rs7555310	A	0.1333	0.3125	G	4.257	0.03909	0.3385	ENSG00000177186	MODERATE	0.4	0	0	0	0	0
OR2M7	1	248324466	rs7555424	A	0.1333	0.3125	G	4.257	0.03909	0.3385	ENSG00000177186	MODERATE	0.4	0	0	0	0	0
OR2T12	1	248294677	rs6667171	C	0.1333	0.3125	A	4.257	0.03909	0.3385	ENSG00000177201	MODERATE	0.7	0	0	0	0	0
OR52E4	11	5884962	rs1453435	A	0.1333	0.3125	C	4.257	0.03909	0.3385	ENSG00000180974	LOW	1.7	0	0	0.9	0	0
PARP4	13	24475538	rs73463182	A	0.1333	0.3125	G	4.257	0.03909	0.3385	ENSG00000102699	LOW	7	2.8	7.2	3.5	3.1	0
PDLIM3	4	185502483	rs4635850	G	0.1333	0.3125	A	4.257	0.03909	0.3385	ENSG00000154553	LOW	3.9	2.8	12.4	0.3	1.5	0
PINK1	1	20633737	rs45530340	T	0.1333	0.3125	C	4.257	0.03909	0.3385	ENSG00000158828	LOW	27.2	110.5	24.5	58.2	102.1	0
SBNO1	12	123309557	rs3825141	T	0.1333	0.3125	G	4.257	0.03909	0.3385	ENSG00000139697	LOW	57.1	294.5	190.1	42.5	26.7	0
SOAT1	1	179351443	rs13306731	G	0.1333	0.3125	A	4.257	0.03909	0.3385	ENSG00000057252	MODERATE	6.8	5.6	8.2	19.5	10.8	1
THOC5	22	29508530	rs2283859	C	0.1333	0.3125	T	4.257	0.03909	0.3385	ENSG00000100296	Unknown	21.1	40.3	17.6	35	98.6	0
ZFP69B	1	40457347	rs2272994	A	0.1333	0.3125	G	4.257	0.03909	0.3385	ENSG00000187801	MODERATE	4	1.5	5.9	0	0	0
ACCS	11	44071330	rs2074039	T	0.1833	0.03125	C	4.256	0.03912	6.959	ENSG00000110455	Unknown	10.2	0.7	1.7	1.7	1.9	0
AL645922.1	6	31928952	6:31928952	G	0.1833	0.03125	T	4.256	0.03912	6.959	ENSG00000244255	Unknown	1.3	0	0	0	0	0
ALPL	1	21570274	rs1256328	T	0.1833	0.03125	C	4.256	0.03912	6.959	ENSG00000162551	Unknown	2.9	0.3	13.6	1.2	4.4	0
AMDHD1	12	95943405	rs7955450	A	0.1833	0.03125	G	4.256	0.03912	6.959	ENSG00000139344	MODERATE	6.2	1.2	1.9	0.6	0	0
ATP2A1	16	28902389	rs2071341	T	0.1833	0.03125	G	4.256	0.03912	6.959	ENSG00000196296	Unknown	0.9	1.8	3	1	2.9	0
B4GALT1	9	33166747	rs73472943	A	0.1833	0.03125	C	4.256	0.03912	6.959	ENSG00000086062	Unknown	37.6	4.8	13.4	9.2	5.1	0
CEP192	18	13068110	rs7228940	A	0.1833	0.03125	G	4.256	0.03912	6.959	ENSG00000101639	MODERATE	16.4	19.1	21.3	21.9	9.5	0
CEP192	18	13095592	rs56913743	A	0.1833	0.03125	G	4.256	0.03912	6.959	ENSG00000101639	MODERATE	16.4	19.1	21.3	21.9	9.5	0
CLEC4D	12	8520252	rs138110414	G	0.1833	0.03125	A	4.256	0.03912	6.959	ENSG00000166527	LOW	0.5	0	0	0	0	0
CNGB1	16	57911764	rs77399988	A	0.1833	0.03125	G	4.256	0.03912	6.959	ENSG00000070729	LOW	1.3	0.4	0.6	1.5	0	0
CNGB1	16	57913033	rs8044629	T	0.1833	0.03125	A	4.256	0.03912	6.959	ENSG00000070729	Unknown	1.3	0.4	0.6	1.5	0	0
CPNE2	16	57119529	rs75543218	G	0.1833	0.03125	C	4.256	0.03912	6.959	ENSG00000140848	Unknown	15.3	0.5	1.7	14	4.7	0
DDX27	20	49242680	rs1130146	A	0.1833	0.03125	G	4.256	0.03912	6.959	ENSG00000124228	MODERATE	25	67.4	60	131.4	107.1	0
DHFR	5	80654689	rs1105525	T	0.1833	0.03125	C	4.256	0.03912	6.959	ENSG00000228716	Unknown	10.5	92.4	48	4.3	4.6	0
FAM83H	8	143728152	rs28573699	A	0.1833	0.03125	G	4.256	0.03912	6.959	ENSG00000180921	MODERATE	1.3	1.2	1	1.1	0	0
GRIA1	5	153492228	rs3841128	TC	0.1833	0.03125	T	4.256	0.03912	6.959	ENSG00000155511	HIGH	2.1	0	0	4.2	2.7	0
LRTM1	3	54918482	rs573640720	G	0.1833	0.03125	GCT	4.256	0.03912	6.959	ENSG00000144771	HIGH	0.3	3	2.2	2	0	0
MOS	8	56113203	rs55969078	T	0.1833	0.03125	G	4.256	0.03912	6.959	ENSG00000172680	LOW	3.5	0.6	0	5	0	0
MPND	19	4352962	rs11882587	A	0.1833	0.03125	G	4.256	0.03912	6.959	ENSG00000008382	LOW	4.2	0	5.3	0.5	2.2	0
MTUS1	8	17645992	rs12550193	A	0.1833	0.03125	G	4.256	0.03912	6.959	ENSG00000129422	LOW	6.5	1.7	5.1	16.9	19.2	0
PCDHGC3	5	141478678	rs3805695	T	0.1833	0.03125	C	4.256	0.03912	6.959	ENSG00000240184	LOW	4.8	0	0	0.9	0.4	0
PRKAB2	1	147171976	rs1348316	A	0.1833	0.03125	G	4.256	0.03912	6.959	ENSG00000131791	Unknown	6.9	12.4	9.4	0.4	1.1	0
SASH1	6	148343106	rs569482367	TGAGCCC	0.1833	0.03125	T	4.256	0.03912	6.959	ENSG00000111961	MODERATE	4.8	0.3	4.5	0.5	1.1	0
VWA2	10	114255010	rs75028145	T	0.1833	0.03125	A	4.256	0.03912	6.959	ENSG00000165816	MODERATE	2.3	1	0.1	9.8	13	0
WTIP	19	34494561	rs11671685	T	0.1833	0.03125	C	4.256	0.03912	6.959	ENSG00000142279	Unknown	7	0.7	1.9	47.2	31.3	0
XRCC5	2	216205153	rs2287561	G	0.1833	0.03125	T	4.256	0.03912	6.959	ENSG00000079246	Unknown	36.9	221.2	164.2	65.8	17.1	0
SPTY2D1	11	18612424	rs11605097	A	0.3621	0.1562	G	4.252	0.03919	3.065	ENSG00000179119	LOW	7.1	10.7	14.2	1.6	1.7	0
ZNF582	19	56384127	rs12978696	T	0.1552	0.3438	C	4.243	0.03941	0.3506	ENSG00000018869	LOW	8.9	1.8	5.7	0.7	0.4	0
ACAT2	6	159777363	rs3465	A	0.2333	0.0625	G	4.239	0.0395	4.565	ENSG00000120437	LOW	6.6	14.7	48.7	168.5	110	0
ACTB	7	5529696	rs2908425	A	0.2333	0.0625	G	4.239	0.0395	4.565	ENSG00000075624	Unknown	102.1	79.8	345.5	80.2	112.4	1
CCNF	16	2455489	rs118131564	A	0.2333	0.0625	T	4.239	0.0395	4.565	ENSG00000162063	MODERATE	5.1	2.1	5.1	0.8	0	0
CHRNG	2	232542410	rs2853462	T	0.2333	0.0625	C	4.239	0.0395	4.565	ENSG00000196811	Unknown	0	0	0	0	0	0
CPAMD8	19	16897767	rs2608732	C	0.2333	0.0625	G	4.239	0.0395	4.565	ENSG00000160111	LOW	0.9	5.4	1	1.5	3.6	0
DYSF	2	71611313	rs11558179	T	0.2333	0.0625	C	4.239	0.0395	4.565	ENSG00000135636	LOW	1.5	0.5	0	4.4	4.1	0
DYSF	2	71611527	rs2303607	T	0.2333	0.0625	C	4.239	0.0395	4.565	ENSG00000135636	LOW	1.5	0.5	0	4.4	4.1	0
ELF5	11	34480798	rs2231828	C	0.2333	0.0625	T	4.239	0.0395	4.565	ENSG00000135374	LOW	0.1	0.4	0.2	0.2	0	0
ELF5	11	34489994	rs2231825	A	0.2333	0.0625	C	4.239	0.0395	4.565	ENSG00000135374	Unknown	0.1	0.4	0.2	0.2	0	0
GPNMB	7	23256914	rs199355	A	0.2333	0.0625	G	4.239	0.0395	4.565	ENSG00000136235	LOW	19.8	3.8	1.2	2.4	2.1	0
HERC5	4	88475940	rs7699006	A	0.2333	0.0625	G	4.239	0.0395	4.565	ENSG00000138646	MODERATE	48.9	51.1	510	56.1	12.8	0
KREMEN1	22	29121475	rs61751700	T	0.2333	0.0625	G	4.239	0.0395	4.565	ENSG00000183762	MODERATE	14.5	7.7	6.4	2.5	7.7	0
NOTCH1	9	136497184	rs2229974	G	0.2333	0.0625	A	4.239	0.0395	4.565	ENSG00000148400	LOW	4.1	0.2	3.2	0.3	0	0
OR56A3	11	5947955	rs10769378	G	0.2333	0.0625	A	4.239	0.0395	4.565	ENSG00000184478	LOW	1.4	0	0	0	0	0
OSBPL10	3	31664157	rs2305610	T	0.2333	0.0625	C	4.239	0.0395	4.565	ENSG00000144645	LOW	24	6.5	4.1	436.6	951.1	0
ROBO2	3	77617785	rs78824327	C	0.2333	0.0625	CA	4.239	0.0395	4.565	ENSG00000185008	Unknown	4.5	0.2	0.7	9.9	1.7	0
ROBO2	3	77635071	rs3821735	T	0.2333	0.0625	C	4.239	0.0395	4.565	ENSG00000185008	Unknown	4.5	0.2	0.7	9.9	1.7	0
SEMA3D	7	84999673	rs7800072	G	0.2333	0.0625	T	4.239	0.0395	4.565	ENSG00000153993	MODERATE	4.3	0.7	0.7	137.5	14.9	0
SLC13A3	20	46575627	rs1880898	G	0.2333	0.0625	A	4.239	0.0395	4.565	ENSG00000158296	LOW	2.7	1.1	0.9	17.2	22.8	0
SLC52A1	17	5033041	rs72822610	T	0.2333	0.0625	A	4.239	0.0395	4.565	ENSG00000132517	LOW	0.7	0.9	0.9	0.1	0	0
SMARCAL1	2	216432695	rs2066521	G	0.2333	0.0625	A	4.239	0.0395	4.565	ENSG00000138375	Unknown	14.7	6.7	3.1	10.6	9.5	0
SMARCAL1	2	216438364	rs3816783	C	0.2333	0.0625	T	4.239	0.0395	4.565	ENSG00000138375	Unknown	14.7	6.7	3.1	10.6	9.5	0
TNN	1	175118593	rs6696455	C	0.2333	0.0625	T	4.239	0.0395	4.565	ENSG00000120332	MODERATE	0.1	0.1	0.7	0.1	0.7	0
UHRF1	19	4929401	rs2251520	C	0.2333	0.0625	T	4.239	0.0395	4.565	ENSG00000276043	LOW	3.1	4.2	6.9	2.5	0.9	1
UHRF1	19	4929461	rs2123731	G	0.2333	0.0625	A	4.239	0.0395	4.565	ENSG00000276043	LOW	3.1	4.2	6.9	2.5	0.9	1
ZBED6	1	203797699	rs872032	C	0.2333	0.0625	T	4.239	0.0395	4.565	ENSG00000257315	LOW	18.6	5.6	5.4	0.8	0.8	0
BSPRY	9	113360674	rs752757	G	0.4	0.625	A	4.234	0.03962	0.4	ENSG00000119411	LOW	2.1	0.5	2.3	0.1	0.2	0
MAGI2	7	78019414	rs2960452	C	0.4	0.625	G	4.234	0.03962	0.4	ENSG00000187391	LOW	5.1	2.4	1.2	21.7	22.8	0
NEB	2	151675267	rs12618063	C	0.4	0.625	A	4.234	0.03962	0.4	ENSG00000183091	Unknown	0.3	1.6	0.9	5.7	1.8	0
OR52M1	11	4545481	rs2709182	T	0.4	0.625	C	4.234	0.03962	0.4	ENSG00000197790	LOW	0.2	0	0	0	0	0
PITRM1	10	3138124	rs11414	T	0.4	0.625	C	4.234	0.03962	0.4	ENSG00000107959	LOW	41.6	25.1	19.3	149.7	75.9	0
PKHD1	6	52082439	rs9474143	G	0.4	0.625	A	4.234	0.03962	0.4	ENSG00000170927	LOW	1.4	1.4	1.8	167.1	63.8	0
POM121L12	7	53035980	rs1184320	C	0.4	0.625	A	4.234	0.03962	0.4	ENSG00000221900	LOW	36.1	5.4	0	0.8	0.8	0
SLC4A11	20	3228725	rs2281575	G	0.4	0.625	A	4.234	0.03962	0.4	ENSG00000088836	Unknown	3.2	0.6	5.2	3.5	1.5	0
SPARCL1	4	87495036	rs13051	G	0.4	0.625	T	4.234	0.03962	0.4	ENSG00000152583	MODERATE	29.2	4.7	6.6	9.5	21.4	0
TRAPPC9	8	140451086	rs3735802	A	0.4	0.625	G	4.234	0.03962	0.4	ENSG00000167632	LOW	7.9	2.6	5.9	44.7	78.2	0
TRAPPC9	8	140451167	rs3735801	A	0.4	0.625	G	4.234	0.03962	0.4	ENSG00000167632	LOW	7.9	2.6	5.9	44.7	78.2	0
TYK2	19	10362462	rs280520	G	0.4	0.625	A	4.234	0.03962	0.4	ENSG00000105397	Unknown	6.4	1.4	4.3	1.4	6.4	0
WASL	7	123748678	rs1054706	A	0.4	0.625	G	4.234	0.03962	0.4	ENSG00000106299	LOW	17.3	15.5	19.8	16.7	6.2	1
MAP7D3	23	136228606	rs2273220	A	0.5667	0.25	G	4.217	0.04001	3.923	ENSG00000129680	Unknown	16	41.7	128.3	212.2	231.1	0
OPA1	3	193648185	rs9831900	G	0.2931	0.1	T	4.198	0.04046	3.732	ENSG00000198836	Unknown	7.6	11.3	15	7.2	10.2	0
RNASE9	14	20556627	rs12590446	A	0.2931	0.1	G	4.198	0.04046	3.732	ENSG00000188655	MODERATE	0.8	0	0	0	0	0
ADCYAP1	18	907674	rs8192597	G	0.4333	0.2188	A	4.177	0.04096	2.731	ENSG00000141433	LOW	3.6	0.5	0	2	1	0
CSF3	17	40016890	rs25645	A	0.4333	0.2188	G	4.177	0.04096	2.731	ENSG00000108342	LOW	1.1	0	0.7	0	0	0
GNL3	3	52693241	rs2289247	A	0.4333	0.2188	G	4.177	0.04096	2.731	ENSG00000163938	MODERATE	15	32.6	58.9	42.3	20	0
IFI44L	1	78628225	rs34932081	A	0.08929	0.25	G	4.178	0.04096	0.2941	ENSG00000137959	MODERATE	5	0.3	0	0.6	1.8	0
KDM4B	19	5114105	rs1017820	T	0.4333	0.2188	G	4.177	0.04096	2.731	ENSG00000127663	Unknown	19.9	18.4	7.7	13.7	8.8	0
KLHL5	4	39062542	rs2711941	A	0.4333	0.2188	C	4.177	0.04096	2.731	ENSG00000109790	MODERATE	6.9	8.4	4.4	2.4	5.4	0
MAP3K14	17	45264774	rs1047833	G	0.4333	0.2188	C	4.177	0.04096	2.731	ENSG00000006062	LOW	4.5	4.5	2.4	3.7	4.5	0
MED24	17	40023239	rs2302777	G	0.4333	0.2188	A	4.177	0.04096	2.731	ENSG00000008838	LOW	31.8	10.2	15.5	9.5	4.2	0
MRPL4	19	10259768	rs2304236	C	0.4333	0.2188	A	4.177	0.04096	2.731	ENSG00000105364	LOW	17	30	40.5	14.8	7.7	0
MRVI1	11	10626155	rs2241489	G	0.4333	0.2188	A	4.177	0.04096	2.731	ENSG00000072952	LOW	8.3	1.7	2.2	25.8	23.3	0
PSMD3	17	39981111	rs3087852	A	0.4333	0.2188	G	4.177	0.04096	2.731	ENSG00000108344	LOW	19.9	47.1	57.9	204	35.1	0
PTPRO	12	15549073	rs7132826	T	0.4333	0.2188	C	4.177	0.04096	2.731	ENSG00000151490	Unknown	0.9	0.3	1	0	0	0
SLC12A3	16	56887057	rs5803	T	0.4333	0.2188	C	4.177	0.04096	2.731	ENSG00000070915	LOW	0	0	0	0	0	0
SLC12A3	16	56890248	rs3764264	T	0.4333	0.2188	C	4.177	0.04096	2.731	ENSG00000070915	Unknown	0	0	0	0	0	0
SLC12A3	16	56894607	rs5804	T	0.4333	0.2188	C	4.177	0.04096	2.731	ENSG00000070915	LOW	0	0	0	0	0	0
SLC4A11	20	3237988	rs3810562	G	0.4333	0.2188	C	4.177	0.04096	2.731	ENSG00000088836	MODERATE	3.2	0.6	5.2	3.5	1.5	0
SPCS1	3	52706166	rs6617	G	0.4333	0.2188	C	4.177	0.04096	2.731	ENSG00000114902	MODERATE	57.1	623.3	495	445.8	878.2	0
TEP1	14	20404722	rs1760898	T	0.4333	0.2188	G	4.177	0.04096	2.731	ENSG00000129566	MODERATE	3.6	0	0.7	0.2	0	1
WDR49	3	167500176	rs13060964	G	0.4333	0.2188	A	4.177	0.04096	2.731	ENSG00000174776	MODERATE	1.5	0	0.1	1.9	0.4	0
CATSPER1	11	66025983	rs1203998	C	0.5667	0.3438	T	4.15	0.04163	2.497	ENSG00000175294	MODERATE	38.5	0.5	0.4	28.9	2.1	1
CLMN	14	95193905	rs1128468	A	0.5667	0.3438	G	4.15	0.04163	2.497	ENSG00000165959	LOW	33.4	4.1	16.6	153.5	245.4	0
CYP4F8	19	15615676	rs4646523	T	0.5667	0.3438	G	4.15	0.04163	2.497	ENSG00000186526	LOW	0	0	0.2	0.4	0	0
DSG4	18	31413220	rs12960081	A	0.5667	0.3438	G	4.15	0.04163	2.497	ENSG00000175065	LOW	2.6	0	0.1	1	0	0
FBXO40	3	121621689	rs4676684	C	0.5667	0.3438	T	4.15	0.04163	2.497	ENSG00000163833	MODERATE	0.1	0	0	0	0	0
GSDMB	17	39905943	rs2305480	G	0.5667	0.3438	A	4.15	0.04163	2.497	ENSG00000073605	MODERATE	1.4	0.5	1.1	4.4	3.3	0
LMX1B	9	126690950	rs2277158	A	0.5667	0.3438	G	4.15	0.04163	2.497	ENSG00000136944	LOW	3.1	0	0.7	1.1	0	0
MAP3K20	2	173232378	rs16861406	A	0.5667	0.3438	G	4.15	0.04163	2.497	ENSG00000091436	LOW	6.6	0	0	0	0	0
MSANTD1	4	3255866	rs362287	T	0.5667	0.3438	C	4.15	0.04163	2.497	ENSG00000188981	LOW	6.3	3.8	1.2	34.1	24.3	0
MYH9	22	36288308	rs2269529	C	0.5667	0.3438	T	4.15	0.04163	2.497	ENSG00000100345	MODERATE	25.8	3	6.8	34.4	27.9	0
MYH9	22	36288312	rs2269530	A	0.5667	0.3438	C	4.15	0.04163	2.497	ENSG00000100345	LOW	25.8	3	6.8	34.4	27.9	0
MYH9	22	36312004	rs3842715	C	0.5667	0.3438	CTCCTGTGA	4.15	0.04163	2.497	ENSG00000100345	Unknown	25.8	3	6.8	34.4	27.9	0
OR51B2	11	5324256	rs4910750	G	0.5667	0.3438	A	4.15	0.04163	2.497	ENSG00000279012	LOW	0	0	0	0	0	0
POGK	1	166849329	rs2075946	A	0.5667	0.3438	G	4.15	0.04163	2.497	ENSG00000143157	LOW	6.8	0.9	2.1	2.2	0.7	0
REP15	12	27696862	rs929948	C	0.5667	0.3438	T	4.15	0.04163	2.497	ENSG00000174236	LOW	0.7	0	0.2	0	0	0
REP15	12	27696862	rs929948	C	0.5667	0.3438	T	4.15	0.04163	2.497	ENSG00000174236	MODERATE	0.7	0	0.2	0	0	0
RFTN2	2	197644227	rs10497806	G	0.5667	0.3438	A	4.15	0.04163	2.497	ENSG00000162944	LOW	4.3	4.7	2.7	98.7	274.3	0
SEC16B	1	177933618	rs591120	G	0.5667	0.3438	C	4.15	0.04163	2.497	ENSG00000120341	MODERATE	0.9	0.3	0.9	9	36.6	0
SLC36A2	5	151316937	rs428064	A	0.5667	0.3438	G	4.15	0.04163	2.497	ENSG00000186335	LOW	0.7	0	0	4.4	4.5	0
TEX45	19	7506092	rs685034	C	0.5667	0.3438	T	4.15	0.04163	2.497	ENSG00000198723	LOW	40.1	0	0	0	0	0
WNT9B	17	46872756	rs4968281	C	0.5667	0.3438	T	4.15	0.04163	2.497	ENSG00000158955	MODERATE	0.9	0	0	0	0	0
ZNF280A	22	22514169	rs361666	T	0.5667	0.3438	G	4.15	0.04163	2.497	ENSG00000169548	MODERATE	1.5	0	0.8	0	0	0
ZNF280A	22	22514173	rs361762	C	0.5667	0.3438	G	4.15	0.04163	2.497	ENSG00000169548	MODERATE	1.5	0	0.8	0	0	0
ZNF280A	22	22514799	rs362003	C	0.5667	0.3438	T	4.15	0.04163	2.497	ENSG00000169548	MODERATE	1.5	0	0.8	0	0	0
ZNF280A	22	22514885	rs362124	G	0.5667	0.3438	C	4.15	0.04163	2.497	ENSG00000169548	MODERATE	1.5	0	0.8	0	0	0
ZNF280A	22	22514894	rs362132	C	0.5667	0.3438	T	4.15	0.04163	2.497	ENSG00000169548	MODERATE	1.5	0	0.8	0	0	0
ZNF280A	22	22515214	rs361611	G	0.5667	0.3438	A	4.15	0.04163	2.497	ENSG00000169548	LOW	1.5	0	0.8	0	0	0
ZNF280A	22	22515221	rs361580	G	0.5667	0.3438	T	4.15	0.04163	2.497	ENSG00000169548	MODERATE	1.5	0	0.8	0	0	0
ZNF280A	22	22515224	rs362011	C	0.5667	0.3438	T	4.15	0.04163	2.497	ENSG00000169548	MODERATE	1.5	0	0.8	0	0	0
ZNF280A	22	22515418	rs361959	A	0.5667	0.3438	C	4.15	0.04163	2.497	ENSG00000169548	MODERATE	1.5	0	0.8	0	0	0
ZPBP2	17	39868373	rs11557466	C	0.5667	0.3438	T	4.15	0.04163	2.497	ENSG00000186075	LOW	85.7	377.5	8.5	159.4	60.2	0
ZPBP2	17	39875421	rs10852935	C	0.5667	0.3438	T	4.15	0.04163	2.497	ENSG00000186075	LOW	85.7	377.5	8.5	159.4	60.2	0
A2ML1	12	8823305	rs17792974	T	0.4667	0.25	C	4.113	0.04255	2.625	ENSG00000166535	LOW	1.3	1.4	0	0.2	0	0
CACNA1A	19	13303780	rs16016	T	0.4667	0.25	C	4.113	0.04255	2.625	ENSG00000141837	LOW	1.9	4.1	5.1	22.1	17.9	0
COL9A3	20	62822197	rs2294988	A	0.4667	0.25	G	4.113	0.04255	2.625	ENSG00000092758	Unknown	6.4	2.5	4.1	120.8	311.3	0
COQ3	6	99394031	rs9389317	T	0.4667	0.25	G	4.113	0.04255	2.625	ENSG00000132423	Unknown	2.3	3.4	12.4	0.4	0	0
NPC1	18	23586365	rs2303880	G	0.4667	0.25	T	4.113	0.04255	2.625	ENSG00000141458	Unknown	9.5	12.6	20.4	1.1	1.4	0
SLC11A2	12	50986449	rs149411	G	0.4667	0.25	A	4.113	0.04255	2.625	ENSG00000110911	Unknown	8.7	5.5	12.8	0.8	1.5	0
CD248	11	66316311	rs3741368	A	0.2333	0.4375	G	4.109	0.04266	0.3913	ENSG00000174807	LOW	8	0.1	0	0.3	0.4	0
CRYBG2	1	26336871	rs10751735	T	0.2333	0.4375	C	4.109	0.04266	0.3913	ENSG00000176092	MODERATE	1.2	0	0	0	0	0
FLT4	5	180630538	rs59410886	T	0.2333	0.4375	C	4.109	0.04266	0.3913	ENSG00000037280	Unknown	3.5	0.1	4.3	0.2	0	0
JPH2	20	44118607	rs3810510	T	0.2333	0.4375	C	4.109	0.04266	0.3913	ENSG00000149596	MODERATE	1.5	0	1.2	0	0	0
KCNQ3	8	132163489	rs2303995	C	0.2333	0.4375	T	4.109	0.04266	0.3913	ENSG00000184156	MODERATE	1	0	0.2	1.5	2.3	0
PLCL1	2	197805147	rs770658	C	0.2333	0.4375	G	4.109	0.04266	0.3913	ENSG00000115896	LOW	2.3	0.7	1.8	10.5	3	0
PLCL1	2	198085516	rs1064213	A	0.2333	0.4375	G	4.109	0.04266	0.3913	ENSG00000115896	MODERATE	2.3	0.7	1.8	10.5	3	0
RNF43	17	58358524	rs2526374	G	0.2333	0.4375	T	4.109	0.04266	0.3913	ENSG00000108375	MODERATE	3.1	1.1	0.5	1.2	1.3	0
SLC44A4	6	31870664	rs644827	T	0.2333	0.4375	C	4.109	0.04266	0.3913	ENSG00000204385	MODERATE	0.8	0.2	0.2	2.2	2.9	0
SLC44A4	6	31871532	rs2242665	C	0.2333	0.4375	T	4.109	0.04266	0.3913	ENSG00000204385	MODERATE	0.8	0.2	0.2	2.2	2.9	0
SLC44A4	6	31871554	rs2242664	C	0.2333	0.4375	T	4.109	0.04266	0.3913	ENSG00000204385	LOW	0.8	0.2	0.2	2.2	2.9	0
TBC1D2	9	98229148	rs1573025	A	0.2333	0.4375	C	4.109	0.04266	0.3913	ENSG00000095383	MODERATE	3.1	1.6	2.8	1.5	1	0
TLE2	19	3028873	rs2288950	C	0.2333	0.4375	G	4.109	0.04266	0.3913	ENSG00000065717	Unknown	6.3	1	3.4	3.3	7.6	0
ZBTB40	1	22522510	rs998978	C	0.2333	0.4375	A	4.109	0.04266	0.3913	ENSG00000184677	Unknown	9.2	5.9	8.5	3.6	4.7	0
ZBTB40	1	22526222	rs881646	C	0.2333	0.4375	G	4.109	0.04266	0.3913	ENSG00000184677	LOW	9.2	5.9	8.5	3.6	4.7	0
OR2T1	1	248406068	rs28599722	G	0.1897	0.03333	A	4.103	0.04281	6.787	ENSG00000175143	MODERATE	0.1	0	0	0	0	0
AARS2	6	44301456	rs498512	T	0.5333	0.3125	C	4.102	0.04283	2.514	ENSG00000124608	LOW	12.9	3.3	7	2.2	0.4	0
AARS2	6	44303031	rs325002	T	0.5333	0.3125	G	4.102	0.04283	2.514	ENSG00000124608	Unknown	12.9	3.3	7	2.2	0.4	0
AC245033.1	15	82539015	rs919417	A	0.5333	0.3125	G	4.102	0.04283	2.514	ENSG00000260836	Unknown	1.4	0	0	0	0	0
AC245033.1	15	82546501	rs1267657	C	0.5333	0.3125	T	4.102	0.04283	2.514	ENSG00000260836	LOW	1.4	0	0	0	0	0
ADRB2	5	148828070	rs1042720	A	0.5333	0.3125	G	4.102	0.04283	2.514	ENSG00000169252	LOW	0	0	0	0.2	0.4	0
AMPD3	11	10501436	rs1870951	G	0.5333	0.3125	T	4.102	0.04283	2.514	ENSG00000133805	Unknown	1.4	0.2	0.5	7	14.2	0
C11orf97	11	94512574	rs2509324	G	0.5333	0.3125	A	4.102	0.04283	2.514	ENSG00000257057	MODERATE	17.9	9.2	11.9	155.6	19.4	0
CFAP54	12	96720453	rs10860073	A	0.5333	0.3125	G	4.102	0.04283	2.514	ENSG00000188596	MODERATE	15.1	11.1	6.9	22	12.3	0
GSDMB	17	39905964	rs2305479	C	0.5333	0.3125	T	4.102	0.04283	2.514	ENSG00000073605	MODERATE	1.4	0.5	1.1	4.4	3.3	0
HIVEP1	6	12122540	rs2228211	C	0.5333	0.3125	T	4.102	0.04283	2.514	ENSG00000095951	LOW	7.3	3.6	3.1	2.1	1.5	0
HS3ST2	16	22815018	rs208951	G	0.5333	0.3125	A	4.102	0.04283	2.514	ENSG00000122254	LOW	1.1	0	0	0	0.7	0
IKZF3	17	39864166	rs1453559	T	0.5333	0.3125	C	4.102	0.04283	2.514	ENSG00000161405	Unknown	2.6	4.9	2	11.6	7.4	0
NEB	2	151674563	rs6711382	A	0.5333	0.3125	G	4.102	0.04283	2.514	ENSG00000183091	MODERATE	0.3	1.6	0.9	5.7	1.8	0
PITRM1	10	3148073	rs4881111	A	0.5333	0.3125	G	4.102	0.04283	2.514	ENSG00000107959	Unknown	41.6	25.1	19.3	149.7	75.9	0
PTPRM	18	7567805	rs67536179	C	0.5333	0.3125	G	4.102	0.04283	2.514	ENSG00000173482	Unknown	12.2	3.6	9.8	24	34.9	0
SELENOO	22	50201044	rs5771225	T	0.5333	0.3125	C	4.102	0.04283	2.514	ENSG00000073169	MODERATE	4.9	0	0	0	0	0
SELENOO	22	50201099	rs5771226	T	0.5333	0.3125	C	4.102	0.04283	2.514	ENSG00000073169	LOW	4.9	0	0	0	0	0
SELENOO	22	50201207	rs6010201	C	0.5333	0.3125	G	4.102	0.04283	2.514	ENSG00000073169	LOW	4.9	0	0	0	0	0
SELENOO	22	50201349	rs3747942	T	0.5333	0.3125	C	4.102	0.04283	2.514	ENSG00000073169	LOW	4.9	0	0	0	0	0
SELENOO	22	50201536	rs2272846	C	0.5333	0.3125	A	4.102	0.04283	2.514	ENSG00000073169	MODERATE	4.9	0	0	0	0	0
SOD3	4	24799693	rs2536512	A	0.5333	0.3125	G	4.102	0.04283	2.514	ENSG00000109610	MODERATE	25.9	27.7	3.7	10	24.2	1
SPN	16	29664607	rs1050881	T	0.5333	0.3125	C	4.102	0.04283	2.514	ENSG00000197471	LOW	0.6	0.2	0.6	0	0	0
TAF5	10	103368377	rs10883859	G	0.5333	0.3125	T	4.102	0.04283	2.514	ENSG00000148835	MODERATE	25.5	27.4	43.6	13.3	10.2	0
TFF1	21	42366497	rs2156310	G	0.5333	0.3125	A	4.102	0.04283	2.514	ENSG00000160182	Unknown	0.1	0	0	0	0	0
UNC13D	17	75834189	rs7212635	A	0.5333	0.3125	G	4.102	0.04283	2.514	ENSG00000092929	Unknown	2.2	1.4	0.9	3.9	0	0
UNC13D	17	75835577	rs3744024	G	0.5333	0.3125	A	4.102	0.04283	2.514	ENSG00000092929	Unknown	2.2	1.4	0.9	3.9	0	0
UNC13D	17	75835819	rs3744026	C	0.5333	0.3125	T	4.102	0.04283	2.514	ENSG00000092929	Unknown	2.2	1.4	0.9	3.9	0	0
OLAH	10	15064442	rs10906818	G	0.2586	0.4688	A	4.098	0.04295	0.3953	ENSG00000152463	LOW	24	1.7	1.7	347.4	35.4	0
RMDN1	8	86477333	rs66648775	AAC	0.2586	0.4688	A	4.098	0.04295	0.3953	ENSG00000176623	Unknown	14.4	44.1	30.4	68.7	59.6	0
TPM1	15	63048791	rs117389407	T	0.2833	0.5	C	4.098	0.04295	0.3953	ENSG00000140416	Unknown	9.6	21.6	75.4	4.5	13.2	0
TPM1	15	63048791	rs117389407	T	0.2833	0.5	C	4.098	0.04295	0.3953	ENSG00000140416	Unknown	9.6	21.6	75.4	4.5	13.2	0
GRHL1	2	9954863	rs2303918	G	0.5345	0.3125	A	4.097	0.04296	2.526	ENSG00000134317	Unknown	1.6	5.1	5.3	6	2.1	0
KIF17	1	20713595	rs41307866	T	0.2	0.4	C	4.091	0.04311	0.375	ENSG00000117245	Unknown	19.4	1.5	4.2	35.8	60.3	0
LIPI	21	14186025	rs397517	A	0.2	0.4	G	4.091	0.04311	0.375	ENSG00000188992	LOW	1.4	0	0.1	1.1	0	0
AARS2	6	44313075	rs167772	T	0.5	0.2812	C	4.089	0.04316	2.556	ENSG00000124608	Unknown	12.9	3.3	7	2.2	0.4	0
CEACAM4	19	41625899	rs1041992	C	0.5	0.2812	T	4.089	0.04316	2.556	ENSG00000105352	LOW	0.6	0	0	0	0	0
COL4A4	2	227022057	rs3752895	A	0.5	0.2812	G	4.089	0.04316	2.556	ENSG00000081052	MODERATE	1.9	0	0.2	0.7	2.1	0
COL4A4	2	227022209	rs3752896	C	0.5	0.2812	T	4.089	0.04316	2.556	ENSG00000081052	Unknown	1.9	0	0.2	0.7	2.1	0
COL4A4	2	227027903	rs2228556	C	0.5	0.2812	T	4.089	0.04316	2.556	ENSG00000081052	LOW	1.9	0	0.2	0.7	2.1	0
COL4A4	2	227028004	rs2229813	C	0.5	0.2812	T	4.089	0.04316	2.556	ENSG00000081052	MODERATE	1.9	0	0.2	0.7	2.1	0
COL4A4	2	227030409	rs1917127	A	0.5	0.2812	G	4.089	0.04316	2.556	ENSG00000081052	Unknown	1.9	0	0.2	0.7	2.1	0
COL4A4	2	227031936	rs13423714	C	0.5	0.2812	G	4.089	0.04316	2.556	ENSG00000081052	Unknown	1.9	0	0.2	0.7	2.1	0
COL4A4	2	227032170	rs2229812	C	0.5	0.2812	T	4.089	0.04316	2.556	ENSG00000081052	LOW	1.9	0	0.2	0.7	2.1	0
COL4A4	2	227032260	rs10203363	C	0.5	0.2812	T	4.089	0.04316	2.556	ENSG00000081052	LOW	1.9	0	0.2	0.7	2.1	0
COL6A3	2	237352469	rs4663726	G	0.5	0.2812	A	4.089	0.04316	2.556	ENSG00000163359	Unknown	25.8	1.2	1	4.6	4	0
COL6A3	2	237352469	rs4663726	G	0.5	0.2812	A	4.089	0.04316	2.556	ENSG00000163359	Unknown	25.8	1.2	1	4.6	4	0
COL6A3	2	237352470	rs4663727	C	0.5	0.2812	A	4.089	0.04316	2.556	ENSG00000163359	Unknown	25.8	1.2	1	4.6	4	0
COL6A3	2	237352470	rs4663727	C	0.5	0.2812	A	4.089	0.04316	2.556	ENSG00000163359	Unknown	25.8	1.2	1	4.6	4	0
FLNC	7	128841142	rs2291565	C	0.5	0.2812	T	4.089	0.04316	2.556	ENSG00000128591	Unknown	1.3	0.2	0.4	0.2	0	0
GRK1	13	113667974	rs9796035	G	0.5	0.2812	A	4.089	0.04316	2.556	ENSG00000185974	LOW	0.3	0	0	0	0.2	0
HAL	12	95990567	rs17676826	T	0.5	0.2812	C	4.089	0.04316	2.556	ENSG00000084110	Unknown	0.2	0	0	0	0	0
KLC1	14	103699590	rs1799796	T	0.5	0.2812	C	4.089	0.04316	2.556	ENSG00000126214	Unknown	14.3	36.8	78	4.2	11.4	0
MEP1A	6	46834633	rs4714952	A	0.5	0.2812	G	4.089	0.04316	2.556	ENSG00000112818	LOW	0.3	0	0.2	5.8	4.7	0
MYO7A	11	77199721	rs7927472	T	0.5	0.2812	C	4.089	0.04316	2.556	ENSG00000137474	LOW	22.9	0.3	0.4	1.5	3.7	0
MYO7A	11	77201591	rs2276288	T	0.5	0.2812	A	4.089	0.04316	2.556	ENSG00000137474	MODERATE	22.9	0.3	0.4	1.5	3.7	0
MYO7A	11	77206175	rs2276293	G	0.5	0.2812	A	4.089	0.04316	2.556	ENSG00000137474	LOW	22.9	0.3	0.4	1.5	3.7	0
PALLD	4	168878297	rs62333013	A	0.5	0.2812	G	4.089	0.04316	2.556	ENSG00000129116	MODERATE	14.1	18.6	3.9	99.1	111.6	0
PLAU	10	73913343	rs2227564	T	0.5	0.2812	C	4.089	0.04316	2.556	ENSG00000122861	MODERATE	5.8	0	0.1	0.5	0	1
PLEKHG4B	5	163090	rs3810870	C	0.5	0.2812	G	4.089	0.04316	2.556	ENSG00000153404	LOW	4.8	0.2	5.7	0.2	0	0
PLEKHS1	10	113775840	rs3750901	C	0.5	0.2812	T	4.089	0.04316	2.556	ENSG00000148735	LOW	1.1	0	0	7.1	3.2	0
RHOD	11	67066781	rs2282502	T	0.5	0.2812	C	4.089	0.04316	2.556	ENSG00000173156	LOW	2.8	0.5	2.5	7	7.4	0
SYNE2	14	64146140	rs10151658	C	0.5	0.2812	A	4.089	0.04316	2.556	ENSG00000054654	MODERATE	14.3	13.6	7.8	6.5	8.1	0
ZNF460	19	57291438	rs2041109	T	0.5	0.2812	C	4.089	0.04316	2.556	ENSG00000197714	LOW	9.6	2.8	1.2	2.2	0	0
ZNF460	19	57291456	rs2041110	A	0.5	0.2812	G	4.089	0.04316	2.556	ENSG00000197714	LOW	9.6	2.8	1.2	2.2	0	0
ATAD3C	1	1460858	rs72896283	T	0.3167	0.125	G	4.089	0.04317	3.244	ENSG00000215915	LOW	0.7	0.5	0.9	0.3	1.1	0
C18orf21	18	35977503	rs2276314	G	0.3167	0.125	A	4.089	0.04317	3.244	ENSG00000141428	MODERATE	28.7	73.2	36.1	94.7	46	0
C3orf22	3	126550075	rs869463	A	0.1833	0.375	G	4.089	0.04317	0.3741	ENSG00000180697	LOW	28.3	8.6	3.8	232.6	1235.7	0
CASQ2	1	115740722	rs9428083	A	0.1833	0.375	G	4.089	0.04317	0.3741	ENSG00000118729	Unknown	1.9	0.1	0.2	15.5	16.5	0
CHD5	1	6155676	rs12074369	G	0.3167	0.125	C	4.089	0.04317	3.244	ENSG00000116254	LOW	16.4	3.4	17	202.3	67.4	0
CHST13	3	126541765	rs6766712	T	0.1833	0.375	G	4.089	0.04317	0.3741	ENSG00000180767	LOW	9.7	29.3	2.7	56.2	3.8	0
CHST13	3	126542364	rs1056523	T	0.1833	0.375	C	4.089	0.04317	0.3741	ENSG00000180767	MODERATE	9.7	29.3	2.7	56.2	3.8	0
COL5A3	19	9970600	rs1895371	G	0.1833	0.375	C	4.089	0.04317	0.3741	ENSG00000080573	Unknown	5.3	0.2	0.1	5.8	0.9	0
DNAH14	1	225367900	rs12737248	G	0.1833	0.375	T	4.089	0.04317	0.3741	ENSG00000185842	MODERATE	29.9	58.5	19.2	102.3	31.3	0
DSCAML1	11	117433480	rs2242133	T	0.3167	0.125	C	4.089	0.04317	3.244	ENSG00000177103	Unknown	4.2	0.2	0	5.5	8.6	0
EIF4G1	3	184321878	rs2178403	A	0.3167	0.125	G	4.089	0.04317	3.244	ENSG00000114867	MODERATE	30.8	27	39.1	153.5	140.5	1
EIF4G1	3	184328011	rs939317	A	0.3167	0.125	G	4.089	0.04317	3.244	ENSG00000114867	Unknown	30.8	27	39.1	153.5	140.5	1
EPHA10	1	37761414	rs4653328	T	0.1833	0.375	A	4.089	0.04317	0.3741	ENSG00000183317	MODERATE	24.8	8.2	2.5	49.4	147.5	0
ERCC6	10	49524234	rs2228528	T	0.1833	0.375	C	4.089	0.04317	0.3741	ENSG00000225830	MODERATE	7.8	5.4	4.2	8.2	10.6	0
FN3K	17	82748843	rs72318398	C	0.3167	0.125	CTTG	4.089	0.04317	3.244	ENSG00000167363	Unknown	4.6	0.3	3.6	0	0	0
GAREM1	18	32393001	rs3786308	G	0.1833	0.375	A	4.089	0.04317	0.3741	ENSG00000141441	LOW	6.7	1.4	2.5	10.1	2.5	0
GP6	19	55015713	rs2304167	C	0.1833	0.375	T	4.089	0.04317	0.3741	ENSG00000088053	MODERATE	4.2	1.1	0.9	10.5	6.4	0
GPSM1	9	136341069	rs59873903	A	0.1833	0.375	C	4.089	0.04317	0.3741	ENSG00000160360	HIGH	12	0	1.7	0.5	1.1	0
KRT72	12	52587658	rs11170183	A	0.1833	0.375	C	4.089	0.04317	0.3741	ENSG00000170486	MODERATE	32.6	1.2	0.1	19.8	46.7	0
KRT72	12	52590836	rs12818575	T	0.1833	0.375	C	4.089	0.04317	0.3741	ENSG00000170486	LOW	32.6	1.2	0.1	19.8	46.7	0
LIMCH1	4	41670742	rs2289342	T	0.3167	0.125	C	4.089	0.04317	3.244	ENSG00000064042	MODERATE	5.1	5.1	12	54.1	20.9	0
MYO1H	12	109388829	rs11611277	A	0.1833	0.375	C	4.089	0.04317	0.3741	ENSG00000174527	MODERATE	4.7	0.4	1.5	4.6	3	0
NDNF	4	121037542	rs3733560	G	0.3167	0.125	A	4.089	0.04317	3.244	ENSG00000173376	LOW	8	7.5	4.7	225.6	164.5	0
NEIL2	8	11783153	rs8191640	C	0.3167	0.125	G	4.089	0.04317	3.244	ENSG00000154328	Unknown	26.8	14.2	45.1	0.8	2.1	0
NEIL2	8	11785950	rs8191663	T	0.3167	0.125	C	4.089	0.04317	3.244	ENSG00000154328	Unknown	26.8	14.2	45.1	0.8	2.1	0
NEIL2	8	11786044	rs8191664	T	0.3167	0.125	G	4.089	0.04317	3.244	ENSG00000154328	MODERATE	26.8	14.2	45.1	0.8	2.1	0
NOTCH1	9	136509102	rs3124598	T	0.3167	0.125	C	4.089	0.04317	3.244	ENSG00000148400	Unknown	4.1	0.2	3.2	0.3	0	0
OR56B1	11	5737416	rs4486660	C	0.3167	0.125	T	4.089	0.04317	3.244	ENSG00000181023	LOW	0.2	0	0	0	0	0
PDE2A	11	72579585	rs392565	A	0.1833	0.375	G	4.089	0.04317	0.3741	ENSG00000186642	LOW	2.9	1.4	0.8	0.3	1.5	0
PPP3R1	2	68188635	rs687	A	0.1833	0.375	G	4.089	0.04317	0.3741	ENSG00000221823	LOW	10.4	2.6	5.3	11.6	6.5	0
PRSS12	4	118316193	rs2292597	T	0.3167	0.125	C	4.089	0.04317	3.244	ENSG00000164099	LOW	31.3	8	13.8	7.1	11.8	0
PSMB6	17	4798107	rs7468	T	0.1833	0.375	C	4.089	0.04317	0.3741	ENSG00000142507	LOW	27	120.2	84.7	179.9	27.7	0
RGS12	4	3316686	rs2236052	A	0.3167	0.125	G	4.089	0.04317	3.244	ENSG00000159788	LOW	5.5	20.2	14.9	3.8	4.2	0
SLC12A3	16	56879507	rs3816119	T	0.3167	0.125	C	4.089	0.04317	3.244	ENSG00000070915	Unknown	0	0	0	0	0	0
SLIT2	4	20542561	rs7690492	T	0.3167	0.125	C	4.089	0.04317	3.244	ENSG00000145147	LOW	3.3	0.1	1	0.4	1.1	0
SNTA1	20	33412545	rs291694	A	0.1833	0.375	G	4.089	0.04317	0.3741	ENSG00000101400	Unknown	6.7	1.8	3.8	0.7	1.1	0
SYNDIG1L	14	74409478	rs12590672	G	0.1833	0.375	T	4.089	0.04317	0.3741	ENSG00000183379	LOW	0.4	0	0	0	0	0
TMEM192	4	165100659	rs6536890	C	0.3167	0.125	G	4.089	0.04317	3.244	ENSG00000170088	LOW	8.6	13.1	11.9	13.5	7.5	0
TOMM40	19	44892457	rs157581	C	0.3167	0.125	T	4.089	0.04317	3.244	ENSG00000130204	LOW	12.3	53.5	60.1	9.5	5.6	0
WSCD1	17	6088024	rs2302836	C	0.1833	0.375	T	4.089	0.04317	0.3741	ENSG00000179314	LOW	12.9	0.5	2.8	70.9	67.5	0
ZNF71	19	56621600	rs2072501	A	0.3167	0.125	G	4.089	0.04317	3.244	ENSG00000197951	MODERATE	8.7	2.1	8	2.2	3.1	0
ZNF106	15	42421997	rs542359029	GA	0.2414	0.06667	G	4.057	0.04398	4.455	ENSG00000103994	Unknown	5.7	55.4	37.4	133.3	80	0
HSPA4L	4	127801887	rs1380154	T	0.431	0.2188	C	4.056	0.04402	2.706	ENSG00000164070	MODERATE	73	194.6	9.3	393.1	711.4	1
ARF4	3	57577393	rs80155592	G	0.5	0.2812	GA	4.045	0.0443	2.556	ENSG00000168374	Unknown	45.2	122.4	74.5	118.7	50.6	0
DCLK1	13	35828289	rs2296645	G	0.3571	0.1562	A	4.041	0.04441	3	ENSG00000133083	LOW	2.2	1.6	0.7	1.3	0.9	0
ADRA1A	8	26770511	rs1048101	A	0.3167	0.5312	G	4.035	0.04458	0.4089	ENSG00000120907	MODERATE	0.5	0	0	50.8	20.6	0
ANP32D	12	48472802	rs7956679	A	0.3167	0.5312	C	4.035	0.04458	0.4089	ENSG00000139223	MODERATE	0.9	0	0	0	0	0
CHD2	15	92992967	rs2272457	T	0.3167	0.5312	C	4.035	0.04458	0.4089	ENSG00000173575	LOW	20.4	14.4	10	45.6	28.3	0
COL9A1	6	70274733	rs592121	G	0.3167	0.5312	A	4.035	0.04458	0.4089	ENSG00000112280	MODERATE	4.1	0.6	0.7	18.1	9	0
OR13F1	9	104505023	rs7030820	T	0.3167	0.5312	C	4.035	0.04458	0.4089	ENSG00000186881	MODERATE	0.5	0	0	0	0	0
SMCHD1	18	2656249	rs2430853	C	0.3167	0.5312	G	4.035	0.04458	0.4089	ENSG00000101596	LOW	13.7	85.4	79	88	26.8	0
TMTC4	13	100635086	rs946837	T	0.3167	0.5312	C	4.035	0.04458	0.4089	ENSG00000125247	MODERATE	9.7	8.8	31.8	4.1	4.7	0
TMTC4	13	100670368	rs1283201	C	0.3167	0.5312	G	4.035	0.04458	0.4089	ENSG00000125247	Unknown	9.7	8.8	31.8	4.1	4.7	0
TRIOBP	22	37723747	rs67890459	TCAA	0.3167	0.5312	T	4.035	0.04458	0.4089	ENSG00000100106	MODERATE	14.3	37.5	23.7	16.8	6.1	0
TRIOBP	22	37725145	rs9610841	C	0.3167	0.5312	A	4.035	0.04458	0.4089	ENSG00000100106	MODERATE	14.3	37.5	23.7	16.8	6.1	0
TRIOBP	22	37726115	rs5756795	T	0.3167	0.5312	C	4.035	0.04458	0.4089	ENSG00000100106	MODERATE	14.3	37.5	23.7	16.8	6.1	0
TRIOBP	22	37726441	rs739137	C	0.3167	0.5312	T	4.035	0.04458	0.4089	ENSG00000100106	LOW	14.3	37.5	23.7	16.8	6.1	0
TRIOBP	22	37733325	rs7284476	G	0.3167	0.5312	A	4.035	0.04458	0.4089	ENSG00000100106	LOW	14.3	37.5	23.7	16.8	6.1	0
TRIP10	19	6751268	rs1049229	G	0.3167	0.5312	A	4.035	0.04458	0.4089	ENSG00000125733	MODERATE	8.7	1.9	5.9	9.7	10	0
TRIP10	19	6751270	rs1049230	T	0.3167	0.5312	C	4.035	0.04458	0.4089	ENSG00000125733	MODERATE	8.7	1.9	5.9	9.7	10	0
TRIP10	19	6751282	rs1049232	G	0.3167	0.5312	T	4.035	0.04458	0.4089	ENSG00000125733	MODERATE	8.7	1.9	5.9	9.7	10	0
HLA-DQA1	6	32641280	rs9272687	A	0.3448	0.5625	G	4.005	0.04536	0.4094	ENSG00000196735	Unknown	2.1	0	0.8	0.4	0.2	1
ADGRB2	1	31731046	rs909001	G	0.1167	0.2812	C	3.935	0.0473	0.3375	ENSG00000121753	LOW	3.2	0.7	4.5	2.9	10.3	0
AP000781.2	11	57389932	rs490358	A	0.1167	0.2812	G	3.935	0.0473	0.3375	ENSG00000254979	LOW	0	0	0	0	0	0
C4orf17	4	99522696	rs17029090	G	0.1167	0.2812	A	3.935	0.0473	0.3375	ENSG00000138813	LOW	31.8	1.4	1	129.2	2.7	0
CHGB	20	5922839	rs6139873	A	0.1167	0.2812	G	3.935	0.0473	0.3375	ENSG00000089199	MODERATE	2.4	50.2	27.7	6.1	6	0
CHGB	20	5923643	rs74621755	A	0.1167	0.2812	G	3.935	0.0473	0.3375	ENSG00000089199	MODERATE	2.4	50.2	27.7	6.1	6	0
CTIF	18	48758216	rs1038308	T	0.1167	0.2812	C	3.935	0.0473	0.3375	ENSG00000134030	LOW	8	1.8	1	10.1	13.8	0
DAPL1	2	158815740	rs61740878	A	0.1167	0.2812	G	3.935	0.0473	0.3375	ENSG00000163331	MODERATE	2.1	9.8	4.1	10.6	43.8	0
DAPL1	2	158815740	rs61740878	A	0.1167	0.2812	G	3.935	0.0473	0.3375	ENSG00000163331	LOW	2.1	9.8	4.1	10.6	43.8	0
ERCC2	19	45353210	rs238417	G	0.1167	0.2812	C	3.935	0.0473	0.3375	ENSG00000104884	Unknown	17.2	33.8	11	4.1	2.2	1
FZD8	10	35640203	rs74989785	A	0.1167	0.2812	G	3.935	0.0473	0.3375	ENSG00000177283	LOW	4.1	0.1	1.1	0	0	0
GABRP	5	170812108	rs1063310	A	0.1167	0.2812	C	3.935	0.0473	0.3375	ENSG00000094755	MODERATE	1	0	0	0	0	0
GIPC1	19	14479467	rs45458894	C	0.1167	0.2812	G	3.935	0.0473	0.3375	ENSG00000123159	MODERATE	6.5	7.4	20.6	0.8	1.9	0
HPD	12	121846809	rs2247291	T	0.1167	0.2812	C	3.935	0.0473	0.3375	ENSG00000158104	Unknown	0.8	1.7	1.1	33.1	97.3	0
HSPG2	1	21846416	rs370652512	A	0.1167	0.2812	G	3.935	0.0473	0.3375	ENSG00000142798	Unknown	11.4	0.4	4.1	1	2.2	0
IRS1	2	226795330	rs3731594	T	0.1167	0.2812	C	3.935	0.0473	0.3375	ENSG00000169047	MODERATE	2.4	1.1	0.7	1.3	0	0
KCTD3	1	215620492	rs14137	A	0.1167	0.2812	G	3.935	0.0473	0.3375	ENSG00000136636	LOW	13.3	6.7	16.1	1.1	2	0
KIAA0556	16	27749719	rs61734902	T	0.1167	0.2812	C	3.935	0.0473	0.3375	ENSG00000047578	MODERATE	22.8	9.9	4.9	11.2	12	0
KMO	1	241592046	rs1053230	T	0.1167	0.2812	C	3.935	0.0473	0.3375	ENSG00000117009	MODERATE	0.6	0.5	0.1	3.5	0.4	0
KRT71	12	52544536	rs2292506	T	0.1167	0.2812	C	3.935	0.0473	0.3375	ENSG00000139648	MODERATE	0	0	0	0	0	0
LRRC2	3	46545132	rs17286758	C	0.1167	0.2812	T	3.935	0.0473	0.3375	ENSG00000163827	MODERATE	0.4	0.6	0.2	2	1.7	0
MTRR	5	7878066	rs1532268	T	0.1167	0.2812	C	3.935	0.0473	0.3375	ENSG00000124275	MODERATE	8.4	16.9	11.9	40	61.7	1
NACA	12	56712876	rs4788	A	0.1167	0.2812	T	3.935	0.0473	0.3375	ENSG00000196531	LOW	53.2	499	489.8	561.3	484.6	0
NACA	12	56716008	rs2958149	A	0.1167	0.2812	G	3.935	0.0473	0.3375	ENSG00000196531	MODERATE	53.2	499	489.8	561.3	484.6	0
NACA	12	56720316	rs2926743	A	0.1167	0.2812	G	3.935	0.0473	0.3375	ENSG00000196531	MODERATE	53.2	499	489.8	561.3	484.6	0
NOTCH1	9	136523808	rs4489420	A	0.1167	0.2812	G	3.935	0.0473	0.3375	ENSG00000148400	LOW	4.1	0.2	3.2	0.3	0	0
SEMA4F	2	74673461	rs34617503	T	0.1167	0.2812	G	3.935	0.0473	0.3375	ENSG00000135622	LOW	7.2	3.1	9.8	3.1	2.4	0
SLC13A2	17	28490519	rs11568466	A	0.1167	0.2812	G	3.935	0.0473	0.3375	ENSG00000007216	LOW	0.2	0.1	0.2	0	0	0
TENM2	5	168262291	rs17632540	T	0.1167	0.2812	C	3.935	0.0473	0.3375	ENSG00000145934	LOW	1.2	0.9	1.1	20.1	13.2	0
USH1C	11	17494286	rs1055574	G	0.1167	0.2812	A	3.935	0.0473	0.3375	ENSG00000006611	Unknown	0.2	0	1.4	1	0	0
FAT1	4	186617176	rs1280099	G	0.375	0.5938	A	3.93	0.04743	0.4105	ENSG00000083857	LOW	7	1.8	7.7	0.6	0.4	0
SPINK5	5	148097988	rs34482796	C	0.375	0.5938	T	3.93	0.04743	0.4105	ENSG00000133710	MODERATE	0.2	0.6	1.9	9.3	2.7	0
MPHOSPH10	2	71149869	rs6574	A	0.1379	0.3125	G	3.928	0.04749	0.352	ENSG00000124383	MODERATE	13.7	57.9	88.6	4.3	5.3	0
ARR3	23	70269680	rs3818862	T	0.2667	0.5625	C	3.92	0.04773	0.2828	ENSG00000120500	LOW	0.4	0	0	0	0	0
GAN	16	81362662	rs78861333	T	0.08333	0.2333	C	3.894	0.04845	0.2987	ENSG00000261609	Unknown	3.2	10.1	5.8	1.9	3.2	0
INVS	9	100297194	rs7864494	A	0.2833	0.1	G	3.889	0.0486	3.558	ENSG00000119509	Unknown	12	8.6	4.3	20.2	22	0
SMARCAL1	2	216423665	rs2066518	C	0.2241	0.0625	G	3.879	0.04888	4.333	ENSG00000138375	MODERATE	14.7	6.7	3.1	10.6	9.5	0
TRPA1	8	72063566	rs7819749	T	0.2241	0.0625	G	3.879	0.04888	4.333	ENSG00000104321	MODERATE	0.4	0	0.6	6.4	0	0
ARHGAP32	11	128998344	rs670440	T	0.35	0.1562	C	3.864	0.04933	2.908	ENSG00000134909	LOW	9.2	8.6	5.6	12.7	10.4	0
CD4	12	6818909	rs12821756	T	0.35	0.1562	C	3.864	0.04933	2.908	ENSG00000010610	LOW	2.8	0	0.1	0	0	0
CDC25B	20	3803463	rs1056720	T	0.35	0.1562	C	3.864	0.04933	2.908	ENSG00000101224	LOW	6.3	1	11.5	0.5	1	1
CHCHD5	2	112588836	rs3748024	G	0.35	0.1562	C	3.864	0.04933	2.908	ENSG00000125611	Unknown	50	100.6	34.5	138.2	199	0
CRIM1	2	36356318	rs3821169	T	0.35	0.1562	G	3.864	0.04933	2.908	ENSG00000150938	MODERATE	8.1	2.1	8.7	0.9	1.3	0
EXOC3L4	14	103110106	rs729183	T	0.35	0.1562	C	3.864	0.04933	2.908	ENSG00000205436	LOW	0.1	0.1	0.9	0	0	0
EXOC3L4	14	103110106	rs729183	T	0.35	0.1562	C	3.864	0.04933	2.908	ENSG00000205436	MODERATE	0.1	0.1	0.9	0	0	0
EXOC3L4	14	103110107	rs744153	C	0.35	0.1562	G	3.864	0.04933	2.908	ENSG00000205436	LOW	0.1	0.1	0.9	0	0	0
EXOC3L4	14	103110107	rs744153	C	0.35	0.1562	G	3.864	0.04933	2.908	ENSG00000205436	MODERATE	0.1	0.1	0.9	0	0	0
HTATIP2	11	20383067	rs3824886	T	0.35	0.1562	G	3.864	0.04933	2.908	ENSG00000109854	MODERATE	10.6	27.3	17.2	36.1	45.4	0
LDLR	19	11120205	rs5925	C	0.35	0.1562	T	3.864	0.04933	2.908	ENSG00000130164	LOW	6.3	3.9	1.3	1	0.4	0
LIPF	10	88669895	rs814628	G	0.35	0.1562	A	3.864	0.04933	2.908	ENSG00000182333	MODERATE	0.1	0.2	0	0.8	0	0
LPIN3	20	41357445	rs12625565	C	0.35	0.1562	A	3.864	0.04933	2.908	ENSG00000132793	MODERATE	2.5	0.9	2.1	10.4	82.8	0
MYO3B	2	170369331	rs4668246	G	0.35	0.1562	A	3.864	0.04933	2.908	ENSG00000071909	MODERATE	4.2	0.9	0.2	23.6	18.5	0
PEX5	12	7202731	rs61573078	A	0.35	0.1562	C	3.864	0.04933	2.908	ENSG00000139197	Unknown	31.4	37.9	16.2	256.2	30.1	0
RRP12	10	97357146	rs1048445	T	0.35	0.1562	C	3.864	0.04933	2.908	ENSG00000052749	MODERATE	13.9	9.9	18.4	5.6	3.6	0
TEX45	19	7506181	rs200631755	AAGCCCCGCCCCATGG	0.35	0.1562	A	3.864	0.04933	2.908	ENSG00000198723	Unknown	40.1	0	0	0	0	0
TPP1	11	6614875	rs1128396	A	0.35	0.1562	T	3.864	0.04933	2.908	ENSG00000166340	LOW	17.9	0.5	1.1	10.2	7.8	0
B3GNTL1	17	82965660	rs4986144	T	0.35	0.5625	C	3.859	0.04948	0.4188	ENSG00000175711	LOW	4	0.7	4.3	11.7	15.2	0
DKKL1	19	49365794	rs2303759	G	0.35	0.5625	T	3.859	0.04948	0.4188	ENSG00000104901	MODERATE	91.5	46.8	10.9	1802.9	1817.6	1
DKKL1	19	49374858	rs1054770	A	0.35	0.5625	G	3.859	0.04948	0.4188	ENSG00000104901	MODERATE	91.5	46.8	10.9	1802.9	1817.6	1
DKKL1	19	49374939	rs2288481	A	0.35	0.5625	G	3.859	0.04948	0.4188	ENSG00000104901	MODERATE	91.5	46.8	10.9	1802.9	1817.6	1
FDXR	17	74866471	rs690514	T	0.35	0.5625	C	3.859	0.04948	0.4188	ENSG00000161513	MODERATE	32.1	7.1	7.6	5.2	12.2	0
FDXR	17	74866908	rs1688149	C	0.35	0.5625	T	3.859	0.04948	0.4188	ENSG00000161513	MODERATE	32.1	7.1	7.6	5.2	12.2	0
GRM6	5	178989287	rs2071246	G	0.35	0.5625	A	3.859	0.04948	0.4188	ENSG00000113262	LOW	2.2	0.5	0	0.8	0.9	0
HK1	10	69392335	rs2278745	T	0.35	0.5625	C	3.859	0.04948	0.4188	ENSG00000156515	Unknown	28.9	4.3	4.4	307.9	870.1	0
LCT	2	135812278	rs12988076	A	0.35	0.5625	C	3.859	0.04948	0.4188	ENSG00000115850	Unknown	0.4	0	0	0.6	0.4	1
NEB	2	151717388	rs34733773	AGGC	0.35	0.5625	A	3.859	0.04948	0.4188	ENSG00000183091	Unknown	0.3	1.6	0.9	5.7	1.8	0
NEB	2	151717467	rs4611637	G	0.35	0.5625	A	3.859	0.04948	0.4188	ENSG00000183091	LOW	0.3	1.6	0.9	5.7	1.8	0
NXPH4	12	57225579	rs10783816	A	0.35	0.5625	G	3.859	0.04948	0.4188	ENSG00000182379	LOW	1.3	0	4.9	0	0	0
PTPRU	1	29325556	rs2076618	C	0.35	0.5625	T	3.859	0.04948	0.4188	ENSG00000060656	Unknown	4.4	1.2	6.1	0.5	1.1	0
RFX7	15	56095835	rs12439907	C	0.35	0.5625	T	3.859	0.04948	0.4188	ENSG00000181827	LOW	6	6.6	5.8	16.3	9.1	0
SFR1	10	104123007	rs10786783	G	0.35	0.5625	A	3.859	0.04948	0.4188	ENSG00000156384	MODERATE	20.6	133.5	50.9	15.7	9.2	0
SH2D3A	19	6754996	rs2305806	C	0.35	0.5625	T	3.859	0.04948	0.4188	ENSG00000125731	LOW	2.5	7.5	8.9	0.9	0	0
WDR91	7	135195078	rs292575	G	0.35	0.5625	A	3.859	0.04948	0.4188	ENSG00000105875	LOW	9.9	5.1	5.9	30.7	39.8	0
WDR91	7	135204389	rs292592	G	0.35	0.5625	A	3.859	0.04948	0.4188	ENSG00000105875	MODERATE	9.9	5.1	5.9	30.7	39.8	0
ZNF385A	12	54374028	rs2887875	A	0.35	0.5625	G	3.859	0.04948	0.4188	ENSG00000161642	LOW	2.1	2.2	2.5	0.4	0	0
CSF2RA	23	1304050	23:1304050	T	0.4375	0	C	3.85	0.04975	NA	ENSG00000198223	Unknown	0.6	0.2	0.4	0.5	0	0
ATG14	14	55397412	rs8003279	G	0.3103	0.125	A	3.836	0.05017	3.15	ENSG00000126775	LOW	14.2	15.1	56.3	5.9	4.3	0
CD2AP	6	47599474	rs565450394	T	0.1724	0.03125	TA	3.83	0.05033	6.458	ENSG00000198087	Unknown	8.7	22.2	31.1	7.7	8.4	0
SCAF11	12	45951678	rs202074705	G	0.1724	0.03125	T	3.83	0.05033	6.458	ENSG00000139218	MODERATE	22.7	130.4	56.4	42.7	26.6	0
RICTOR	5	38955694	rs2043112	A	0.4828	0.2667	G	3.819	0.05066	2.567	ENSG00000164327	MODERATE	15.2	37.5	29.4	1.7	3.2	0
ABCC8	11	17474969	rs1048099	G	0.2667	0.4688	A	3.815	0.05081	0.4121	ENSG00000006071	LOW	1.1	0	0.2	0.2	0	0
BHLHE22	8	64580872	rs7016250	T	0.2667	0.4688	G	3.815	0.05081	0.4121	ENSG00000180828	MODERATE	0.7	0	0	0	0	0
C21orf91	21	17796838	rs1047978	C	0.2667	0.4688	G	3.815	0.05081	0.4121	ENSG00000154642	MODERATE	23.9	25.6	19.2	269.6	52.3	0
EXOC4	7	134064411	rs6953296	G	0.2667	0.4688	A	3.815	0.05081	0.4121	ENSG00000131558	LOW	17.2	18.1	12.6	23.1	20.6	0
FREM1	9	14775861	rs10733289	A	0.2667	0.4688	G	3.815	0.05081	0.4121	ENSG00000164946	LOW	3.5	0.7	0.6	69.1	99.8	0
KHNYN	14	24436342	rs2277489	G	0.2667	0.4688	A	3.815	0.05081	0.4121	ENSG00000100441	Unknown	9.3	1.4	1.5	0.3	2	0
KRI1	19	10565747	rs3745245	A	0.2667	0.4688	G	3.815	0.05081	0.4121	ENSG00000129347	LOW	14.6	28.7	15	3.2	5	0
KRI1	19	10566005	rs3218222	C	0.2667	0.4688	T	3.815	0.05081	0.4121	ENSG00000129347	MODERATE	14.6	28.7	15	3.2	5	0
MYH15	3	108416833	rs9873504	C	0.2667	0.4688	T	3.815	0.05081	0.4121	ENSG00000144821	LOW	1.4	1.2	0.2	1.9	0	0
MYH15	3	108441130	rs12638212	G	0.2667	0.4688	A	3.815	0.05081	0.4121	ENSG00000144821	MODERATE	1.4	1.2	0.2	1.9	0	0
MYO1C	17	1467829	rs8072859	T	0.2667	0.4688	C	3.815	0.05081	0.4121	ENSG00000197879	Unknown	12.6	2.1	8.1	13.7	8	0
NAV3	12	78177134	rs1020462	G	0.2667	0.4688	C	3.815	0.05081	0.4121	ENSG00000067798	Unknown	5	0.2	0.5	7.6	3.6	0
NUDT7	16	77735937	rs308925	A	0.2667	0.4688	G	3.815	0.05081	0.4121	ENSG00000140876	MODERATE	6.7	4.8	11.3	8.7	3.4	0
PAAF1	11	73909492	rs3741138	G	0.2667	0.4688	C	3.815	0.05081	0.4121	ENSG00000175575	MODERATE	18.8	49.6	25.8	27.2	17.7	0
PRSS1	7	142753014	rs6667	C	0.2667	0.4688	T	3.815	0.05081	0.4121	ENSG00000204983	LOW	0.2	0	0	0	0	0
RNF130	5	180071595	rs3749821	C	0.2667	0.4688	T	3.815	0.05081	0.4121	ENSG00000113269	LOW	7.3	8.6	27.9	9.6	14.4	0
SF3A1	22	30342172	rs9608885	C	0.2667	0.4688	T	3.815	0.05081	0.4121	ENSG00000099995	Unknown	78.4	54.7	41	85.6	91.2	0
TAS2R1	5	9629701	rs41469	T	0.2667	0.4688	C	3.815	0.05081	0.4121	ENSG00000169777	MODERATE	13	0.2	0.2	40.2	54	0
TAS2R20	12	10997170	rs10845281	T	0.2667	0.4688	C	3.815	0.05081	0.4121	ENSG00000255837	MODERATE	0.7	0	0	0	0	0
TAS2R20	12	10997720	rs11054143	T	0.2667	0.4688	C	3.815	0.05081	0.4121	ENSG00000255837	LOW	0.7	0	0	0	0	0
TAS2R50	12	10986253	rs1376251	C	0.2667	0.4688	T	3.815	0.05081	0.4121	ENSG00000212126	MODERATE	0.2	0	0	0	0	0
TOR3A	1	179082165	rs2296377	T	0.2667	0.4688	C	3.815	0.05081	0.4121	ENSG00000186283	MODERATE	6.5	0.9	5.1	0.8	0	0
COL5A3	19	9978586	rs12610207	A	0.4138	0.6333	G	3.814	0.05083	0.4087	ENSG00000080573	LOW	5.3	0.2	0.1	5.8	0.9	0
C12orf56	12	64353053	rs73118352	T	0.2333	0.4333	C	3.81	0.05096	0.398	ENSG00000185306	MODERATE	15	4.2	1.3	49.8	26.6	0
ADGRG3	16	57668362	rs62039891	T	0.2667	0.09375	G	3.808	0.05101	3.515	ENSG00000182885	MODERATE	1.7	0	0.2	0.5	0.4	0
B3GNTL1	17	83048753	rs7406119	T	0.2667	0.09375	C	3.808	0.05101	3.515	ENSG00000175711	LOW	4	0.7	4.3	11.7	15.2	0
B3GNTL1	17	83051719	rs11868631	T	0.2667	0.09375	C	3.808	0.05101	3.515	ENSG00000175711	Unknown	4	0.7	4.3	11.7	15.2	0
C18orf25	18	46216531	rs143083637	A	0.2667	0.09375	G	3.808	0.05101	3.515	ENSG00000152242	LOW	7.8	16.7	12.4	2.1	2.5	0
C5orf34	5	43506347	rs17853711	C	0.2667	0.09375	T	3.808	0.05101	3.515	ENSG00000172244	LOW	12.8	13.4	5.6	1.1	0.2	0
CDK3	17	76001393	rs2069528	G	0.2667	0.09375	A	3.808	0.05101	3.515	ENSG00000250506	Unknown	5.6	0	0	0	0	0
DMBT1	10	122598982	rs144489236	G	0.2667	0.09375	T	3.808	0.05101	3.515	ENSG00000187908	MODERATE	0.3	2.3	0.5	2.3	1.7	0
HES2	1	6418980	rs2235687	A	0.2667	0.09375	G	3.808	0.05101	3.515	ENSG00000069812	MODERATE	1.8	5.6	5.7	11.3	25.8	0
IMPG1	6	75950834	rs3734311	G	0.2667	0.09375	C	3.808	0.05101	3.515	ENSG00000112706	MODERATE	0.9	0	0	1.5	0	0
INVS	9	100292669	rs2787374	C	0.2667	0.09375	T	3.808	0.05101	3.515	ENSG00000119509	LOW	12	8.6	4.3	20.2	22	0
KL	13	33060846	rs564481	T	0.2667	0.09375	C	3.808	0.05101	3.515	ENSG00000133116	LOW	0.6	0.5	0.2	1.7	0	0
KMT2C	7	152251983	rs3735156	G	0.2667	0.09375	C	3.808	0.05101	3.515	ENSG00000055609	MODERATE	13.6	33.5	31.5	18.6	11	0
LMF1	16	911054	rs2277892	T	0.2667	0.09375	C	3.808	0.05101	3.515	ENSG00000103227	LOW	5.8	1.5	3.8	0.5	2.9	0
NADK	1	1754601	rs4751	T	0.2667	0.09375	G	3.808	0.05101	3.515	ENSG00000008130	MODERATE	17.3	10.8	20.5	13.2	20	0
NUP93	16	56839583	rs1138295	T	0.2667	0.09375	C	3.808	0.05101	3.515	ENSG00000102900	LOW	29.3	53.7	64	8.9	6.2	0
OPA1	3	193668450	rs12494482	T	0.2667	0.09375	C	3.808	0.05101	3.515	ENSG00000198836	MODERATE	7.6	11.3	15	7.2	10.2	0
PIK3C2B	1	204449236	rs17847754	A	0.2667	0.09375	G	3.808	0.05101	3.515	ENSG00000133056	LOW	2.4	0	1.5	0.6	0	0
PIK3C2B	1	204459870	rs17847745	C	0.2667	0.09375	G	3.808	0.05101	3.515	ENSG00000133056	Unknown	2.4	0	1.5	0.6	0	0
PLB1	2	28566776	rs10186460	C	0.2667	0.09375	T	3.808	0.05101	3.515	ENSG00000163803	Unknown	1.2	0.9	0.2	22.5	11.8	0
PPP1R15A	19	48874167	rs11541192	A	0.2667	0.09375	G	3.808	0.05101	3.515	ENSG00000087074	MODERATE	14.5	4.9	11.1	3.9	3.6	0
SLC12A4	16	67964017	rs3785100	C	0.2667	0.09375	T	3.808	0.05101	3.515	ENSG00000124067	MODERATE	17.6	9.7	6.6	2.1	1.3	0
SPHKAP	2	227991150	rs16824283	C	0.2667	0.09375	G	3.808	0.05101	3.515	ENSG00000153820	MODERATE	0.7	0	0	0.4	0	0
SRRM2	16	2769117	rs531076704	T	0.2667	0.09375	TTCC	3.808	0.05101	3.515	ENSG00000167978	MODERATE	37.8	214.7	238.6	66.3	50.6	0
TDRD12	19	32748544	rs4805805	C	0.2667	0.09375	G	3.808	0.05101	3.515	ENSG00000173809	Unknown	36.1	43.5	44.9	18.5	9	0
USP24	1	55139019	rs761398459	T	0.2667	0.09375	TA	3.808	0.05101	3.515	ENSG00000162402	Unknown	4.9	8.6	5.8	0.4	1.3	0
ZNF560	19	9474187	rs74823721	C	0.2667	0.09375	T	3.808	0.05101	3.515	ENSG00000198028	Unknown	21.1	6	8.3	48.7	11.3	0
TIGAR	12	4352319	rs7133330	A	0.2931	0.5	G	3.801	0.05121	0.4146	ENSG00000078237	LOW	8.4	17	23.4	23.6	22.4	0
ATP13A4	3	193491389	rs6788448	C	0.2333	0.06667	T	3.801	0.05123	4.261	ENSG00000127249	MODERATE	0.8	0.7	1.2	0.3	0.8	0
ABLIM3	5	149247689	rs9325136	A	0.4167	0.6333	G	3.757	0.05257	0.4135	ENSG00000173210	Unknown	2.3	1.7	2.3	1.8	0	0
P2RY4	23	70259092	rs1152187	G	0.3	0.6	T	3.75	0.05281	0.2857	ENSG00000186912	MODERATE	0.2	0	0	0	0	0
AGTPBP1	9	85660923	rs606606	A	0.3214	0.5312	T	3.743	0.05304	0.418	ENSG00000135049	Unknown	12.5	25	27.2	44.2	49.1	1
CCDC50	3	191382772	rs364519	A	0.3214	0.5312	C	3.743	0.05304	0.418	ENSG00000152492	LOW	18.7	66.3	24.9	150	71.8	0
OR51B2	11	5323617	rs10768793	G	0.4107	0.625	A	3.742	0.05305	0.4182	ENSG00000279012	LOW	0	0	0	0	0	0
PRPS2	23	12791542	rs1731469	G	0.4	0.125	A	3.727	0.05353	4.667	ENSG00000101911	LOW	109.7	4.9	5.8	9.4	23.3	1
CANX	5	179699089	rs1134924	C	0.3833	0.5938	T	3.724	0.05363	0.4253	ENSG00000127022	MODERATE	34.3	141.2	80.8	197.6	659.2	0
DNMT1	19	10141071	rs2290684	G	0.3833	0.5938	A	3.724	0.05363	0.4253	ENSG00000130816	Unknown	19.9	249.6	179.2	42.9	38.6	1
DNMT1	19	10154572	rs2114724	T	0.3833	0.5938	C	3.724	0.05363	0.4253	ENSG00000130816	Unknown	19.9	249.6	179.2	42.9	38.6	1
DNMT1	19	10156401	rs2228611	T	0.3833	0.5938	C	3.724	0.05363	0.4253	ENSG00000130816	LOW	19.9	249.6	179.2	42.9	38.6	1
ENTPD5	14	73974981	rs2074932	G	0.3833	0.5938	A	3.724	0.05363	0.4253	ENSG00000187097	LOW	4.5	20.1	18.3	13.9	8.7	0
FBRSL1	12	132583147	rs11550079	C	0.3833	0.5938	T	3.724	0.05363	0.4253	ENSG00000112787	MODERATE	6.1	6.3	6.1	1.3	0.4	0
LAMC3	9	131036319	rs2275131	C	0.3833	0.5938	T	3.724	0.05363	0.4253	ENSG00000050555	LOW	32.5	0.6	3.2	1.6	3.4	0
LCT	2	135788540	rs2278544	G	0.3833	0.5938	A	3.724	0.05363	0.4253	ENSG00000115850	LOW	0.4	0	0	0.6	0.4	1
MYO18A	17	29097298	rs8067806	G	0.3833	0.5938	A	3.724	0.05363	0.4253	ENSG00000196535	LOW	4.3	1	1.6	1	0.2	0
OR2B11	1	247451594	rs11583410	C	0.3833	0.5938	A	3.724	0.05363	0.4253	ENSG00000177535	MODERATE	0.2	0	0	0	0	0
PLA2G4D	15	42070100	rs12906547	G	0.3833	0.5938	T	3.724	0.05363	0.4253	ENSG00000159337	Unknown	0.1	0	0.5	0	0	0
SHISA8	22	41911222	rs76140449	T	0.3833	0.5938	C	3.724	0.05363	0.4253	ENSG00000234965	MODERATE	0.2	0.9	1.9	0.7	0.4	0
SHISA8	22	41911235	rs117492772	G	0.3833	0.5938	A	3.724	0.05363	0.4253	ENSG00000234965	LOW	0.2	0.9	1.9	0.7	0.4	0
SIGLEC12	19	51499475	rs2009362	A	0.3833	0.5938	G	3.724	0.05363	0.4253	ENSG00000254521	LOW	1.4	0	0	0	0	0
SIGLEC12	19	51501489	rs3810110	A	0.3833	0.5938	G	3.724	0.05363	0.4253	ENSG00000254521	MODERATE	1.4	0	0	0	0	0
SIGLEC12	19	51501541	rs61742108	T	0.3833	0.5938	G	3.724	0.05363	0.4253	ENSG00000254521	LOW	1.4	0	0	0	0	0
USP29	19	57130730	rs3764574	A	0.3833	0.5938	G	3.724	0.05363	0.4253	ENSG00000131864	LOW	8.4	4.8	1.5	1.7	0	0
VIRMA	8	94511981	rs3099412	C	0.3833	0.5938	T	3.724	0.05363	0.4253	ENSG00000164944	Unknown	21.2	0	0	0	0	0
ZIM3	19	57136909	rs4801200	T	0.3833	0.5938	A	3.724	0.05363	0.4253	ENSG00000141946	MODERATE	2.8	0	0.6	0	0	0
AGL	1	99875231	rs17121464	A	0.1897	0.375	G	3.724	0.05364	0.3901	ENSG00000162688	MODERATE	2.9	8.1	11.7	1.1	1.1	0
ADGRE2	19	14736201	rs1859258	C	0.1667	0.3438	G	3.715	0.05392	0.3818	ENSG00000127507	Unknown	2.2	0.2	0.3	2	2	0
AKAP6	14	32824325	rs4647899	A	0.1667	0.3438	T	3.715	0.05392	0.3818	ENSG00000151320	MODERATE	5.5	9.6	1.1	18.9	9.7	0
ANK1	8	41723089	rs7826127	C	0.1667	0.3438	T	3.715	0.05392	0.3818	ENSG00000029534	Unknown	0.3	0.2	0.7	6.6	2.4	1
ANK1	8	41727920	rs2304871	A	0.1667	0.3438	G	3.715	0.05392	0.3818	ENSG00000029534	LOW	0.3	0.2	0.7	6.6	2.4	1
CCT6B	17	34961344	rs9635769	C	0.1667	0.3438	T	3.715	0.05392	0.3818	ENSG00000132141	MODERATE	71.5	273.4	9.7	252.6	121.4	0
DIDO1	20	62896919	rs1883847	T	0.1667	0.3438	C	3.715	0.05392	0.3818	ENSG00000101191	MODERATE	24.1	18.9	31.8	30.5	7.9	0
DNHD1	11	6534135	rs7103810	A	0.1667	0.3438	G	3.715	0.05392	0.3818	ENSG00000179532	MODERATE	58.7	17.5	1.7	8.7	9.6	0
DYNC2H1	11	103287549	rs10895391	T	0.1667	0.3438	C	3.715	0.05392	0.3818	ENSG00000187240	MODERATE	14.3	64.2	10.4	13.4	6.5	0
DYRK4	12	4562263	rs34206253	T	0.1667	0.3438	G	3.715	0.05392	0.3818	ENSG00000010219	LOW	85.9	20	31.5	369.7	289.4	0
ERCC6	10	49476182	rs3750749	G	0.1667	0.3438	A	3.715	0.05392	0.3818	ENSG00000225830	Unknown	7.8	5.4	4.2	8.2	10.6	0
GOLGA1	9	124881177	rs687434	C	0.1667	0.3438	T	3.715	0.05392	0.3818	ENSG00000136935	LOW	30	43.3	19.6	9.4	7.7	0
HSF5	17	58462906	rs3803752	T	0.1667	0.3438	C	3.715	0.05392	0.3818	ENSG00000176160	MODERATE	65.6	63.6	3.1	28.4	10	0
HSPG2	1	21884729	rs4654994	T	0.1667	0.3438	C	3.715	0.05392	0.3818	ENSG00000142798	Unknown	11.4	0.4	4.1	1	2.2	0
KIF12	9	114098236	rs57239538	T	0.1667	0.3438	TG	3.715	0.05392	0.3818	ENSG00000136883	Unknown	1.5	1.5	4.5	5.4	9.5	0
KRTAP10-3	21	44558207	rs233252	C	0.1667	0.3438	T	3.715	0.05392	0.3818	ENSG00000212935	MODERATE	0.2	0	0	0	0	0
LRRC38	1	13475969	rs3013106	A	0.1667	0.3438	G	3.715	0.05392	0.3818	ENSG00000162494	LOW	0.5	0.1	0.1	0.3	0.7	0
NGDN	14	23475305	rs2236261	C	0.1667	0.3438	A	3.715	0.05392	0.3818	ENSG00000129460	LOW	19	57.2	69	4.1	4.5	0
NOTCH4	6	32220520	rs423023	C	0.1667	0.3438	G	3.715	0.05392	0.3818	ENSG00000204301	LOW	2	4.2	1.6	31.8	26.3	0
NOTCH4	6	32220865	rs520688	C	0.1667	0.3438	T	3.715	0.05392	0.3818	ENSG00000204301	LOW	2	4.2	1.6	31.8	26.3	0
NOTCH4	6	32221255	rs415929	C	0.1667	0.3438	T	3.715	0.05392	0.3818	ENSG00000204301	LOW	2	4.2	1.6	31.8	26.3	0
PDE4A	19	10432596	rs139275433	C	0.1667	0.3438	CCT	3.715	0.05392	0.3818	ENSG00000065989	Unknown	31.8	7.7	7.8	44.2	164.4	0
PIP4K2B	17	38770478	rs228289	G	0.1667	0.3438	T	3.715	0.05392	0.3818	ENSG00000276293	LOW	2.8	4.6	8.1	8.7	13.7	0
PIP4K2B	17	38770514	rs228290	A	0.1667	0.3438	G	3.715	0.05392	0.3818	ENSG00000276293	LOW	2.8	4.6	8.1	8.7	13.7	0
PLA2G4C	19	48105341	rs2307279	G	0.1667	0.3438	C	3.715	0.05392	0.3818	ENSG00000105499	MODERATE	2.4	0.3	0.5	0.2	0	0
PROM1	4	16035729	rs2078622	T	0.1667	0.3438	C	3.715	0.05392	0.3818	ENSG00000007062	Unknown	5	1.2	0.7	32.2	34	1
PRR4	12	10847181	rs1063193	C	0.1667	0.3438	T	3.715	0.05392	0.3818	ENSG00000111215	MODERATE	0	8.1	7	8.2	10.2	0
RRP8	11	6603387	rs12420389	C	0.1667	0.3438	T	3.715	0.05392	0.3818	ENSG00000132275	Unknown	12.3	21.2	17.2	5.3	10.4	0
SERINC5	5	80143807	rs12652646	A	0.1667	0.3438	G	3.715	0.05392	0.3818	ENSG00000164300	LOW	18.9	1.2	7.9	1.4	4.2	0
SLIT3	5	168671230	rs2277933	G	0.1667	0.3438	A	3.715	0.05392	0.3818	ENSG00000184347	LOW	6.3	0.5	1.6	9.7	6.2	0
SPATA16	3	173049032	rs508508	A	0.1667	0.3438	G	3.715	0.05392	0.3818	ENSG00000144962	LOW	49.2	7	1.5	184.3	101	1
TMPRSS13	11	117903576	rs2845712	A	0.1667	0.3438	C	3.715	0.05392	0.3818	ENSG00000137747	MODERATE	0.3	0	0	0.3	0.6	0
TNS3	7	47293734	rs75253453	A	0.1667	0.3438	G	3.715	0.05392	0.3818	ENSG00000136205	LOW	9.6	1.7	3.4	9.5	11.8	0
ZNF502	3	44721545	rs7640654	A	0.1667	0.3438	C	3.715	0.05392	0.3818	ENSG00000196653	MODERATE	8.3	14	17.9	2.1	1.9	0
ANKRD49	11	94498091	rs2509943	G	0.3833	0.1875	C	3.708	0.05416	2.694	ENSG00000168876	LOW	5.3	22.3	18.8	4.4	1.5	0
C9orf50	9	129613153	rs2302779	T	0.3833	0.1875	C	3.708	0.05416	2.694	ENSG00000179058	MODERATE	9.4	1.2	2.2	60.3	168.5	0
CAST	5	96695865	rs9667	G	0.3833	0.1875	A	3.708	0.05416	2.694	ENSG00000153113	LOW	21.2	20.9	10.1	948.1	312.7	0
CDH23	10	71815086	rs2290021	A	0.3833	0.1875	G	3.708	0.05416	2.694	ENSG00000107736	LOW	6.8	3	0.9	60.1	52.6	0
COL5A1	9	134810354	rs3827850	C	0.3833	0.1875	G	3.708	0.05416	2.694	ENSG00000130635	Unknown	9.5	0.5	0.6	5.2	11.4	0
EFEMP1	2	55922340	rs2277886	G	0.3833	0.1875	C	3.708	0.05416	2.694	ENSG00000115380	Unknown	9.3	0	0.2	0.3	0.8	0
FAT1	4	186709436	rs3733415	A	0.3833	0.1875	G	3.708	0.05416	2.694	ENSG00000083857	MODERATE	7	1.8	7.7	0.6	0.4	0
FBN1	15	48434736	rs3825962	G	0.3833	0.1875	C	3.708	0.05416	2.694	ENSG00000166147	Unknown	13.6	3	2.1	6.3	15.7	0
LENG8	19	54452636	19:54452636	C	0.3833	0.1875	CCT	3.708	0.05416	2.694	ENSG00000167615	Unknown	32.6	16.7	13.6	25.8	9.1	0
MATN3	2	20005919	rs28401180	C	0.3833	0.1875	T	3.708	0.05416	2.694	ENSG00000132031	LOW	1.6	0	1.5	0.4	0	0
MATN3	2	20006087	rs28598872	G	0.3833	0.1875	A	3.708	0.05416	2.694	ENSG00000132031	LOW	1.6	0	1.5	0.4	0	0
PRSS54	16	58284700	rs3815803	C	0.3833	0.1875	T	3.708	0.05416	2.694	ENSG00000103023	MODERATE	35.1	2.6	2.2	433.8	185.3	0
RIPOR2	6	24852523	rs9467333	A	0.3833	0.1875	C	3.708	0.05416	2.694	ENSG00000111913	Unknown	4.1	0	0	0	0	0
SNX21	20	45842037	rs3848713	T	0.3833	0.1875	C	3.708	0.05416	2.694	ENSG00000124104	LOW	7.2	0.9	1.9	3.7	11.4	0
SYNE1	6	152145539	rs2747662	C	0.3833	0.1875	T	3.708	0.05416	2.694	ENSG00000131018	LOW	8.3	2.9	5.8	8.3	9	0
SYNE1	6	152148053	rs2252755	G	0.3833	0.1875	C	3.708	0.05416	2.694	ENSG00000131018	MODERATE	8.3	2.9	5.8	8.3	9	0
TINAG	6	54321349	rs1058768	T	0.3833	0.1875	C	3.708	0.05416	2.694	ENSG00000137251	MODERATE	0	0	0	0.7	0	0
NIPA1	15	22786677	rs755160902	AGCGGCG	0.1552	0.3333	AGCGGCGGCG	3.707	0.05418	0.3673	ENSG00000170113	MODERATE	4.9	3.7	9.8	2.8	3.2	0
ALOXE3	17	8096639	rs3809881	G	0.2414	0.4375	A	3.701	0.05438	0.4091	ENSG00000179148	LOW	0.4	0.5	1.5	0.3	0	0
APOH	17	66214639	rs4581	C	0.2414	0.4375	A	3.701	0.05438	0.4091	ENSG00000091583	MODERATE	0.1	0	0	0.1	0	0
ILK	11	6609785	rs2292195	T	0.2167	0.4062	C	3.7	0.05442	0.4043	ENSG00000166333	LOW	14.2	31.1	15.7	46.5	110.9	0
MYBPC1	12	101673634	rs11110952	C	0.2167	0.4062	T	3.7	0.05442	0.4043	ENSG00000196091	Unknown	0.3	0.4	0.4	7.8	16	0
MYH11	16	15719354	rs11646134	T	0.2167	0.4062	G	3.7	0.05442	0.4043	ENSG00000133392	Unknown	22.3	3.2	7.5	36.6	30.8	0
MYH11	16	15724284	rs2075511	C	0.2167	0.4062	A	3.7	0.05442	0.4043	ENSG00000133392	LOW	22.3	3.2	7.5	36.6	30.8	0
MYOM1	18	3168818	rs2230167	A	0.2167	0.4062	G	3.7	0.05442	0.4043	ENSG00000101605	LOW	1.2	2.3	1.9	10.2	8.9	0
NDUFS4	5	53646367	rs31303	A	0.2167	0.4062	G	3.7	0.05442	0.4043	ENSG00000164258	LOW	20.9	70.4	45.1	42.2	51.2	0
SDF4	1	1220751	rs2887286	T	0.2167	0.4062	C	3.7	0.05442	0.4043	ENSG00000078808	Unknown	30	77	64.5	29	26.3	0
SH3BP2	4	2824673	rs3213501	T	0.2167	0.4062	C	3.7	0.05442	0.4043	ENSG00000087266	LOW	5	1.6	3.4	7.4	5.8	0
SH3BP2	4	2827350	rs2269485	T	0.2167	0.4062	C	3.7	0.05442	0.4043	ENSG00000087266	Unknown	5	1.6	3.4	7.4	5.8	0
SPTA1	1	158612856	rs2251969	T	0.2167	0.4062	C	3.7	0.05442	0.4043	ENSG00000163554	LOW	2.2	0	0	1.5	0	0
SPTA1	1	158642446	rs863931	A	0.2167	0.4062	G	3.7	0.05442	0.4043	ENSG00000163554	MODERATE	2.2	0	0	1.5	0	0
SRRM2	16	2762938	rs2240140	A	0.2167	0.4062	C	3.7	0.05442	0.4043	ENSG00000167978	MODERATE	37.8	214.7	238.6	66.3	50.6	0
TAF10	11	6611219	rs12451	T	0.2167	0.4062	C	3.7	0.05442	0.4043	ENSG00000166337	LOW	44.2	58.2	30	282.6	670.6	0
TAP1	6	32847198	rs1135216	C	0.2167	0.4062	T	3.7	0.05442	0.4043	ENSG00000168394	MODERATE	5.8	0.9	0.7	0.4	0	0
TAP1	6	32850997	rs1057141	C	0.2167	0.4062	T	3.7	0.05442	0.4043	ENSG00000168394	MODERATE	5.8	0.9	0.7	0.4	0	0
TBP	6	170569705	rs1042327	T	0.2167	0.4062	C	3.7	0.05442	0.4043	ENSG00000112592	LOW	51.4	53.3	16.6	14.2	3.2	0
TOGARAM2	2	29051854	rs895591	A	0.2167	0.4062	G	3.7	0.05442	0.4043	ENSG00000189350	MODERATE	3.2	0	0	0	0	0
TTLL1	22	43059426	rs5759125	A	0.2167	0.4062	G	3.7	0.05442	0.4043	ENSG00000100271	LOW	14	8.6	37.7	30.7	14.5	0
USP17L7	8	12133373	rs9720235	T	0.2167	0.4062	C	3.7	0.05442	0.4043	ENSG00000226430	MODERATE	0	0	0	0	0	0
CD40LG	23	136659026	rs3092923	C	0.2	0	T	3.68	0.05507	NA	ENSG00000102245	Unknown	0.6	0	0	3.2	5.5	0
JAM2	21	25683938	rs8133602	G	0.3448	0.1562	A	3.656	0.05588	2.842	ENSG00000154721	LOW	25.8	4.8	3.9	12.9	13.2	0
AADAC	3	151814201	rs35544417	A	0.1	0.25	C	3.64	0.05642	0.3333	ENSG00000114771	LOW	0.3	0	0.1	0	0	0
ADGRB2	1	31756312	rs4949223	A	0.1	0.25	G	3.64	0.05642	0.3333	ENSG00000121753	LOW	3.2	0.7	4.5	2.9	10.3	0
ARHGAP44	17	12958853	rs3213687	T	0.1	0.25	C	3.64	0.05642	0.3333	ENSG00000006740	LOW	2.5	0.7	5.3	15.3	2.6	0
ATP8A2	13	26012637	rs2274135	C	0.1	0.25	T	3.64	0.05642	0.3333	ENSG00000132932	Unknown	10.4	12.9	9.9	29.4	24.5	0
CABIN1	22	24076224	rs58044582	T	0.1	0.25	C	3.64	0.05642	0.3333	ENSG00000099991	LOW	24.4	37.5	30.6	12.4	11.5	0
CHURC1-FNTB	14	64924086	rs543831874	T	0.1	0.25	C	3.64	0.05642	0.3333	ENSG00000125954	LOW	10	0	0	0	0	0
COL9A1	6	70253421	rs9346373	C	0.1	0.25	A	3.64	0.05642	0.3333	ENSG00000112280	LOW	4.1	0.6	0.7	18.1	9	0
EMILIN2	18	2892476	rs16943989	A	0.1	0.25	G	3.64	0.05642	0.3333	ENSG00000132205	LOW	2.8	4.7	3.5	1.6	2.1	0
EPHX1	1	225828932	rs3738047	A	0.1	0.25	G	3.64	0.05642	0.3333	ENSG00000143819	Unknown	22.7	3.1	3.6	9.3	15.1	0
EPHX2	8	27538691	rs4149253	A	0.1	0.25	G	3.64	0.05642	0.3333	ENSG00000120915	LOW	5.4	1.5	7	6.3	2.4	1
FA2H	16	74774527	rs929881	A	0.1	0.25	G	3.64	0.05642	0.3333	ENSG00000103089	LOW	2.4	0.5	2.1	6.3	2.7	0
HRG	3	186671770	rs10770	C	0.1	0.25	T	3.64	0.05642	0.3333	ENSG00000113905	MODERATE	0	0	0	0	0	1
KRTAP10-4	21	44574611	rs396912	T	0.1	0.25	G	3.64	0.05642	0.3333	ENSG00000215454	MODERATE	0.2	0	0	0	0	0
MMP2	16	55485695	rs1053605	T	0.1	0.25	C	3.64	0.05642	0.3333	ENSG00000087245	LOW	57	1.2	2.1	11.5	26.9	1
NFKBIA	14	35402011	rs8904	A	0.1	0.25	G	3.64	0.05642	0.3333	ENSG00000100906	Unknown	19.6	2.8	10.7	3.4	7.2	0
PLEC	8	143918193	rs7822511	C	0.1	0.25	T	3.64	0.05642	0.3333	ENSG00000178209	LOW	6.7	0.5	5.7	0.9	2.4	0
PPP1R26	9	135487010	rs2078266	A	0.1	0.25	G	3.64	0.05642	0.3333	ENSG00000196422	MODERATE	6.1	0.3	3.6	0.2	0	0
SFSWAP	12	131766167	rs1051233	C	0.1	0.25	G	3.64	0.05642	0.3333	ENSG00000061936	LOW	17.5	31.1	42.7	18.1	9.6	0
SH3RF1	4	169156638	rs10518039	G	0.1	0.25	A	3.64	0.05642	0.3333	ENSG00000154447	LOW	7	2.3	7.5	4.4	3.1	0
SVEP1	9	110400959	rs1410048	C	0.1	0.25	A	3.64	0.05642	0.3333	ENSG00000165124	LOW	4	0.1	1.4	0.2	0	0
TRMT12	8	124451303	rs11556913	C	0.1	0.25	T	3.64	0.05642	0.3333	ENSG00000183665	LOW	11.7	10.7	3.8	11.1	14.2	0
TSKU	11	76796238	rs3740772	T	0.1	0.25	C	3.64	0.05642	0.3333	ENSG00000182704	MODERATE	9	0.4	2.3	0.2	1.2	0
TSKU	11	76796538	rs3740771	A	0.1	0.25	G	3.64	0.05642	0.3333	ENSG00000182704	MODERATE	9	0.4	2.3	0.2	1.2	0
TTC29	4	146833787	rs12506386	C	0.1	0.25	T	3.64	0.05642	0.3333	ENSG00000137473	Unknown	55.9	85.1	7.3	509.6	355.5	1
TTN	2	178549435	rs16866391	C	0.1	0.25	T	3.64	0.05642	0.3333	ENSG00000155657	MODERATE	0.4	5.7	0.2	35.3	4.3	0
ZFPM2	8	105802747	rs146423225	G	0.1	0.25	C	3.64	0.05642	0.3333	ENSG00000169946	MODERATE	4.9	0.7	1.4	43.3	22.7	1
ABLIM2	4	8029744	rs2385904	A	0.1667	0.03125	G	3.635	0.05656	6.2	ENSG00000163995	LOW	1.5	0	1.5	1.7	4.2	0
AKAIN1	18	5145610	rs1395063	T	0.1667	0.03125	G	3.635	0.05656	6.2	ENSG00000231824	MODERATE	1.3	0	0	0	0	0
APOE	19	44908822	rs7412	T	0.1667	0.03125	C	3.635	0.05656	6.2	ENSG00000130203	MODERATE	12.6	13	8.5	57.6	179.9	1
ARGFX	3	121586086	rs9813391	A	0.1667	0.03125	G	3.635	0.05656	6.2	ENSG00000186103	MODERATE	2.2	0	0	0	0	0
ATP8B2	1	154343958	rs2274988	T	0.1667	0.03125	C	3.635	0.05656	6.2	ENSG00000143515	LOW	12.7	2.6	3.6	0.4	0.4	0
ATP8B2	1	154348466	rs2297607	G	0.1667	0.03125	A	3.635	0.05656	6.2	ENSG00000143515	LOW	12.7	2.6	3.6	0.4	0.4	0
ATXN3	14	92071009	rs763461489	CG	0.1667	0.03125	C	3.635	0.05656	6.2	ENSG00000066427	HIGH	14.8	30.5	60.9	18.3	18.5	1
C1orf105	1	172468452	rs1129942	G	0.1667	0.03125	A	3.635	0.05656	6.2	ENSG00000180999	MODERATE	23	24.1	2	112.5	12.9	0
CECR2	22	17541915	rs1296794	T	0.1667	0.03125	C	3.635	0.05656	6.2	ENSG00000099954	MODERATE	6	1.5	15.5	3.1	3.2	0
CEP89	19	32948281	rs3764633	A	0.1667	0.03125	G	3.635	0.05656	6.2	ENSG00000121289	MODERATE	8.4	21.5	13.2	11.6	5.9	0
CNGB1	16	57923229	rs3214568	TC	0.1667	0.03125	T	3.635	0.05656	6.2	ENSG00000070729	Unknown	1.3	0.4	0.6	1.5	0	0
DVL2	17	7230290	rs2074216	A	0.1667	0.03125	G	3.635	0.05656	6.2	ENSG00000004975	LOW	14.5	18.9	30.6	0.7	1.5	0
ERCC2	19	45364001	rs1799793	T	0.1667	0.03125	C	3.635	0.05656	6.2	ENSG00000104884	MODERATE	17.2	33.8	11	4.1	2.2	1
FAM205A	9	34726824	rs117956208	C	0.1667	0.03125	A	3.635	0.05656	6.2	ENSG00000205108	MODERATE	24.3	0.2	0.4	99	16.8	0
GLB1	3	33021558	rs13093698	G	0.1667	0.03125	A	3.635	0.05656	6.2	ENSG00000170266	Unknown	10	1.1	7.2	22.3	3.1	0
HK2	2	74889400	rs2229629	A	0.1667	0.03125	G	3.635	0.05656	6.2	ENSG00000159399	MODERATE	24.8	3.1	4.5	87.9	32.5	0
IDUA	4	1003307	rs1131853	C	0.1667	0.03125	T	3.635	0.05656	6.2	ENSG00000127415	Unknown	4.7	1.4	1.5	0.7	0.2	0
IFNLR1	1	24187123	rs78312791	A	0.1667	0.03125	C	3.635	0.05656	6.2	ENSG00000185436	Unknown	1.2	0	0.6	2	3.4	0
KLC3	19	45346651	rs9749618	G	0.1667	0.03125	A	3.635	0.05656	6.2	ENSG00000104892	LOW	2.8	0.5	8.3	3	8.5	0
METRNL	17	83085299	rs72854240	T	0.1667	0.03125	G	3.635	0.05656	6.2	ENSG00000176845	MODERATE	8.8	1.1	3.8	7.6	0	0
OGFR	20	62812284	rs13038939	A	0.1667	0.03125	G	3.635	0.05656	6.2	ENSG00000060491	LOW	10.3	1.4	4.1	1.7	1.9	0
OR56B1	11	5736555	rs12792180	T	0.1667	0.03125	C	3.635	0.05656	6.2	ENSG00000181023	LOW	0.2	0	0	0	0	0
OR6S1	14	20640750	rs17277515	A	0.1667	0.03125	G	3.635	0.05656	6.2	ENSG00000181803	LOW	0.5	0	0	0	0	0
PARM1	4	75012761	rs3822109	T	0.1667	0.03125	C	3.635	0.05656	6.2	ENSG00000169116	MODERATE	11.2	1.7	3.3	6.8	20.6	0
PARM1	4	75012969	rs3775527	A	0.1667	0.03125	G	3.635	0.05656	6.2	ENSG00000169116	LOW	11.2	1.7	3.3	6.8	20.6	0
PRUNE2	9	76703451	rs4745571	C	0.1667	0.03125	T	3.635	0.05656	6.2	ENSG00000106772	MODERATE	4.2	2.3	1.5	12.1	24.7	0
PSME4	2	53970797	2:53970797	C	0.1667	0.03125	A	3.635	0.05656	6.2	ENSG00000068878	Unknown	23.8	21.4	18.5	73.6	71.5	0
PTCH1	9	95468726	rs16909898	G	0.1667	0.03125	A	3.635	0.05656	6.2	ENSG00000185920	Unknown	14.3	3.3	33.2	80.9	165.3	0
PTCH1	9	95476097	rs1805155	G	0.1667	0.03125	A	3.635	0.05656	6.2	ENSG00000185920	LOW	14.3	3.3	33.2	80.9	165.3	0
RAB11FIP5	2	73112586	rs561110981	A	0.1667	0.03125	G	3.635	0.05656	6.2	ENSG00000135631	LOW	46.4	22.8	5.5	64.5	127.2	0
RAB39A	11	107928700	rs77818165	A	0.1667	0.03125	C	3.635	0.05656	6.2	ENSG00000179331	LOW	2.3	3.4	3	0.7	0	0
RPL28	19	55403006	rs11672075	T	0.1667	0.03125	C	3.635	0.05656	6.2	ENSG00000108107	MODERATE	75.9	824.7	973.3	1154.7	2612.5	0
SCAI	9	125002026	rs764304	A	0.1667	0.03125	G	3.635	0.05656	6.2	ENSG00000173611	LOW	5.2	27.2	20.4	9.2	4.1	0
SCN11A	3	38847244	rs72869687	A	0.1667	0.03125	G	3.635	0.05656	6.2	ENSG00000168356	MODERATE	2.6	3.9	6	5.4	1	0
SEMA6B	19	4544085	19:4544085	G	0.1667	0.03125	T	3.635	0.05656	6.2	ENSG00000167680	MODERATE	2.5	0.5	2.2	0.9	0	0
SLC1A3	5	36629463	rs148896855	T	0.1667	0.03125	A	3.635	0.05656	6.2	ENSG00000079215	LOW	2.7	0.2	0.1	0.6	1.9	0
SMG6	17	2300159	rs216193	A	0.1667	0.03125	G	3.635	0.05656	6.2	ENSG00000070366	LOW	39.2	51.6	47.3	17.3	25.4	0
SPAG4	20	35617467	rs3841688	GC	0.1667	0.03125	G	3.635	0.05656	6.2	ENSG00000061656	Unknown	16.9	14.1	0.7	155.3	107.6	0
TMC4	19	54162234	rs36655	T	0.1667	0.03125	C	3.635	0.05656	6.2	ENSG00000167608	LOW	0.6	0.1	2.3	0	0	0
TOMM40	19	44893972	rs1160983	A	0.1667	0.03125	G	3.635	0.05656	6.2	ENSG00000130204	LOW	12.3	53.5	60.1	9.5	5.6	0
TRPS1	8	115586972	rs2293889	T	0.1667	0.03125	G	3.635	0.05656	6.2	ENSG00000104447	Unknown	13.2	1.7	9.4	77.5	117.5	0
USP53	4	119260569	rs35372126	G	0.1667	0.03125	A	3.635	0.05656	6.2	ENSG00000145390	LOW	10.2	14.1	3	3.3	2.6	0
UTP18	17	51260896	rs14180	T	0.1667	0.03125	C	3.635	0.05656	6.2	ENSG00000011260	LOW	42.5	115.2	106.7	146.3	145.5	0
VWF	12	6065248	rs1800376	G	0.1667	0.03125	T	3.635	0.05656	6.2	ENSG00000110799	LOW	12.7	1.8	3.4	5	10	0
VWF	12	6065257	rs1800375	A	0.1667	0.03125	T	3.635	0.05656	6.2	ENSG00000110799	LOW	12.7	1.8	3.4	5	10	0
ZC3H13	13	45985568	rs17067518	C	0.1667	0.03125	T	3.635	0.05656	6.2	ENSG00000123200	LOW	11.9	139.4	101.3	3.5	6	0
ZFYVE26	14	67781564	rs2235962	C	0.1667	0.03125	T	3.635	0.05656	6.2	ENSG00000072121	Unknown	7.9	1.2	1.6	1.5	1.9	0
ZNF141	4	343920	rs75808368	C	0.1667	0.03125	T	3.635	0.05656	6.2	ENSG00000131127	Unknown	10.1	8.1	5.7	7.8	4.7	0
ABHD8	19	17301557	rs11086066	A	0.2167	0.0625	G	3.635	0.05658	4.149	ENSG00000127220	LOW	19.6	18.4	1.4	114.8	221.4	0
ABHD8	19	17301590	rs11086067	A	0.2167	0.0625	G	3.635	0.05658	4.149	ENSG00000127220	LOW	19.6	18.4	1.4	114.8	221.4	0
AC018630.2	12	10849364	rs201610973	A	0.2167	0.0625	AT	3.635	0.05658	4.149	ENSG00000275778	Unknown	2.3	0	0	0	0	0
AICDA	12	8606849	rs2518144	C	0.2167	0.0625	T	3.635	0.05658	4.149	ENSG00000111732	Unknown	0.2	0	0	0	0	1
ANO8	19	17325078	rs56286266	T	0.2167	0.0625	C	3.635	0.05658	4.149	ENSG00000074855	LOW	3.4	0.2	0.9	0.1	0	0
ATP5IF1	1	28237741	rs8559	G	0.2167	0.0625	A	3.635	0.05658	4.149	ENSG00000130770	Unknown	72.4	0	0	0	0	0
ATP5IF1	1	28237768	rs9508	G	0.2167	0.0625	A	3.635	0.05658	4.149	ENSG00000130770	MODERATE	72.4	0	0	0	0	0
C4BPA	1	207124335	rs1126618	T	0.2167	0.0625	C	3.635	0.05658	4.149	ENSG00000123838	LOW	0.1	0	0	0	0	0
C8orf44	8	66679917	rs1057463	C	0.2167	0.0625	T	3.635	0.05658	4.149	ENSG00000213865	MODERATE	15.3	16.4	5.7	0.9	1.3	0
CCDC61	19	46015043	rs76903008	T	0.2167	0.0625	C	3.635	0.05658	4.149	ENSG00000104983	Unknown	22.6	13.4	6.1	2.6	0.9	0
CCDC61	19	46015393	rs7895	G	0.2167	0.0625	A	3.635	0.05658	4.149	ENSG00000104983	MODERATE	22.6	13.4	6.1	2.6	0.9	0
CCDC61	19	46015424	rs7271	A	0.2167	0.0625	G	3.635	0.05658	4.149	ENSG00000104983	MODERATE	22.6	13.4	6.1	2.6	0.9	0
CCDC61	19	46015424	rs7271	A	0.2167	0.0625	G	3.635	0.05658	4.149	ENSG00000104983	LOW	22.6	13.4	6.1	2.6	0.9	0
CD101	1	117011799	rs3754112	G	0.2167	0.0625	A	3.635	0.05658	4.149	ENSG00000134256	MODERATE	0.9	0	0	1.5	1.3	0
COL6A3	2	237368930	rs2645774	A	0.2167	0.0625	C	3.635	0.05658	4.149	ENSG00000163359	LOW	25.8	1.2	1	4.6	4	0
COL6A3	2	237369152	rs2646260	G	0.2167	0.0625	A	3.635	0.05658	4.149	ENSG00000163359	LOW	25.8	1.2	1	4.6	4	0
CRMP1	4	5810468	rs2279250	A	0.2167	0.0625	G	3.635	0.05658	4.149	ENSG00000072832	Unknown	2.8	0.6	9.8	1	3.8	0
HPS1	10	98429485	rs34533614	A	0.2167	0.0625	G	3.635	0.05658	4.149	ENSG00000107521	Unknown	11.6	24.5	7.2	27.5	39.7	0
HSPA12B	20	3751578	rs60858447	A	0.2167	0.0625	G	3.635	0.05658	4.149	ENSG00000132622	LOW	5.2	1.4	1.1	7.2	10.5	0
IGFL4	19	46040308	rs17271272	T	0.2167	0.0625	C	3.635	0.05658	4.149	ENSG00000204869	MODERATE	0.8	0.4	1.3	0.1	0	0
KCNQ4	1	40832980	rs913378	T	0.2167	0.0625	C	3.635	0.05658	4.149	ENSG00000117013	Unknown	1.2	0.2	0.5	0.2	0	0
NIPSNAP3A	9	104754725	rs28663024	C	0.2167	0.0625	A	3.635	0.05658	4.149	ENSG00000136783	Unknown	9.8	13.6	18.3	2.8	2.9	0
NUP155	5	37341250	rs13172306	C	0.2167	0.0625	T	3.635	0.05658	4.149	ENSG00000113569	Unknown	70.1	27.7	19.6	50.6	71.9	0
P2RX7	12	121177300	rs1718119	A	0.2167	0.0625	G	3.635	0.05658	4.149	ENSG00000089041	MODERATE	1.6	1.1	0.7	0.6	0.4	0
P2RX7	12	121184760	rs1621388	A	0.2167	0.0625	G	3.635	0.05658	4.149	ENSG00000089041	LOW	1.6	1.1	0.7	0.6	0.4	0
PDE2A	11	72578247	rs1135029	C	0.2167	0.0625	T	3.635	0.05658	4.149	ENSG00000186642	LOW	2.9	1.4	0.8	0.3	1.5	0
SDK1	7	4268730	rs8514	T	0.2167	0.0625	C	3.635	0.05658	4.149	ENSG00000146555	Unknown	7.7	6.6	5.1	99.7	120.8	0
SLC12A6	15	34237575	rs17817806	G	0.2167	0.0625	A	3.635	0.05658	4.149	ENSG00000140199	Unknown	38.5	38.5	20.4	9.2	5.3	0
SLC45A3	1	205663089	rs72434280	G	0.2167	0.0625	GGCCGACAGCCCTTCTGCTGGCTCGGTGGGGCCCAGC	3.635	0.05658	4.149	ENSG00000158715	MODERATE	1.4	0	1.5	0.1	0	0
SNCA	4	89822180	rs10005233	C	0.2167	0.0625	T	3.635	0.05658	4.149	ENSG00000145335	Unknown	2.2	4.2	3	0.3	1.3	0
TRPA1	8	72069092	rs1811457	A	0.2167	0.0625	G	3.635	0.05658	4.149	ENSG00000104321	LOW	0.4	0	0.6	6.4	0	0
USP15	12	62302818	rs11174420	T	0.2167	0.0625	C	3.635	0.05658	4.149	ENSG00000135655	LOW	20	62.9	41.8	139.8	130.5	0
WRN	8	31167138	rs1346044	C	0.2167	0.0625	T	3.635	0.05658	4.149	ENSG00000165392	MODERATE	10.4	8.7	18.6	37.8	8.1	0
XRCC5	2	216148178	rs207906	A	0.2167	0.0625	G	3.635	0.05658	4.149	ENSG00000079246	LOW	36.9	221.2	164.2	65.8	17.1	0
ZFHX4	8	76853629	rs2728455	T	0.2167	0.0625	C	3.635	0.05658	4.149	ENSG00000091656	LOW	15.6	8.6	1.5	49.4	17.6	0
ZNF485	10	43616358	rs10899839	A	0.2167	0.0625	G	3.635	0.05658	4.149	ENSG00000198298	LOW	17.4	5.5	4.7	4.7	2	0
INTU	4	127643845	rs3749507	G	0.4167	0.625	A	3.625	0.05692	0.4286	ENSG00000164066	LOW	6.9	7.7	20.9	9.1	8.4	0
ITGA9	3	37471155	rs11713408	T	0.4167	0.625	C	3.625	0.05692	0.4286	ENSG00000144668	Unknown	10.2	0.5	0.9	0.9	3.1	0
ITGA9	3	37471155	rs11713408	T	0.4167	0.625	C	3.625	0.05692	0.4286	ENSG00000144668	Unknown	10.2	0.5	0.9	0.9	3.1	0
LILRB4	19	54665084	rs1925241	C	0.4167	0.625	T	3.625	0.05692	0.4286	ENSG00000186818	Unknown	1.3	0	0.4	0	0	0
MMEL1	1	2595307	rs3748816	G	0.4167	0.625	A	3.625	0.05692	0.4286	ENSG00000142606	MODERATE	30.2	0.5	0.9	82.5	27.3	0
MMEL1	1	2604174	rs4648562	A	0.4167	0.625	C	3.625	0.05692	0.4286	ENSG00000142606	LOW	30.2	0.5	0.9	82.5	27.3	0
MMEL1	1	2609830	rs10797440	G	0.4167	0.625	A	3.625	0.05692	0.4286	ENSG00000142606	LOW	30.2	0.5	0.9	82.5	27.3	0
SLFN12L	17	35478131	rs2304968	C	0.4167	0.625	T	3.625	0.05692	0.4286	ENSG00000205045	MODERATE	0.8	0.1	0	0.2	0	0
SPARCL1	4	87494484	rs1049544	G	0.4167	0.625	C	3.625	0.05692	0.4286	ENSG00000152583	MODERATE	29.2	4.7	6.6	9.5	21.4	0
TBC1D1	4	37902135	rs2279027	T	0.4167	0.625	C	3.625	0.05692	0.4286	ENSG00000065882	MODERATE	15.6	10.3	20.6	22.1	34.2	0
TRAPPC9	8	140450963	rs3735803	G	0.4167	0.625	A	3.625	0.05692	0.4286	ENSG00000167632	LOW	7.9	2.6	5.9	44.7	78.2	0
ABCC9	12	21852069	rs2307024	G	0.2759	0.1	T	3.612	0.05736	3.429	ENSG00000069431	Unknown	3.4	0.5	0.7	0.2	0	0
TBC1D25	23	48559738	rs2293948	G	0.3333	0.625	A	3.612	0.05736	0.3	ENSG00000068354	MODERATE	11	9.5	12.3	13	29.3	0
TBC1D25	23	48560271	rs235836	A	0.3333	0.625	G	3.612	0.05736	0.3	ENSG00000068354	MODERATE	11	9.5	12.3	13	29.3	0
WDR13	23	48600714	rs57467079	G	0.3333	0.625	C	3.612	0.05736	0.3	ENSG00000101940	Unknown	11	9.7	15.3	5.1	15.2	0
FLNB	3	58131997	rs60183346	A	0.4167	0.2188	G	3.604	0.05765	2.551	ENSG00000136068	LOW	11.7	1.9	5.1	15.8	17.1	0
FNDC1	6	159251423	rs294899	T	0.4167	0.2188	C	3.604	0.05765	2.551	ENSG00000164694	LOW	2.1	0.4	0.3	0.3	0	0
FREM1	9	14737508	rs10961689	T	0.4167	0.2188	G	3.604	0.05765	2.551	ENSG00000164946	MODERATE	3.5	0.7	0.6	69.1	99.8	0
HIBCH	2	190319749	rs291466	G	0.4167	0.2188	A	3.604	0.05765	2.551	ENSG00000198130	HIGH	10.6	17.5	27.2	145.2	44.8	0
NEK4	3	52763618	rs1029871	C	0.4167	0.2188	G	3.604	0.05765	2.551	ENSG00000114904	MODERATE	47.7	58.3	31.9	16.2	16.1	0
NEK4	3	52766268	rs2230535	C	0.4167	0.2188	T	3.604	0.05765	2.551	ENSG00000114904	LOW	47.7	58.3	31.9	16.2	16.1	0
NEK4	3	52768386	rs2230534	C	0.4167	0.2188	A	3.604	0.05765	2.551	ENSG00000114904	LOW	47.7	58.3	31.9	16.2	16.1	0
NT5DC2	3	52524888	rs34005367	T	0.4167	0.2188	A	3.604	0.05765	2.551	ENSG00000168268	Unknown	18.4	2.9	38.3	5.2	16.7	0
PBRM1	3	52550771	rs2251219	C	0.4167	0.2188	T	3.604	0.05765	2.551	ENSG00000163939	LOW	13.1	41.9	32.8	28.7	14.7	0
PBRM1	3	52576635	rs17264436	A	0.4167	0.2188	T	3.604	0.05765	2.551	ENSG00000163939	LOW	13.1	41.9	32.8	28.7	14.7	0
RBM47	4	40436559	rs2307046	A	0.4167	0.2188	G	3.604	0.05765	2.551	ENSG00000163694	LOW	7.1	1.9	11.4	0.9	1.5	0
RBM47	4	40438837	rs1052153	G	0.4167	0.2188	C	3.604	0.05765	2.551	ENSG00000163694	LOW	7.1	1.9	11.4	0.9	1.5	0
STAB1	3	52522874	rs4434138	G	0.4167	0.2188	A	3.604	0.05765	2.551	ENSG00000010327	MODERATE	9.7	0.7	1.1	0.4	1.9	0
STAB1	3	52524117	rs13621	C	0.4167	0.2188	T	3.604	0.05765	2.551	ENSG00000010327	LOW	9.7	0.7	1.1	0.4	1.9	0
TUBGCP6	22	50226183	rs4838865	A	0.4167	0.2188	G	3.604	0.05765	2.551	ENSG00000128159	MODERATE	17.1	8.3	7.9	1.6	3.1	0
TSPYL2	23	53086320	rs34358950	TCC	0.2069	0	T	3.593	0.05801	NA	ENSG00000184205	Unknown	40.7	19	48.5	10.1	7.6	0
TSPYL2	23	53086320	rs34358950	TCC	0.2069	0	T	3.593	0.05801	NA	ENSG00000184205	Unknown	40.7	19	48.5	10.1	7.6	0
ABCG2	4	88139962	rs2231137	T	0.3	0.5	C	3.583	0.05837	0.4286	ENSG00000118777	MODERATE	1.9	0.9	3.4	2.6	0.4	0
CCDC50	3	191375264	rs2028572	C	0.3	0.5	T	3.583	0.05837	0.4286	ENSG00000152492	LOW	18.7	66.3	24.9	150	71.8	0
CNRIP1	2	68284452	rs735815	G	0.3	0.5	A	3.583	0.05837	0.4286	ENSG00000119865	LOW	4	0.4	0.2	0.6	1.5	0
DROSHA	5	31483489	rs10052174	G	0.3	0.5	A	3.583	0.05837	0.4286	ENSG00000113360	Unknown	12.8	5.8	8.4	2.5	4.3	1
ENO4	10	116856599	rs7083543	T	0.3	0.5	C	3.583	0.05837	0.4286	ENSG00000188316	LOW	8.8	7.6	2.7	11.9	8.8	1
LRP2	2	169146922	rs4667591	T	0.3	0.5	G	3.583	0.05837	0.4286	ENSG00000081479	MODERATE	0.6	0	0.5	1.4	0.7	0
NEB	2	151695548	rs6433569	C	0.3	0.5	A	3.583	0.05837	0.4286	ENSG00000183091	Unknown	0.3	1.6	0.9	5.7	1.8	0
NPSR1	7	34811781	rs9655357	G	0.3	0.5	C	3.583	0.05837	0.4286	ENSG00000187258	LOW	1.5	0	0	3.7	0.4	0
PPP1R26	9	135485126	rs3928777	A	0.3	0.5	G	3.583	0.05837	0.4286	ENSG00000196422	MODERATE	6.1	0.3	3.6	0.2	0	0
SLC6A5	11	20637133	rs2000959	A	0.3	0.5	C	3.583	0.05837	0.4286	ENSG00000165970	Unknown	1.8	0.2	0.2	20.8	40.6	0
SYNE1	6	152387175	rs214950	A	0.3	0.5	G	3.583	0.05837	0.4286	ENSG00000131018	MODERATE	8.3	2.9	5.8	8.3	9	0
TPM1	15	63048506	rs111470259	T	0.3	0.5	C	3.583	0.05837	0.4286	ENSG00000140416	Unknown	9.6	21.6	75.4	4.5	13.2	0
ZNF737	19	20544657	rs10411329	T	0.3	0.5	C	3.583	0.05837	0.4286	ENSG00000237440	MODERATE	3.6	5.2	7.5	1.5	0.5	0
MAGEA8	23	149884953	rs5983916	A	0.1333	0.375	G	3.582	0.05841	0.2564	ENSG00000156009	LOW	5.1	6.5	3	0	0	0
ACTR5	20	38767477	rs2245231	A	0.55	0.3438	G	3.558	0.05927	2.333	ENSG00000101442	MODERATE	17.8	12.1	15.7	4	0.9	0
AMPD3	11	10500217	rs3741041	T	0.55	0.3438	C	3.558	0.05927	2.333	ENSG00000133805	LOW	1.4	0.2	0.5	7	14.2	0
DEF8	16	89957493	rs12596872	C	0.55	0.3438	T	3.558	0.05927	2.333	ENSG00000140995	LOW	8.8	5.6	9	5.6	16	0
DHDH	19	48939592	rs3830420	T	0.55	0.3438	TG	3.558	0.05927	2.333	ENSG00000104808	HIGH	2.8	0	0.6	0.5	1.4	0
DNAH12	3	57428707	rs4462937	A	0.55	0.3438	G	3.558	0.05927	2.333	ENSG00000174844	MODERATE	17.6	24.4	2.6	38.2	5.6	0
GPATCH1	19	33088222	rs7259333	T	0.55	0.3438	C	3.558	0.05927	2.333	ENSG00000076650	LOW	8.9	14.4	11.6	2	1.5	0
GPATCH1	19	33095833	rs13345542	G	0.55	0.3438	C	3.558	0.05927	2.333	ENSG00000076650	Unknown	8.9	14.4	11.6	2	1.5	0
GPATCH1	19	33109858	rs2287679	T	0.55	0.3438	C	3.558	0.05927	2.333	ENSG00000076650	MODERATE	8.9	14.4	11.6	2	1.5	0
GSDMB	17	39908152	rs11078927	C	0.55	0.3438	T	3.558	0.05927	2.333	ENSG00000073605	Unknown	1.4	0.5	1.1	4.4	3.3	0
MRPS35	12	27714773	rs11049106	C	0.55	0.3438	T	3.558	0.05927	2.333	ENSG00000061794	Unknown	13.5	24.4	24.8	9.7	5	0
NADK	1	1753033	rs7407	C	0.55	0.3438	T	3.558	0.05927	2.333	ENSG00000008130	LOW	17.3	10.8	20.5	13.2	20	0
OR8S1	12	48526223	rs12425518	A	0.55	0.3438	G	3.558	0.05927	2.333	ENSG00000284723	MODERATE	0.7	4.1	0.4	0.6	0	0
P3H2	3	189994305	rs139834656	AAAAC	0.55	0.3438	A	3.558	0.05927	2.333	ENSG00000090530	Unknown	2.8	0.5	0.4	14.3	11.4	0
PNRC1	6	89084175	rs1130809	G	0.55	0.3438	C	3.558	0.05927	2.333	ENSG00000146278	LOW	35.5	47	44.3	59.9	20.9	0
RHBG	1	156381908	rs3748569	A	0.55	0.3438	G	3.558	0.05927	2.333	ENSG00000132677	MODERATE	1.2	2.2	0.4	10.7	8.6	0
RUSC2	9	35559216	rs2295842	T	0.55	0.3438	C	3.558	0.05927	2.333	ENSG00000198853	Unknown	18.6	7.6	2.7	6.8	2.5	0
CAP2	6	17543071	rs9256	A	0.45	0.25	G	3.542	0.05985	2.455	ENSG00000112186	LOW	1.1	0.1	2.1	0.1	0	0
CNNM2	10	103054405	rs2275271	C	0.45	0.25	T	3.542	0.05985	2.455	ENSG00000148842	LOW	8	15	5.4	8.4	10.4	0
HTR3C	3	184056974	rs6766410	C	0.45	0.25	A	3.542	0.05985	2.455	ENSG00000178084	MODERATE	0.1	0	0.1	0.2	0	0
NKAIN3	8	62747076	rs4739003	A	0.45	0.25	G	3.542	0.05985	2.455	ENSG00000185942	MODERATE	1.9	0	0	1.9	2.9	0
OR52N1	11	5788760	rs11039038	A	0.45	0.25	G	3.542	0.05985	2.455	ENSG00000181001	LOW	0.4	0	0	0	0	0
PSAP	10	71818746	rs885828	A	0.45	0.25	G	3.542	0.05985	2.455	ENSG00000197746	Unknown	60.5	42.5	119.8	15.8	30.6	0
PSAP	10	71819125	rs4747203	C	0.45	0.25	T	3.542	0.05985	2.455	ENSG00000197746	Unknown	60.5	42.5	119.8	15.8	30.6	0
SEMA3F	3	50159664	rs1046953	T	0.45	0.25	C	3.542	0.05985	2.455	ENSG00000001617	LOW	3.1	0	0.4	0	0	0
USP43	17	9646124	rs3744756	T	0.45	0.25	C	3.542	0.05985	2.455	ENSG00000154914	LOW	2.9	1.1	0.2	1.1	0.8	0
ZNF112	19	44329353	rs4325673	C	0.45	0.25	T	3.542	0.05985	2.455	ENSG00000062370	LOW	13.1	2.6	1.7	2.6	0.8	0
ZNF468	19	52841448	rs10420793	G	0.45	0.25	A	3.542	0.05985	2.455	ENSG00000204604	LOW	3.4	0.5	4	2.4	0.4	0
ADAMTS17	15	100341790	rs2585224	C	0.5167	0.3125	G	3.521	0.06058	2.352	ENSG00000140470	Unknown	4	0.9	1.4	111.4	51.8	0
AKNA	9	114359922	rs3748177	C	0.5167	0.3125	T	3.521	0.06058	2.352	ENSG00000106948	LOW	3.9	0.6	0.7	16.1	20.2	0
AKNA	9	114362451	rs3748176	G	0.5167	0.3125	A	3.521	0.06058	2.352	ENSG00000106948	MODERATE	3.9	0.6	0.7	16.1	20.2	0
COL27A1	9	114288718	rs10982134	A	0.5167	0.3125	G	3.521	0.06058	2.352	ENSG00000196739	MODERATE	2.7	0.2	1.9	1.1	0.9	0
COL27A1	9	114289306	rs72762675	G	0.5167	0.3125	C	3.521	0.06058	2.352	ENSG00000196739	Unknown	2.7	0.2	1.9	1.1	0.9	0
CYP7A1	8	58498483	rs2162459	G	0.5167	0.3125	A	3.521	0.06058	2.352	ENSG00000167910	Unknown	0.1	0.2	0	0	0	0
IGHMBP2	11	68904009	rs1249463	T	0.5167	0.3125	C	3.521	0.06058	2.352	ENSG00000132740	LOW	36.9	20.9	6.5	77.4	25.6	0
IGHMBP2	11	68911494	rs560096	T	0.5167	0.3125	C	3.521	0.06058	2.352	ENSG00000132740	MODERATE	36.9	20.9	6.5	77.4	25.6	0
KCTD3	1	215567710	rs2275768	G	0.5167	0.3125	T	3.521	0.06058	2.352	ENSG00000136636	MODERATE	13.3	6.7	16.1	1.1	2	0
KIAA2012	2	202099794	rs10197514	C	0.5167	0.3125	G	3.521	0.06058	2.352	ENSG00000182329	MODERATE	2.6	1.1	1.5	38.5	23	0
MMS19	10	97469637	rs2275583	A	0.5167	0.3125	G	3.521	0.06058	2.352	ENSG00000155229	Unknown	33.7	20.9	29.6	7.2	6.4	0
PRSS12	4	118294899	rs3828500	T	0.5167	0.3125	C	3.521	0.06058	2.352	ENSG00000164099	Unknown	31.3	8	13.8	7.1	11.8	0
RAC2	22	37226775	rs1064498	G	0.5167	0.3125	A	3.521	0.06058	2.352	ENSG00000128340	LOW	2.5	0	0.9	0.1	0.4	0
RAC2	22	37226841	rs751759377	T	0.5167	0.3125	TGG	3.521	0.06058	2.352	ENSG00000128340	Unknown	2.5	0	0.9	0.1	0.4	0
RAC2	22	37226844	rs116118746	T	0.5167	0.3125	C	3.521	0.06058	2.352	ENSG00000128340	Unknown	2.5	0	0.9	0.1	0.4	0
RAC2	22	37226850	rs763809527	GTGC	0.5167	0.3125	G	3.521	0.06058	2.352	ENSG00000128340	Unknown	2.5	0	0.9	0.1	0.4	0
RDH13	19	55048347	rs2305543	A	0.5167	0.3125	G	3.521	0.06058	2.352	ENSG00000160439	LOW	4.4	1.4	9.6	18.5	11.2	0
SLC52A3	20	765454	rs3746808	A	0.5167	0.3125	G	3.521	0.06058	2.352	ENSG00000101276	LOW	32.5	0.5	0.7	0.7	2	0
SLC6A18	5	1244310	rs4073918	T	0.5167	0.3125	C	3.521	0.06058	2.352	ENSG00000164363	MODERATE	0.1	0	0	0	0	0
TAF2	8	119806243	rs4871634	A	0.5167	0.3125	G	3.521	0.06058	2.352	ENSG00000064313	Unknown	19	23.6	34.7	1.9	3.9	0
USP43	17	9682848	rs12453943	T	0.5167	0.3125	C	3.521	0.06058	2.352	ENSG00000154914	LOW	2.9	1.1	0.2	1.1	0.8	0
ZNF683	1	26367769	rs10794532	C	0.5167	0.3125	T	3.521	0.06058	2.352	ENSG00000176083	MODERATE	39.4	3.2	2	495.3	367.1	0
ABCA4	1	94078720	rs4147830	A	0.4833	0.2812	G	3.515	0.0608	2.391	ENSG00000198691	Unknown	2.1	0	0.2	8.5	15.5	0
ACAP3	1	1298292	rs2297233	A	0.4833	0.2812	C	3.515	0.0608	2.391	ENSG00000131584	Unknown	3.1	4.2	9.5	1.9	5.8	0
ADAM12	10	126036209	rs1044122	G	0.4833	0.2812	A	3.515	0.0608	2.391	ENSG00000148848	LOW	0.7	5.1	5.5	6.3	1.1	0
ADAM12	10	126036209	rs1044122	G	0.4833	0.2812	A	3.515	0.0608	2.391	ENSG00000148848	MODERATE	0.7	5.1	5.5	6.3	1.1	0
ADAMTS17	15	100281262	rs7496640	A	0.4833	0.2812	G	3.515	0.0608	2.391	ENSG00000140470	LOW	4	0.9	1.4	111.4	51.8	0
ADAMTS17	15	100281371	rs7496668	A	0.4833	0.2812	G	3.515	0.0608	2.391	ENSG00000140470	MODERATE	4	0.9	1.4	111.4	51.8	0
ASAH1	8	18071302	rs1071645	C	0.4833	0.2812	T	3.515	0.0608	2.391	ENSG00000104763	MODERATE	8.2	11.2	53.7	1.9	1.9	0
BTBD2	19	1997364	rs1610045	A	0.4833	0.2812	G	3.515	0.0608	2.391	ENSG00000133243	LOW	9.2	0.9	5.5	0.6	1.1	0
COL4A4	2	227007466	rs2228557	G	0.4833	0.2812	A	3.515	0.0608	2.391	ENSG00000081052	LOW	1.9	0	0.2	0.7	2.1	0
COL4A4	2	227008312	rs13419076	A	0.4833	0.2812	G	3.515	0.0608	2.391	ENSG00000081052	Unknown	1.9	0	0.2	0.7	2.1	0
DNAH5	5	13717362	rs2277046	T	0.4833	0.2812	C	3.515	0.0608	2.391	ENSG00000039139	MODERATE	0.7	0.4	3.6	6	3.1	1
DPM2	9	127935750	rs7997	C	0.4833	0.2812	G	3.515	0.0608	2.391	ENSG00000136908	MODERATE	13.6	14.9	20.7	5.6	9.4	0
ESR1	6	151807942	rs2077647	T	0.4833	0.2812	C	3.515	0.0608	2.391	ENSG00000091831	LOW	1.9	1.6	1.2	36	6.9	1
FAM102A	9	127944802	rs2274426	G	0.4833	0.2812	A	3.515	0.0608	2.391	ENSG00000167106	LOW	15.4	5.9	9.3	4.6	4.3	0
FLT4	5	180619344	rs448012	C	0.4833	0.2812	G	3.515	0.0608	2.391	ENSG00000037280	MODERATE	3.5	0.1	4.3	0.2	0	0
IL36A	2	113005886	rs2305152	C	0.4833	0.2812	A	3.515	0.0608	2.391	ENSG00000136694	Unknown	0	0	0	0	0	0
KCP	7	128904080	rs56144153	T	0.4833	0.2812	G	3.515	0.0608	2.391	ENSG00000135253	MODERATE	0	5.1	2.4	18.3	21.8	0
NOS1	12	117247465	rs1047735	G	0.4833	0.2812	A	3.515	0.0608	2.391	ENSG00000089250	LOW	0.9	0	0.9	1.9	0.2	1
NOS1	12	117256012	rs11068428	G	0.4833	0.2812	A	3.515	0.0608	2.391	ENSG00000089250	MODERATE	0.9	0	0.9	1.9	0.2	1
[truncated: 32,019 more rows]
