# Supplementary material for: Whole-Exome Sequencing Analysis of Human Semen Quality in Russian Multiethnic Population
Source: Front Genet. 2021 Jun 11;12:662846. doi: 10.3389/fgene.2021.662846 (PMC8232892; doi:10.3389/fgene.2021.662846)
Supplement: Supplementary File 7 — Top-100 results of association analysis using log-regression model for the Buryat subgroup combined with VEP results, Protein Expression Atlas normalized expression values for genes harboring polymorphisms and genes associated with male infertility from DisGeNET. [file Data_Sheet_7.CSV]

CHR	SNP	BP	A1	TEST	NMISS	OR	STAT	P	VEP_IMPACT	GENE	Testis	Early_spermatids	Late_spermatids	Spermatocytes	Spermatogonia	In_DisGeNET
19	rs1061368	51016090	C	ADD	49	0.03536	-3.452	0.0005567	LOW	KLK10	1.6	0.2	0.4	0.9	1.2	false
6	rs1804211	46839072	T	ADD	49	0.03867	-3.403	0.0006653	MODERATE	MEP1A	0.3	5.8	4.7	0.0	0.2	false
19	rs2304156	51019030	T	ADD	49	0.05715	-3.321	0.0008958	NONE	KLK10	1.6	0.2	0.4	0.9	1.2	false
22	rs178264	20973300	T	ADD	49	0.05309	-3.289	0.001006	MODERATE	AIFM3	1.1	0.0	0.0	0.0	0.7	false
12	rs751183182	52795629	A	ADD	49	7.188	3.205	0.001348	MODERATE	KRT3	0.1	0.0	0.0	0.0	0.0	false
2	rs17228441	185763216	C	ADD	48	7.315	3.182	0.001464	MODERATE	FSIP2	27.6	179.5	20.4	69.0	2.7	false
19	rs12984675	1912935	T	ADD	49	8.112	3.132	0.001739	LOW	ADAT3	5.5	0.0	0.2	0.9	1.6	false
12	rs10859974	95895082	C	ADD	47	0.1898	-3.13	0.00175	MODERATE	CCDC38	37.0	66.8	12.6	17.9	1.5	false
14	rs2487303	104177072	A	ADD	49	0.04774	-3.116	0.001831	LOW	KIF26A	4.1	0.2	0.0	0.1	7.5	false
2	rs77687733	130762605	G	ADD	49	0.06036	-3.106	0.001898	MODERATE	AMER3	1.6	0.0	0.0	0.0	0.2	false
1	rs3747632	204618112	A	ADD	49	7.567	3.085	0.002036	LOW	LRRN2	3.8	0.0	0.0	0.0	0.2	false
20	rs1534967	38213354	T	ADD	49	0.03743	-3.082	0.002056	LOW	KIAA1755	2.9	1.1	1.3	0.4	0.2	false
9	rs2229971	136513480	A	ADD	49	11.57	3.077	0.002092	LOW	NOTCH1	4.1	0.3	0.0	0.2	3.2	false
15	rs2277552	69047447	A	ADD	49	0.1241	-3.043	0.002342	MODERATE	NOX5	43.7	14.7	9.0	4.3	1.3	false
16	rs2285828	2967581	T	ADD	49	0.01799	-3.042	0.002348	LOW	KREMEN2	2.1	0.4	0.4	0.5	5.9	false
19	rs10416032	56518468	T	ADD	49	0.113	-3.033	0.00242	NONE	ZNF471	8.7	5.3	2.5	7.1	7.5	false
16	rs2075526	21204351	G	ADD	47	0.1566	-3.026	0.002474	LOW	ZP2	0.7	0.0	0.0	0.0	0.0	false
9	rs3748183	114008496	T	ADD	49	0.08291	-3.014	0.002576	LOW	ZNF618	5.6	5.1	3.3	0.1	13.2	false
4	rs6554348	56353426	G	ADD	49	0.2041	-2.995	0.002741	LOW	AASDH	8.2	9.3	3.0	26.5	22.6	false
14	rs4904210	36666548	C	ADD	49	4.728	2.981	0.002878	MODERATE	PAX9	0.2	0.2	0.0	0.7	0.1	false
19	rs3752176	56525284	A	ADD	49	0.1494	-2.969	0.002986	MODERATE	ZNF471	8.7	5.3	2.5	7.1	7.5	false
10	rs727852	96230827	A	ADD	49	0.1756	-2.964	0.003041	LOW	BLNK	1.4	2.1	1.1	0.2	0.1	false
11	rs12575236	7000807	G	ADD	49	7.467	2.961	0.003063	LOW	ZNF214	8.0	2.5	0.4	5.6	2.8	true
19	rs2303701	7910701	T	ADD	49	0.09631	-2.961	0.003067	LOW	MAP2K7	21.5	3.8	8.6	14.2	26.4	false
11	rs3741232	1836517	C	ADD	49	7.544	2.952	0.003158	LOW	SYT8	0.1	0.0	0.0	0.0	0.0	false
11	rs3741231	1836521	G	ADD	49	7.544	2.952	0.003158	MODERATE	SYT8	0.1	0.0	0.0	0.0	0.0	false
16	rs2288423	12568563	T	ADD	49	6.33	2.949	0.003189	LOW	SNX29	16.9	117.2	346.9	21.5	7.6	false
8	rs10102230	125073121	C	ADD	49	5.541	2.945	0.003232	NONE	WASHC5	9.3	0.0	0.0	0.0	0.0	false
4	rs13121363	15567369	T	ADD	49	0.1612	-2.939	0.003288	NONE	CC2D2A	6.2	9.5	5.2	1.6	0.1	false
5	rs17722209	149026823	C	ADD	49	0.1276	-2.939	0.003296	NONE	SH3TC2	14.4	4.8	1.5	1.4	0.8	false
3	rs8640	58168600	C	ADD	49	9.755	2.934	0.003351	LOW	FLNB	11.7	15.8	17.1	1.9	5.1	false
16	rs2306422	88648151	T	ADD	49	11.51	2.924	0.003457	NONE	CYBA	7.4	3.5	7.4	0.6	17.7	false
12	rs2660	112919637	G	ADD	47	0.1452	-2.906	0.003657	MODERATE	OAS1	4.2	0.2	0.9	0.0	0.2	false
21	rs1042917	46125854	A	ADD	49	0.1921	-2.904	0.003685	MODERATE	COL6A2	33.2	3.2	7.6	2.7	10.7	false
9	rs4978561	114002003	T	ADD	49	0.1429	-2.898	0.003753	LOW	ZNF618	5.6	5.1	3.3	0.1	13.2	false
9	rs3748182	114008505	A	ADD	49	0.1429	-2.898	0.003753	LOW	ZNF618	5.6	5.1	3.3	0.1	13.2	false
7	rs4490786	50476616	T	ADD	49	0.01276	-2.892	0.003822	NONE	DDC	0.6	3.6	4.3	3.6	0.4	false
14	rs2487304	104176004	A	ADD	49	0.0609	-2.891	0.003834	LOW	KIF26A	4.1	0.2	0.0	0.1	7.5	false
17	rs141265645	41149523	T	ADD	47	0.239	-2.89	0.003853	MODERATE	KRTAP4-5	0.0	0.0	0.0	0.0	0.0	false
10	rs3740302	92239805	A	ADD	49	0.1598	-2.887	0.003886	LOW	CPEB3	20.5	216.8	321.1	11.2	6.8	false
10	rs71019606	102714289	C	ADD	49	0.08519	-2.878	0.004004	NONE	ARL3	13.6	31.0	15.4	184.2	20.1	false
19	rs2075802	51003764	G	ADD	49	0.1422	-2.878	0.004007	LOW	KLK9	0.0	0.0	0.0	0.0	0.0	false
3	rs1131356	58123435	G	ADD	49	8.699	2.876	0.004032	MODERATE	FLNB	11.7	15.8	17.1	1.9	5.1	false
3	rs3732633	58125558	T	ADD	49	8.699	2.876	0.004032	NONE	FLNB	11.7	15.8	17.1	1.9	5.1	false
3	rs12638356	58132973	A	ADD	49	8.699	2.876	0.004032	NONE	FLNB	11.7	15.8	17.1	1.9	5.1	false
6	rs2274658	46833334	T	ADD	49	0.1385	-2.875	0.004045	MODERATE	MEP1A	0.3	5.8	4.7	0.0	0.2	false
7	rs13227841	73865152	T	ADD	49	5.582	2.875	0.004045	MODERATE	TMEM270	35.0	0.0	0.0	0.0	0.0	false
9	rs3124603	136515725	T	ADD	49	12.22	2.874	0.004047	NONE	NOTCH1	4.1	0.3	0.0	0.2	3.2	false
9	rs11145767	136517262	T	ADD	49	12.22	2.874	0.004047	NONE	NOTCH1	4.1	0.3	0.0	0.2	3.2	false
17	rs2293152	42329511	G	ADD	49	0.1821	-2.869	0.004121	NONE	STAT3	15.4	27.3	11.1	32.2	15.1	true
5	rs16875054	5209097	A	ADD	49	0.0872	-2.866	0.004158	MODERATE	ADAMTS16	0.8	0.2	0.0	0.0	0.0	true
9	rs9411254	136517428	G	ADD	49	11.36	2.86	0.004238	NONE	NOTCH1	4.1	0.3	0.0	0.2	3.2	false
22	rs139588634	30615517	C	ADD	49	0.2017	-2.851	0.004356	NONE	TCN2	9.7	0.8	1.0	0.7	7.8	false
15	rs183877318	100341438	T	ADD	49	0.0607	-2.846	0.004422	NONE	ADAMTS17	4.0	111.4	51.8	0.9	1.4	false
17	rs14039	16433678	G	ADD	49	10.21	2.841	0.004495	LOW	TRPV2	2.8	0.3	0.0	0.5	0.9	false
17	rs4792745	16443618	T	ADD	49	10.21	2.841	0.004495	LOW	LRRC75A	8.5	5.3	5.9	3.8	6.7	false
19	rs35782355	21536599	C	ADD	47	0.1838	-2.841	0.004504	LOW	ZNF429	11.3	27.6	3.9	14.2	16.8	false
18	rs1020694	63597064	G	ADD	49	0.1222	-2.839	0.004528	MODERATE	SERPINB13	0.1	0.0	0.0	0.0	0.0	false
18	rs1020693	63597234	C	ADD	49	0.1222	-2.839	0.004528	LOW	SERPINB13	0.1	0.0	0.0	0.0	0.0	false
	149818100	TA	ADD	49	3.931	2.839	0.004531	7	false	7:149818100
7	rs1004200	149826188	A	ADD	49	3.931	2.839	0.004531	NONE	SSPO	0.2	0.1	0.0	0.0	0.9	false
10	rs75996870	132137138	C	ADD	49	0.1578	-2.836	0.004571	LOW	JAKMIP3	1.1	2.0	0.6	0.0	0.0	false
12	rs216293	6044493	G	ADD	49	7.612	2.831	0.004642	NONE	VWF	12.7	5.0	10.0	1.8	3.4	false
8	rs1051146	23328494	T	ADD	49	0.2372	-2.828	0.004687	LOW	LOXL2	4.1	0.5	0.0	0.9	0.9	false
12	rs10774671	112919388	G	ADD	49	0.1576	-2.823	0.004758	NONE	AC004551.1	false
12	rs1131476	112919404	G	ADD	49	0.1576	-2.823	0.004758	MODERATE	OAS1	4.2	0.2	0.9	0.0	0.2	false
12	rs1051042	112919432	G	ADD	49	0.1576	-2.823	0.004758	MODERATE	OAS1	4.2	0.2	0.9	0.0	0.2	false
12	rs3815178	112938515	C	ADD	49	0.1576	-2.823	0.004758	NONE	AC004551.1	false
12	rs1859331	112938526	C	ADD	49	0.1576	-2.823	0.004758	NONE	AC004551.1	false
12	rs1859330	112938583	G	ADD	49	0.1576	-2.823	0.004758	MODERATE	OAS3	3.0	6.1	5.9	0.5	0.2	false
12	rs1859329	112938647	C	ADD	49	0.1576	-2.823	0.004758	LOW	OAS3	3.0	6.1	5.9	0.5	0.2	false
17	rs1800309	80113242	A	ADD	49	0.1327	-2.822	0.004766	MODERATE	GAA	30.7	42.5	25.5	18.4	26.8	false
7	rs9655357	34811781	G	ADD	49	6.711	2.816	0.004866	LOW	NPSR1	1.5	3.7	0.4	0.0	0.0	false
6	rs9501057	31138739	T	ADD	49	0.1241	-2.813	0.004908	MODERATE	PSORS1C1	52.2	289.3	996.1	117.0	17.9	false
6	rs130074	31143397	A	ADD	49	0.1241	-2.813	0.004908	MODERATE	CCHCR1	50.1	64.7	110.5	80.8	16.7	false
6	rs9501063	31166117	C	ADD	49	0.1241	-2.813	0.004908	NONE	POU5F1	2.2	0.0	0.0	0.0	0.4	false
1	rs2066726	28535124	A	ADD	49	0.1474	-2.805	0.005031	LOW	RCC1	46.7	181.3	634.1	11.4	18.1	false
2	rs3738880	120989380	T	ADD	49	6.934	2.804	0.005046	MODERATE	GLI2	5.4	0.8	1.6	0.0	3.8	false
2	rs12711538	120989830	A	ADD	49	6.934	2.804	0.005046	MODERATE	GLI2	5.4	0.8	1.6	0.0	3.8	false
8	rs55642448	10607245	C	ADD	49	6.019	2.798	0.005138	MODERATE	RP1L1	0.6	0.0	0.0	0.0	0.7	false
5	rs9942410	60699993	G	ADD	49	5.248	2.798	0.005148	NONE	AC109133.1	false
5	rs58980024	113010734	T	ADD	49	8.897	2.792	0.005245	NONE	DCP2	6.8	23.5	42.2	29.3	19.0	false
10	rs7089209	53831553	G	ADD	47	5.014	2.787	0.005322	NONE	PCDH15	4.4	19.4	5.8	0.2	0.5	false
19	rs12978266	11248123	G	ADD	49	0.2275	-2.784	0.00537	MODERATE	DOCK6	5.4	3.0	0.9	1.7	3.9	false
1	rs41285808	963087	T	ADD	49	0.105	-2.778	0.005475	LOW	KLHL17	9.8	1.1	1.5	3.7	5.5	false
8	rs1051623	94130958	C	ADD	49	5.965	2.776	0.005495	MODERATE	CDH17	0.3	0.6	0.0	0.0	0.0	false
16	rs2288019	84176028	C	ADD	49	5.788	2.771	0.005592	LOW	DNAAF1	49.6	67.6	16.2	118.6	19.6	true
16	rs8692	84177877	C	ADD	49	5.788	2.771	0.005592	NONE	DNAAF1	49.6	67.6	16.2	118.6	19.6	true
16	rs2278043	84180359	G	ADD	49	5.788	2.771	0.005592	NONE	TAF1C	13.0	0.4	1.8	8.8	10.9	false
19	rs1978717	51993997	A	ADD	49	0.1887	-2.767	0.005649	MODERATE	ZNF615	5.5	0.9	0.9	2.6	2.1	false
19	rs10500311	51994690	A	ADD	49	0.1887	-2.767	0.005649	MODERATE	ZNF615	5.5	0.9	0.9	2.6	2.1	false
9	rs2506354	101686781	T	ADD	49	7.134	2.765	0.005686	LOW	GRIN3A	1.0	1.4	0.0	0.1	0.0	false
2	rs3931	168864871	G	ADD	49	0.2139	-2.764	0.005705	LOW	NOSTRIN	11.2	21.4	42.2	11.4	1.6	false
2	rs2276568	30734460	G	ADD	49	0.1338	-2.764	0.005709	MODERATE	CAPN13	0.2	0.8	0.0	0.0	0.0	false
19	rs2115108	7899091	C	ADD	49	4.84	2.758	0.005819	MODERATE	LRRC8E	1.3	0.0	0.0	0.0	0.0	false
2	rs2228171	169196995	C	ADD	49	6.749	2.753	0.0059	MODERATE	LRP2	0.6	1.4	0.7	0.0	0.5	false
2	rs2302696	169197070	C	ADD	49	6.749	2.753	0.0059	NONE	LRP2	0.6	1.4	0.7	0.0	0.5	false
2	rs16823023	169198745	T	ADD	49	6.749	2.753	0.0059	NONE	LRP2	0.6	1.4	0.7	0.0	0.5	false
2	rs2279273	239095075	T	ADD	49	0.177	-2.752	0.005932	NONE	HDAC4	8.1	73.9	47.3	2.2	2.1	false
7	rs12674102	149816472	T	ADD	49	3.8	2.742	0.006111	NONE	SSPO	0.2	0.1	0.0	0.0	0.9	false
