# Supplementary material for: Whole-Exome Sequencing Analysis of Human Semen Quality in Russian Multiethnic Population
Source: Front Genet. 2021 Jun 11;12:662846. doi: 10.3389/fgene.2021.662846 (PMC8232892; doi:10.3389/fgene.2021.662846)
Supplement: Supplementary File 8 — Top-100 results of association analysis using log-regression model or the Slavic subgroup combined with VEP results, Protein Expression Atlas normalized expression values for genes harboring polymorphisms and genes associated with male infertility from DisGeNET. [file Data_Sheet_8.CSV]

CHR	SNP	BP	A1	TEST	NMISS	OR	STAT	P	VEP_IMPACT	GENE	Testis	Early_spermatids	Late_spermatids	Spermatocytes	Spermatogonia	In_DisGeNET
2	rs11687357	10048522	A	ADD	56	0.07967	-3.339	0.000841	LOW	KLF11	16.7	120.7	21.5	14.1	35.0	false
11	rs10895391	103287549	T	ADD	56	0.125	-3.227	0.001251	MODERATE	DYNC2H1	14.3	13.4	6.5	64.2	10.4	false
1	rs7551698	45039048	G	ADD	56	7.717	3.156	0.001597	LOW	ZSWIM5	6.6	1.1	0.8	0.9	2.3	false
16	rs9937453	22144308	G	ADD	56	0.1487	-3.153	0.001614	MODERATE	VWA3A	5.0	9.2	11.8	1.0	0.1	false
1	rs3795842	212626607	C	ADD	56	0.1173	-3.123	0.001788	MODERATE	FAM71A	57.1	1249.7	344.8	3.6	1.8	false
18	rs566655	7034509	G	ADD	56	0.1197	-3.107	0.001892	MODERATE	LAMA1	20.9	1.1	1.8	0.5	1.7	true
11	rs10832824	17641897	T	ADD	56	0.2073	-3.077	0.002093	LOW	OTOG	3.5	10.1	21.0	0.7	0.6	false
3	rs2231928	73062822	A	ADD	56	0.1113	-3.065	0.002173	LOW	EBLN2	0.9	1.5	0.2	3.7	4.8	false
	7895446	C	ADD	56	9.818	3.055	0.002249	17	false	17:7895446
7	rs4222	7607056	A	ADD	56	8.581	3.046	0.002316	LOW	MIOS	11.9	29.5	40.8	24.4	28.0	false
1	rs2227295	19311815	A	ADD	56	6.834	3.046	0.00232	NONE	AKR7A2	21.6	69.6	39.4	63.0	23.2	false
4	rs7658300	48113247	T	ADD	56	0.1298	-3.036	0.002397	MODERATE	TXK	1.7	4.3	1.3	0.4	0.2	false
11	rs2023483	17642195	C	ADD	56	0.211	-3.033	0.002424	LOW	OTOG	3.5	10.1	21.0	0.7	0.6	false
8	rs17620	23202743	C	ADD	56	0.1209	-3.023	0.002501	MODERATE	TNFRSF10A	2.6	0.0	0.0	0.0	0.2	false
11	rs302646	88175280	A	ADD	56	9.738	3.016	0.00256	LOW	RAB38	5.3	0.0	0.0	0.0	3.2	false
1	rs2282014	145892795	T	ADD	56	0.0901	-3.001	0.002691	NONE	ITGA10	3.4	36.3	33.3	6.0	2.0	false
12	rs2298795	52365210	C	ADD	56	0.06925	-3.001	0.002693	NONE	KRT85	2.9	5.2	9.5	0.0	0.2	false
7	rs74742245	849532	G	ADD	56	9.447	2.994	0.002757	MODERATE	SUN1	36.4	286.8	435.0	30.9	48.0	false
7	rs59910530	857859	A	ADD	56	9.447	2.994	0.002757	MODERATE	SUN1	36.4	286.8	435.0	30.9	48.0	false
16	rs957676	19669224	C	ADD	56	6.168	2.992	0.002769	LOW	VPS35L	26.1	0.0	0.0	0.0	0.0	false
3	rs2231924	73062217	T	ADD	56	0.147	-2.982	0.002861	MODERATE	EBLN2	0.9	1.5	0.2	3.7	4.8	false
3	rs2231926	73062658	A	ADD	56	0.147	-2.982	0.002861	MODERATE	EBLN2	0.9	1.5	0.2	3.7	4.8	false
3	rs1060584	73062847	C	ADD	56	0.147	-2.982	0.002861	MODERATE	EBLN2	0.9	1.5	0.2	3.7	4.8	false
1	rs3795720	44841834	A	ADD	56	7.294	2.979	0.002894	NONE	PTCH2	32.0	1.4	4.3	3.4	2.7	false
14	rs35435463	74245180	C	ADD	56	0.2025	-2.976	0.00292	LOW	VSX2	1.6	0.2	0.0	0.0	0.1	false
19	rs7259841	58439756	T	ADD	56	5.356	2.976	0.002924	NONE	ZNF132	7.2	2.2	0.0	1.4	0.4	false
5	rs299295	163482710	T	ADD	55	0.1185	-2.964	0.003039	MODERATE	HMMR	16.7	60.3	44.1	80.6	18.5	false
8	rs20575	23201811	G	ADD	56	0.123	-2.959	0.003083	MODERATE	TNFRSF10A	2.6	0.0	0.0	0.0	0.2	false
6	rs11757700	54215170	G	ADD	56	14.05	2.956	0.00312	MODERATE	MLIP	0.5	11.7	8.2	0.2	0.1	false
13	rs6042	113115754	T	ADD	56	0.06233	-2.951	0.003166	LOW	F7	0.4	0.0	0.0	0.1	0.9	false
13	rs6041	113118393	A	ADD	56	0.06233	-2.951	0.003166	NONE	F7	0.4	0.0	0.0	0.1	0.9	false
13	rs6046	113118845	A	ADD	56	0.06233	-2.951	0.003166	MODERATE	F7	0.4	0.0	0.0	0.1	0.9	false
11	rs2041028	17610204	T	ADD	56	0.2175	-2.94	0.003286	MODERATE	OTOG	3.5	10.1	21.0	0.7	0.6	false
11	rs7111528	17611104	T	ADD	56	0.2175	-2.94	0.003286	MODERATE	OTOG	3.5	10.1	21.0	0.7	0.6	false
15	rs2304824	78173785	C	ADD	56	0.1978	-2.936	0.003328	MODERATE	ACSBG1	5.4	1.2	1.0	0.9	7.7	false
3	rs2245532	10935190	G	ADD	56	0.2248	-2.929	0.003396	LOW	SLC6A11	3.4	0.4	0.4	0.2	1.5	false
16	rs72795864	71449594	G	ADD	56	0.07442	-2.922	0.003483	MODERATE	ZNF23	8.7	0.1	0.0	1.8	1.2	false
7	rs28763986	74057720	C	ADD	56	0.1726	-2.919	0.003512	NONE	ELN	8.1	2.5	4.2	0.9	1.1	false
11	rs297055	55796424	C	ADD	56	0.1918	-2.911	0.003597	MODERATE	OR5D14	0.0	0.0	0.0	0.0	0.0	false
12	rs3752703	70534836	A	ADD	56	5.569	2.902	0.003709	LOW	PTPRB	3.7	4.3	2.5	0.7	0.5	false
21	rs9975113	44305832	G	ADD	56	7.13	2.9	0.003726	NONE	PFKL	24.0	1.8	5.2	1.4	8.7	false
5	rs17600938	163482681	A	ADD	55	0.06554	-2.897	0.003762	LOW	HMMR	16.7	60.3	44.1	80.6	18.5	false
11	rs11246050	284257	A	ADD	56	9.555	2.891	0.003836	LOW	NLRP6	0.1	0.0	0.0	0.0	0.0	false
2	rs1109866	219218557	C	ADD	56	13.33	2.877	0.004014	LOW	ABCB6	19.5	1.0	0.5	0.9	0.2	false
2	rs11552796	219243578	C	ADD	56	13.33	2.877	0.004014	NONE	GLB1L	57.0	21.1	17.2	80.3	5.4	false
2	rs939574	219253809	G	ADD	56	13.33	2.877	0.004014	NONE	TUBA4A	8.2	416.2	672.1	4.5	4.5	false
1	rs263978	44897320	T	ADD	54	0.208	-2.872	0.00408	NONE	EIF2B3	13.7	18.8	7.7	38.7	23.0	false
11	rs4486660	5737416	C	ADD	56	0.1532	-2.856	0.004285	LOW	OR56B1	0.2	0.0	0.0	0.0	0.0	false
11	rs4758267	7992932	C	ADD	56	6.8	2.855	0.004305	LOW	EIF3F	42.5	348.2	632.9	108.2	90.1	false
12	rs10875714	47986899	A	ADD	56	0.07445	-2.855	0.00431	NONE	COL2A1	2.8	12.7	7.1	0.5	0.7	false
19	rs25484	43546814	C	ADD	56	8.434	2.85	0.004371	NONE	XRCC1	25.0	22.1	13.6	19.0	12.9	true
19	rs11407	43581675	T	ADD	56	8.434	2.85	0.004371	LOW	PINLYP	1.8	4.7	4.2	2.6	0.9	false
11	rs557590	55572353	A	ADD	54	0.1196	-2.847	0.004408	MODERATE	OR4C16	0.0	0.0	0.0	0.0	0.0	false
14	rs17825431	64139936	C	ADD	55	0.04173	-2.842	0.004489	NONE	ESR2	30.2	48.9	62.8	6.0	0.8	true
2	rs3731881	219055690	A	ADD	56	6.931	2.838	0.004546	LOW	IHH	0.3	0.0	0.0	0.0	0.2	false
7	rs34925618	130383816	T	ADD	56	7.128	2.835	0.004583	NONE	CPA1	0.4	1.2	5.9	0.5	2.4	false
10	rs2247528	114547745	A	ADD	56	0.2017	-2.833	0.004609	LOW	ABLIM1	17.2	88.3	104.4	3.6	3.9	false
3	rs4916589	196947878	C	ADD	56	5.084	2.832	0.004625	MODERATE	PIGZ	1.4	1.7	3.1	0.5	0.1	false
6	rs2071303	26091108	C	ADD	56	0.1655	-2.832	0.004628	NONE	HFE	4.9	0.1	0.0	0.2	1.0	true
	46002101	C	ADD	56	8.379	2.824	0.004744	21	false	21:46002101
18	rs34534618	34978561	A	ADD	56	0.1339	-2.823	0.004756	NONE	MAPRE2	3.8	8.0	5.5	1.5	11.3	false
19	rs2287717	46755585	T	ADD	56	0.04848	-2.818	0.004836	LOW	FKRP	13.0	7.3	9.9	9.1	4.3	false
1	rs2105117	152511653	G	ADD	56	0.2335	-2.817	0.004852	MODERATE	LCE5A	0.2	0.7	0.0	0.0	0.0	false
1	rs2282296	152515503	C	ADD	56	0.2335	-2.817	0.004852	LOW	CRCT1	0.1	0.0	0.0	0.0	0.0	false
1	rs1053588	152515587	C	ADD	56	0.2335	-2.817	0.004852	LOW	CRCT1	0.1	0.0	0.0	0.0	0.0	false
11	rs3824995	134288851	G	ADD	56	0.1746	-2.815	0.004878	LOW	GLB1L3	2.4	2.2	0.9	3.9	7.5	false
9	rs2296947	114668244	A	ADD	56	0.2045	-2.81	0.004949	MODERATE	TEX48	24.2	0.0	0.0	0.0	0.0	false
17	rs61753142	5558920	T	ADD	56	0.05911	-2.806	0.005017	LOW	NLRP1	6.9	371.4	46.3	14.2	10.0	false
	56376247	C	ADD	56	7.595	2.803	0.005064	11	false	rs12272349
	56376249	G	ADD	56	7.595	2.803	0.005064	11	false	rs77042014
11	rs55888197	56376253	T	ADD	56	7.595	2.803	0.005064	LOW	OR8U1	0.8	0.0	0.0	0.0	0.0	false
20	rs2233898	45221884	G	ADD	55	0.1241	-2.8	0.005116	LOW	SEMG2	0.2	1.0	0.6	0.0	0.0	false
20	rs2233901	45222453	A	ADD	55	0.1241	-2.8	0.005116	MODERATE	SEMG2	0.2	1.0	0.6	0.0	0.0	false
17	rs11650318	15741192	T	ADD	56	0.2032	-2.796	0.005169	MODERATE	TBC1D26	15.3	164.5	74.1	1.9	0.8	false
15	rs6083	58545811	G	ADD	56	4.118	2.795	0.005193	MODERATE	LIPC	0.1	0.0	0.0	0.0	0.0	false
21	rs13052676	42432123	T	ADD	56	5.81	2.792	0.005233	LOW	UBASH3A	0.4	0.1	0.0	0.0	0.3	false
3	rs828616	98822272	A	ADD	56	0.2429	-2.791	0.005251	LOW	DCBLD2	33.8	2.5	3.6	15.8	23.3	false
1	rs2641962	33572614	C	ADD	56	4.654	2.791	0.005259	MODERATE	CSMD2	3.4	2.8	4.0	0.3	1.8	false
7	rs1042009	45664372	G	ADD	56	5.011	2.785	0.005357	LOW	ADCY1	3.9	2.3	0.4	0.7	6.8	false
16	rs3785183	90029153	T	ADD	56	0.2531	-2.782	0.005409	NONE	GAS8	16.1	174.5	126.7	18.9	13.6	true
14	rs6571751	21302571	A	ADD	56	3.645	2.772	0.005578	MODERATE	RPGRIP1	34.8	139.5	75.5	9.3	2.0	false
20	rs5629	49513169	T	ADD	56	0.1608	-2.766	0.005673	LOW	PTGIS	16.2	1.7	2.2	0.7	1.1	false
20	rs7274202	49514445	T	ADD	56	0.1608	-2.766	0.005673	NONE	PTGIS	16.2	1.7	2.2	0.7	1.1	false
3	rs13874	66369532	C	ADD	56	0.2433	-2.763	0.00572	MODERATE	SLC25A26	18.3	20.6	19.2	21.4	30.2	false
6	rs1987623	106628908	T	ADD	55	0.2153	-2.762	0.005742	LOW	RTN4IP1	6.9	6.1	2.6	7.1	15.7	false
11	rs35044982	128768321	TG	ADD	56	15.91	2.761	0.005755	NONE	FLI1	2.7	0.5	0.0	0.3	0.1	false
19	rs3815422	43614036	C	ADD	56	0.1857	-2.759	0.005798	MODERATE	SRRM5	47.6	182.3	44.7	0.7	0.5	false
19	rs2302421	43614201	A	ADD	56	0.1857	-2.759	0.005798	MODERATE	SRRM5	47.6	182.3	44.7	0.7	0.5	false
6	rs9497606	146672309	C	ADD	56	8.102	2.758	0.005819	MODERATE	ADGB	30.6	236.9	53.2	19.2	3.0	false
22	rs546643548	46343391	A	ADD	56	0.08742	-2.75	0.005951	NONE	TRMU	8.3	0.8	1.7	18.2	13.2	false
6	rs547499	46859336	A	ADD	55	6.413	2.749	0.005985	MODERATE	ADGRF5	3.1	8.1	3.0	0.1	0.4	false
15	rs11555541	78149427	C	ADD	56	0.238	-2.738	0.006176	LOW	IDH3A	11.5	40.5	17.5	41.4	22.6	false
10	rs10787521	114284828	T	ADD	56	5.14	2.736	0.006223	NONE	VWA2	2.3	9.8	13.0	1.0	0.1	false
17	rs9893664	9491914	G	ADD	54	12.13	2.733	0.006274	LOW	STX8	43.9	209.0	802.8	40.7	21.3	false
19	rs1077806	55602679	C	ADD	56	0.2763	-2.727	0.006385	LOW	ZNF524	4.0	2.1	3.6	0.9	4.1	false
17	rs4790809	1708139	A	ADD	56	22.21	2.722	0.00649	LOW	TLCD2	0.8	0.6	0.9	0.2	0.9	false
9	rs10521057	101562263	A	ADD	56	0.1615	-2.721	0.006511	LOW	RNF20	28.2	26.2	15.2	24.7	15.8	false
13	rs371193	32311521	A	ADD	56	8.591	2.715	0.006624	LOW	ZAR1L	3.5	0.6	0.0	2.3	0.6	false
17	rs35263947	19706791	T	ADD	56	0.2066	-2.715	0.006624	NONE	SLC47A2	0.2	0.3	0.4	0.5	0.2	false
1	rs2274616	145898994	T	ADD	56	0.1558	-2.714	0.006644	MODERATE	ITGA10	3.4	36.3	33.3	6.0	2.0	false
