# Supplementary material for: Whole-Exome Sequencing Analysis of Human Semen Quality in Russian Multiethnic Population
Source: Front Genet. 2021 Jun 11;12:662846. doi: 10.3389/fgene.2021.662846 (PMC8232892; doi:10.3389/fgene.2021.662846)
Supplement: Supplementary File 9 — Top-100 results of association analysis using log-regression model for the Yakut subgroup combined with VEP results, Protein Expression Atlas normalized expression values for genes harboring polymorphisms and genes associated with male infertility from DisGeNET. [file Data_Sheet_9.CSV]

CHR	SNP	BP	A1	TEST	NMISS	OR	STAT	P	VEP_IMPACT	GENE	Testis	Early_spermatids	Late_spermatids	Spermatocytes	Spermatogonia	In_DisGeNET
4	rs278981	40425993	T	ADD	49	15.57	3.498	0.0004695	MODERATE	RBM47	7.1	0.9	1.5	1.9	11.4	false
12	rs61388686	123326326	G	ADD	49	0.08322	-3.419	0.0006278	LOW	SBNO1	57.1	42.5	26.7	294.5	190.1	false
12	rs35645225	2834858	C	ADD	49	12.26	3.288	0.00101	LOW	NRIP2	2.6	1.4	2.1	0.1	0.2	false
11	rs10837814	5323898	A	ADD	49	0.09842	-3.257	0.001126	MODERATE	OR51B2	0.0	0.0	0.0	0.0	0.0	false
12	rs2241280	4444166	G	ADD	49	0.07405	-3.233	0.001225	LOW	FGF6	0.2	0.4	0.0	0.1	0.0	false
12	rs2241279	4444217	G	ADD	49	0.07405	-3.233	0.001225	LOW	FGF6	0.2	0.4	0.0	0.1	0.0	false
14	rs139713000	23262646	CT	ADD	49	10.97	3.192	0.001412	NONE	RNF212B	7.5	25.0	7.6	14.2	4.2	false
6	rs1150781	34246545	C	ADD	49	0.04817	-3.149	0.001638	MODERATE	SMIM29	5.2	0.0	0.0	0.0	0.0	false
1	rs2228579	1288005	C	ADD	49	9.443	3.117	0.001829	MODERATE	SCNN1D	10.2	9.6	3.2	1.8	2.1	false
19	rs557806	48873985	C	ADD	49	11.78	3.086	0.002028	MODERATE	PPP1R15A	14.5	3.9	3.6	4.9	11.1	false
10	rs2230396	32920338	G	ADD	47	0.1862	-3.025	0.002482	LOW	ITGB1	26.9	4.3	9.7	10.0	63.7	false
7	rs2228410	36724067	C	ADD	49	0.1768	-3.007	0.002635	MODERATE	AOAH	1.4	0.4	0.4	0.0	0.0	false
17	rs493430	74592187	A	ADD	49	7.356	3.005	0.002657	MODERATE	CD300LD	1.7	0.0	0.0	0.0	0.0	false
18	rs7232237	33744970	A	ADD	49	0.08739	-2.99	0.002792	MODERATE	ASXL3	6.1	40.9	26.2	0.9	1.7	false
10	rs2230395	32922299	G	ADD	47	0.2167	-2.975	0.002934	LOW	ITGB1	26.9	4.3	9.7	10.0	63.7	false
12	rs884956	122976415	T	ADD	49	0.139	-2.971	0.002967	NONE	ABCB9	21.3	7.5	18.3	6.5	3.1	false
	18189033	T	ADD	49	0.1206	-2.964	0.003035	11	false	rs2124372
22	rs1129172	22556814	A	ADD	49	0.1586	-2.962	0.00306	MODERATE	PRAME	54.3	23.5	30.6	29.8	241.6	false
7	rs2228411	36724083	T	ADD	49	0.1734	-2.924	0.003458	LOW	AOAH	1.4	0.4	0.4	0.0	0.0	false
15	rs2293582	32718211	A	ADD	49	7.38	2.922	0.003473	NONE	AC090877.2	false
9	rs10901232	133086400	G	ADD	49	0.1461	-2.921	0.003486	NONE	CELP	false
3	rs17129219	197008816	T	ADD	49	12.25	2.893	0.003811	MODERATE	MELTF	2.6	0.0	0.0	0.0	0.0	false
3	rs2276790	197017123	A	ADD	49	12.25	2.893	0.003811	MODERATE	MELTF	2.6	0.0	0.0	0.0	0.0	false
15	rs3809529	59207029	C	ADD	49	0.1758	-2.88	0.003974	MODERATE	LDHAL6B	56.6	5.0	5.2	103.7	0.6	false
15	rs3809528	59207075	C	ADD	49	0.1758	-2.88	0.003974	LOW	LDHAL6B	56.6	5.0	5.2	103.7	0.6	false
9	rs918165	129615621	C	ADD	49	0.219	-2.871	0.004087	MODERATE	C9orf50	9.4	60.3	168.5	1.2	2.2	false
9	rs3739851	129638201	A	ADD	49	0.219	-2.871	0.004087	LOW	ASB6	11.7	1.5	2.1	7.2	9.4	false
4	rs894248	76179748	G	ADD	49	0.1411	-2.87	0.004103	NONE	AC110795.1	false
19	rs138680589	55014735	GCAGA	ADD	49	0.1099	-2.867	0.00415	HIGH	GP6	4.2	10.5	6.4	1.1	0.9	false
3	rs1168595	126499324	A	ADD	49	0.1649	-2.865	0.004167	NONE	UROC1	0.0	0.0	0.0	0.0	0.0	false
22	rs10483103	19933426	A	ADD	49	7.227	2.863	0.00419	NONE	TXNRD2	10.5	21.0	14.1	8.6	12.8	true
12	rs3803181	50718803	T	ADD	49	0.1822	-2.859	0.004244	LOW	DIP2B	9.9	1.4	2.2	11.2	18.4	false
1	rs11260579	1286887	C	ADD	49	8.64	2.854	0.00432	MODERATE	SCNN1D	10.2	9.6	3.2	1.8	2.1	false
8	rs6986672	29147576	A	ADD	49	6.105	2.847	0.00442	LOW	KIF13B	6.1	4.0	2.1	5.8	7.2	false
2	rs7593864	24971872	G	ADD	49	0.1199	-2.845	0.004438	LOW	DNAJC27	30.4	37.0	25.8	74.8	19.0	false
11	rs59590191	117903679	G	ADD	49	0.1486	-2.844	0.004453	LOW	TMPRSS13	0.3	0.3	0.6	0.0	0.0	false
19	rs2288905	55032466	T	ADD	49	0.1154	-2.829	0.004664	NONE	AC011476.2	false
6	rs12197610	168061946	A	ADD	49	0.1056	-2.82	0.004809	LOW	FRMD1	8.1	12.7	10.1	13.7	4.3	false
14	rs2236302	22843345	G	ADD	49	11.41	2.816	0.004865	LOW	MMP14	26.3	0.4	0.7	0.9	0.7	false
12	rs12579216	108547903	A	ADD	49	0.1253	-2.815	0.004873	LOW	SART3	20.5	30.3	25.8	21.4	29.6	false
15	rs4842860	83011535	A	ADD	49	0.1961	-2.807	0.004997	MODERATE	C15orf40	14.3	25.5	25.0	101.2	55.6	false
17	rs2158460	58355001	G	ADD	49	0.1481	-2.802	0.005077	NONE	AC004687.2	false
1	rs6656535	150967881	T	ADD	49	0.1943	-2.796	0.005178	NONE	CERS2	10.2	6.4	3.8	11.8	5.2	false
1	rs6681742	150967882	T	ADD	49	0.1943	-2.796	0.005178	NONE	CERS2	10.2	6.4	3.8	11.8	5.2	false
20	rs2273959	1312603	T	ADD	49	11.05	2.795	0.005186	MODERATE	SDCBP2	1.5	12.4	1.1	1.7	6.6	false
3	rs6280	114171968	C	ADD	49	0.06523	-2.792	0.005243	MODERATE	DRD3	4.2	5.5	12.5	0.2	0.0	false
1	rs7556386	151853515	G	ADD	49	5.417	2.788	0.005302	LOW	THEM5	0.3	0.0	0.0	0.0	0.0	false
	129905476	C	ADD	49	0.1076	-2.785	0.005355	5	false	5:129905476
10	rs4935502	54195684	T	ADD	49	0.1756	-2.784	0.005362	MODERATE	PCDH15	4.4	19.4	5.8	0.2	0.5	false
11	rs2074051	44058660	T	ADD	49	0.1522	-2.783	0.005385	MODERATE	ACCSL	2.0	0.4	0.0	0.0	0.0	false
15	rs13380315	41828239	G	ADD	49	0.1501	-2.772	0.005573	NONE	JMJD7	2.6	5.9	0.0	0.8	0.0	0.0	0.0	0.0	0.0	0.1	false
14	rs3829947	92651693	G	ADD	49	0.1367	-2.77	0.005603	MODERATE	RIN3	6.1	8.2	4.1	17.3	3.7	false
8	rs12548098	53242895	C	ADD	49	5.995	2.766	0.005675	MODERATE	OPRK1	2.8	0.2	0.0	0.0	0.2	false
1	rs3811001	115717923	T	ADD	49	0.1605	-2.763	0.005729	NONE	CASQ2	1.9	15.5	16.5	0.1	0.2	false
20	rs291694	33412545	A	ADD	49	0.1631	-2.759	0.005805	NONE	SNTA1	6.7	0.7	1.1	1.8	3.8	false
6	rs520803	32220826	T	ADD	49	0.1517	-2.758	0.005814	LOW	NOTCH4	2.0	31.8	26.3	4.2	1.6	false
6	rs520692	32220863	C	ADD	49	0.1517	-2.758	0.005814	MODERATE	NOTCH4	2.0	31.8	26.3	4.2	1.6	false
19	rs4805825	32923514	A	ADD	48	5.557	2.758	0.005816	MODERATE	CEP89	8.4	11.6	5.9	21.5	13.2	false
5	rs11958432	148095925	A	ADD	48	0.1946	-2.757	0.005829	NONE	AC011346.1	false
11	rs1050239	6394233	A	ADD	49	0.0452	-2.757	0.005833	MODERATE	SMPD1	7.4	42.2	155.2	1.2	1.8	false
17	rs72318398	82748843	C	ADD	49	8.548	2.757	0.005839	NONE	FN3K	4.6	0.0	0.0	0.3	3.6	false
4	rs2736982	87613083	A	ADD	49	6.739	2.752	0.005931	LOW	DSPP	0.4	0.0	0.0	0.0	0.0	false
4	rs141186173	87615305	T	ADD	49	6.739	2.752	0.005931	MODERATE	DSPP	0.4	0.0	0.0	0.0	0.0	false
4	rs111205185	87616268	C	ADD	49	6.739	2.752	0.005931	LOW	DSPP	0.4	0.0	0.0	0.0	0.0	false
17	rs62066014	44774266	G	ADD	49	0.1308	-2.744	0.006061	NONE	ADAM11	2.3	0.9	1.7	0.5	0.5	false
17	rs35936481	44774361	C	ADD	49	0.1308	-2.744	0.006061	LOW	ADAM11	2.3	0.9	1.7	0.5	0.5	false
22	rs2236005	26027014	G	ADD	49	6.249	2.744	0.006069	MODERATE	MYO18B	2.4	50.3	28.5	0.5	1.2	false
14	rs117068593	92651884	T	ADD	49	0.06034	-2.743	0.00609	MODERATE	RIN3	6.1	8.2	4.1	17.3	3.7	false
16	rs13334083	55574675	A	ADD	49	0.06563	-2.739	0.006163	LOW	LPCAT2	4.6	1.3	1.7	11.6	3.8	false
5	rs3812005	160565648	C	ADD	49	0.08185	-2.738	0.006182	LOW	ATP10B	0.7	0.1	0.0	0.0	0.0	false
5	rs3812006	160565747	G	ADD	49	0.08185	-2.738	0.006182	LOW	ATP10B	0.7	0.1	0.0	0.0	0.0	false
11	rs34066069	107806673	C	ADD	49	4.439	2.731	0.006307	NONE	SLC35F2	3.7	0.3	0.9	0.3	4.9	false
3	rs729456	126509567	G	ADD	49	0.1605	-2.729	0.006354	NONE	UROC1	0.0	0.0	0.0	0.0	0.0	false
	49650947	C	ADD	49	0.1299	-2.729	0.006362	19	false	rs781713888
2	rs11695874	241190072	T	ADD	49	0.1114	-2.728	0.006377	LOW	ANO7	0.2	0.0	0.0	0.0	1.2	false
2	rs78154103	241201370	G	ADD	49	0.1114	-2.728	0.006377	NONE	ANO7	0.2	0.0	0.0	0.0	1.2	false
2	rs57677160	241209595	T	ADD	49	0.1114	-2.728	0.006377	MODERATE	ANO7	0.2	0.0	0.0	0.0	1.2	false
1	rs3795375	233379188	A	ADD	49	0.2554	-2.727	0.006385	MODERATE	MAP3K21	12.4	0.0	0.0	0.0	0.0	false
1	rs3795374	233379229	T	ADD	49	0.2554	-2.727	0.006385	MODERATE	MAP3K21	12.4	0.0	0.0	0.0	0.0	false
1	rs963982	233379325	T	ADD	49	0.2554	-2.727	0.006385	LOW	MAP3K21	12.4	0.0	0.0	0.0	0.0	false
1	rs963981	233379356	G	ADD	49	0.2554	-2.727	0.006385	MODERATE	MAP3K21	12.4	0.0	0.0	0.0	0.0	false
14	rs3168880	21499294	A	ADD	49	0.1383	-2.724	0.006449	NONE	METTL3	21.6	132.7	15.9	32.6	17.9	false
6	rs10862	166342487	T	ADD	49	0.1429	-2.72	0.006531	NONE	SFT2D1	18.3	33.1	14.5	137.2	79.4	false
6	rs11168	166342491	A	ADD	49	0.1429	-2.72	0.006531	NONE	SFT2D1	18.3	33.1	14.5	137.2	79.4	false
16	rs118131564	2455489	A	ADD	49	12.72	2.718	0.006566	MODERATE	CCNF	5.1	0.8	0.0	2.1	5.1	false
3	rs3772888	81743579	A	ADD	48	7.835	2.714	0.006638	NONE	GBE1	4.6	29.2	11.6	6.5	5.1	false
11	rs12225010	75667629	A	ADD	49	0.1304	-2.714	0.006654	MODERATE	MAP6	12.4	21.3	31.1	20.6	1.9	false
8	rs13267247	93134427	T	ADD	49	7.891	2.713	0.006658	NONE	C8orf87	false
7	rs7806537	100467096	G	ADD	49	0.168	-2.711	0.00671	LOW	TSC22D4	8.0	1.4	3.1	0.9	3.6	false
22	rs5746847	19933480	T	ADD	49	0.2116	-2.701	0.006922	NONE	TXNRD2	10.5	21.0	14.1	8.6	12.8	true
5	rs6894260	109774836	A	ADD	49	0.1228	-2.7	0.006928	LOW	MAN2A1	7.5	7.3	4.9	5.5	19.1	false
9	rs2278971	138120567	C	ADD	49	0.1687	-2.695	0.007049	NONE	CACNA1B	8.1	2.7	3.6	5.1	9.3	false
23	rs2273220	136228606	A	ADD	49	7.943	2.691	0.007118	NONE	MAP7D3	16.0	212.2	231.1	41.7	128.3	false
22	rs2239893	19883308	T	ADD	49	0.2148	-2.69	0.007152	NONE	TXNRD2	10.5	21.0	14.1	8.6	12.8	true
9	rs2989519	115081960	A	ADD	49	0.1896	-2.688	0.007193	NONE	DEC1	2.3	4.3	8.4	0.2	0.1	false
9	rs944510	115090743	T	ADD	49	0.1896	-2.688	0.007193	LOW	TNC	5.4	15.8	12.7	0.4	0.2	false
11	rs1203998	66025983	C	ADD	49	5.516	2.688	0.007196	MODERATE	CATSPER1	38.5	28.9	2.1	0.5	0.4	true
11	rs4758168	5884818	G	ADD	49	0.159	-2.683	0.007286	MODERATE	OR52E4	1.7	0.9	0.0	0.0	0.0	false
11	rs4757986	5884843	G	ADD	49	0.159	-2.683	0.007286	MODERATE	OR52E4	1.7	0.9	0.0	0.0	0.0	false
20	rs2853208	3660176	C	ADD	49	0.2223	-2.682	0.007313	LOW	GFRA4	0.9	1.2	2.5	0.1	0.1	false
