# Supplementary material for: Whole-Exome Sequencing Analysis of Human Semen Quality in Russian Multiethnic Population
Source: Front Genet. 2021 Jun 11;12:662846. doi: 10.3389/fgene.2021.662846 (PMC8232892; doi:10.3389/fgene.2021.662846)
Supplement: Supplementary File 10 — Results of rare-variant analysis for the whole sample using SKAT. [file Data_Sheet_10.CSV]

SetID	P.value	N.Marker.All	N.Marker.Test	MAC	m	Method.bin	MAP
1998	ASB8	0.000480588397110182	1	1	7	7	ER	0.000480588397110182
12581	VWA3A	0.000629809036109199	2	2	22	21	ER.A	-1
2984	CDH16	0.000660825946628201	2	2	16	14	ER	2.52560618889686e-07
536	AC026689.1	0.00079478292509184	2	2	22	21	ER.A	-1
1479	AL512598.2	0.00080630505134946	2	2	19	19	ER	7.40032900691123e-10
4412	ENKUR	0.00080630505134946	2	2	19	19	ER	7.40032900691123e-10
11612	THNSL1	0.00080630505134946	2	2	19	19	ER	7.40032900691123e-10
8151	NVL	0.00109772926224296	2	2	22	18	QA	-1
331	AC010519.1	0.00125639732528795	5	5	43	40	QA	-1
8950	PKP1	0.00147563665315174	3	3	20	16	ER	2.56973291573229e-08
3856	DDI1	0.00176302500357613	1	1	14	13	ER	7.74153201379206e-07
6849	LRPAP1	0.00186593229704997	5	5	46	40	QA	-1
5545	HAUS3	0.00218365482592756	1	1	13	13	ER	7.74153201379206e-07
9636	RANBP6	0.00218365482592756	1	1	13	13	ER	7.74153201379206e-07
10688	SLC38A10	0.00265961068207048	5	5	40	38	ER.A	-1
2772	CCDC142	0.00276981102945525	2	2	11	11	ER	6.96806511844258e-06
711	AC092809.4	0.00282468282383128	1	1	8	8	ER	0.000170004058841696
7724	NARF	0.00282468282383128	1	1	8	8	ER	0.000170004058841696
3788	DAGLB	0.00287355419559531	4	4	36	36	ER.A	-1
12403	UPK1B	0.00296634372060175	2	2	30	15	ER.A	-1
658	AC083800.1	0.0029716317607841	1	1	15	15	ER	8.11801989288079e-08
4736	FANCE	0.00304611072481528	6	6	62	28	QA	-1
506	AC025162.1	0.00310092278401056	1	1	15	13	ER	7.74153201379206e-07
3011	CDK2	0.00310092278401056	1	1	15	13	ER	7.74153201379206e-07
12494	VASN	0.00337195473933654	2	2	14	13	ER	7.74153201379206e-07
9858	RIOK1	0.00341520991646029	2	2	24	23	ER.A	-1
4315	EHBP1L1	0.00351378109567921	2	2	8	8	ER	0.000170004058841696
7924	NLGN1	0.00351378109567921	2	2	8	8	ER	0.000170004058841696
2919	CD244	0.00370298229667145	1	1	5	5	ER	0.00370298229667145
5743	HNRNPDL	0.00370298229667145	2	2	10	5	ER	0.00370298229667145
5883	ICA1	0.00370298229667145	1	1	5	5	ER	0.00370298229667145
11381	TAPBPL	0.00391569161359957	1	1	13	12	ER	2.33893094884792e-06
63	ABHD12B	0.00407482015591811	4	4	35	32	ER.A	-1
2256	BICRA	0.00410817824852054	2	2	19	19	ER	7.40032900691123e-10
1304	AL121899.2	0.00429459958157351	2	2	9	9	ER	5.93849794584003e-05
3101	CEP78	0.00429459958157351	2	2	9	9	ER	5.93849794584003e-05
11589	TGM3	0.00429459958157351	2	2	9	9	ER	5.93849794584003e-05
12128	TSBP1	0.00433328590157021	5	5	33	22	ER.A	-1
4081	DNAJC4	0.0044069049244443	1	1	10	7	ER	0.000480588397110182
10919	SNX4	0.00456730254341494	2	2	13	11	ER	6.96806511844258e-06
3489	COQ8B	0.00460362646153314	5	5	23	18	ER.A	-1
1061	ADCK5	0.00469915358039279	3	3	24	24	ER.A	-1
6352	KIAA2026	0.00484283227032702	7	7	47	43	QA	-1
4743	FAP	0.00504898712520457	1	1	11	11	ER	6.96806511844258e-06
9313	PRKG1	0.00510890261818593	2	2	12	12	ER	2.33893094884792e-06
4854	FGD1	0.00545296031754357	4	4	34	11	ER.A	-1
12376	ULK1	0.0058223353887662	5	5	25	22	ER.A	-1
2266	BLNK	0.00587632094007553	2	2	14	14	ER	2.52560618889686e-07
11518	TENM2	0.00595115744147321	5	5	48	44	QA	-1
10693	SLC38A6	0.0060689863223671	2	2	18	16	ER	2.56973291573229e-08
9163	POU3F1	0.00625446441202366	2	2	20	13	ER	7.74153201379206e-07
11656	TJP1	0.0063739860429285	2	2	13	13	ER	7.74153201379206e-07
5478	GSR	0.00651886221206732	5	5	37	18	ER.A	-1
4572	EXOC7	0.00652726059003912	2	2	11	11	ER	6.96806511844258e-06
2960	CDC25B	0.00670003433680641	3	3	27	21	ER.A	-1
5236	GJB1	0.0067191393229413	2	2	12	6	ER	0.00134202042966615
3025	CDKN2D	0.00699120102211226	1	1	7	7	ER	0.000480588397110182
4708	FAM53C	0.00699120102211226	1	1	7	7	ER	0.000480588397110182
5466	GRWD1	0.00699120102211226	1	1	7	7	ER	0.000480588397110182
8025	NPSR1	0.00699120102211226	1	1	7	7	ER	0.000480588397110182
7213	METAP2	0.00720578594980127	1	1	12	12	ER	2.33893094884792e-06
12894	ZIM2-AS1	0.00742000102786508	5	5	29	29	ER.A	-1
7497	MSH5	0.00759326223818118	3	3	15	14	ER	2.52560618889686e-07
7498	MSH5-SAPCD1	0.00759326223818118	3	3	15	14	ER	2.52560618889686e-07
1242	AL031772.1	0.00775402576322682	2	2	12	12	ER	2.33893094884792e-06
5593	HECA	0.00775402576322682	2	2	12	12	ER	2.33893094884792e-06
53	ABCC9	0.00785374292468141	2	2	15	14	ER	2.52560618889686e-07
232	AC008250.1	0.00785374292468141	2	2	15	14	ER	2.52560618889686e-07
1748	AP001453.1	0.00788580205800037	2	2	14	11	ER	6.96806511844258e-06
5105	GAMT	0.008009190582688	2	2	11	11	ER	6.96806511844258e-06
5783	HPD	0.008009190582688	2	2	11	11	ER	6.96806511844258e-06
7333	MLLT3	0.0082418500467766	4	4	23	22	ER.A	-1
1376	AL160236.2	0.00844038958033326	3	3	24	22	ER.A	-1
5517	GZF1	0.00874581226744108	5	5	43	24	QA	-1
1955	ARMH4	0.0087539940798563	5	5	35	32	ER.A	-1
4964	FOXF2	0.00878113700005689	2	2	10	10	ER	2.04775791235863e-05
10939	SORT1	0.00894711943356415	2	2	21	21	ER.A	-1
3619	CSMD3	0.00901897305904208	5	5	42	34	QA	-1
11344	TACC2	0.00910052843692463	6	6	34	33	ER.A	-1
10674	SLC35E2B	0.00917222877982291	2	2	8	8	ER	0.000170004058841696
7678	MYRF	0.00930866270768285	1	1	9	9	ER	5.93849794584003e-05
11802	TMEM258	0.00930866270768285	1	1	9	9	ER	5.93849794584003e-05
12716	XRCC5	0.00950157818603764	2	2	14	14	ER	2.52560618889686e-07
11679	TLR5	0.00979318436247427	3	3	12	8	ER	0.000170004058841696
9480	PTPN18	0.00982070540213447	3	3	25	16	ER.A	-1
3636	CST3	0.00983113062242879	3	3	21	21	ER.A	-1
7936	NLRP3	0.00985886777700599	5	5	31	27	ER.A	-1
12657	WIPF1	0.010066006037355	3	3	18	18	ER	2.45474328034007e-09
118	AC004596.1	0.0100990426272858	1	1	4	4	ER	0.0100990426272858
221	AC007780.1	0.0100990426272858	1	1	4	4	ER	0.0100990426272858
476	AC022167.3	0.0100990426272858	1	1	4	4	ER	0.0100990426272858
628	AC073439.1	0.0100990426272858	1	1	4	4	ER	0.0100990426272858
1721	AP000438.1	0.0100990426272858	1	1	4	4	ER	0.0100990426272858
1946	ARMC2	0.0100990426272858	1	1	4	4	ER	0.0100990426272858
2121	ATXN10	0.0100990426272858	1	1	4	4	ER	0.0100990426272858
2472	C1RL-AS1	0.0100990426272858	1	1	4	4	ER	0.0100990426272858
3201	CHRM1	0.0100990426272858	1	1	4	4	ER	0.0100990426272858
3655	CTNNAL1	0.0100990426272858	1	1	4	4	ER	0.0100990426272858
4372	ELOA-AS1	0.0100990426272858	1	1	4	4	ER	0.0100990426272858
4373	ELOA	0.0100990426272858	1	1	4	4	ER	0.0100990426272858
7101	MAU2	0.0100990426272858	1	1	4	4	ER	0.0100990426272858
7170	MECP2	0.0100990426272858	2	2	8	4	ER	0.0100990426272858
7232	MEX3A	0.0100990426272858	1	1	4	4	ER	0.0100990426272858
7290	MINK1	0.0100990426272858	1	1	4	4	ER	0.0100990426272858
7395	MOV10	0.0100990426272858	1	1	4	4	ER	0.0100990426272858
7504	MSL3	0.0100990426272858	2	2	8	4	ER	0.0100990426272858
7727	NAT14	0.0100990426272858	1	1	4	4	ER	0.0100990426272858
7731	NATD1	0.0100990426272858	1	1	4	4	ER	0.0100990426272858
8830	PHF20L1	0.0100990426272858	1	1	4	4	ER	0.0100990426272858
9014	PLEKHM3	0.0100990426272858	1	1	4	4	ER	0.0100990426272858
9359	PRR23B	0.0100990426272858	1	1	4	4	ER	0.0100990426272858
10029	RRAD	0.0100990426272858	1	1	5	4	ER	0.0100990426272858
10740	SLC6A12	0.0100990426272858	1	1	4	4	ER	0.0100990426272858
12340	UBTF	0.0100990426272858	1	1	4	4	ER	0.0100990426272858
12832	ZDHHC14	0.0100990426272858	1	1	4	4	ER	0.0100990426272858
2388	C11orf95	0.0104075256943269	2	2	22	21	ER.A	-1
5003	FRMPD2	0.0104210959406942	3	3	20	18	ER	2.45474328034007e-09
10132	SAMD9L	0.0104618641647188	3	3	19	19	ER	7.40032900691123e-10
5909	IFIH1	0.0105261206134659	3	3	29	10	ER.A	-1
9792	RFX5	0.0105666446727781	1	1	10	10	ER	2.04775791235863e-05
5302	GNAS	0.0107452740677564	2	2	21	21	ER.A	-1
3894	DECR1	0.0107774755612552	2	2	9	9	ER	5.93849794584003e-05
3084	CEP164	0.0109835522219527	6	6	32	30	ER.A	-1
1583	ALS2	0.011084130284575	7	7	55	49	QA	-1
2316	BRD8	0.0111733349884608	2	2	13	13	ER	7.74153201379206e-07
10380	SFTA2	0.0113073453703458	6	6	61	41	QA	-1
3496	CORO7-PAM16	0.0113337270099492	5	5	34	30	ER.A	-1
11530	TERT	0.0113749013337684	5	5	26	22	ER.A	-1
1140	AFF2	0.0117131247561228	2	2	14	7	ER	0.000480588397110182
3349	CMTM4	0.0122967375787559	1	1	12	11	ER	6.96806511844258e-06
7616	MYH2	0.0126203119004914	3	3	17	17	ER	8.0071387954004e-09
5558	HCG21	0.0127384180400888	5	5	47	28	QA	-1
7579	MUCL3	0.0127384180400888	5	5	47	28	QA	-1
5312	GNG2	0.0128335812063391	1	1	13	13	ER	7.74153201379206e-07
13215	ZNF835	0.0130331548812523	3	3	17	17	ER	8.0071387954004e-09
10805	SLIT2	0.013041163481905	3	3	17	16	ER	2.56973291573229e-08
13227	ZNF862	0.0136810491220895	4	4	20	17	ER	8.0071387954004e-09
7590	MXD4	0.0138020249239571	2	2	9	5	ER	0.00370298229667145
13173	ZNF730	0.0138401873537664	2	2	18	16	ER	2.56973291573229e-08
11159	STAMBPL1	0.0138626313498084	5	5	36	32	ER.A	-1
3946	DHCR24	0.0138918469489147	5	5	32	27	ER.A	-1
1660	ANKRD36C	0.0139603195406012	1	1	14	14	ER	2.52560618889686e-07
10254	SEC14L4	0.0139603195406012	1	1	14	14	ER	2.52560618889686e-07
12802	ZBTB48	0.0139603195406012	1	1	14	14	ER	2.52560618889686e-07
43	ABCB9	0.0140130047690348	3	3	14	14	ER	2.52560618889686e-07
5573	HDAC4	0.0142817011173511	7	7	58	47	QA	-1
105	AC003991.2	0.0144888501943587	1	1	7	6	ER	0.00134202042966615
8501	PAAF1	0.0144888501943587	1	1	7	6	ER	0.00134202042966615
11968	TPI1	0.0144888501943587	1	1	7	6	ER	0.00134202042966615
2017	ASPM	0.0145903042971031	7	7	68	56	QA	-1
2493	C2CD4A	0.0146211047457821	2	2	22	11	ER.A	-1
521	AC025580.1	0.0146281481781735	1	1	8	8	ER	0.000170004058841696
1249	AL035078.4	0.0146281481781735	1	1	8	8	ER	0.000170004058841696
2406	C15orf48	0.0146281481781735	1	1	8	8	ER	0.000170004058841696
2777	CCDC148-AS1	0.0146281481781735	1	1	8	8	ER	0.000170004058841696
2956	CD9	0.0146281481781735	1	1	8	8	ER	0.000170004058841696
2995	CDH9	0.0146281481781735	1	1	8	8	ER	0.000170004058841696
6122	ISOC2	0.0146281481781735	1	1	8	8	ER	0.000170004058841696
6558	KRTAP2-4	0.0146281481781735	1	1	8	8	ER	0.000170004058841696
8973	PLAUR	0.0146281481781735	1	1	8	8	ER	0.000170004058841696
9732	RCN1	0.0146281481781735	1	1	8	8	ER	0.000170004058841696
10004	RPS19	0.0146281481781735	1	1	8	8	ER	0.000170004058841696
10755	SLC7A13	0.0146281481781735	1	1	8	8	ER	0.000170004058841696
2844	CCER2	0.0146348371143991	1	1	11	11	ER	6.96806511844258e-06
3383	CNTD2	0.0146348371143991	1	1	11	11	ER	6.96806511844258e-06
5577	HDAC9	0.0146348371143991	1	1	11	11	ER	6.96806511844258e-06
11142	ST3GAL3	0.0146348371143991	1	1	11	11	ER	6.96806511844258e-06
2251	BHLHE41	0.0147623587913029	2	2	12	12	ER	2.33893094884792e-06
6987	MAGEE2	0.0147632547960266	2	2	26	13	ER.A	-1
3096	CEP57	0.0147781515239843	4	4	18	18	ER	2.45474328034007e-09
6925	LTK	0.0149684326067914	2	2	16	16	ER	2.56973291573229e-08
11407	TAX1BP1	0.015271051391504	1	1	14	12	ER	2.33893094884792e-06
6032	INO80B-WBP1	0.0153578453471918	2	2	21	21	ER.A	-1
12600	WBP1	0.0153578453471918	2	2	21	21	ER.A	-1
11918	TNNT2	0.0153910022359541	3	3	21	21	ER.A	-1
3118	CFAP100	0.0154151492537441	3	3	22	21	ER.A	-1
933	ACADVL	0.0154357628768449	3	3	14	9	ER	5.93849794584003e-05
8526	PAK5	0.0163090522043281	5	5	38	32	ER.A	-1
9052	PLXNA3	0.0163863210216251	3	3	14	7	ER	0.000480588397110182
2486	C22orf42	0.0164153015466575	2	2	13	13	ER	7.74153201379206e-07
3497	CORO7	0.0165147410248883	4	4	26	23	ER.A	-1
4596	F13A1	0.0165886653675485	2	2	12	11	ER	6.96806511844258e-06
1137	AFAP1	0.0166730535921224	4	4	30	30	ER.A	-1
6192	JARID2	0.0167253477847105	2	2	10	10	ER	2.04775791235863e-05
8300	OR2T33	0.0167253477847105	2	2	10	10	ER	2.04775791235863e-05
6581	KTN1	0.0167544780365198	2	2	20	20	ER	2.19269007613481e-10
2460	C1orf52	0.016849812061364	1	1	6	6	ER	0.00134202042966615
2638	CAMK1D	0.016849812061364	1	1	6	6	ER	0.00134202042966615
5546	HAUS5	0.016849812061364	1	1	6	6	ER	0.00134202042966615
6548	KRTAP13-2	0.016849812061364	1	1	6	6	ER	0.00134202042966615
7340	MMAA	0.016849812061364	1	1	6	6	ER	0.00134202042966615
8823	PHC3	0.016849812061364	1	1	6	6	ER	0.00134202042966615
8828	PHF12	0.016849812061364	1	1	6	6	ER	0.00134202042966615
10712	SLC46A2	0.016849812061364	1	1	6	6	ER	0.00134202042966615
11287	SYCP3	0.016849812061364	1	1	6	6	ER	0.00134202042966615
11393	TAS2R38	0.016849812061364	1	1	6	6	ER	0.00134202042966615
11819	TMEM52	0.016849812061364	1	1	6	6	ER	0.00134202042966615
11834	TMEM86A	0.016849812061364	1	1	6	6	ER	0.00134202042966615
12074	TRIML2	0.016849812061364	1	1	6	6	ER	0.00134202042966615
11244	SUDS3	0.0170997721267753	1	1	15	15	ER	8.11801989288079e-08
5630	HHATL	0.0174786326571539	2	2	9	9	ER	5.93849794584003e-05
7404	MPHOSPH8	0.017567694651675	2	2	20	20	ER	2.19269007613481e-10
1937	ARIH2	0.01795613039783	2	2	13	12	ER	2.33893094884792e-06
13023	ZNF41	0.0181422087197312	2	2	10	5	ER	0.00370298229667145
9681	RBBP8NL	0.0182323711537776	4	4	39	18	ER.A	-1
9748	RECK	0.0182526635362363	2	2	15	15	ER	8.11801989288079e-08
8246	OR10V1	0.0183918296768793	4	4	48	33	QA	-1
11229	STX3	0.0183918296768793	4	4	48	33	QA	-1
6710	LIG1	0.0184960196667314	4	4	22	22	ER.A	-1
12762	Z84466.1	0.018843828857701	3	3	20	10	ER	2.04775791235863e-05
3057	CELSR1	0.0189281284570416	15	15	113	49	QA	-1
6481	KRBA1	0.0193354899020821	4	4	20	20	ER	2.19269007613481e-10
7769	NCOR2	0.0194409232491234	9	9	67	38	QA	-1
4370	ELN	0.019513412111856	3	3	27	26	ER.A	-1
11050	SPOCK2	0.019573425305701	2	2	23	22	ER.A	-1
6346	KIAA1614	0.0196004337537578	7	7	55	45	QA	-1
11474	TCHP	0.0197613670156427	2	2	12	11	ER	6.96806511844258e-06
8101	NTSR2	0.01989540688212	2	2	20	19	ER	7.40032900691123e-10
9422	PSMB9	0.0199060566570483	12	12	96	23	QA	-1
11379	TAP1	0.0199060566570483	12	12	96	23	QA	-1
10835	SMC4	0.0200325357337457	3	3	23	21	ER.A	-1
6061	INTS9	0.0204648438605941	1	1	12	12	ER	2.33893094884792e-06
12086	TRMT11	0.0204648438605941	1	1	12	12	ER	2.33893094884792e-06
8721	PDGFD	0.0206030801634918	2	2	21	20	ER.A	-1
10358	SETD7	0.0206159481086262	2	2	21	19	ER.A	-1
12859	ZFP30	0.0208088788127429	2	2	16	15	ER	8.11801989288079e-08
13191	ZNF781	0.0208088788127429	2	2	16	15	ER	8.11801989288079e-08
9060	PMEL	0.0210677134583447	4	4	30	28	ER.A	-1
4113	DOCK8-AS1	0.021541444476608	2	2	10	10	ER	2.04775791235863e-05
6373	KIF22	0.0217301561279458	1	1	14	11	ER	6.96806511844258e-06
4436	EP400	0.0218105129794642	10	10	68	41	QA	-1
851	AC119427.2	0.0218297081487285	4	4	26	26	ER.A	-1
5727	HMGN2P46	0.022060390016542	1	1	9	9	ER	5.93849794584003e-05
6926	LTN1	0.0222085494643083	2	2	20	19	ER	7.40032900691123e-10
2158	B4GALNT3	0.022245369522665	6	6	45	38	QA	-1
7471	MRPS22	0.0222756459614431	3	3	13	11	ER	6.96806511844258e-06
10719	SLC4A1	0.0223412655727652	7	7	50	35	QA	-1
3360	CNGA4	0.0228950915511679	3	3	21	20	ER.A	-1
13183	ZNF76	0.0235586521725	2	2	17	15	ER	8.11801989288079e-08
8467	OTUD7A	0.0236036215102605	2	2	8	8	ER	0.000170004058841696
229	AC008079.1	0.0236624997085285	2	2	19	19	ER	7.40032900691123e-10
12235	TUBA8	0.0236624997085285	2	2	19	19	ER	7.40032900691123e-10
2764	CCDC125	0.0239764555349745	2	2	9	9	ER	5.93849794584003e-05
8390	OR6C6	0.0239764555349745	2	2	9	9	ER	5.93849794584003e-05
5356	GPHB5	0.024495717331308	2	2	10	10	ER	2.04775791235863e-05
8534	PAM16	0.0246979810529439	5	5	31	25	ER.A	-1
9497	PTPRJ	0.0247822726483662	3	3	18	18	ER	2.45474328034007e-09
2830	CCDC81	0.0248770091721144	3	3	19	19	ER	7.40032900691123e-10
10465	SIGLEC12	0.0248817866897441	6	6	46	32	QA	-1
6282	KCNQ5	0.024909209830231	5	5	36	32	ER.A	-1
1836	APOBR	0.0250525528618159	4	4	27	25	ER.A	-1
4830	FCRL6	0.025115485977125	1	1	15	14	ER	2.52560618889686e-07
11091	SRI	0.025382225676416	2	2	18	17	ER	8.0071387954004e-09
3079	CEP128	0.0256165818077424	4	4	34	31	ER.A	-1
9702	RBM28	0.0257312385780501	3	3	25	8	ER.A	-1
6452	KLK3	0.0260229393725148	2	2	13	13	ER	7.74153201379206e-07
6168	ITPR2	0.0262438658136293	5	5	52	41	QA	-1
13028	ZNF433-AS1	0.0263475561503505	4	4	25	25	ER.A	-1
3147	CFH	0.0263485497428547	2	2	12	10	ER	2.04775791235863e-05
3005	CDK13	0.0265058588048664	2	2	17	17	ER	8.0071387954004e-09
5156	GCLC	0.0265206032094134	2	2	14	14	ER	2.52560618889686e-07
4471	EPPIN	0.0265437654369676	4	4	32	7	ER.A	-1
4472	EPPIN-WFDC6	0.0265437654369676	4	4	32	7	ER.A	-1
698	AC091982.1	0.0265854087582444	2	2	11	10	ER	2.04775791235863e-05
2052	ATOX1	0.0265854087582444	2	2	11	10	ER	2.04775791235863e-05
6107	IRGQ	0.0268649773813077	1	1	8	7	ER	0.000480588397110182
8366	OR5H15	0.0268649773813077	1	1	8	7	ER	0.000480588397110182
8976	PLBD1-AS1	0.0268649773813077	1	1	8	7	ER	0.000480588397110182
11769	TMEM191C	0.0268649773813077	1	1	8	7	ER	0.000480588397110182
13243	ZNRF3	0.0268649773813077	1	1	8	7	ER	0.000480588397110182
6477	KPNA7	0.0268790623396448	4	4	35	12	ER.A	-1
7176	MED15	0.0270868735267389	2	2	18	16	ER	2.56973291573229e-08
127	AC004877.1	0.0272313470842883	2	2	6	3	ER	0.0272313470842883
1855	AQP2	0.0272313470842883	1	1	4	3	ER	0.0272313470842883
2869	CCNB3	0.0272313470842883	1	1	6	3	ER	0.0272313470842883
4703	FAM47B	0.0272313470842883	1	1	6	3	ER	0.0272313470842883
4709	FAM66D	0.0272313470842883	1	1	4	3	ER	0.0272313470842883
5231	GJA10	0.0272313470842883	1	1	3	3	ER	0.0272313470842883
6460	KLRF2	0.0272313470842883	1	1	3	3	ER	0.0272313470842883
7117	MBTD1	0.0272313470842883	1	1	4	3	ER	0.0272313470842883
8678	PCSK1N	0.0272313470842883	1	1	6	3	ER	0.0272313470842883
8785	PEX7	0.0272313470842883	1	1	4	3	ER	0.0272313470842883
8833	PHF23	0.0272313470842883	1	1	3	3	ER	0.0272313470842883
11650	TIMP1	0.0272313470842883	1	1	6	3	ER	0.0272313470842883
12433	USP17L7	0.0272313470842883	1	1	4	3	ER	0.0272313470842883
12973	ZNF280D	0.0272313470842883	1	1	4	3	ER	0.0272313470842883
6911	LSM14A	0.0276286179667028	3	3	23	19	ER.A	-1
660	AC084125.2	0.027644678270553	2	2	11	11	ER	6.96806511844258e-06
9210	PPP1R16A	0.027644678270553	2	2	11	11	ER	6.96806511844258e-06
348	AC010894.3	0.0276581175088479	6	6	31	30	ER.A	-1
11962	TPCN1	0.0280046846685228	2	2	14	14	ER	2.52560618889686e-07
4180	DSG3	0.0283050068265142	2	2	18	17	ER	8.0071387954004e-09
9763	REM2	0.0284073868588349	1	1	13	11	ER	6.96806511844258e-06
10229	SCUBE2	0.028417374106876	2	2	24	24	ER.A	-1
9116	POLN	0.0284372056024424	3	3	28	28	ER.A	-1
9938	ROBO2	0.0285841217563274	3	3	13	12	ER	2.33893094884792e-06
483	AC022395.1	0.0285878414464196	1	1	7	7	ER	0.000480588397110182
1148	AGAP11	0.0285878414464196	1	1	7	7	ER	0.000480588397110182
1328	AL136982.1	0.0285878414464196	1	1	7	7	ER	0.000480588397110182
1329	AL136982.4	0.0285878414464196	1	1	7	7	ER	0.000480588397110182
1330	AL136982.6	0.0285878414464196	1	1	7	7	ER	0.000480588397110182
3042	CEACAM8	0.0285878414464196	1	1	7	7	ER	0.000480588397110182
5490	GTF2H4	0.0285878414464196	1	1	7	7	ER	0.000480588397110182
6553	KRTAP21-3	0.0285878414464196	1	1	7	7	ER	0.000480588397110182
6759	LINGO3	0.0285878414464196	1	1	7	7	ER	0.000480588397110182
6837	LRMDA	0.0285878414464196	1	1	7	7	ER	0.000480588397110182
7142	MCM6	0.0285878414464196	1	1	7	7	ER	0.000480588397110182
8426	OR9G4	0.0285878414464196	1	1	7	7	ER	0.000480588397110182
9046	PLSCR3	0.0285878414464196	1	1	7	7	ER	0.000480588397110182
9569	RAB11FIP2	0.0285878414464196	1	1	7	7	ER	0.000480588397110182
9771	RETN	0.0285878414464196	1	1	7	7	ER	0.000480588397110182
10638	SLC29A1	0.0285878414464196	1	1	7	7	ER	0.000480588397110182
11453	TBX5	0.0285878414464196	1	1	7	7	ER	0.000480588397110182
11888	TNFRSF19	0.0285878414464196	1	1	7	7	ER	0.000480588397110182
12736	YIPF3	0.0285878414464196	1	1	7	7	ER	0.000480588397110182
12778	ZBED5	0.0285878414464196	1	1	7	7	ER	0.000480588397110182
7214	METRNL	0.0292082169298364	3	3	25	24	ER.A	-1
1065	ADCY3	0.0292505646466544	1	1	10	10	ER	2.04775791235863e-05
1594	AMFR	0.0292505646466544	1	1	10	10	ER	2.04775791235863e-05
5262	GLIPR2	0.0292505646466544	1	1	10	10	ER	2.04775791235863e-05
8956	PLA2G1B	0.0292505646466544	1	1	10	10	ER	2.04775791235863e-05
10745	SLC6A1	0.0292505646466544	1	1	10	10	ER	2.04775791235863e-05
11468	TCF4	0.0292505646466544	1	1	10	10	ER	2.04775791235863e-05
4592	F11-AS1	0.0293410552024579	5	5	50	10	QA	-1
7565	MUC16	0.029346327220307	22	22	176	103	QA	-1
3198	CHPT1	0.0297271850393367	3	3	18	16	ER	2.56973291573229e-08
9007	PLEKHG4B	0.0298839247131748	7	7	41	38	QA	-1
2265	BLM	0.0298922958741203	2	2	19	18	ER	2.45474328034007e-09
1898	ARHGAP39	0.0301454502634533	4	4	39	35	ER.A	-1
11554	TEX44	0.0303471409915228	4	4	46	29	QA	-1
11672	TLN2	0.0303872984563799	3	3	21	20	ER.A	-1
4747	FARP2	0.0308752174593897	2	2	19	19	ER	7.40032900691123e-10
3624	CSNK2A3	0.0311535790067979	1	1	10	8	ER	0.000170004058841696
3676	CUEDC1	0.0311535790067979	1	1	10	8	ER	0.000170004058841696
2109	ATP8B4	0.0311651654715531	2	2	13	12	ER	2.33893094884792e-06
11155	STAB1	0.0313946737448645	6	6	48	45	QA	-1
9699	RBM23	0.0314240791046716	3	3	13	13	ER	7.74153201379206e-07
13048	ZNF471	0.0315099676557672	2	2	12	12	ER	2.33893094884792e-06
3379	CNP	0.0316025335971165	1	1	12	11	ER	6.96806511844258e-06
9125	POLR2D	0.0316025335971165	1	1	12	11	ER	6.96806511844258e-06
2576	C9orf72	0.0316976648303621	1	1	14	14	ER	2.52560618889686e-07
5640	HIBCH	0.0316976648303621	1	1	14	14	ER	2.52560618889686e-07
8425	OR9G1	0.0316976648303621	1	1	14	14	ER	2.52560618889686e-07
3097	CEP63	0.0318745409750264	2	2	11	11	ER	6.96806511844258e-06
12305	UBASH3A	0.032004030022307	2	2	12	11	ER	6.96806511844258e-06
3260	CKLF-CMTM1	0.0320147510312139	2	2	15	15	ER	8.11801989288079e-08
3348	CMTM1	0.0320147510312139	2	2	15	15	ER	8.11801989288079e-08
8575	PAX1	0.032175017309454	2	2	13	13	ER	7.74153201379206e-07
5881	IBSP	0.0322997704086748	2	2	24	23	ER.A	-1
8900	PIK3R6	0.0323199322177992	2	2	11	10	ER	2.04775791235863e-05
3192	CHM	0.0324307138101898	2	2	18	9	ER	5.93849794584003e-05
5598	HECW2	0.0325488550034399	5	5	34	32	ER.A	-1
6363	KIF18B	0.0326827887887474	5	5	32	24	ER.A	-1
2556	C8A	0.032759829944964	2	2	14	14	ER	2.52560618889686e-07
10657	SLC30A4	0.0328847048529948	2	2	22	21	ER.A	-1
9297	PRKAR1A	0.032984163392116	2	2	11	11	ER	6.96806511844258e-06
6855	LRRC23	0.0329902059157999	1	1	6	5	ER	0.00370298229667145
11231	STX7	0.0329902059157999	1	1	6	5	ER	0.00370298229667145
12139	TSHR	0.0331654406927255	3	3	22	21	ER.A	-1
10832	SMC1B	0.0332279284337396	4	4	27	18	ER.A	-1
3446	COL5A3	0.033369265048267	19	19	160	67	QA	-1
3029	CDS1	0.0334459900600093	2	2	8	8	ER	0.000170004058841696
4757	FAT2	0.0335227816702659	7	7	72	52	QA	-1
8152	NWD1	0.0335672077229369	8	8	53	24	QA	-1
4316	EHD2	0.0337414303608387	3	3	24	23	ER.A	-1
186	AC006059.3	0.0337879074916572	3	3	20	20	ER	2.19269007613481e-10
10762	SLC7A5	0.0338333366044717	5	5	43	34	QA	-1
264	AC008770.1	0.0338567425238986	5	5	34	29	ER.A	-1
734	AC097374.1	0.033932785142437	3	3	14	9	ER	5.93849794584003e-05
11512	TEKT4	0.033932785142437	3	3	14	9	ER	5.93849794584003e-05
1875	ARFGEF3	0.034160142445077	5	5	50	12	QA	-1
3942	DGKQ	0.0343358234687941	4	4	37	36	ER.A	-1
7116	MBP	0.0344393593370522	3	3	17	17	ER	8.0071387954004e-09
4594	F11	0.0345811492202331	6	6	59	19	QA	-1
3449	COL6A3	0.0345866815911072	21	21	206	76	QA	-1
5273	GLRB	0.0348847923515461	2	2	18	17	ER	8.0071387954004e-09
294	AC009264.1	0.0350549879699664	2	2	14	14	ER	2.52560618889686e-07
750	AC098617.1	0.0350549879699664	2	2	14	14	ER	2.52560618889686e-07
3202	CHRM2	0.0350549879699664	2	2	14	14	ER	2.52560618889686e-07
414	AC012676.1	0.0351811599655193	4	4	23	17	ER.A	-1
5264	GLIS2	0.0351811599655193	4	4	23	17	ER.A	-1
6398	KIR3DL2	0.0353481803701648	5	5	66	21	QA	-1
1649	ANKRD24	0.0357559069571011	5	5	36	32	ER.A	-1
4377	ELP1	0.0359793780445926	8	8	64	38	QA	-1
8194	OGFOD1	0.0361582505972495	3	3	33	23	ER.A	-1
934	ACAN	0.0362253693547124	10	10	49	23	QA	-1
3935	DGCR8	0.0363531291039587	2	2	12	12	ER	2.33893094884792e-06
4661	FAM169B	0.0363531291039587	2	2	12	12	ER	2.33893094884792e-06
8561	PARP2	0.0363531291039587	2	2	12	12	ER	2.33893094884792e-06
6250	KCNH7	0.0364540802414807	4	4	22	16	ER.A	-1
1851	APP	0.0364851402476666	3	3	13	13	ER	7.74153201379206e-07
1041	ADAMTS20	0.0365505207838771	4	4	21	13	ER.A	-1
8214	OMP	0.0366569018496021	1	1	15	15	ER	8.11801989288079e-08
9227	PPP1R9A	0.0366948091024524	1	1	11	9	ER	5.93849794584003e-05
4941	FNDC1	0.0367249229863953	4	4	23	23	ER.A	-1
3292	CLEC10A	0.0367920122082959	3	3	19	14	ER	2.52560618889686e-07
3844	DCTN4	0.036866092607282	2	2	18	18	ER	2.45474328034007e-09
4270	EDNRB	0.0369532490497018	2	2	7	6	ER	0.00134202042966615
4815	FCAR	0.03712019114469	1	1	11	11	ER	6.96806511844258e-06
10052	RSPH1	0.03712019114469	1	1	11	11	ER	6.96806511844258e-06
11421	TBC1D29P	0.03712019114469	1	1	11	11	ER	6.96806511844258e-06
3356	CNFN	0.0371877952380178	3	3	20	19	ER	7.40032900691123e-10
7031	MAP3K10	0.0374889224539227	2	2	21	20	ER.A	-1
4684	FAM209A	0.0377637513382477	1	1	9	8	ER	0.000170004058841696
5163	GCNT7	0.0377637513382477	1	1	9	8	ER	0.000170004058841696
5223	GIMD1	0.0377637513382477	1	1	9	8	ER	0.000170004058841696
10063	RTF2	0.0377637513382477	1	1	9	8	ER	0.000170004058841696
282	AC009123.1	0.0378784569493349	2	2	13	12	ER	2.33893094884792e-06
1013	ADAD2	0.0378784569493349	2	2	13	12	ER	2.33893094884792e-06
1469	AL451062.3	0.0380170871910967	3	3	27	24	ER.A	-1
8696	PDCL	0.0387519589389612	5	5	33	25	ER.A	-1
10530	SLC12A9	0.0389981491054175	2	2	18	18	ER	2.45474328034007e-09
13029	ZNF433	0.0390145681343018	3	3	21	21	ER.A	-1
8700	PDE2A	0.039091710858881	4	4	26	25	ER.A	-1
10824	SMARCA2	0.0391559846469767	3	3	26	26	ER.A	-1
489	AC022532.1	0.0393706742664173	1	1	8	8	ER	0.000170004058841696
2851	CCL16	0.0393706742664173	2	2	16	8	ER	0.000170004058841696
5663	HIST1H1T	0.0393706742664173	1	1	8	8	ER	0.000170004058841696
6387	KIF5B	0.0393706742664173	1	1	8	8	ER	0.000170004058841696
6727	LIN54	0.0393706742664173	1	1	8	8	ER	0.000170004058841696
7966	NODAL	0.0393706742664173	1	1	8	8	ER	0.000170004058841696
9305	PRKCI	0.0393706742664173	1	1	8	8	ER	0.000170004058841696
11196	STK38	0.0393706742664173	1	1	8	8	ER	0.000170004058841696
11603	THAP9	0.0393706742664173	1	1	8	8	ER	0.000170004058841696
13276	ZW10	0.0393706742664173	1	1	8	8	ER	0.000170004058841696
247	AC008676.3	0.0393862662464141	1	1	5	5	ER	0.00370298229667145
359	AC011365.1	0.0393862662464141	1	1	5	5	ER	0.00370298229667145
869	AC130456.3	0.0393862662464141	1	1	5	5	ER	0.00370298229667145
1386	AL162231.3	0.0393862662464141	1	1	5	5	ER	0.00370298229667145
1387	AL162231.4	0.0393862662464141	1	1	5	5	ER	0.00370298229667145
1456	AL391335.1	0.0393862662464141	1	1	5	5	ER	0.00370298229667145
1773	AP003071.5	0.0393862662464141	1	1	5	5	ER	0.00370298229667145
2114	ATPSCKMT	0.0393862662464141	1	1	5	5	ER	0.00370298229667145
2559	C8orf33	0.0393862662464141	1	1	5	5	ER	0.00370298229667145
2856	CCL27	0.0393862662464141	1	1	5	5	ER	0.00370298229667145
3174	CHD8	0.0393862662464141	1	1	5	5	ER	0.00370298229667145
3639	CSTL1	0.0393862662464141	1	1	5	5	ER	0.00370298229667145
4078	DNAJC27	0.0393862662464141	1	1	5	5	ER	0.00370298229667145
4303	EFL1	0.0393862662464141	1	1	5	5	ER	0.00370298229667145
4310	EGFL7	0.0393862662464141	1	1	5	5	ER	0.00370298229667145
4628	FAM120AOS	0.0393862662464141	1	1	5	5	ER	0.00370298229667145
4929	FLVCR2	0.0393862662464141	1	1	5	5	ER	0.00370298229667145
5104	GALT	0.0393862662464141	1	1	5	5	ER	0.00370298229667145
5141	GBGT1	0.0393862662464141	2	2	10	5	ER	0.00370298229667145
5328	GOLGA7B	0.0393862662464141	1	1	5	5	ER	0.00370298229667145
5843	HSPH1	0.0393862662464141	1	1	5	5	ER	0.00370298229667145
5965	IL11RA	0.0393862662464141	1	1	5	5	ER	0.00370298229667145
6199	JMJD8	0.0393862662464141	1	1	5	5	ER	0.00370298229667145
6554	KRTAP22-1	0.0393862662464141	1	1	5	5	ER	0.00370298229667145
6747	LINC01570	0.0393862662464141	1	1	5	5	ER	0.00370298229667145
6786	LMF2	0.0393862662464141	1	1	5	5	ER	0.00370298229667145
7128	MCEE	0.0393862662464141	1	1	5	5	ER	0.00370298229667145
7303	MIR4761	0.0393862662464141	1	1	5	5	ER	0.00370298229667145
7803	NDUFB2	0.0393862662464141	1	1	5	5	ER	0.00370298229667145
7905	NIPAL3	0.0393862662464141	1	1	5	5	ER	0.00370298229667145
8035	NR1H4	0.0393862662464141	1	1	5	5	ER	0.00370298229667145
8078	NSMF	0.0393862662464141	1	1	5	5	ER	0.00370298229667145
8317	OR4K17	0.0393862662464141	1	1	5	5	ER	0.00370298229667145
8342	OR52E8	0.0393862662464141	1	1	5	5	ER	0.00370298229667145
8583	PAX9	0.0393862662464141	1	1	5	5	ER	0.00370298229667145
8733	PDK2	0.0393862662464141	1	1	5	5	ER	0.00370298229667145
9293	PRKAA2	0.0393862662464141	1	1	5	5	ER	0.00370298229667145
9616	RAD9B	0.0393862662464141	1	1	5	5	ER	0.00370298229667145
9731	RCL1	0.0393862662464141	1	1	5	5	ER	0.00370298229667145
10134	SAMM50	0.0393862662464141	1	1	5	5	ER	0.00370298229667145
10370	SF3B6	0.0393862662464141	1	1	5	5	ER	0.00370298229667145
10375	SFRP1	0.0393862662464141	1	1	5	5	ER	0.00370298229667145
10504	SKIL	0.0393862662464141	1	1	5	5	ER	0.00370298229667145
10913	SNX27	0.0393862662464141	1	1	5	5	ER	0.00370298229667145
10943	SOWAHB	0.0393862662464141	1	1	5	5	ER	0.00370298229667145
10956	SOX8	0.0393862662464141	1	1	5	5	ER	0.00370298229667145
11363	TAF6	0.0393862662464141	1	1	5	5	ER	0.00370298229667145
11547	TEX26	0.0393862662464141	1	1	5	5	ER	0.00370298229667145
12165	TSPYL4	0.0393862662464141	1	1	5	5	ER	0.00370298229667145
12604	WDFY3	0.0393862662464141	1	1	5	5	ER	0.00370298229667145
12711	XPR1	0.0393862662464141	1	1	5	5	ER	0.00370298229667145
12883	ZG16	0.0393862662464141	1	1	5	5	ER	0.00370298229667145
12943	ZNF202	0.0393862662464141	1	1	5	5	ER	0.00370298229667145
13017	ZNF3	0.0393862662464141	1	1	5	5	ER	0.00370298229667145
13251	ZPR1	0.0393862662464141	1	1	5	5	ER	0.00370298229667145
13259	ZSCAN21	0.0393862662464141	1	1	5	5	ER	0.00370298229667145
10804	SLIT1	0.0394004183730605	3	3	20	20	ER	2.19269007613481e-10
47	ABCC2	0.0398308799744063	11	11	78	31	QA	-1
12559	VPS8	0.0399599979133726	3	3	30	30	ER.A	-1
10213	SCNN1D	0.0404214774824032	4	4	24	22	ER.A	-1
7996	NOX5	0.0404905700351687	3	3	27	22	ER.A	-1
13204	ZNF816	0.0406626841057808	3	3	22	18	ER.A	-1
1374	AL158850.1	0.0407022053971197	5	5	35	33	ER.A	-1
3521	CPLANE1	0.0408826777370319	4	4	20	18	ER	2.45474328034007e-09
10473	SIK3	0.0409027332095112	2	2	18	18	ER	2.45474328034007e-09
9056	PLXNB3	0.0410604028430179	3	3	12	6	ER	0.00134202042966615
3435	COL2A1	0.041067870090089	8	8	77	33	QA	-1
7454	MRPL38	0.0411035883127146	4	4	30	13	ER.A	-1
353	AC011005.4	0.0413754529090858	2	2	9	9	ER	5.93849794584003e-05
12843	ZEB2	0.0413832317673471	4	4	31	31	ER.A	-1
12620	WDR35	0.0416273090278378	2	2	20	20	ER	2.19269007613481e-10
2749	CCAR1	0.0416869037556694	4	4	28	28	ER.A	-1
10200	SCN2A	0.0418491222927954	5	5	47	44	QA	-1
1476	AL512380.2	0.0418704318236678	3	3	14	12	ER	2.33893094884792e-06
10953	SOX4	0.0418704318236678	3	3	14	12	ER	2.33893094884792e-06
999	ACTR5	0.0424815673146737	2	2	12	12	ER	2.33893094884792e-06
4099	DNMT3B	0.0424890059623395	2	2	14	14	ER	2.52560618889686e-07
10491	SIRT4	0.0426969223551528	3	3	27	17	ER.A	-1
9175	PPARGC1B	0.0428009552307648	3	3	13	13	ER	7.74153201379206e-07
3400	COA3	0.0441376078977166	2	2	17	17	ER	8.0071387954004e-09
11723	TMEM119	0.044419168298568	2	2	16	15	ER	8.11801989288079e-08
230	AC008114.1	0.044558323909651	2	2	20	19	ER	7.40032900691123e-10
12297	UBA6-AS1	0.0446009396891616	2	2	10	8	ER	0.000170004058841696
11792	TMEM243	0.0446414676536508	1	1	14	13	ER	7.74153201379206e-07
1819	APC	0.0448392120239012	1	1	12	12	ER	2.33893094884792e-06
3375	CNOT1	0.0448392120239012	1	1	12	12	ER	2.33893094884792e-06
5485	GSTP1	0.0448392120239012	1	1	12	12	ER	2.33893094884792e-06
7693	NAA30	0.0448392120239012	1	1	12	12	ER	2.33893094884792e-06
8839	PHGR1	0.0448392120239012	1	1	12	12	ER	2.33893094884792e-06
12817	ZC3H7A	0.0448844975932364	3	3	16	10	ER	2.04775791235863e-05
1483	AL583836.1	0.0451007649131358	4	4	32	18	ER.A	-1
2551	C7orf31	0.045221519810914	2	2	14	14	ER	2.52560618889686e-07
5084	GALK1	0.0455659989154229	4	4	27	26	ER.A	-1
4991	FRAS1	0.0456462030680899	8	8	62	48	QA	-1
159	AC005606.2	0.0456630623169824	2	2	20	9	ER	5.93849794584003e-05
2590	CABS1	0.0456630623169824	1	1	10	9	ER	5.93849794584003e-05
5185	GFER	0.0456630623169824	2	2	20	9	ER	5.93849794584003e-05
9809	RGS19	0.0456630623169824	1	1	10	9	ER	5.93849794584003e-05
11701	TMC5	0.0458306576148593	4	4	27	19	ER.A	-1
3	A2ML1	0.0458400165697486	6	6	61	47	QA	-1
6314	KDM8	0.0459379484614161	3	3	34	23	ER.A	-1
9541	PYGL	0.0460013391398621	12	12	85	58	QA	-1
3614	CSGALNACT2	0.0461431380266396	3	3	39	13	ER.A	-1
6003	IL4R	0.0462972409887062	6	6	37	26	ER.A	-1
4414	ENO2	0.0464639560232718	2	2	13	11	ER	6.96806511844258e-06
6797	LNPEP	0.0467171225072783	5	5	45	37	QA	-1
2920	CD247	0.0470037518879291	3	3	13	13	ER	7.74153201379206e-07
1089	ADGRF5	0.0470175538700976	7	7	105	14	QA	-1
9813	RGS7	0.0470342481026284	3	3	12	11	ER	6.96806511844258e-06
1385	AL162231.2	0.0471946709907908	2	2	17	15	ER	8.11801989288079e-08
4682	FAM205A	0.0471946709907908	2	2	17	15	ER	8.11801989288079e-08
2680	CARD19	0.047377731660298	3	3	19	14	ER	2.52560618889686e-07
5714	HMBOX1	0.0474577941894135	1	1	8	6	ER	0.00134202042966615
10861	SMR3A	0.0477934643264333	3	3	29	29	ER.A	-1
75	ABI3BP	0.0479586691633529	2	2	11	11	ER	6.96806511844258e-06
3290	CLDN8	0.0479586691633529	2	2	11	11	ER	6.96806511844258e-06
7682	MZF1-AS1	0.0479586691633529	2	2	11	11	ER	6.96806511844258e-06
7683	MZF1	0.0479586691633529	2	2	11	11	ER	6.96806511844258e-06
11465	TCF21	0.0481173842258329	2	2	20	19	ER	7.40032900691123e-10
8034	NR1H3	0.0489738634516101	2	2	12	12	ER	2.33893094884792e-06
6441	KLHL36	0.0491292131378056	2	2	15	14	ER	2.52560618889686e-07
2192	BBS2	0.049156842527231	4	4	33	15	ER.A	-1
796	AC106741.1	0.0492703358951966	3	3	25	23	ER.A	-1
3396	CNTNAP4	0.0492703358951966	3	3	25	23	ER.A	-1
11700	TMC4	0.0493724958261625	2	2	12	11	ER	6.96806511844258e-06
1775	AP003108.2	0.0493749530396534	2	2	8	8	ER	0.000170004058841696
10244	SDHAF2	0.0493749530396534	2	2	8	8	ER	0.000170004058841696
12231	TTYH1	0.0493749530396534	2	2	8	8	ER	0.000170004058841696
8308	OR4A16	0.0495016816407442	3	3	30	18	ER.A	-1
7859	NEUROG3	0.0495913161491802	2	2	12	11	ER	6.96806511844258e-06
3867	DDX11	0.0497633889004843	2	2	17	16	ER	2.56973291573229e-08
12443	USP30	0.0497770157905978	3	3	21	21	ER.A	-1
9687	RBL2	0.050094120970768	3	3	24	14	ER.A	-1
1097	ADGRV1	0.0501189089342678	11	11	92	70	QA	-1
2669	CAPN7	0.0502243275877136	2	2	21	19	ER.A	-1
4491	ERCC2	0.0504817335259547	3	3	24	24	ER.A	-1
6764	LIPE-AS1	0.0508766985814967	3	3	21	15	ER.A	-1
3839	DCP2	0.050927736075782	2	2	9	9	ER	5.93849794584003e-05
2768	CCDC137	0.0511358901272386	4	4	46	24	QA	-1
2490	C2CD2L	0.0515047938832011	2	2	14	14	ER	2.52560618889686e-07
2662	CAPN14	0.0517073337803905	9	9	76	37	QA	-1
9901	RNF151	0.0518733220648223	6	6	33	13	ER.A	-1
9015	PLEKHN1	0.0519106302974138	4	4	27	22	ER.A	-1
6728	LIN9	0.0519350102117263	3	3	13	12	ER	2.33893094884792e-06
8977	PLBD1	0.0519897365756569	4	4	33	24	ER.A	-1
7392	MOSMO	0.052179717923424	1	1	7	6	ER	0.00134202042966615
10571	SLC22A13	0.052179717923424	1	1	7	6	ER	0.00134202042966615
11261	SUPT20H	0.052179717923424	1	1	7	6	ER	0.00134202042966615
94	AC002116.2	0.0523460452362945	2	2	13	13	ER	7.74153201379206e-07
2670	CAPN9	0.0529896837445295	5	5	51	44	QA	-1
1515	AL669830.1	0.053036583825262	5	5	35	30	ER.A	-1
8780	PEX26	0.0531190492836885	3	3	32	30	ER.A	-1
6071	IPO9-AS1	0.0534379371912076	3	3	19	19	ER	7.40032900691123e-10
2558	C8G	0.0535981186958573	2	2	9	8	ER	0.000170004058841696
6865	LRRC37B	0.0536895820110997	2	2	22	22	ER.A	-1
4920	FLNC	0.0538270208837162	6	6	64	24	QA	-1
12759	Z83844.1	0.0542156793090418	8	8	54	40	QA	-1
3740	CYP2C19	0.0543779706214913	3	3	28	14	ER.A	-1
11092	SRMS	0.0544356460689012	5	5	31	13	ER.A	-1
1607	AMZ1	0.0544524654484992	3	3	21	15	ER.A	-1
11288	SYDE1	0.0549444296371832	3	3	30	26	ER.A	-1
6425	KLHDC7B	0.0551209210127691	3	3	18	14	ER	2.52560618889686e-07
7219	METTL16	0.0553906976443409	2	2	21	19	ER.A	-1
8532	PALM3	0.0554108093206395	3	3	19	18	ER	2.45474328034007e-09
3259	CKAP5	0.0557372448346155	3	3	23	22	ER.A	-1
1257	AL035685.1	0.0557421248385062	1	1	11	10	ER	2.04775791235863e-05
6234	KCNB1	0.0557421248385062	1	1	11	10	ER	2.04775791235863e-05
8137	NUP35	0.0557421248385062	1	1	11	10	ER	2.04775791235863e-05
11537	TET1	0.0561922840586616	2	2	13	11	ER	6.96806511844258e-06
9526	PWWP2A	0.0563489071332367	2	2	24	22	ER.A	-1
6817	LPIN3	0.056567765520205	3	3	20	18	ER	2.45474328034007e-09
3372	CNNM3	0.0566445573042386	3	3	17	17	ER	8.0071387954004e-09
11996	TRAF3IP2-AS1	0.0568559483805768	2	2	17	10	ER	2.04775791235863e-05
11997	TRAF3IP2	0.0568559483805768	2	2	17	10	ER	2.04775791235863e-05
192	AC006148.1	0.0569016416574346	1	1	6	6	ER	0.00134202042966615
381	AC011484.1	0.0569016416574346	1	1	6	6	ER	0.00134202042966615
543	AC027088.1	0.0569016416574346	1	1	6	6	ER	0.00134202042966615
760	AC099811.2	0.0569016416574346	2	2	12	6	ER	0.00134202042966615
1200	AKAP11	0.0569016416574346	1	1	6	6	ER	0.00134202042966615
1391	AL162726.3	0.0569016416574346	1	1	6	6	ER	0.00134202042966615
1562	ALG8	0.0569016416574346	1	1	6	6	ER	0.00134202042966615
1810	APBB1	0.0569016416574346	1	1	6	6	ER	0.00134202042966615
1936	ARIH2OS	0.0569016416574346	1	1	6	6	ER	0.00134202042966615
2211	BCKDK	0.0569016416574346	1	1	6	6	ER	0.00134202042966615
2806	CCDC24	0.0569016416574346	1	1	6	6	ER	0.00134202042966615
4244	EBI3	0.0569016416574346	1	1	6	6	ER	0.00134202042966615
4349	EIF5	0.0569016416574346	1	1	6	6	ER	0.00134202042966615
4578	EXOSC6	0.0569016416574346	1	1	6	6	ER	0.00134202042966615
4785	FBXL5	0.0569016416574346	1	1	6	6	ER	0.00134202042966615
5202	GGT1	0.0569016416574346	1	1	6	6	ER	0.00134202042966615
5306	GNB2	0.0569016416574346	1	1	6	6	ER	0.00134202042966615
5838	HSPB9	0.0569016416574346	1	1	6	6	ER	0.00134202042966615
6765	LIPE	0.0569016416574346	1	1	6	6	ER	0.00134202042966615
6798	LNPK	0.0569016416574346	1	1	6	6	ER	0.00134202042966615
6887	LRRC75B	0.0569016416574346	1	1	6	6	ER	0.00134202042966615
7509	MST1R	0.0569016416574346	1	1	6	6	ER	0.00134202042966615
9083	PNMA8B	0.0569016416574346	2	2	12	6	ER	0.00134202042966615
9186	PPIAP30	0.0569016416574346	1	1	6	6	ER	0.00134202042966615
9244	PPP5D1	0.0569016416574346	2	2	12	6	ER	0.00134202042966615
9349	PRPS1L1	0.0569016416574346	1	1	6	6	ER	0.00134202042966615
9589	RAB40C	0.0569016416574346	1	1	6	6	ER	0.00134202042966615
9593	RAB5C	0.0569016416574346	1	1	6	6	ER	0.00134202042966615
9954	RPAP1	0.0569016416574346	2	2	12	6	ER	0.00134202042966615
10410	SH3BP1	0.0569016416574346	3	3	18	6	ER	0.00134202042966615
10752	SLC6A9	0.0569016416574346	1	1	6	6	ER	0.00134202042966615
10942	SOWAHA	0.0569016416574346	1	1	6	6	ER	0.00134202042966615
10993	SPATA31D1	0.0569016416574346	1	1	6	6	ER	0.00134202042966615
11026	SPESP1	0.0569016416574346	1	1	6	6	ER	0.00134202042966615
11780	TMEM229A	0.0569016416574346	1	1	6	6	ER	0.00134202042966615
12511	VEGFB	0.0569016416574346	1	1	6	6	ER	0.00134202042966615
12760	Z83844.2	0.0569016416574346	3	3	18	6	ER	0.00134202042966615
12761	Z83844.3	0.0569016416574346	3	3	18	6	ER	0.00134202042966615
442	AC018630.2	0.0570874925793285	1	1	9	9	ER	5.93849794584003e-05
1737	AP001062.1	0.0570874925793285	1	1	9	9	ER	5.93849794584003e-05
1939	ARL11	0.0570874925793285	1	1	9	9	ER	5.93849794584003e-05
5387	GPR32	0.0570874925793285	1	1	9	9	ER	5.93849794584003e-05
5540	HARS2	0.0570874925793285	1	1	9	9	ER	5.93849794584003e-05
7158	MDGA2	0.0570874925793285	1	1	9	9	ER	5.93849794584003e-05
7372	MND1	0.0570874925793285	1	1	9	9	ER	5.93849794584003e-05
7534	MTHFS	0.0570874925793285	1	1	9	9	ER	5.93849794584003e-05
8310	OR4B1	0.0570874925793285	1	1	9	9	ER	5.93849794584003e-05
8333	OR51G2	0.0570874925793285	1	1	9	9	ER	5.93849794584003e-05
8410	OR7E24	0.0570874925793285	1	1	9	9	ER	5.93849794584003e-05
9072	PMS2	0.0570874925793285	1	1	9	9	ER	5.93849794584003e-05
9286	PRH1	0.0570874925793285	1	1	9	9	ER	5.93849794584003e-05
9729	RCCD1	0.0570874925793285	1	1	9	9	ER	5.93849794584003e-05
10251	SDSL	0.0570874925793285	1	1	9	9	ER	5.93849794584003e-05
10916	SNX30	0.0570874925793285	1	1	9	9	ER	5.93849794584003e-05
11141	ST20-MTHFS	0.0570874925793285	1	1	9	9	ER	5.93849794584003e-05
11389	TAS2R14	0.0570874925793285	1	1	9	9	ER	5.93849794584003e-05
11392	TAS2R31	0.0570874925793285	1	1	9	9	ER	5.93849794584003e-05
12678	WRAP73	0.0570874925793285	1	1	9	9	ER	5.93849794584003e-05
6552	KRTAP17-1	0.0572712288270145	2	2	17	16	ER	2.56973291573229e-08
4024	DMP1	0.0573966855070405	1	1	13	13	ER	7.74153201379206e-07
12027	TRIB3	0.0573966855070405	1	1	13	13	ER	7.74153201379206e-07
13041	ZNF451	0.0573966855070405	1	1	13	13	ER	7.74153201379206e-07
13109	ZNF600	0.0573966855070405	1	1	13	13	ER	7.74153201379206e-07
11125	SSPN	0.0577228188305801	4	4	29	27	ER.A	-1
12193	TTC24	0.0578298829408544	3	3	19	11	ER	6.96806511844258e-06
3967	DHX57	0.0579577518615854	2	2	13	12	ER	2.33893094884792e-06
1177	AHNAK	0.0583467663590134	22	22	135	67	QA	-1
1334	AL137139.2	0.0584043348441027	2	2	19	18	ER	2.45474328034007e-09
2882	CCNT1	0.058452908478367	2	2	12	11	ER	6.96806511844258e-06
12410	UQCRC2	0.058452908478367	2	2	12	11	ER	6.96806511844258e-06
11488	TCTN3	0.0585665687049021	2	2	11	11	ER	6.96806511844258e-06
11542	TEX15	0.0586536548262844	9	9	103	45	QA	-1
2986	CDH22	0.0586894436051719	2	2	24	23	ER.A	-1
3916	DENND2A	0.0593023439691588	4	4	35	22	ER.A	-1
2603	CACNA1S	0.0593383709395974	14	14	94	67	QA	-1
1538	ALDH1A1	0.0595221842504264	1	1	14	12	ER	2.33893094884792e-06
5009	FRY	0.0598561451492808	15	15	114	69	QA	-1
9473	PTOV1	0.060188933259794	2	2	16	16	ER	2.56973291573229e-08
867	AC130324.2	0.0602690293859038	2	2	14	14	ER	2.52560618889686e-07
2028	ATAD5	0.0602690293859038	2	2	14	14	ER	2.52560618889686e-07
5098	GALNT8	0.0604661186770635	2	2	18	18	ER	2.45474328034007e-09
2907	CD180	0.0604811790712326	2	2	10	10	ER	2.04775791235863e-05
7422	MR1	0.0604811790712326	2	2	10	10	ER	2.04775791235863e-05
5293	GMNN	0.0605268797292573	3	3	25	16	ER.A	-1
670	AC087289.3	0.0610874813056573	7	7	47	21	QA	-1
9467	PTH2	0.0614014617141136	2	2	19	19	ER	7.40032900691123e-10
4021	DMD	0.0620512551940164	7	7	61	22	QA	-1
12222	TTLL5	0.0620609505674799	6	6	32	30	ER.A	-1
206	AC007262.2	0.0621384779906387	2	2	9	8	ER	0.000170004058841696
11208	STOX2	0.0621419483042773	3	3	17	11	ER	6.96806511844258e-06
8529	PALD1	0.0621585490382939	5	5	29	28	ER.A	-1
10169	SCAMP2	0.0622686501254683	2	2	14	14	ER	2.52560618889686e-07
10245	SDHAF4	0.0623414617552265	2	2	8	7	ER	0.000480588397110182
7926	NLN	0.0625275812116651	2	2	20	20	ER	2.19269007613481e-10
7269	MICAL3	0.0625978154555496	3	3	25	25	ER.A	-1
13096	ZNF579	0.0625993275438247	3	3	18	18	ER	2.45474328034007e-09
9009	PLEKHG5	0.0627924665322585	4	4	27	17	ER.A	-1
3254	CIT	0.0628254979916555	6	6	48	31	QA	-1
10569	SLC22A11	0.0628391291063071	2	2	9	9	ER	5.93849794584003e-05
12217	TTLL11	0.0628391291063071	2	2	9	9	ER	5.93849794584003e-05
8016	NPHS2	0.0630854781779867	2	2	12	11	ER	6.96806511844258e-06
6678	LEPR	0.06314240470759	2	2	17	15	ER	8.11801989288079e-08
542	AC027045.2	0.0632716929616371	2	2	28	14	ER.A	-1
3956	DHRS7C	0.0632716929616371	2	2	28	14	ER.A	-1
7674	MYOZ3	0.0632716929616371	2	2	28	14	ER.A	-1
177	AC005837.2	0.0632858466580255	1	1	14	14	ER	2.52560618889686e-07
7240	MFSD11	0.0632858466580255	1	1	14	14	ER	2.52560618889686e-07
7672	MYOZ1	0.0632858466580255	1	1	14	14	ER	2.52560618889686e-07
9600	RABGAP1	0.0632858466580255	1	1	14	14	ER	2.52560618889686e-07
11109	SRSF2	0.0632858466580255	1	1	14	14	ER	2.52560618889686e-07
7095	MAST4	0.0633924752493262	8	8	58	48	QA	-1
8578	PAX4	0.0636204587802686	2	2	16	15	ER	8.11801989288079e-08
342	AC010646.1	0.0638313961407817	2	2	22	21	ER.A	-1
2933	CD40	0.0639409289027022	5	5	31	22	ER.A	-1
5371	GPR151	0.0640238185710158	2	2	20	19	ER	7.40032900691123e-10
3494	CORO2A	0.0640513152547673	2	2	8	7	ER	0.000480588397110182
6512	KRT4	0.0642436900593382	4	4	21	14	ER.A	-1
3221	CHST3	0.0643881715930273	1	1	12	11	ER	6.96806511844258e-06
6047	INS	0.0643881715930273	1	1	12	11	ER	6.96806511844258e-06
9629	RALGPS1	0.0643881715930273	1	1	12	11	ER	6.96806511844258e-06
8210	OLIG1	0.0647902460361599	2	2	17	17	ER	8.0071387954004e-09
9120	POLR1C	0.064933698290706	2	2	11	10	ER	2.04775791235863e-05
293	AC009228.1	0.0651499271413705	2	2	22	22	ER.A	-1
1186	AIPL1	0.0653137302627063	4	4	26	15	ER.A	-1
6357	KIF13B	0.0653576397843055	2	2	26	26	ER.A	-1
3943	DGKZ	0.0656809868378376	2	2	12	12	ER	2.33893094884792e-06
4023	DMKN	0.0656809868378376	2	2	12	12	ER	2.33893094884792e-06
7929	NLRP10	0.0657098486497	3	3	25	25	ER.A	-1
5383	GPR20	0.0657188628135568	3	3	26	25	ER.A	-1
7251	MGAM	0.0658545438754819	10	10	61	29	QA	-1
4056	DNAH8	0.0660403607953352	8	8	56	49	QA	-1
5753	HOMER1	0.0663581639846787	1	1	15	13	ER	7.74153201379206e-07
10806	SLIT3	0.0663750908099782	7	7	39	37	ER.A	-1
5289	GMCL1	0.0664050096915696	2	2	16	16	ER	2.56973291573229e-08
12565	VSIG10L	0.0665756621887295	3	3	16	16	ER	2.56973291573229e-08
7624	MYHAS	0.0667028737923173	12	12	81	58	QA	-1
2557	C8B	0.0667506023506009	7	7	55	39	QA	-1
12665	WNK4	0.0670293120672588	5	5	54	17	QA	-1
4652	FAM161B	0.0670461142735593	4	4	28	26	ER.A	-1
78	ABL2	0.0672358701822702	1	1	10	10	ER	2.04775791235863e-05
2299	BPIFA2	0.0672358701822702	1	1	10	10	ER	2.04775791235863e-05
2433	C18orf65	0.0672358701822702	1	1	10	10	ER	2.04775791235863e-05
5080	GAL3ST2	0.0672358701822702	1	1	10	10	ER	2.04775791235863e-05
7234	MEX3D	0.0672358701822702	1	1	10	10	ER	2.04775791235863e-05
8816	PHACTR2	0.0672358701822702	1	1	10	10	ER	2.04775791235863e-05
10848	SMIM29	0.0672358701822702	1	1	10	10	ER	2.04775791235863e-05
12534	VPS13C	0.0672819652372526	9	9	97	35	QA	-1
11696	TMC1	0.0674588525137991	3	3	18	18	ER	2.45474328034007e-09
2200	BCAR3	0.0677266801051882	2	2	21	18	ER.A	-1
8123	NUGGC	0.0678953302236007	2	2	18	17	ER	8.0071387954004e-09
11291	SYN1	0.0679106941325967	2	2	16	8	ER	0.000170004058841696
1671	ANKRD55	0.0679719453932022	2	2	16	16	ER	2.56973291573229e-08
12473	UTP14C	0.0679719453932022	2	2	16	16	ER	2.56973291573229e-08
6557	KRTAP24-1	0.0682309216137037	2	2	13	13	ER	7.74153201379206e-07
7157	MDGA1	0.0685520282563572	3	3	16	15	ER	8.11801989288079e-08
421	AC015712.2	0.0685740950015421	2	2	23	20	ER.A	-1
1539	ALDH1A3	0.0685740950015421	2	2	23	20	ER.A	-1
12519	VGLL4	0.0689436777136771	2	2	12	12	ER	2.33893094884792e-06
9937	ROBO1	0.0693152960588377	3	3	29	28	ER.A	-1
8853	PHRF1	0.0693668380387839	5	5	29	24	ER.A	-1
3158	CGN	0.0695847869745216	2	2	17	17	ER	8.0071387954004e-09
10149	SATB1	0.0695847869745216	2	2	17	17	ER	8.0071387954004e-09
13202	ZNF808	0.069653699759698	4	4	32	31	ER.A	-1
3309	CLHC1	0.0701187041653417	3	3	27	24	ER.A	-1
12586	VWA7	0.0704089678191969	5	5	33	21	ER.A	-1
2178	BAIAP3	0.0704790048189889	4	4	30	27	ER.A	-1
6641	LBX2	0.0705498931165843	3	3	30	29	ER.A	-1
10430	SHARPIN	0.070580435246485	9	9	69	46	QA	-1
6356	KIF13A	0.070708471731133	5	5	37	33	ER.A	-1
7599	MYBPC3	0.0707569724181608	7	7	50	37	QA	-1
4171	DSCAML1	0.0708482470258975	3	3	29	28	ER.A	-1
6141	ITGAD	0.0710287549053167	1	1	15	15	ER	8.11801989288079e-08
10157	SBF2-AS1	0.0710287549053167	1	1	15	15	ER	8.11801989288079e-08
1554	ALDOB	0.0715949986255791	1	1	5	4	ER	0.0100990426272858
1585	ALX4	0.0715949986255791	1	1	5	4	ER	0.0100990426272858
5280	GLTPD2	0.0715949986255791	1	1	5	4	ER	0.0100990426272858
5821	HSF2	0.0715949986255791	1	1	5	4	ER	0.0100990426272858
949	ACIN1	0.0718780069022432	4	4	43	23	QA	-1
1765	AP002512.3	0.0718896381369035	3	3	26	23	ER.A	-1
3640	CT47B1	0.0719797240589993	2	2	10	5	ER	0.00370298229667145
7123	MCAM	0.0721409114286378	5	5	36	32	ER.A	-1
4322	EHMT2	0.0721805863732363	4	4	31	30	ER.A	-1
645	AC079142.1	0.0726169255581014	2	2	8	2	ER	0.0726169255581014
2881	CCNQ	0.0726169255581014	1	1	4	2	ER	0.0726169255581014
3151	CFP	0.0726169255581014	1	1	4	2	ER	0.0726169255581014
7278	MID1	0.0726169255581014	1	1	4	2	ER	0.0726169255581014
7690	NAA10	0.0726169255581014	1	1	4	2	ER	0.0726169255581014
8519	PAGE1	0.0726169255581014	1	1	4	2	ER	0.0726169255581014
9074	PNCK	0.0726169255581014	2	2	8	2	ER	0.0726169255581014
9350	PRPS1	0.0726169255581014	1	1	4	2	ER	0.0726169255581014
9839	RIBC1	0.0726169255581014	1	1	4	2	ER	0.0726169255581014
10118	SAGE1	0.0726169255581014	1	1	4	2	ER	0.0726169255581014
11097	SRPK3	0.0726169255581014	1	1	4	2	ER	0.0726169255581014
11129	SSRP1	0.0726169255581014	1	1	3	2	ER	0.0726169255581014
11365	TAF7L	0.0726169255581014	1	1	4	2	ER	0.0726169255581014
12508	VCX2	0.0726169255581014	2	2	8	2	ER	0.0726169255581014
8737	PDLIM5	0.0731825153261727	2	2	22	14	ER.A	-1
12388	UNC5B	0.073183552244184	6	6	59	34	QA	-1
9682	RBBP8	0.0732129427577622	3	3	29	24	ER.A	-1
12524	VIPR2	0.0732173080587732	3	3	31	29	ER.A	-1
9081	PNLIPRP3	0.073295215391477	3	3	17	17	ER	8.0071387954004e-09
4000	DLG4	0.073361819152629	3	3	18	13	ER	7.74153201379206e-07
1264	AL049650.1	0.0734517645999535	2	2	16	15	ER	8.11801989288079e-08
3609	CSE1L	0.0734517645999535	2	2	16	15	ER	8.11801989288079e-08
13000	ZNF343	0.0734517645999535	2	2	16	15	ER	8.11801989288079e-08
1147	AFP	0.0734600407580837	4	4	33	28	ER.A	-1
1002	ACTRT3	0.0734621633638375	2	2	17	13	ER	7.74153201379206e-07
3581	CRISPLD2	0.0734731143511472	3	3	16	16	ER	2.56973291573229e-08
5199	GGCX	0.0736497374891982	3	3	24	23	ER.A	-1
8815	PHACTR2P1	0.0738681621518178	3	3	25	23	ER.A	-1
3744	CYP2J2	0.0740299265259908	2	2	19	18	ER	2.45474328034007e-09
11438	TBL3	0.074126715233711	11	11	90	27	QA	-1
12721	XYLT1	0.074294505029092	4	4	21	17	ER.A	-1
443	AC018709.1	0.0743026434323691	4	4	33	20	ER.A	-1
7544	MTNR1A	0.0743026434323691	4	4	33	20	ER.A	-1
10975	SPAG8	0.0743315272707103	2	2	17	17	ER	8.0071387954004e-09
1837	APOB	0.0743401142654354	8	8	66	57	QA	-1
9336	PROSER3	0.0748207573861283	3	3	17	11	ER	6.96806511844258e-06
7141	MCM5	0.0754409821604352	5	5	46	37	QA	-1
548	AC027559.1	0.0756445841662704	1	1	7	7	ER	0.000480588397110182
1113	ADORA2B	0.0756445841662704	1	1	7	7	ER	0.000480588397110182
1124	ADSS	0.0756445841662704	1	1	7	7	ER	0.000480588397110182
1332	AL137024.1	0.0756445841662704	1	1	7	7	ER	0.000480588397110182
1707	ANXA8	0.0756445841662704	1	1	7	7	ER	0.000480588397110182
2219	BCL2	0.0756445841662704	1	1	7	7	ER	0.000480588397110182
2372	C10orf105	0.0756445841662704	1	1	7	7	ER	0.000480588397110182
2420	C16orf97	0.0756445841662704	1	1	7	7	ER	0.000480588397110182
3767	CYREN	0.0756445841662704	1	1	7	7	ER	0.000480588397110182
3824	DCANP1	0.0756445841662704	1	1	7	7	ER	0.000480588397110182
4427	ENTPD2	0.0756445841662704	2	2	14	7	ER	0.000480588397110182
5450	GRK2	0.0756445841662704	1	1	7	7	ER	0.000480588397110182
6349	KIAA2012-AS1	0.0756445841662704	1	1	7	7	ER	0.000480588397110182
6685	LGALS2	0.0756445841662704	1	1	7	7	ER	0.000480588397110182
7489	MS4A5	0.0756445841662704	1	1	7	7	ER	0.000480588397110182
8002	NPAT	0.0756445841662704	1	1	7	7	ER	0.000480588397110182
8139	NUP43	0.0756445841662704	1	1	7	7	ER	0.000480588397110182
8545	PAPPA	0.0756445841662704	1	1	7	7	ER	0.000480588397110182
8580	PAX6	0.0756445841662704	1	1	7	7	ER	0.000480588397110182
10083	RUSC1	0.0756445841662704	1	1	7	7	ER	0.000480588397110182
10084	RUSC1-AS1	0.0756445841662704	1	1	7	7	ER	0.000480588397110182
10589	SLC24A4	0.0756445841662704	1	1	7	7	ER	0.000480588397110182
10618	SLC25A44	0.0756445841662704	1	1	7	7	ER	0.000480588397110182
11264	SUPT6H	0.0756445841662704	1	1	7	7	ER	0.000480588397110182
11637	TIFAB	0.0756445841662704	1	1	7	7	ER	0.000480588397110182
11641	TIGD7	0.0756445841662704	1	1	7	7	ER	0.000480588397110182
11740	TMEM140	0.0756445841662704	1	1	7	7	ER	0.000480588397110182
11742	TMEM143	0.0756445841662704	1	1	7	7	ER	0.000480588397110182
11939	TOP1	0.0756445841662704	1	1	7	7	ER	0.000480588397110182
13113	ZNF608	0.0756445841662704	1	1	7	7	ER	0.000480588397110182
10796	SLFN11	0.0762171319212419	2	2	11	7	ER	0.000480588397110182
3085	CEP170B	0.0762213021421917	8	8	59	40	QA	-1
12613	WDR20	0.0762262004997582	2	2	16	16	ER	2.56973291573229e-08
8251	OR11H6	0.0762872235543615	4	4	36	24	ER.A	-1
9812	RGS3	0.0764624790235056	8	8	64	43	QA	-1
5453	GRK5	0.0765100407083752	2	2	12	12	ER	2.33893094884792e-06
5250	GLB1L3	0.0766993796576593	5	5	36	26	ER.A	-1
3538	CPT1A	0.0767614684044744	5	5	51	31	QA	-1
9694	RBM15	0.0771377908343306	3	3	19	19	ER	7.40032900691123e-10
666	AC087276.2	0.0771580828103622	1	1	13	12	ER	2.33893094884792e-06
1823	API5	0.0771580828103622	1	1	13	12	ER	2.33893094884792e-06
10628	SLC26A6	0.0771580828103622	1	1	13	12	ER	2.33893094884792e-06
11010	SPC24	0.0771580828103622	1	1	13	12	ER	2.33893094884792e-06
12681	WRN	0.0771811376051907	5	5	48	31	QA	-1
1831	APOA5	0.0772239865615703	3	3	16	10	ER	2.04775791235863e-05
9555	QRICH2	0.077320558126369	5	5	41	23	QA	-1
5587	HEATR1	0.0778615149661257	2	2	11	10	ER	2.04775791235863e-05
8875	PIGC	0.0780269204528981	2	2	23	22	ER.A	-1
10577	SLC22A1	0.0781968606369754	3	3	19	19	ER	7.40032900691123e-10
9373	PRRC2C	0.0787913916194023	7	7	54	34	QA	-1
9780	RFC5	0.0788797161032103	2	2	25	13	ER.A	-1
1895	ARHGAP32	0.078899849320954	2	2	11	10	ER	2.04775791235863e-05
11649	TIMMDC1	0.0789910638247978	2	2	22	11	ER.A	-1
694	AC091564.7	0.0790038991252825	1	1	11	11	ER	6.96806511844258e-06
744	AC097641.1	0.0790038991252825	1	1	11	11	ER	6.96806511844258e-06
4657	FAM166B	0.0790038991252825	1	1	11	11	ER	6.96806511844258e-06
5741	HNRNPA2B1	0.0790038991252825	1	1	11	11	ER	6.96806511844258e-06
6229	KBTBD8	0.0790038991252825	1	1	11	11	ER	6.96806511844258e-06
11912	TNNC1	0.0790038991252825	1	1	11	11	ER	6.96806511844258e-06
3205	CHRNA10	0.0790485959817546	4	4	27	16	ER.A	-1
2177	BAIAP2	0.0793232680448209	2	2	8	8	ER	0.000170004058841696
2691	CARS2	0.0793232680448209	2	2	8	8	ER	0.000170004058841696
10647	SLC2A1	0.0794021226824304	5	5	50	9	QA	-1
111	AC004224.2	0.0801008219585111	6	6	35	23	ER.A	-1
6124	ISX	0.080126903602202	3	3	25	24	ER.A	-1
10290	SEMA4D	0.0802357269402805	2	2	25	23	ER.A	-1
12465	USP7	0.0803345206935399	3	3	23	21	ER.A	-1
226	AC007998.2	0.0803662581208156	2	2	12	12	ER	2.33893094884792e-06
6033	INO80C	0.0803662581208156	2	2	12	12	ER	2.33893094884792e-06
8376	OR5M9	0.0803662581208156	2	2	12	12	ER	2.33893094884792e-06
7646	MYO1B	0.0804031502311708	3	3	16	10	ER	2.04775791235863e-05
227	AC008012.1	0.0804737692030197	2	2	21	17	ER.A	-1
4863	FGF23	0.0804737692030197	2	2	21	17	ER.A	-1
4822	FCN1	0.0804776449929145	3	3	18	18	ER	2.45474328034007e-09
12383	UNC13A	0.0806545333495386	6	6	51	33	QA	-1
9004	PLEKHG1	0.0806624427037432	7	7	59	38	QA	-1
13205	ZNF816-ZNF321P	0.08093483970851	4	4	32	25	ER.A	-1
7748	NCAN	0.0809701128027533	2	2	20	20	ER	2.19269007613481e-10
9519	PUS1	0.0809955933289635	4	4	28	25	ER.A	-1
9571	RAB11FIP4	0.0810799170898355	5	5	51	45	QA	-1
1678	ANKS1A	0.0811445959359556	3	3	23	21	ER.A	-1
3488	COQ8A	0.0811535382430298	2	2	9	9	ER	5.93849794584003e-05
7863	NFAM1	0.0811535382430298	2	2	9	9	ER	5.93849794584003e-05
11184	STIP1	0.0811535382430298	2	2	9	9	ER	5.93849794584003e-05
11667	TLE3	0.0811535382430298	2	2	9	9	ER	5.93849794584003e-05
11799	TMEM255B	0.0811535382430298	2	2	9	9	ER	5.93849794584003e-05
11805	TMEM260	0.0811815719470026	2	2	23	22	ER.A	-1
13010	ZNF367	0.0811927130071521	3	3	18	11	ER	6.96806511844258e-06
6603	LAMA5	0.0815594749755304	26	26	214	86	QA	-1
5106	GANAB	0.0816311158957318	2	2	10	10	ER	2.04775791235863e-05
9767	RERGL	0.0818761123744273	2	2	22	21	ER.A	-1
1015	ADAM12	0.0823290254409598	6	6	39	34	ER.A	-1
5950	IGSF10	0.0824693615336321	9	9	71	53	QA	-1
592	AC066613.2	0.0825357399305769	3	3	15	13	ER	7.74153201379206e-07
4287	EFCAB12	0.082812572917523	3	3	34	30	ER.A	-1
9540	PYGB	0.0828532194891294	4	4	41	28	QA	-1
922	ACACA	0.0829765303824275	6	6	39	32	ER.A	-1
4689	FAM214B	0.0830856587442839	3	3	27	25	ER.A	-1
3302	CLEC3B	0.0832957995435794	2	2	15	15	ER	8.11801989288079e-08
6329	KIAA0556	0.0833829191639865	6	6	43	33	QA	-1
4860	FGD6	0.0834719093431814	2	2	12	11	ER	6.96806511844258e-06
8657	PCF11	0.0835013643442196	3	3	13	8	ER	0.000170004058841696
5861	HTRA1	0.0836622724904384	6	6	36	29	ER.A	-1
9201	PPOX	0.0839387696671918	3	3	16	8	ER	0.000170004058841696
3758	CYP4F12	0.0840583814960904	4	4	43	18	QA	-1
4401	EMP3	0.0841423507521171	1	1	9	8	ER	0.000170004058841696
5242	GJC2	0.0841423507521171	1	1	9	8	ER	0.000170004058841696
8037	NR2C1	0.0841423507521171	1	1	9	8	ER	0.000170004058841696
12516	VEZT	0.0841423507521171	1	1	9	8	ER	0.000170004058841696
800	AC107072.1	0.0842161830436977	1	1	14	13	ER	7.74153201379206e-07
3804	DBF4	0.0842161830436977	1	1	14	13	ER	7.74153201379206e-07
11005	SPATA7	0.0842161830436977	1	1	14	13	ER	7.74153201379206e-07
13250	ZPLD1	0.0842161830436977	1	1	14	13	ER	7.74153201379206e-07
10946	SOX13	0.0842895245745516	2	2	11	11	ER	6.96806511844258e-06
10434	SHC2	0.0848094655731604	4	4	29	25	ER.A	-1
6609	LAMC2	0.084839313966299	5	5	30	28	ER.A	-1
7676	MYPOP	0.0850707094953743	2	2	10	9	ER	5.93849794584003e-05
2307	BRAF	0.0850784719817261	2	2	9	9	ER	5.93849794584003e-05
10116	SAFB2	0.0850847068376607	4	4	27	20	ER.A	-1
8849	PHOSPHO1	0.0853241694416796	2	2	8	8	ER	0.000170004058841696
4756	FAT1	0.0857079243796686	12	12	87	72	QA	-1
12879	ZFYVE27	0.0860812148396342	4	4	27	20	ER.A	-1
10119	SAG	0.0865444369223842	4	4	33	24	ER.A	-1
2466	C1QTNF12	0.0865798709859562	2	2	13	12	ER	2.33893094884792e-06
4631	FAM122C	0.08660360703994	2	2	12	6	ER	0.00134202042966615
7592	MXRA5	0.08660360703994	2	2	12	6	ER	0.00134202042966615
10667	SLC35A2	0.08660360703994	2	2	12	6	ER	0.00134202042966615
10729	SLC5A10	0.0866326060783698	3	3	23	21	ER.A	-1
8967	PLA2G7	0.0867193068245289	2	2	17	16	ER	2.56973291573229e-08
1142	AFF4	0.0867547555865028	2	2	16	14	ER	2.52560618889686e-07
6996	MALRD1	0.0868036569099537	7	7	59	50	QA	-1
4963	FOXF1	0.0871950323459862	2	2	12	12	ER	2.33893094884792e-06
12309	UBE2D4	0.0874077596777168	2	2	22	22	ER.A	-1
11887	TNFRSF18	0.0874184597893719	3	3	40	37	ER.A	-1
8622	PCDHB16	0.0874236586329807	2	2	13	13	ER	7.74153201379206e-07
5487	GTDC1	0.0875221312970181	2	2	7	6	ER	0.00134202042966615
3121	CFAP221	0.087735113927021	2	2	15	15	ER	8.11801989288079e-08
10462	SIDT2	0.0877654875370959	3	3	17	17	ER	8.0071387954004e-09
1050	ADAMTSL1	0.0881282824188935	8	8	58	45	QA	-1
2473	C1RL	0.0882345769362189	6	6	44	30	QA	-1
11316	SYNRG	0.088704853098279	2	2	15	13	ER	7.74153201379206e-07
6348	KIAA1755	0.088855742140688	12	12	70	39	QA	-1
142	AC005229.5	0.089171097853892	3	3	21	12	ER.A	-1
2552	C7orf33	0.089171097853892	3	3	21	12	ER.A	-1
1217	AKR1E2	0.0899583201187224	13	13	155	34	QA	-1
1390	AL162417.1	0.089990889891226	5	5	30	15	ER.A	-1
9325	PRMT7	0.0902396843196241	3	3	16	15	ER	8.11801989288079e-08
1614	ANGEL1	0.0903994712600723	2	2	24	22	ER.A	-1
1237	AL031587.2	0.0904654706507655	2	2	11	11	ER	6.96806511844258e-06
9557	QSER1	0.0904654706507655	2	2	11	11	ER	6.96806511844258e-06
2161	B4GALT3	0.0905489419986416	2	2	12	8	ER	0.000170004058841696
12276	TXNRD2	0.0906735495612447	5	5	32	25	ER.A	-1
462	AC020909.3	0.0908088158903696	3	3	12	12	ER	2.33893094884792e-06
57	ABCF3	0.0908395266595499	1	1	4	4	ER	0.0100990426272858
210	AC007314.1	0.0908395266595499	1	1	4	4	ER	0.0100990426272858
250	AC008695.1	0.0908395266595499	2	2	8	4	ER	0.0100990426272858
309	AC010132.3	0.0908395266595499	1	1	4	4	ER	0.0100990426272858
496	AC023194.3	0.0908395266595499	1	1	4	4	ER	0.0100990426272858
514	AC025283.2	0.0908395266595499	1	1	4	4	ER	0.0100990426272858
554	AC027682.5	0.0908395266595499	1	1	4	4	ER	0.0100990426272858
624	AC073316.3	0.0908395266595499	1	1	4	4	ER	0.0100990426272858
729	AC096536.2	0.0908395266595499	1	1	4	4	ER	0.0100990426272858
754	AC099063.1	0.0908395266595499	1	1	4	4	ER	0.0100990426272858
942	ACBD6	0.0908395266595499	1	1	4	4	ER	0.0100990426272858
1026	ADAM32	0.0908395266595499	1	1	4	4	ER	0.0100990426272858
1056	ADARB1	0.0908395266595499	1	1	4	4	ER	0.0100990426272858
1228	AL021707.2	0.0908395266595499	1	1	4	4	ER	0.0100990426272858
1248	AL034405.1	0.0908395266595499	1	1	8	4	ER	0.0100990426272858
1301	AL121787.1	0.0908395266595499	1	1	4	4	ER	0.0100990426272858
1488	AL590132.1	0.0908395266595499	1	1	4	4	ER	0.0100990426272858
1528	AL845552.2	0.0908395266595499	1	1	4	4	ER	0.0100990426272858
1620	ANGPTL6	0.0908395266595499	1	1	4	4	ER	0.0100990426272858
1622	ANGPTL8	0.0908395266595499	1	1	4	4	ER	0.0100990426272858
1664	ANKRD42	0.0908395266595499	1	1	4	4	ER	0.0100990426272858
1740	AP001107.8	0.0908395266595499	1	1	4	4	ER	0.0100990426272858
1764	AP002490.1	0.0908395266595499	1	1	4	4	ER	0.0100990426272858
1774	AP003086.1	0.0908395266595499	1	1	4	4	ER	0.0100990426272858
1781	AP004147.1	0.0908395266595499	1	1	4	4	ER	0.0100990426272858
1945	ARMC10	0.0908395266595499	1	1	4	4	ER	0.0100990426272858
1964	ARRB2	0.0908395266595499	1	1	4	4	ER	0.0100990426272858
1984	ASAP1	0.0908395266595499	1	1	4	4	ER	0.0100990426272858
2069	ATP1B1	0.0908395266595499	1	1	4	4	ER	0.0100990426272858
2095	ATP6V0D2	0.0908395266595499	1	1	4	4	ER	0.0100990426272858
2138	AVP	0.0908395266595499	1	1	4	4	ER	0.0100990426272858
2170	BACH2	0.0908395266595499	2	2	8	4	ER	0.0100990426272858
2239	BEGAIN	0.0908395266595499	1	1	4	4	ER	0.0100990426272858
2458	C1orf210	0.0908395266595499	1	1	4	4	ER	0.0100990426272858
2495	C2CD4D	0.0908395266595499	1	1	4	4	ER	0.0100990426272858
2508	C3orf14	0.0908395266595499	1	1	4	4	ER	0.0100990426272858
2518	C3orf84	0.0908395266595499	1	1	4	4	ER	0.0100990426272858
2545	C6orf226	0.0908395266595499	1	1	4	4	ER	0.0100990426272858
2549	C7orf25	0.0908395266595499	1	1	4	4	ER	0.0100990426272858
2724	CATSPERZ	0.0908395266595499	1	1	4	4	ER	0.0100990426272858
2744	CBY1	0.0908395266595499	1	1	4	4	ER	0.0100990426272858
2837	CCDC91	0.0908395266595499	1	1	4	4	ER	0.0100990426272858
2892	CCR9	0.0908395266595499	1	1	4	4	ER	0.0100990426272858
2913	CD200	0.0908395266595499	1	1	4	4	ER	0.0100990426272858
3075	CENPX	0.0908395266595499	1	1	4	4	ER	0.0100990426272858
3188	CHL1-AS1	0.0908395266595499	1	1	4	4	ER	0.0100990426272858
3297	CLEC18B	0.0908395266595499	1	1	4	4	ER	0.0100990426272858
3591	CRX	0.0908395266595499	1	1	4	4	ER	0.0100990426272858
3603	CRYGD	0.0908395266595499	1	1	4	4	ER	0.0100990426272858
3648	CTCF	0.0908395266595499	1	1	4	4	ER	0.0100990426272858
3651	CTIF	0.0908395266595499	1	1	4	4	ER	0.0100990426272858
3692	CXCL10	0.0908395266595499	1	1	4	4	ER	0.0100990426272858
3696	CXCL8	0.0908395266595499	1	1	4	4	ER	0.0100990426272858
4242	EBF2	0.0908395266595499	1	1	4	4	ER	0.0100990426272858
4289	EFCAB1	0.0908395266595499	1	1	4	4	ER	0.0100990426272858
4323	EI24	0.0908395266595499	1	1	4	4	ER	0.0100990426272858
4563	EXO1	0.0908395266595499	1	1	4	4	ER	0.0100990426272858
4810	FBXW5	0.0908395266595499	1	1	4	4	ER	0.0100990426272858
4825	FCRL1	0.0908395266595499	1	1	4	4	ER	0.0100990426272858
4849	FEZ1	0.0908395266595499	1	1	4	4	ER	0.0100990426272858
4907	FKRP	0.0908395266595499	1	1	4	4	ER	0.0100990426272858
5100	GALNTL6	0.0908395266595499	1	1	4	4	ER	0.0100990426272858
5145	GBP5	0.0908395266595499	1	1	4	4	ER	0.0100990426272858
5429	GRHPR	0.0908395266595499	1	1	4	4	ER	0.0100990426272858
5480	GSTA3	0.0908395266595499	1	1	4	4	ER	0.0100990426272858
5530	HADHB	0.0908395266595499	1	1	4	4	ER	0.0100990426272858
5550	HAVCR2	0.0908395266595499	1	1	4	4	ER	0.0100990426272858
5666	HIST1H2AG	0.0908395266595499	1	1	4	4	ER	0.0100990426272858
5721	HMGA2	0.0908395266595499	1	1	4	4	ER	0.0100990426272858
5772	HOXC12	0.0908395266595499	1	1	4	4	ER	0.0100990426272858
5813	HSD17B14	0.0908395266595499	1	1	4	4	ER	0.0100990426272858
5814	HSD17B1	0.0908395266595499	1	1	4	4	ER	0.0100990426272858
5955	IGSF23	0.0908395266595499	1	1	4	4	ER	0.0100990426272858
5957	IGSF5	0.0908395266595499	1	1	4	4	ER	0.0100990426272858
5987	IL21	0.0908395266595499	1	1	4	4	ER	0.0100990426272858
6102	IRF5	0.0908395266595499	1	1	4	4	ER	0.0100990426272858
6181	JADE2	0.0908395266595499	1	1	4	4	ER	0.0100990426272858
6358	KIF14	0.0908395266595499	1	1	4	4	ER	0.0100990426272858
6410	KLC2	0.0908395266595499	1	1	4	4	ER	0.0100990426272858
6540	KRTAP10-1	0.0908395266595499	1	1	4	4	ER	0.0100990426272858
6663	LDHD	0.0908395266595499	1	1	4	4	ER	0.0100990426272858
6664	LDLRAD1	0.0908395266595499	1	1	4	4	ER	0.0100990426272858
6704	LHX2	0.0908395266595499	1	1	4	4	ER	0.0100990426272858
6733	LINC00571	0.0908395266595499	2	2	8	4	ER	0.0100990426272858
6745	LINC01517	0.0908395266595499	1	1	4	4	ER	0.0100990426272858
6870	LRRC40	0.0908395266595499	1	1	4	4	ER	0.0100990426272858
6953	LZTFL1	0.0908395266595499	1	1	4	4	ER	0.0100990426272858
6967	MAEA	0.0908395266595499	1	1	4	4	ER	0.0100990426272858
6981	MAGEB4	0.0908395266595499	1	1	8	4	ER	0.0100990426272858
6997	MALSU1	0.0908395266595499	1	1	4	4	ER	0.0100990426272858
7019	MAOB	0.0908395266595499	1	1	8	4	ER	0.0100990426272858
7187	MED7	0.0908395266595499	1	1	4	4	ER	0.0100990426272858
7195	MEGF9	0.0908395266595499	1	1	4	4	ER	0.0100990426272858
7256	MGAT3	0.0908395266595499	1	1	4	4	ER	0.0100990426272858
7306	MIR6744	0.0908395266595499	1	1	4	4	ER	0.0100990426272858
7317	MKKS	0.0908395266595499	1	1	4	4	ER	0.0100990426272858
7432	MRNIP	0.0908395266595499	1	1	4	4	ER	0.0100990426272858
7502	MSL1	0.0908395266595499	1	1	4	4	ER	0.0100990426272858
7711	NAGPA	0.0908395266595499	1	1	4	4	ER	0.0100990426272858
7713	NALCN	0.0908395266595499	1	1	4	4	ER	0.0100990426272858
7725	NARS2	0.0908395266595499	1	1	4	4	ER	0.0100990426272858
7860	NEXMIF	0.0908395266595499	1	1	8	4	ER	0.0100990426272858
8032	NR1D2	0.0908395266595499	1	1	4	4	ER	0.0100990426272858
8061	NRIP3	0.0908395266595499	1	1	4	4	ER	0.0100990426272858
8667	PCMTD1	0.0908395266595499	2	2	8	4	ER	0.0100990426272858
8835	PHF3	0.0908395266595499	1	1	4	4	ER	0.0100990426272858
8877	PIGH	0.0908395266595499	1	1	4	4	ER	0.0100990426272858
9107	POLE2	0.0908395266595499	2	2	8	4	ER	0.0100990426272858
9143	POMGNT2	0.0908395266595499	1	1	4	4	ER	0.0100990426272858
9178	PPDPFL	0.0908395266595499	1	1	4	4	ER	0.0100990426272858
9203	PPP1CB	0.0908395266595499	1	1	4	4	ER	0.0100990426272858
9214	PPP1R1C	0.0908395266595499	1	1	4	4	ER	0.0100990426272858
9225	PPP1R7	0.0908395266595499	1	1	4	4	ER	0.0100990426272858
9424	PSMC6	0.0908395266595499	1	1	4	4	ER	0.0100990426272858
9443	PTBP2	0.0908395266595499	1	1	4	4	ER	0.0100990426272858
9452	PTCRA	0.0908395266595499	2	2	8	4	ER	0.0100990426272858
9527	PWWP2B	0.0908395266595499	1	1	4	4	ER	0.0100990426272858
9646	RAPGEF6	0.0908395266595499	2	2	8	4	ER	0.0100990426272858
9660	RASEF	0.0908395266595499	1	1	4	4	ER	0.0100990426272858
9693	RBM15B	0.0908395266595499	1	1	4	4	ER	0.0100990426272858
9712	RBMXL2	0.0908395266595499	1	1	4	4	ER	0.0100990426272858
9742	RDH14	0.0908395266595499	1	1	4	4	ER	0.0100990426272858
9887	RNF10	0.0908395266595499	1	1	4	4	ER	0.0100990426272858
9979	RPL26L1	0.0908395266595499	1	1	4	4	ER	0.0100990426272858
9991	RPL7L1	0.0908395266595499	1	1	4	4	ER	0.0100990426272858
10010	RPS27L	0.0908395266595499	1	1	4	4	ER	0.0100990426272858
10098	S100A16	0.0908395266595499	1	1	4	4	ER	0.0100990426272858
10377	SFRP5	0.0908395266595499	3	3	12	4	ER	0.0100990426272858
10520	SLC11A1	0.0908395266595499	1	1	4	4	ER	0.0100990426272858
10576	SLC22A18AS	0.0908395266595499	1	1	4	4	ER	0.0100990426272858
10644	SLC2A12	0.0908395266595499	1	1	4	4	ER	0.0100990426272858
10691	SLC38A2	0.0908395266595499	1	1	4	4	ER	0.0100990426272858
10789	SLCO3A1	0.0908395266595499	1	1	4	4	ER	0.0100990426272858
10809	SLITRK4	0.0908395266595499	1	1	8	4	ER	0.0100990426272858
10944	SOWAHD	0.0908395266595499	1	1	8	4	ER	0.0100990426272858
10950	SOX21	0.0908395266595499	1	1	4	4	ER	0.0100990426272858
10951	SOX21-AS1	0.0908395266595499	1	1	4	4	ER	0.0100990426272858
10969	SPAG16	0.0908395266595499	1	1	4	4	ER	0.0100990426272858
10991	SPATA2	0.0908395266595499	1	1	4	4	ER	0.0100990426272858
11046	SPNS2	0.0908395266595499	1	1	4	4	ER	0.0100990426272858
11110	SRSF3	0.0908395266595499	1	1	4	4	ER	0.0100990426272858
11157	STAC	0.0908395266595499	1	1	4	4	ER	0.0100990426272858
11406	TATDN2	0.0908395266595499	1	1	4	4	ER	0.0100990426272858
11408	TBC1D10A	0.0908395266595499	1	1	4	4	ER	0.0100990426272858
11444	TBX15	0.0908395266595499	1	1	4	4	ER	0.0100990426272858
11511	TEKT3	0.0908395266595499	1	1	4	4	ER	0.0100990426272858
11569	TFDP2	0.0908395266595499	1	1	4	4	ER	0.0100990426272858
11620	TH	0.0908395266595499	1	1	4	4	ER	0.0100990426272858
11781	TMEM229B	0.0908395266595499	1	1	4	4	ER	0.0100990426272858
11850	TMOD2	0.0908395266595499	1	1	4	4	ER	0.0100990426272858
11854	TMPRSS11F	0.0908395266595499	1	1	4	4	ER	0.0100990426272858
11955	TP53I13	0.0908395266595499	1	1	4	4	ER	0.0100990426272858
12014	TRARG1	0.0908395266595499	1	1	4	4	ER	0.0100990426272858
12151	TSPAN17	0.0908395266595499	1	1	4	4	ER	0.0100990426272858
12204	TTC39B	0.0908395266595499	1	1	4	4	ER	0.0100990426272858
12282	TYR	0.0908395266595499	1	1	4	4	ER	0.0100990426272858
12330	UBP1	0.0908395266595499	1	1	4	4	ER	0.0100990426272858
12354	UFM1	0.0908395266595499	2	2	8	4	ER	0.0100990426272858
12379	UMODL1-AS1	0.0908395266595499	1	1	4	4	ER	0.0100990426272858
12472	UTP14A	0.0908395266595499	1	1	8	4	ER	0.0100990426272858
12474	UTP18	0.0908395266595499	1	1	4	4	ER	0.0100990426272858
12485	VAC14	0.0908395266595499	1	1	4	4	ER	0.0100990426272858
12486	VAMP1	0.0908395266595499	1	1	4	4	ER	0.0100990426272858
12523	VIPR1	0.0908395266595499	1	1	4	4	ER	0.0100990426272858
12596	WASF4P	0.0908395266595499	1	1	8	4	ER	0.0100990426272858
12645	WDR91	0.0908395266595499	1	1	4	4	ER	0.0100990426272858
12666	WNT10A	0.0908395266595499	1	1	4	4	ER	0.0100990426272858
12680	WRNIP1	0.0908395266595499	1	1	4	4	ER	0.0100990426272858
12699	XKR5	0.0908395266595499	1	1	4	4	ER	0.0100990426272858
12719	XXYLT1	0.0908395266595499	1	1	4	4	ER	0.0100990426272858
12742	YPEL3	0.0908395266595499	1	1	4	4	ER	0.0100990426272858
12749	YWHAH	0.0908395266595499	1	1	4	4	ER	0.0100990426272858
12941	ZNF18	0.0908395266595499	1	1	4	4	ER	0.0100990426272858
13077	ZNF543	0.0908395266595499	1	1	4	4	ER	0.0100990426272858
13172	ZNF728	0.0908395266595499	1	1	4	4	ER	0.0100990426272858
13266	ZSCAN32	0.0908395266595499	1	1	4	4	ER	0.0100990426272858
3748	CYP3A43	0.0908650494751123	5	5	39	30	ER.A	-1
7561	MUC1	0.0910178614898586	3	3	17	17	ER	8.0071387954004e-09
3237	CIB2	0.0911421834715408	2	2	12	11	ER	6.96806511844258e-06
297	AC009554.1	0.0912383722889793	5	5	64	24	QA	-1
5878	IARS2	0.0912511588960545	2	2	18	16	ER	2.56973291573229e-08
4288	EFCAB13	0.0917906183415292	5	5	21	16	ER.A	-1
11383	TARID	0.0918900179197616	3	3	24	23	ER.A	-1
4597	F13B	0.0919490138736761	1	1	15	14	ER	2.52560618889686e-07
4793	FBXO25	0.0919490138736761	1	1	15	14	ER	2.52560618889686e-07
1630	ANKFN1	0.0919930436817223	3	3	27	27	ER.A	-1
199	AC006581.2	0.0920451527899566	2	2	21	20	ER.A	-1
1397	AL353593.1	0.0923375598189086	3	3	18	18	ER	2.45474328034007e-09
5713	HLX	0.09254269833483	3	3	14	10	ER	2.04775791235863e-05
7732	NAV1	0.0926653242080654	4	4	28	23	ER.A	-1
10914	SNX29	0.092957387426603	3	3	21	20	ER.A	-1
10160	SBK2	0.0931704175102408	2	2	10	9	ER	5.93849794584003e-05
12979	ZNF292	0.093373530791792	5	5	36	33	ER.A	-1
9401	PSAPL1	0.0934653547082989	2	2	19	19	ER	7.40032900691123e-10
12974	ZNF282	0.0934653547082989	2	2	19	19	ER	7.40032900691123e-10
1036	ADAMTS15	0.0937511603227948	3	3	16	14	ER	2.52560618889686e-07
4553	EVC	0.0939019976817399	7	7	38	32	ER.A	-1
6542	KRTAP10-4	0.0941048973359337	4	4	27	22	ER.A	-1
6175	ITSN2	0.0941921945734784	4	4	31	30	ER.A	-1
11861	TMPRSS6	0.0946441252332379	3	3	17	16	ER	2.56973291573229e-08
13201	ZNF804B	0.0946992266655201	7	7	55	34	QA	-1
11548	TEX29	0.0947438155550354	3	3	27	26	ER.A	-1
8097	NTRK1	0.0948960233307809	9	9	75	44	QA	-1
3265	CLASP2	0.0952690717365319	3	3	16	13	ER	7.74153201379206e-07
9041	PLPPR2	0.0955466155727373	3	3	26	25	ER.A	-1
13137	ZNF658	0.0955533522896195	2	2	22	20	ER.A	-1
8108	NUDC	0.0956064994033285	3	3	36	12	ER.A	-1
684	AC090617.10	0.0957112074437741	1	1	12	12	ER	2.33893094884792e-06
3199	CHRAC1	0.0957112074437741	1	1	12	12	ER	2.33893094884792e-06
4589	EZH1	0.0957112074437741	1	1	12	12	ER	2.33893094884792e-06
5166	GCSAML	0.0957112074437741	1	1	12	12	ER	2.33893094884792e-06
6543	KRTAP10-6	0.0957112074437741	1	1	12	12	ER	2.33893094884792e-06
8031	NR0B2	0.0957112074437741	1	1	12	12	ER	2.33893094884792e-06
9122	POLR1E	0.0957112074437741	1	1	12	12	ER	2.33893094884792e-06
11187	STK11	0.0957112074437741	1	1	12	12	ER	2.33893094884792e-06
12455	USP43	0.0957112074437741	1	1	12	12	ER	2.33893094884792e-06
5094	GALNT18	0.0957135745338112	3	3	27	23	ER.A	-1
5564	HCN2	0.0959418787850018	8	8	55	42	QA	-1
12933	ZNF14	0.0961392318487802	2	2	14	14	ER	2.52560618889686e-07
788	AC104984.2	0.096256201858157	2	2	15	12	ER	2.33893094884792e-06
1602	AMPD1	0.096615840209536	3	3	28	15	ER.A	-1
10117	SAFB	0.0969900462618195	2	2	14	14	ER	2.52560618889686e-07
813	AC109446.3	0.0969991422993578	2	2	11	11	ER	6.96806511844258e-06
1427	AL358452.1	0.0970387020442077	2	2	20	9	ER	5.93849794584003e-05
4085	DNALI1	0.0970387020442077	1	1	10	9	ER	5.93849794584003e-05
9552	QRFPR	0.0970387020442077	1	1	10	9	ER	5.93849794584003e-05
10526	SLC12A5	0.0973756955346636	5	5	35	19	ER.A	-1
11210	STPG3-AS1	0.0976825604288012	2	2	16	16	ER	2.56973291573229e-08
11211	STPG3	0.0976825604288012	2	2	16	16	ER	2.56973291573229e-08
3922	DENND5A	0.097778751477703	2	2	20	18	ER	2.45474328034007e-09
8871	PIF1	0.0979654256107326	2	2	18	18	ER	2.45474328034007e-09
9208	PPP1R14B	0.0980280923684134	2	2	17	15	ER	8.11801989288079e-08
9035	PLP2	0.0980992385071533	3	3	18	9	ER	5.93849794584003e-05
6465	KMT2E	0.0981190570837211	3	3	30	28	ER.A	-1
1957	ARMT1	0.0982908136443115	1	1	13	11	ER	6.96806511844258e-06
3368	CNN2	0.0982908136443115	1	1	13	11	ER	6.96806511844258e-06
1948	ARMC5	0.0983536794067695	3	3	25	22	ER.A	-1
1683	ANKUB1	0.098427111968458	2	2	15	15	ER	8.11801989288079e-08
10873	SNAPC4	0.0985146314621409	3	3	18	15	ER	8.11801989288079e-08
11003	SPATA6L	0.0986952494911873	4	4	47	22	QA	-1
2727	CAVIN2	0.0987181497842307	3	3	19	18	ER	2.45474328034007e-09
6043	INS-IGF2	0.0990903489664818	2	2	17	16	ER	2.56973291573229e-08
8263	OR14A16	0.0992044259582908	4	4	28	12	ER.A	-1
7998	NOXO1	0.0993761593104907	4	4	28	15	ER.A	-1
602	AC068234.1	0.099491949279519	6	6	45	33	QA	-1
9530	PXDNL	0.0994982039510529	2	2	9	8	ER	0.000170004058841696
10260	SEC23B	0.0998274401254383	4	4	26	24	ER.A	-1
13105	ZNF594	0.0998954662272393	2	2	18	16	ER	2.56973291573229e-08
13154	ZNF697	0.099908143534732	3	3	20	17	ER	8.0071387954004e-09
5021	FSTL4	0.100061155243525	2	2	27	22	ER.A	-1
5971	IL17C	0.100099756557138	2	2	17	16	ER	2.56973291573229e-08
10937	SORCS2	0.100115760049598	9	9	72	61	QA	-1
1176	AHNAK2	0.100160652367339	13	13	85	66	QA	-1
3351	CMYA5	0.100344860947347	8	8	52	43	QA	-1
10854	SMO	0.100451586594274	6	6	38	32	ER.A	-1
4888	FICD	0.10050957813645	4	4	27	27	ER.A	-1
2300	BPIFB1	0.100539765286038	2	2	13	13	ER	7.74153201379206e-07
7720	NAPEPLD	0.10080426311188	2	2	14	14	ER	2.52560618889686e-07
6435	KLHL28	0.101058642660032	2	2	16	16	ER	2.56973291573229e-08
11484	TCTE3	0.101094424799501	2	2	16	16	ER	2.56973291573229e-08
1716	AP000282.1	0.101357979382469	3	3	22	22	ER.A	-1
530	AC026461.1	0.101430255023944	1	1	6	5	ER	0.00370298229667145
2333	BSN	0.101430255023944	1	1	6	5	ER	0.00370298229667145
2606	CACNA2D3	0.101430255023944	1	1	6	5	ER	0.00370298229667145
5754	HOMER2	0.101430255023944	1	1	6	5	ER	0.00370298229667145
7514	MT1X	0.101430255023944	1	1	6	5	ER	0.00370298229667145
7550	MTRF1	0.101430255023944	1	1	6	5	ER	0.00370298229667145
11853	TMPRSS11A	0.101430255023944	1	1	6	5	ER	0.00370298229667145
9333	PROSER1	0.101576874012366	3	3	22	20	ER.A	-1
1086	ADGRF1	0.101938505413422	7	7	55	34	QA	-1
12592	WAPL	0.102276367099117	1	1	8	6	ER	0.00134202042966615
4291	EFCAB5	0.102338957703888	5	5	33	19	ER.A	-1
7296	MIR1178	0.102469981255601	2	2	18	16	ER	2.56973291573229e-08
11533	TESK2	0.103336145883557	3	3	24	22	ER.A	-1
5229	GIPC3	0.103417038413082	2	2	15	15	ER	8.11801989288079e-08
1087	ADGRF3	0.10361031379647	13	13	92	44	QA	-1
170	AC005786.3	0.103636005400289	2	2	9	9	ER	5.93849794584003e-05
2002	ASCL2	0.103636005400289	2	2	9	9	ER	5.93849794584003e-05
4532	ESRRB	0.103636005400289	2	2	9	9	ER	5.93849794584003e-05
13174	ZNF732	0.103814751798629	3	3	29	28	ER.A	-1
4528	ESR1	0.103847649309777	4	4	44	35	QA	-1
12544	VPS35L	0.104066013545948	5	5	21	15	ER.A	-1
12986	ZNF318	0.104192408158599	3	3	28	26	ER.A	-1
6217	KARS	0.104347689288113	4	4	32	32	ER.A	-1
5196	GGA1	0.104437436780139	4	4	16	16	ER	2.56973291573229e-08
9269	PRDM16	0.104529404474786	3	3	27	27	ER.A	-1
7752	NCAPG	0.104615200397886	3	3	31	30	ER.A	-1
5086	GALNT10	0.104620232443411	3	3	19	18	ER	2.45474328034007e-09
10140	SAP30L-AS1	0.104620232443411	3	3	19	18	ER	2.45474328034007e-09
117	AC004593.3	0.104777014092236	1	1	8	8	ER	0.000170004058841696
220	AC007744.1	0.104777014092236	1	1	8	8	ER	0.000170004058841696
525	AC026202.3	0.104777014092236	1	1	8	8	ER	0.000170004058841696
689	AC091167.2	0.104777014092236	1	1	8	8	ER	0.000170004058841696
751	AC098650.1	0.104777014092236	1	1	8	8	ER	0.000170004058841696
984	ACTA2	0.104777014092236	1	1	8	8	ER	0.000170004058841696
1411	AL355481.1	0.104777014092236	1	1	8	8	ER	0.000170004058841696
1550	ALDH6A1	0.104777014092236	1	1	8	8	ER	0.000170004058841696
1717	AP000295.1	0.104777014092236	1	1	8	8	ER	0.000170004058841696
1734	AP000977.1	0.104777014092236	1	1	8	8	ER	0.000170004058841696
2187	BBOF1	0.104777014092236	1	1	8	8	ER	0.000170004058841696
2440	C19orf48	0.104777014092236	1	1	8	8	ER	0.000170004058841696
2831	CCDC85A	0.104777014092236	1	1	8	8	ER	0.000170004058841696
3193	CHN2	0.104777014092236	1	1	8	8	ER	0.000170004058841696
3567	CREG2	0.104777014092236	1	1	8	8	ER	0.000170004058841696
3632	CSRP3-AS1	0.104777014092236	1	1	8	8	ER	0.000170004058841696
4239	E2F8	0.104777014092236	1	1	8	8	ER	0.000170004058841696
5372	GPR153	0.104777014092236	1	1	8	8	ER	0.000170004058841696
5440	GRIK5	0.104777014092236	1	1	8	8	ER	0.000170004058841696
5913	IFNAR2	0.104777014092236	1	1	8	8	ER	0.000170004058841696
6459	KLRF1	0.104777014092236	1	1	8	8	ER	0.000170004058841696
6476	KPNA5	0.104777014092236	1	1	8	8	ER	0.000170004058841696
6517	KRT72	0.104777014092236	2	2	16	8	ER	0.000170004058841696
6570	KRTAP5-4	0.104777014092236	1	1	8	8	ER	0.000170004058841696
7105	MBD1	0.104777014092236	2	2	16	8	ER	0.000170004058841696
7204	MEOX1	0.104777014092236	1	1	8	8	ER	0.000170004058841696
7260	MGME1	0.104777014092236	1	1	8	8	ER	0.000170004058841696
7356	MMP25	0.104777014092236	1	1	8	8	ER	0.000170004058841696
7357	MMP25-AS1	0.104777014092236	1	1	8	8	ER	0.000170004058841696
7816	NDUFV3	0.104777014092236	1	1	8	8	ER	0.000170004058841696
7885	NGRN	0.104777014092236	1	1	8	8	ER	0.000170004058841696
8119	NUDT5	0.104777014092236	1	1	8	8	ER	0.000170004058841696
8743	PDYN-AS1	0.104777014092236	1	1	8	8	ER	0.000170004058841696
8744	PDYN	0.104777014092236	1	1	8	8	ER	0.000170004058841696
8919	PITPNA	0.104777014092236	1	1	8	8	ER	0.000170004058841696
9341	PRPF38B	0.104777014092236	1	1	8	8	ER	0.000170004058841696
9481	PTPN21	0.104777014092236	1	1	8	8	ER	0.000170004058841696
9522	PUS7	0.104777014092236	1	1	8	8	ER	0.000170004058841696
9785	RFPL3	0.104777014092236	1	1	8	8	ER	0.000170004058841696
9860	RIOX1	0.104777014092236	1	1	8	8	ER	0.000170004058841696
9900	RNF150	0.104777014092236	1	1	8	8	ER	0.000170004058841696
10050	RSL24D1	0.104777014092236	1	1	8	8	ER	0.000170004058841696
10316	SERAC1	0.104777014092236	1	1	8	8	ER	0.000170004058841696
10807	SLITRK1	0.104777014092236	1	1	8	8	ER	0.000170004058841696
11025	SPERT	0.104777014092236	1	1	8	8	ER	0.000170004058841696
11602	THAP8	0.104777014092236	1	1	8	8	ER	0.000170004058841696
12285	TYR	0.104777014092236	1	1	8	8	ER	0.000170004058841696
12667	WNT10B	0.104777014092236	1	1	8	8	ER	0.000170004058841696
13152	ZNF692	0.104777014092236	1	1	8	8	ER	0.000170004058841696
11117	SSBP1	0.104852374686283	2	2	13	12	ER	2.33893094884792e-06
4111	DOCK6	0.104910929856752	5	5	40	29	ER.A	-1
267	AC008770.4	0.105328065325668	11	11	81	48	QA	-1
11472	TCHHL1	0.106003011402553	2	2	17	17	ER	8.0071387954004e-09
9963	RPH3AL	0.106289826296446	4	4	31	29	ER.A	-1
1930	ARID3A	0.106345044407449	4	4	29	27	ER.A	-1
5805	HS6ST2	0.106360343020529	2	2	20	10	ER	2.04775791235863e-05
1293	AL118558.1	0.107364999071339	5	5	50	28	QA	-1
5687	HK1	0.107420882881099	7	7	51	43	QA	-1
2160	B4GALT2	0.107525942531851	1	1	13	13	ER	7.74153201379206e-07
3204	CHRM5	0.107525942531851	1	1	13	13	ER	7.74153201379206e-07
3382	CNTD1	0.107525942531851	1	1	13	13	ER	7.74153201379206e-07
4016	DMAC2L	0.107525942531851	1	1	13	13	ER	7.74153201379206e-07
4525	ESPN	0.107525942531851	1	1	13	13	ER	7.74153201379206e-07
5535	HAND2-AS1	0.107525942531851	1	1	13	13	ER	7.74153201379206e-07
5536	HAND2	0.107525942531851	1	1	13	13	ER	7.74153201379206e-07
7601	MYBPH	0.107525942531851	1	1	13	13	ER	7.74153201379206e-07
8147	NUPR1	0.107525942531851	1	1	13	13	ER	7.74153201379206e-07
8375	OR5M8	0.107525942531851	1	1	13	13	ER	7.74153201379206e-07
10391	SGF29	0.107525942531851	1	1	13	13	ER	7.74153201379206e-07
12538	VPS25	0.107525942531851	1	1	13	13	ER	7.74153201379206e-07
12891	ZIC4	0.107525942531851	1	1	13	13	ER	7.74153201379206e-07
8227	OPRK1	0.10794416595918	2	2	10	10	ER	2.04775791235863e-05
6394	KIFC3	0.107988937484174	3	3	36	22	ER.A	-1
5379	GPR179	0.108166702199882	12	12	78	59	QA	-1
2990	CDH2	0.108224212895704	2	2	22	10	ER.A	-1
6822	LRBA	0.108239162862232	5	5	33	27	ER.A	-1
12698	XIRP2	0.108406962713397	17	17	164	56	QA	-1
4667	FAM178B	0.108686425601364	5	5	40	31	ER.A	-1
1868	ARC	0.108745877873583	1	1	11	10	ER	2.04775791235863e-05
7104	MB21D2	0.108745877873583	1	1	11	10	ER	2.04775791235863e-05
8960	PLA2G4B	0.108745877873583	1	1	11	10	ER	2.04775791235863e-05
9153	POP7	0.108745877873583	1	1	11	10	ER	2.04775791235863e-05
5274	GLRX2	0.108763128075175	2	2	15	15	ER	8.11801989288079e-08
8019	NPLOC4	0.108967173713325	2	2	14	14	ER	2.52560618889686e-07
4095	DNM3	0.109057829189757	3	3	37	35	ER.A	-1
4108	DOCK2	0.109196882364215	5	5	27	23	ER.A	-1
11972	TPP1	0.10968349880716	2	2	25	25	ER.A	-1
13168	ZNF71	0.109899358611769	2	2	12	12	ER	2.33893094884792e-06
6150	ITGB3	0.110054386132392	5	5	41	31	QA	-1
7635	MYLK3	0.110068408248835	2	2	12	11	ER	6.96806511844258e-06
11558	TEX9	0.110110003439933	2	2	14	13	ER	7.74153201379206e-07
2435	C19orf25	0.110361039347542	10	10	92	34	QA	-1
6771	LIPT2	0.110535540391284	2	2	11	11	ER	6.96806511844258e-06
7699	NAALADL1	0.110535540391284	2	2	11	11	ER	6.96806511844258e-06
10540	SLC15A5	0.111221264291196	3	3	20	12	ER	2.33893094884792e-06
9506	PTPRU	0.111440119286602	4	4	34	33	ER.A	-1
5376	GPR161	0.111489096982184	2	2	16	16	ER	2.56973291573229e-08
1181	AIF1L	0.111574581098374	2	2	14	14	ER	2.52560618889686e-07
8484	P2RX4	0.111722575397503	4	4	41	28	QA	-1
2142	AXL	0.111725561964695	3	3	16	16	ER	2.56973291573229e-08
11221	STUB1	0.111792205863854	2	2	15	15	ER	8.11801989288079e-08
4025	DMPK	0.111842720531045	2	2	11	11	ER	6.96806511844258e-06
6619	LAPTM4B	0.111842720531045	2	2	11	11	ER	6.96806511844258e-06
11800	TMEM256-PLSCR3	0.112027950417816	3	3	24	23	ER.A	-1
1575	ALOXE3	0.112295040706228	5	5	42	28	QA	-1
4461	EPHB4	0.112322853205954	4	4	35	33	ER.A	-1
4927	FLT4	0.112389346016386	6	6	57	38	QA	-1
8475	OVOL2	0.112592296345685	2	2	16	15	ER	8.11801989288079e-08
1574	ALOX15	0.112926502054001	4	4	23	18	ER.A	-1
4035	DMXL2	0.113008739629121	4	4	19	17	ER	8.0071387954004e-09
12247	TUBGCP3	0.113151877711464	3	3	23	21	ER.A	-1
7772	NCR3	0.113303909130192	5	5	24	23	ER.A	-1
3783	DACT2	0.113653048235047	4	4	41	24	QA	-1
12134	TSEN34	0.113670937367462	2	2	18	16	ER	2.56973291573229e-08
3882	DDX51	0.113850852372837	12	12	113	40	QA	-1
93	AC002116.1	0.114222375685173	1	1	5	5	ER	0.00370298229667145
527	AC026362.1	0.114222375685173	1	1	5	5	ER	0.00370298229667145
707	AC092718.3	0.114222375685173	1	1	5	5	ER	0.00370298229667145
823	AC112496.1	0.114222375685173	1	1	10	5	ER	0.00370298229667145
871	AC131025.1	0.114222375685173	1	1	5	5	ER	0.00370298229667145
1161	AGO4	0.114222375685173	1	1	5	5	ER	0.00370298229667145
1294	AL121581.2	0.114222375685173	1	1	5	5	ER	0.00370298229667145
1348	AL139099.1	0.114222375685173	1	1	5	5	ER	0.00370298229667145
1420	AL356534.1	0.114222375685173	1	1	5	5	ER	0.00370298229667145
1566	ALKBH6	0.114222375685173	1	1	5	5	ER	0.00370298229667145
1782	AP006216.3	0.114222375685173	1	1	5	5	ER	0.00370298229667145
2295	BORCS8	0.114222375685173	1	1	5	5	ER	0.00370298229667145
2373	C10orf113	0.114222375685173	1	1	5	5	ER	0.00370298229667145
2411	C16orf46	0.114222375685173	1	1	5	5	ER	0.00370298229667145
2483	C22orf15	0.114222375685173	1	1	5	5	ER	0.00370298229667145
2514	C3orf62	0.114222375685173	1	1	5	5	ER	0.00370298229667145
2567	C8orf87	0.114222375685173	1	1	5	5	ER	0.00370298229667145
2655	CANX	0.114222375685173	1	1	5	5	ER	0.00370298229667145
3039	CEACAM21	0.114222375685173	1	1	5	5	ER	0.00370298229667145
3074	CENPW	0.114222375685173	1	1	5	5	ER	0.00370298229667145
3233	CIAO2A	0.114222375685173	1	1	5	5	ER	0.00370298229667145
3316	CLIP3	0.114222375685173	1	1	5	5	ER	0.00370298229667145
3546	CR1	0.114222375685173	1	1	5	5	ER	0.00370298229667145
3590	CRTC2	0.114222375685173	1	1	5	5	ER	0.00370298229667145
3690	CX3CL1	0.114222375685173	1	1	5	5	ER	0.00370298229667145
3866	DDX10	0.114222375685173	1	1	5	5	ER	0.00370298229667145
4166	DROSHA	0.114222375685173	1	1	5	5	ER	0.00370298229667145
4339	EIF3E	0.114222375685173	1	1	5	5	ER	0.00370298229667145
4721	FAM83D	0.114222375685173	1	1	5	5	ER	0.00370298229667145
4801	FBXO45	0.114222375685173	1	1	5	5	ER	0.00370298229667145
4885	FIBCD1	0.114222375685173	1	1	5	5	ER	0.00370298229667145
4905	FKBP8	0.114222375685173	1	1	5	5	ER	0.00370298229667145
5113	GARNL3	0.114222375685173	1	1	5	5	ER	0.00370298229667145
5167	GCSAM	0.114222375685173	2	2	10	5	ER	0.00370298229667145
5246	GK-AS1	0.114222375685173	1	1	10	5	ER	0.00370298229667145
5248	GK	0.114222375685173	1	1	10	5	ER	0.00370298229667145
5611	HERPUD1	0.114222375685173	1	1	5	5	ER	0.00370298229667145
5970	IL17B	0.114222375685173	1	1	5	5	ER	0.00370298229667145
5996	IL2RB	0.114222375685173	1	1	5	5	ER	0.00370298229667145
6087	IQCK	0.114222375685173	1	1	5	5	ER	0.00370298229667145
6443	KLHL3	0.114222375685173	1	1	5	5	ER	0.00370298229667145
6544	KRTAP10-7	0.114222375685173	2	2	10	5	ER	0.00370298229667145
6591	L3MBTL4	0.114222375685173	1	1	5	5	ER	0.00370298229667145
6632	LASP1	0.114222375685173	1	1	5	5	ER	0.00370298229667145
6691	LGI1	0.114222375685173	1	1	5	5	ER	0.00370298229667145
6810	LPAR5	0.114222375685173	1	1	5	5	ER	0.00370298229667145
6838	LRP10	0.114222375685173	1	1	5	5	ER	0.00370298229667145
7255	MGAT2	0.114222375685173	1	1	5	5	ER	0.00370298229667145
7373	MNDA	0.114222375685173	1	1	5	5	ER	0.00370298229667145
7376	MNX1	0.114222375685173	1	1	5	5	ER	0.00370298229667145
7490	MSANTD1	0.114222375685173	1	1	5	5	ER	0.00370298229667145
7527	MTFR1L	0.114222375685173	1	1	5	5	ER	0.00370298229667145
7644	MYO19	0.114222375685173	1	1	5	5	ER	0.00370298229667145
7977	NOP14-AS1	0.114222375685173	1	1	5	5	ER	0.00370298229667145
7978	NOP14	0.114222375685173	1	1	5	5	ER	0.00370298229667145
8195	OGFOD2	0.114222375685173	1	1	5	5	ER	0.00370298229667145
8518	PAFAH2	0.114222375685173	1	1	5	5	ER	0.00370298229667145
8817	PHACTR3	0.114222375685173	1	1	5	5	ER	0.00370298229667145
8930	PJA2	0.114222375685173	1	1	5	5	ER	0.00370298229667145
9040	PLPPR1	0.114222375685173	1	1	5	5	ER	0.00370298229667145
9068	PMPCA	0.114222375685173	1	1	5	5	ER	0.00370298229667145
9113	POLI	0.114222375685173	1	1	5	5	ER	0.00370298229667145
10086	RUVBL2	0.114222375685173	1	1	5	5	ER	0.00370298229667145
10139	SAP30BP	0.114222375685173	1	1	5	5	ER	0.00370298229667145
10490	SIRT3	0.114222375685173	1	1	5	5	ER	0.00370298229667145
10901	SNX12	0.114222375685173	1	1	10	5	ER	0.00370298229667145
10971	SPAG1	0.114222375685173	1	1	5	5	ER	0.00370298229667145
11058	SPRED1	0.114222375685173	1	1	5	5	ER	0.00370298229667145
11145	ST5	0.114222375685173	1	1	5	5	ER	0.00370298229667145
11322	SYT2	0.114222375685173	1	1	5	5	ER	0.00370298229667145
11360	TAF4	0.114222375685173	1	1	5	5	ER	0.00370298229667145
11662	TLCD2	0.114222375685173	1	1	5	5	ER	0.00370298229667145
12175	TSTA3	0.114222375685173	1	1	5	5	ER	0.00370298229667145
12184	TTC17	0.114222375685173	1	1	5	5	ER	0.00370298229667145
12226	TTLL9	0.114222375685173	1	1	5	5	ER	0.00370298229667145
12414	URAHP	0.114222375685173	1	1	5	5	ER	0.00370298229667145
12431	USP15	0.114222375685173	1	1	5	5	ER	0.00370298229667145
12695	XG	0.114222375685173	1	1	10	5	ER	0.00370298229667145
12826	ZCCHC7	0.114222375685173	1	1	5	5	ER	0.00370298229667145
866	AC129507.1	0.114346856143046	2	2	12	11	ER	6.96806511844258e-06
7879	NFX1	0.114482873275238	3	3	17	16	ER	2.56973291573229e-08
12770	Z99289.1	0.114496038967911	1	1	9	7	ER	0.000480588397110182
654	AC079594.2	0.114891174247789	5	5	34	31	ER.A	-1
6224	KAZALD1	0.114989226617996	2	2	16	16	ER	2.56973291573229e-08
12861	ZFP36L2	0.115025868992793	3	3	28	25	ER.A	-1
5336	GP1BA	0.115036480853554	3	3	20	14	ER	2.52560618889686e-07
13151	ZNF687	0.115157078882291	3	3	17	17	ER	8.0071387954004e-09
12036	TRIM23	0.115195284015158	2	2	9	8	ER	0.000170004058841696
9985	RPL3L	0.115243142322146	4	4	32	26	ER.A	-1
4421	ENPP7	0.115658923724489	4	4	24	21	ER.A	-1
10247	SDHB	0.115758190240574	3	3	12	12	ER	2.33893094884792e-06
5667	HIST1H2AH	0.115919210777888	2	2	15	15	ER	8.11801989288079e-08
7266	MIB2	0.116185044498839	3	3	20	20	ER	2.19269007613481e-10
5119	GAS2L2	0.116317524029235	6	6	35	28	ER.A	-1
9184	PPFIBP1	0.116381827013893	4	4	30	28	ER.A	-1
10273	SELENOI	0.116482068274299	15	15	108	55	QA	-1
372	AC011472.1	0.116863645828188	3	3	29	24	ER.A	-1
5263	GLIS1	0.116938143524235	3	3	14	14	ER	2.52560618889686e-07
9504	PTPRS	0.117067497222785	5	5	38	30	ER.A	-1
242	AC008575.1	0.117099739087658	2	2	16	16	ER	2.56973291573229e-08
1139	AFF1	0.117207556167228	2	2	11	11	ER	6.96806511844258e-06
2363	BUD31	0.117215735695175	2	2	13	13	ER	7.74153201379206e-07
12914	ZNF100	0.117215735695175	2	2	13	13	ER	7.74153201379206e-07
2164	B4GAT1	0.117648034550356	1	1	14	14	ER	2.52560618889686e-07
4072	DNAJC11	0.117648034550356	1	1	14	14	ER	2.52560618889686e-07
7161	MDM2	0.117648034550356	1	1	14	14	ER	2.52560618889686e-07
11222	STX11	0.117648034550356	1	1	14	14	ER	2.52560618889686e-07
6399	KIR3DL3	0.117668466554571	4	4	35	34	ER.A	-1
2997	CDHR2	0.117866380928518	3	3	17	17	ER	8.0071387954004e-09
5209	GHRHR	0.117873791479762	5	5	36	24	ER.A	-1
6921	LTBP4	0.118508133905602	3	3	15	15	ER	8.11801989288079e-08
5108	GAP43	0.11872737105302	2	2	12	8	ER	0.000170004058841696
6946	LYRM7	0.118834405915961	2	2	21	19	ER.A	-1
5529	HACL1	0.118966937204278	4	4	28	26	ER.A	-1
6595	LAD1	0.119139492754519	6	6	48	35	QA	-1
5956	IGSF3	0.119266347873583	2	2	12	11	ER	6.96806511844258e-06
5207	GHDC	0.119330490196452	2	2	18	13	ER	7.74153201379206e-07
5945	IGFN1	0.119425090711561	17	17	129	68	QA	-1
6717	LILRB2	0.119446288812625	5	5	26	24	ER.A	-1
6551	KRTAP16-1	0.119472665642147	3	3	35	11	ER.A	-1
11315	SYNPO	0.119546812636874	3	3	24	23	ER.A	-1
9865	RIPOR1	0.119818682651513	3	3	13	9	ER	5.93849794584003e-05
708	AC092718.8	0.119903414862199	2	2	10	10	ER	2.04775791235863e-05
8549	PAQR9-AS1	0.119903414862199	2	2	10	10	ER	2.04775791235863e-05
8550	PAQR9	0.119903414862199	2	2	10	10	ER	2.04775791235863e-05
9930	RNF8	0.119923822746102	3	3	21	20	ER.A	-1
10690	SLC38A1	0.119944760993064	2	2	16	13	ER	7.74153201379206e-07
8673	PCOLCE2	0.119955177638093	2	2	18	16	ER	2.56973291573229e-08
979	ACSL5	0.120162625785162	1	1	13	10	ER	2.04775791235863e-05
5795	HRCT1	0.120162625785162	1	1	13	10	ER	2.04775791235863e-05
12840	ZDHHC6	0.120162625785162	1	1	13	10	ER	2.04775791235863e-05
1182	AIFM2	0.120453931085939	1	1	9	9	ER	5.93849794584003e-05
1978	ARTN	0.120453931085939	1	1	9	9	ER	5.93849794584003e-05
2298	BPIFA1	0.120453931085939	1	1	9	9	ER	5.93849794584003e-05
2408	C15orf61	0.120453931085939	1	1	9	9	ER	5.93849794584003e-05
2951	CD86	0.120453931085939	1	1	9	9	ER	5.93849794584003e-05
5050	FZD3	0.120453931085939	1	1	9	9	ER	5.93849794584003e-05
5523	H3F3B	0.120453931085939	1	1	9	9	ER	5.93849794584003e-05
6068	IPO13	0.120453931085939	1	1	9	9	ER	5.93849794584003e-05
9100	POGLUT1	0.120453931085939	1	1	9	9	ER	5.93849794584003e-05
9844	RIDA	0.120453931085939	1	1	9	9	ER	5.93849794584003e-05
11160	STAMBP	0.120453931085939	1	1	9	9	ER	5.93849794584003e-05
11639	TIGD4	0.120453931085939	1	1	9	9	ER	5.93849794584003e-05
12603	WBP2	0.120453931085939	1	1	9	9	ER	5.93849794584003e-05
10961	SP140	0.120524609374551	3	3	27	26	ER.A	-1
8497	P3H3	0.120558849699499	4	4	21	21	ER.A	-1
498	AC023421.2	0.120580435300093	3	3	28	27	ER.A	-1
6038	INPP5E	0.120590356207412	2	2	23	22	ER.A	-1
1400	AL353807.3	0.120777722820558	1	1	7	6	ER	0.00134202042966615
1870	AREL1	0.120777722820558	1	1	7	6	ER	0.00134202042966615
8050	NRCAM	0.120777722820558	1	1	7	6	ER	0.00134202042966615
12750	YY1AP1	0.120777722820558	1	1	7	6	ER	0.00134202042966615
5899	IDO2	0.121147630703024	3	3	29	18	ER.A	-1
473	AC022150.1	0.121327549810162	2	2	9	9	ER	5.93849794584003e-05
13158	ZNF701	0.121327549810162	2	2	9	9	ER	5.93849794584003e-05
1564	ALKBH2	0.12140105314825	2	2	10	9	ER	5.93849794584003e-05
9819	RHBDF1	0.121486270121875	3	3	18	17	ER	8.0071387954004e-09
9018	PLEK	0.121495143156237	2	2	7	7	ER	0.000480588397110182
9215	PPP1R26	0.121735067399104	4	4	30	29	ER.A	-1
6151	ITGB4	0.121786447900929	11	11	59	50	QA	-1
363	AC011444.1	0.122275219728904	3	3	21	6	ER.A	-1
9723	RC3H2	0.122306504846184	3	3	36	34	ER.A	-1
6648	LCN1	0.122560594411516	2	2	15	12	ER	2.33893094884792e-06
6549	KRTAP13-4	0.122794416414847	2	2	17	16	ER	2.56973291573229e-08
5158	GCN1	0.123138684687564	2	2	10	6	ER	0.00134202042966615
2651	CAMTA1	0.123345618978129	6	6	63	50	QA	-1
10211	SCNN1A	0.123374679458748	3	3	20	19	ER	7.40032900691123e-10
1918	ARHGEF1	0.124108306017693	5	5	43	27	QA	-1
2340	BTBD17	0.124158480889139	2	2	18	18	ER	2.45474328034007e-09
7964	NOD1	0.124466467184045	2	2	11	10	ER	2.04775791235863e-05
5352	GPCPD1	0.124498175342493	4	4	27	26	ER.A	-1
9547	QARS	0.124633084624526	2	2	28	26	ER.A	-1
9961	RPGRIP1	0.124746154664834	2	2	12	12	ER	2.33893094884792e-06
298	AC009554.2	0.124868276031675	3	3	37	13	ER.A	-1
2945	CD72	0.124987576491016	2	2	15	15	ER	8.11801989288079e-08
10760	SLC7A3	0.125104135573555	2	2	14	4	ER	0.0100990426272858
5961	IKBKE	0.125237804108252	3	3	13	12	ER	2.33893094884792e-06
7872	NFKB1	0.125409456779859	3	3	21	20	ER.A	-1
9556	QRSL1	0.125597907470198	3	3	31	11	ER.A	-1
11234	STXBP2	0.125671810982265	6	6	37	23	ER.A	-1
4488	ERC1	0.125746739928386	3	3	20	19	ER	7.40032900691123e-10
9909	RNF17	0.125894311676484	2	2	19	16	ER	2.56973291573229e-08
7074	MAPT	0.125930895586529	4	4	24	18	ER.A	-1
1645	ANKRD18A	0.125982276431832	1	1	12	11	ER	6.96806511844258e-06
4609	FAAP24	0.125982276431832	1	1	12	11	ER	6.96806511844258e-06
4730	FAM95C	0.125982276431832	1	1	12	11	ER	6.96806511844258e-06
8062	NRL	0.125982276431832	1	1	12	11	ER	6.96806511844258e-06
8663	PCK2	0.125982276431832	1	1	12	11	ER	6.96806511844258e-06
10459	SIAH2-AS1	0.125982276431832	1	1	12	11	ER	6.96806511844258e-06
10460	SIAH2	0.125982276431832	1	1	12	11	ER	6.96806511844258e-06
10556	SLC18A1	0.125982276431832	1	1	12	11	ER	6.96806511844258e-06
983	ACSS3	0.126020066723348	2	2	10	10	ER	2.04775791235863e-05
3668	CTSH	0.126020066723348	2	2	10	10	ER	2.04775791235863e-05
11938	TOP1MT	0.126020066723348	2	2	10	10	ER	2.04775791235863e-05
9685	RBFOX1	0.126076648978345	2	2	16	16	ER	2.56973291573229e-08
623	AC073167.1	0.126243083239823	2	2	14	12	ER	2.33893094884792e-06
10447	SHKBP1	0.126710808130374	2	2	13	8	ER	0.000170004058841696
13272	ZSWIM3	0.126902863744444	4	4	53	26	QA	-1
4993	FREM2	0.126916011551281	10	10	102	50	QA	-1
337	AC010618.3	0.127058393843425	2	2	9	8	ER	0.000170004058841696
3917	DENND2C	0.127188372950229	3	3	26	20	ER.A	-1
10968	SPACA9	0.127235371902405	3	3	17	17	ER	8.0071387954004e-09
1922	ARHGEF2	0.127258252441612	2	2	10	9	ER	5.93849794584003e-05
384	AC011503.1	0.127588467410354	2	2	28	11	ER.A	-1
13170	ZNF726	0.127588467410354	2	2	28	11	ER.A	-1
1196	AK8	0.128131700637909	6	6	29	20	ER.A	-1
2732	CBLB	0.128133196460118	2	2	11	11	ER	6.96806511844258e-06
3720	CYLC2	0.128133196460118	2	2	11	11	ER	6.96806511844258e-06
9400	PRX	0.128564366339744	2	2	23	21	ER.A	-1
6696	LGR6	0.129083799130338	7	7	62	50	QA	-1
5704	HLA-E	0.129225729099165	2	2	9	9	ER	5.93849794584003e-05
6132	ITGA2B	0.129225729099165	2	2	9	9	ER	5.93849794584003e-05
8831	PHF20	0.129225729099165	2	2	9	9	ER	5.93849794584003e-05
783	AC104472.3	0.129407378578466	1	1	15	15	ER	8.11801989288079e-08
1943	ARL5B	0.129407378578466	1	1	15	15	ER	8.11801989288079e-08
3643	CTBP1	0.129407378578466	1	1	15	15	ER	8.11801989288079e-08
8102	NTS	0.129407378578466	1	1	15	15	ER	8.11801989288079e-08
10663	SLC33A1	0.129407378578466	1	1	15	15	ER	8.11801989288079e-08
2087	ATP5MF	0.129416086899601	2	2	15	10	ER	2.04775791235863e-05
10175	SCAP	0.129643156307076	3	3	26	23	ER.A	-1
9916	RNF212	0.129676904887577	2	2	20	19	ER	7.40032900691123e-10
5891	IDE	0.129861692404862	2	2	17	16	ER	2.56973291573229e-08
10421	SH3PXD2B	0.13006861668106	4	4	26	26	ER.A	-1
12384	UNC13C	0.130179815198937	3	3	14	14	ER	2.52560618889686e-07
2018	ASPN	0.130270898389306	3	3	26	25	ER.A	-1
5217	GIGYF1	0.130275908632691	3	3	18	18	ER	2.45474328034007e-09
2833	CCDC88B	0.130440355731137	5	5	22	22	ER.A	-1
513	AC025280.3	0.130827284736894	2	2	12	12	ER	2.33893094884792e-06
1082	ADGRE1	0.130849008113389	2	2	13	13	ER	7.74153201379206e-07
9769	REST	0.130875597811302	3	3	36	21	ER.A	-1
5524	H6PD	0.13127840936052	2	2	9	8	ER	0.000170004058841696
5152	GCGR	0.131374107325479	6	6	41	39	QA	-1
7378	MOCOS	0.131422833423867	3	3	21	20	ER.A	-1
10683	SLC36A2	0.131526973811699	3	3	18	18	ER	2.45474328034007e-09
7030	MAP2	0.131616379999549	3	3	18	18	ER	2.45474328034007e-09
6155	ITIH2	0.13181683325944	6	6	49	30	QA	-1
12396	UNKL	0.132190920317119	3	3	33	24	ER.A	-1
8703	PDE4A	0.132282228512515	2	2	16	16	ER	2.56973291573229e-08
2885	CCP110	0.132700820714636	4	4	42	31	QA	-1
4364	ELMO1	0.13301193127316	3	3	32	30	ER.A	-1
10268	SEL1L2	0.133026443077399	2	2	22	20	ER.A	-1
8866	PICK1	0.133052244592046	3	3	22	21	ER.A	-1
1881	ARHGAP18	0.13337246339886	2	2	22	22	ER.A	-1
12263	TWF1	0.133911701684161	3	3	41	26	QA	-1
6267	KCNK4-TEX40	0.133953059525979	3	3	16	15	ER	8.11801989288079e-08
6289	KCP	0.133980879042875	6	6	62	22	QA	-1
10665	SLC34A2	0.133999851374502	5	5	42	24	QA	-1
8155	NXN	0.134193828006158	3	3	19	17	ER	8.0071387954004e-09
2667	CAPN5	0.134387707290183	2	2	19	19	ER	7.40032900691123e-10
5968	IL15RA	0.134868808847957	5	5	34	31	ER.A	-1
5331	GOLT1A	0.134982743228307	3	3	27	15	ER.A	-1
6530	KRT83	0.135031692741759	2	2	24	23	ER.A	-1
1289	AL117190.1	0.135228749759668	5	5	31	30	ER.A	-1
10065	RTL1	0.135228749759668	5	5	31	30	ER.A	-1
8668	PCNT	0.135245643387683	20	20	218	51	QA	-1
8515	PADI4	0.135264427164482	3	3	27	17	ER.A	-1
745	AC097662.1	0.135426059007051	9	9	52	29	QA	-1
7098	MATN2	0.135571958586823	3	3	23	21	ER.A	-1
9572	RAB11FIP5	0.135789827482202	2	2	28	25	ER.A	-1
11856	TMPRSS15	0.135812088546301	4	4	40	36	ER.A	-1
253	AC008750.2	0.1361011527548	2	2	15	15	ER	8.11801989288079e-08
1883	ARHGAP19-SLIT1	0.1361011527548	2	2	15	15	ER	8.11801989288079e-08
5534	HAND1	0.136187379314022	3	3	19	19	ER	7.40032900691123e-10
4817	FCER2	0.136305962416825	2	2	13	13	ER	7.74153201379206e-07
12078	TRIP10	0.136305962416825	2	2	13	13	ER	7.74153201379206e-07
3394	CNTNAP2	0.136576749589937	2	2	21	20	ER.A	-1
349	AC010931.3	0.136582805806258	1	1	10	10	ER	2.04775791235863e-05
812	AC109309.1	0.136582805806258	1	1	10	10	ER	2.04775791235863e-05
1502	AL603839.1	0.136582805806258	1	1	10	10	ER	2.04775791235863e-05
1510	AL662797.1	0.136582805806258	1	1	10	10	ER	2.04775791235863e-05
1569	ALMS1P1	0.136582805806258	1	1	10	10	ER	2.04775791235863e-05
2212	BCL10	0.136582805806258	1	1	10	10	ER	2.04775791235863e-05
2444	C1GALT1C1L	0.136582805806258	1	1	10	10	ER	2.04775791235863e-05
3547	CR1L	0.136582805806258	2	2	20	10	ER	2.04775791235863e-05
3878	DDX43	0.136582805806258	1	1	10	10	ER	2.04775791235863e-05
3887	DDX58	0.136582805806258	1	1	10	10	ER	2.04775791235863e-05
4828	FCRL4	0.136582805806258	1	1	10	10	ER	2.04775791235863e-05
5079	GAL3ST1	0.136582805806258	2	2	20	10	ER	2.04775791235863e-05
6012	ILKAP	0.136582805806258	1	1	10	10	ER	2.04775791235863e-05
6119	ISLR	0.136582805806258	1	1	10	10	ER	2.04775791235863e-05
7427	MRGPRE	0.136582805806258	1	1	10	10	ER	2.04775791235863e-05
7468	MRPS18B	0.136582805806258	1	1	10	10	ER	2.04775791235863e-05
7729	NAT8	0.136582805806258	1	1	10	10	ER	2.04775791235863e-05
7784	NDRG4	0.136582805806258	1	1	10	10	ER	2.04775791235863e-05
8216	OOEP	0.136582805806258	1	1	10	10	ER	2.04775791235863e-05
8242	OR10Q1	0.136582805806258	1	1	10	10	ER	2.04775791235863e-05
8247	OR10W1	0.136582805806258	2	2	20	10	ER	2.04775791235863e-05
8360	OR5B17	0.136582805806258	1	1	10	10	ER	2.04775791235863e-05
8487	P2RX6	0.136582805806258	1	1	10	10	ER	2.04775791235863e-05
8559	PARP15	0.136582805806258	1	1	10	10	ER	2.04775791235863e-05
9226	PPP1R8	0.136582805806258	1	1	10	10	ER	2.04775791235863e-05
9705	RBM47	0.136582805806258	1	1	10	10	ER	2.04775791235863e-05
11367	TAF8	0.136582805806258	1	1	10	10	ER	2.04775791235863e-05
11722	TMEM117	0.136582805806258	1	1	10	10	ER	2.04775791235863e-05
11797	TMEM254	0.136582805806258	1	1	10	10	ER	2.04775791235863e-05
12245	TUBB	0.136582805806258	1	1	10	10	ER	2.04775791235863e-05
12332	UBQLN3	0.136582805806258	1	1	10	10	ER	2.04775791235863e-05
2008	ASIC3	0.136684844589004	3	3	24	24	ER.A	-1
4227	DYRK1A	0.137069229439148	1	1	13	12	ER	2.33893094884792e-06
7486	MS4A14	0.137069229439148	1	1	13	12	ER	2.33893094884792e-06
7888	NHLRC1	0.137069229439148	1	1	13	12	ER	2.33893094884792e-06
8858	PI16	0.137069229439148	1	1	13	12	ER	2.33893094884792e-06
11128	SSR3	0.137069229439148	1	1	13	12	ER	2.33893094884792e-06
12411	UQCRFS1	0.137069229439148	1	1	13	12	ER	2.33893094884792e-06
11327	SYT8	0.137082601118203	4	4	25	17	ER.A	-1
83	ABRAXAS1	0.137228131956562	2	2	14	13	ER	7.74153201379206e-07
9405	PSD3	0.137244590787551	2	2	12	11	ER	6.96806511844258e-06
5885	ICAM3	0.13727709839027	2	2	14	14	ER	2.52560618889686e-07
12427	USHBP1	0.137317155107562	3	3	25	25	ER.A	-1
5903	IER5	0.137475471374299	3	3	15	11	ER	6.96806511844258e-06
3415	COL11A2	0.137979848896321	7	7	46	27	QA	-1
3340	CLUAP1	0.137985473918231	4	4	27	12	ER.A	-1
6973	MAGEA10-MAGEA5	0.138730537280706	3	3	16	8	ER	0.000170004058841696
4123	DOT1L	0.138927420437534	4	4	26	24	ER.A	-1
5660	HIST1H1C	0.139125359648971	2	2	17	15	ER	8.11801989288079e-08
7054	MAP7D3	0.139294248085096	2	2	12	6	ER	0.00134202042966615
1696	ANTXR1	0.139698251694418	8	8	43	35	QA	-1
151	AC005343.4	0.140108434079211	2	2	11	6	ER	0.00134202042966615
10163	SBSN	0.140300622358237	3	3	21	21	ER.A	-1
3175	CHD9	0.140506973418361	4	4	29	29	ER.A	-1
12326	UBN1	0.140807697464826	3	3	24	22	ER.A	-1
12127	TSBP1-AS1	0.14099028007875	27	27	252	67	QA	-1
9841	RIC3	0.141186850520348	4	4	38	25	ER.A	-1
1326	AL136531.2	0.141229281975077	2	2	15	14	ER	2.52560618889686e-07
10269	SEL1L3	0.141229281975077	2	2	15	14	ER	2.52560618889686e-07
2431	C18orf54	0.141236622847941	3	3	38	11	ER.A	-1
8281	OR2B2	0.141382196733952	4	4	33	33	ER.A	-1
6	AADACL2-AS1	0.141489862584222	2	2	13	12	ER	2.33893094884792e-06
11358	TAF4	0.141979889254023	3	3	26	22	ER.A	-1
10496	SIX2	0.14204982669963	2	2	17	17	ER	8.0071387954004e-09
7268	MICAL2	0.142097654490546	9	9	77	44	QA	-1
2116	ATRIP	0.14210107922717	2	2	15	15	ER	8.11801989288079e-08
6461	KMT2A	0.14230542985246	5	5	32	31	ER.A	-1
7560	MTX3	0.142495892690525	2	2	18	18	ER	2.45474328034007e-09
9665	RASGRP2	0.142535033881285	3	3	19	19	ER	7.40032900691123e-10
7717	NAP1L2	0.142684867710743	1	1	34	30	ER.A	-1
1477	AL512428.1	0.142974318218671	2	2	15	15	ER	8.11801989288079e-08
1954	ARMH2	0.142974318218671	2	2	15	15	ER	8.11801989288079e-08
184	AC006059.1	0.14297577112606	2	2	19	12	ER	2.33893094884792e-06
7914	NKTR	0.14297577112606	2	2	19	12	ER	2.33893094884792e-06
5420	GRAMD2A	0.143157573354929	2	2	21	21	ER.A	-1
10146	SASH1	0.143212647667956	3	3	31	26	ER.A	-1
9361	PRR27	0.143297685709102	4	4	31	30	ER.A	-1
447	AC019127.1	0.143314177005608	1	1	6	6	ER	0.00134202042966615
918	AC245748.1	0.143314177005608	1	1	6	6	ER	0.00134202042966615
1118	ADRA1B	0.143314177005608	2	2	12	6	ER	0.00134202042966615
1160	AGO2	0.143314177005608	1	1	6	6	ER	0.00134202042966615
1261	AL049634.1	0.143314177005608	1	1	6	6	ER	0.00134202042966615
1415	AL355997.1	0.143314177005608	1	1	6	6	ER	0.00134202042966615
1581	ALPP	0.143314177005608	1	1	6	6	ER	0.00134202042966615
1651	ANKRD27	0.143314177005608	1	1	6	6	ER	0.00134202042966615
1944	ARL5C	0.143314177005608	1	1	6	6	ER	0.00134202042966615
2042	ATG4D	0.143314177005608	2	2	12	6	ER	0.00134202042966615
2136	AVPR1A	0.143314177005608	1	1	6	6	ER	0.00134202042966615
2203	BCAS4	0.143314177005608	1	1	6	6	ER	0.00134202042966615
2271	BMERB1	0.143314177005608	1	1	6	6	ER	0.00134202042966615
2639	CAMK1G	0.143314177005608	1	1	6	6	ER	0.00134202042966615
2649	CAMSAP2	0.143314177005608	1	1	6	6	ER	0.00134202042966615
2964	CDC40	0.143314177005608	1	1	6	6	ER	0.00134202042966615
3301	CLEC2D	0.143314177005608	1	1	6	6	ER	0.00134202042966615
3716	CYC1	0.143314177005608	1	1	6	6	ER	0.00134202042966615
3871	DDX24	0.143314177005608	1	1	6	6	ER	0.00134202042966615
4042	DNAH10	0.143314177005608	1	1	6	6	ER	0.00134202042966615
4043	DNAH10OS	0.143314177005608	1	1	6	6	ER	0.00134202042966615
4336	EIF2S2	0.143314177005608	1	1	6	6	ER	0.00134202042966615
5342	GPAA1	0.143314177005608	1	1	6	6	ER	0.00134202042966615
6215	KANSL2	0.143314177005608	1	1	6	6	ER	0.00134202042966615
6310	KDM5D	0.143314177005608	1	1	12	6	ER	0.00134202042966615
6376	KIF25	0.143314177005608	1	1	6	6	ER	0.00134202042966615
6568	KRTAP5-1	0.143314177005608	1	1	6	6	ER	0.00134202042966615
6752	LINC01847	0.143314177005608	2	2	12	6	ER	0.00134202042966615
6970	MAF1	0.143314177005608	2	2	12	6	ER	0.00134202042966615
7085	MARF1	0.143314177005608	1	1	6	6	ER	0.00134202042966615
7877	NFKBIZ	0.143314177005608	1	1	6	6	ER	0.00134202042966615
7954	NMT1	0.143314177005608	1	1	6	6	ER	0.00134202042966615
8202	OLAH	0.143314177005608	1	1	6	6	ER	0.00134202042966615
8253	OR12D2	0.143314177005608	1	1	6	6	ER	0.00134202042966615
8259	OR13C8	0.143314177005608	1	1	6	6	ER	0.00134202042966615
8321	OR4N5	0.143314177005608	1	1	6	6	ER	0.00134202042966615
8349	OR52N1	0.143314177005608	1	1	6	6	ER	0.00134202042966615
9096	POC1A	0.143314177005608	1	1	6	6	ER	0.00134202042966615
9472	PTOV1-AS2	0.143314177005608	1	1	6	6	ER	0.00134202042966615
9676	RB1	0.143314177005608	1	1	6	6	ER	0.00134202042966615
9677	RBAK-RBAKDN	0.143314177005608	1	1	6	6	ER	0.00134202042966615
9678	RBAK	0.143314177005608	1	1	6	6	ER	0.00134202042966615
10014	RPS5	0.143314177005608	1	1	6	6	ER	0.00134202042966615
10259	SEC23A	0.143314177005608	1	1	6	6	ER	0.00134202042966615
10309	SEPTIN2	0.143314177005608	1	1	6	6	ER	0.00134202042966615
10440	SHE	0.143314177005608	1	1	6	6	ER	0.00134202042966615
10484	SIRPD	0.143314177005608	1	1	6	6	ER	0.00134202042966615
10797	SLFN12	0.143314177005608	1	1	6	6	ER	0.00134202042966615
11150	ST6GALNAC4	0.143314177005608	1	1	6	6	ER	0.00134202042966615
11715	TMED8	0.143314177005608	1	1	6	6	ER	0.00134202042966615
11756	TMEM170B	0.143314177005608	1	1	6	6	ER	0.00134202042966615
11822	TMEM59L	0.143314177005608	1	1	6	6	ER	0.00134202042966615
12093	TRMT5	0.143314177005608	1	1	6	6	ER	0.00134202042966615
12162	TSPO	0.143314177005608	1	1	6	6	ER	0.00134202042966615
12180	TTC12	0.143314177005608	1	1	6	6	ER	0.00134202042966615
12401	UPK1A-AS1	0.143314177005608	1	1	6	6	ER	0.00134202042966615
12402	UPK1A	0.143314177005608	1	1	6	6	ER	0.00134202042966615
12425	USH1G	0.143314177005608	1	1	6	6	ER	0.00134202042966615
12449	USP38	0.143314177005608	1	1	6	6	ER	0.00134202042966615
12730	YBX3P1	0.143314177005608	1	1	6	6	ER	0.00134202042966615
12758	Z82214.1	0.143314177005608	1	1	6	6	ER	0.00134202042966615
12896	ZIM3	0.143314177005608	1	1	6	6	ER	0.00134202042966615
12976	ZNF285	0.143314177005608	1	1	6	6	ER	0.00134202042966615
13160	ZNF704	0.143314177005608	1	1	6	6	ER	0.00134202042966615
9331	PRORY	0.143314177005612	3	3	36	6	ER.A	-1
7418	MPV17L2	0.143463062019622	3	3	23	19	ER.A	-1
11482	TCP11	0.143883810349688	3	3	30	28	ER.A	-1
856	AC122707.1	0.143928849627381	4	4	23	22	ER.A	-1
5844	HTR1A	0.143928849627381	4	4	23	22	ER.A	-1
1018	ADAM19	0.14407208089182	5	5	26	16	ER.A	-1
9920	RNF225	0.144359440361952	3	3	22	19	ER.A	-1
11139	ST14	0.144458456127959	4	4	34	32	ER.A	-1
4399	EML5	0.14460569659229	3	3	24	24	ER.A	-1
122	AC004702.1	0.144729191147858	5	5	48	37	QA	-1
8456	OTOGL	0.14485245100251	6	6	46	43	QA	-1
4049	DNAH17	0.145154650130744	12	12	87	66	QA	-1
7361	MMP3	0.145181645115054	2	2	19	17	ER	8.0071387954004e-09
4183	DSP	0.145428862256246	6	6	41	34	QA	-1
10364	SEZ6L	0.145503139816977	6	6	64	44	QA	-1
4660	FAM169A	0.145589886223166	3	3	25	20	ER.A	-1
5931	IGDCC4	0.145759274210744	3	3	17	15	ER	8.11801989288079e-08
3440	COL4A3	0.145808076082244	10	10	57	33	QA	-1
7896	NIBAN3	0.14599739134	3	3	19	16	ER	2.56973291573229e-08
5652	HINT1	0.146160223325808	2	2	13	12	ER	2.33893094884792e-06
6657	LDB3	0.146179006551621	7	7	55	35	QA	-1
1353	AL139300.1	0.146302412342496	1	1	14	13	ER	7.74153201379206e-07
3401	COA8	0.146302412342496	1	1	14	13	ER	7.74153201379206e-07
5049	FZD2	0.146302412342496	1	1	14	13	ER	7.74153201379206e-07
5275	GLRX	0.146302412342496	1	1	14	13	ER	7.74153201379206e-07
5719	HMG20A	0.146302412342496	1	1	14	13	ER	7.74153201379206e-07
9829	RHOBTB3	0.146302412342496	1	1	14	13	ER	7.74153201379206e-07
2575	C9orf50	0.146717298667987	8	8	76	44	QA	-1
304	AC009879.3	0.146745361334956	2	2	12	12	ER	2.33893094884792e-06
3185	CHIT1	0.146745361334956	2	2	12	12	ER	2.33893094884792e-06
11765	TMEM186	0.146745361334956	2	2	12	12	ER	2.33893094884792e-06
12591	VXN	0.146745361334956	2	2	12	12	ER	2.33893094884792e-06
1815	APC2	0.146749751156572	10	10	88	39	QA	-1
12576	VSX2	0.1469713347718	3	3	19	18	ER	2.45474328034007e-09
10551	SLC17A4	0.147161752419633	3	3	26	24	ER.A	-1
11675	TLR1	0.14722573469965	2	2	28	13	ER.A	-1
11680	TLR6	0.14722573469965	2	2	28	13	ER.A	-1
11402	TASOR2	0.147301844299999	8	8	52	35	QA	-1
13260	ZSCAN22	0.14781287424938	2	2	16	16	ER	2.56973291573229e-08
4816	FCER1A	0.147905053950837	4	4	32	30	ER.A	-1
13014	ZNF394	0.147997585663873	5	5	34	17	ER.A	-1
13196	ZNF789	0.147997585663873	5	5	34	17	ER.A	-1
4312	EGFR	0.148044267219734	7	7	62	41	QA	-1
3007	CDK16	0.148229592678881	4	4	36	15	ER.A	-1
2312	BRD2	0.148378460906794	10	10	59	50	QA	-1
6001	IL37	0.148610395290328	5	5	50	10	QA	-1
6004	IL6	0.148614942678559	2	2	10	10	ER	2.04775791235863e-05
9602	RAC1	0.148614942678559	2	2	10	10	ER	2.04775791235863e-05
6489	KRT12	0.148972347180741	2	2	15	13	ER	7.74153201379206e-07
2452	C1orf141	0.149078755483381	3	3	32	31	ER.A	-1
9322	PRMT2	0.149177996848362	3	3	24	21	ER.A	-1
1826	APLP2	0.149275962336987	2	2	13	13	ER	7.74153201379206e-07
5361	GPNMB	0.149535453518114	3	3	23	14	ER.A	-1
10730	SLC5A12	0.149616410061369	2	2	12	11	ER	6.96806511844258e-06
11388	TAS1R3	0.150256601615281	6	6	46	35	QA	-1
6039	INPP5F	0.150478294897833	4	4	33	30	ER.A	-1
9492	PTPRE	0.150526914570729	2	2	14	9	ER	5.93849794584003e-05
10565	SLC1A6	0.15056656976673	2	2	19	19	ER	7.40032900691123e-10
8894	PIK3CG	0.150645844251473	5	5	45	28	QA	-1
1490	AL590556.3	0.150712718205521	3	3	12	6	ER	0.00134202042966615
4930	FLYWCH1	0.150866618455687	4	4	36	26	ER.A	-1
6639	LBP	0.150952756717551	7	7	53	37	QA	-1
638	AC074091.2	0.151057005862056	1	1	8	7	ER	0.000480588397110182
807	AC107918.4	0.151057005862056	1	1	8	7	ER	0.000480588397110182
858	AC124242.1	0.151057005862056	1	1	8	7	ER	0.000480588397110182
959	ACOT6	0.151057005862056	1	1	8	7	ER	0.000480588397110182
2119	ATR	0.151057005862056	2	2	16	7	ER	0.000480588397110182
2369	BYSL	0.151057005862056	1	1	8	7	ER	0.000480588397110182
2761	CCDC121	0.151057005862056	1	1	8	7	ER	0.000480588397110182
3105	CEP95	0.151057005862056	1	1	8	7	ER	0.000480588397110182
7371	MNAT1	0.151057005862056	1	1	8	7	ER	0.000480588397110182
8081	NSUN7	0.151057005862056	1	1	8	7	ER	0.000480588397110182
9093	PNPO	0.151057005862056	1	1	8	7	ER	0.000480588397110182
9152	POP5	0.151057005862056	1	1	8	7	ER	0.000480588397110182
9958	RPF1	0.151057005862056	1	1	8	7	ER	0.000480588397110182
11161	STAM	0.151057005862056	1	1	8	7	ER	0.000480588397110182
12350	UCP1	0.151057005862056	1	1	8	7	ER	0.000480588397110182
742	AC097634.4	0.151531977772671	3	3	28	24	ER.A	-1
1215	AKR1C3	0.151562426518368	4	4	37	19	ER.A	-1
10248	SDK1	0.151752141505911	4	4	40	24	ER.A	-1
11276	SVEP1	0.151839751375374	16	16	121	72	QA	-1
7188	MEDAG	0.15186668062974	3	3	33	21	ER.A	-1
11546	TEX26-AS1	0.15186668062974	3	3	33	21	ER.A	-1
10011	RPS29	0.15213680730416	2	2	10	8	ER	0.000170004058841696
9936	RO60	0.152593472106271	3	3	15	15	ER	8.11801989288079e-08
12685	WTIP	0.152652269270688	3	3	23	22	ER.A	-1
6172	ITPRIPL1	0.152964330477887	2	2	17	16	ER	2.56973291573229e-08
10629	SLC26A7	0.153001748979097	2	2	18	14	ER	2.52560618889686e-07
5735	HNF1A	0.153026537112154	6	6	38	32	ER.A	-1
9368	PRR5L	0.153106657031829	4	4	39	35	ER.A	-1
11924	TNRC6C	0.153269390760803	4	4	21	15	ER.A	-1
6593	LACTBL1	0.153533354404679	2	2	10	9	ER	5.93849794584003e-05
2792	CCDC166	0.153623081029954	4	4	23	23	ER.A	-1
10249	SDK2	0.153660030703172	11	11	80	49	QA	-1
10684	SLC36A3	0.153818268797995	4	4	22	10	ER.A	-1
7165	ME2	0.154120134594207	3	3	28	26	ER.A	-1
7657	MYO6	0.154348899321149	2	2	21	20	ER.A	-1
9053	PLXNA4	0.155026211865803	2	2	16	16	ER	2.56973291573229e-08
7572	MUC3A	0.155062632943728	3	3	43	28	QA	-1
7906	NIPAL4	0.155119873387708	2	2	11	11	ER	6.96806511844258e-06
12965	ZNF263	0.155119873387708	2	2	11	11	ER	6.96806511844258e-06
9010	PLEKHH1	0.155436042277553	2	2	18	18	ER	2.45474328034007e-09
2023	ASXL3	0.155668495905077	2	2	12	12	ER	2.33893094884792e-06
6961	MACROD2	0.155671690806838	4	4	31	28	ER.A	-1
3602	CRYGB	0.156086194576718	3	3	33	11	ER.A	-1
747	AC098588.2	0.156097955469412	1	1	11	11	ER	6.96806511844258e-06
748	AC098588.3	0.156097955469412	1	1	11	11	ER	6.96806511844258e-06
1172	AHCTF1	0.156097955469412	1	1	11	11	ER	6.96806511844258e-06
1478	AL512506.3	0.156097955469412	1	1	11	11	ER	6.96806511844258e-06
1712	AOC4P	0.156097955469412	1	1	11	11	ER	6.96806511844258e-06
1835	APOBEC3G	0.156097955469412	1	1	11	11	ER	6.96806511844258e-06
3463	COMMD6	0.156097955469412	1	1	11	11	ER	6.96806511844258e-06
4130	DPH6	0.156097955469412	1	1	11	11	ER	6.96806511844258e-06
4131	DPH6-DT	0.156097955469412	1	1	11	11	ER	6.96806511844258e-06
5298	GMPS	0.156097955469412	1	1	11	11	ER	6.96806511844258e-06
5518	GZMA	0.156097955469412	1	1	11	11	ER	6.96806511844258e-06
5635	HHIP	0.156097955469412	1	1	11	11	ER	6.96806511844258e-06
6592	LACC1	0.156097955469412	1	1	11	11	ER	6.96806511844258e-06
7778	NDNF	0.156097955469412	1	1	11	11	ER	6.96806511844258e-06
8134	NUP210L	0.156097955469412	1	1	11	11	ER	6.96806511844258e-06
9149	PON3	0.156097955469412	1	1	11	11	ER	6.96806511844258e-06
11673	TLNRD1	0.156097955469412	1	1	11	11	ER	6.96806511844258e-06
11869	TMX2	0.156097955469412	1	1	11	11	ER	6.96806511844258e-06
12518	VGLL3	0.156097955469412	1	1	11	11	ER	6.96806511844258e-06
12740	YME1L1	0.156097955469412	1	1	11	11	ER	6.96806511844258e-06
9489	PTPRB	0.156399210719523	8	8	60	37	QA	-1
957	ACOT13	0.156604855231296	1	1	12	10	ER	2.04775791235863e-05
2906	CD177	0.156604855231296	1	1	12	10	ER	2.04775791235863e-05
6920	LTBP3	0.156796678800632	7	7	44	26	QA	-1
4707	FAM53A	0.157050246038607	3	3	30	21	ER.A	-1
11731	TMEM131L	0.157130561896115	4	4	29	28	ER.A	-1
1732	AP000851.1	0.157682758254757	4	4	27	25	ER.A	-1
7352	MMP20	0.157682758254757	4	4	27	25	ER.A	-1
7726	NAT10	0.157738713063474	3	3	31	21	ER.A	-1
46	ABCC1	0.157814360048315	5	5	36	32	ER.A	-1
6821	LPXN	0.158074899965251	2	2	15	14	ER	2.52560618889686e-07
9949	RP1	0.158217738083664	1	1	15	14	ER	2.52560618889686e-07
2013	ASPDH	0.158275162927106	3	3	27	25	ER.A	-1
3343	CLYBL	0.158331715572747	3	3	31	29	ER.A	-1
12000	TRAF5	0.158405096369875	2	2	17	16	ER	2.56973291573229e-08
12278	TYK2	0.158409225056293	4	4	21	20	ER.A	-1
8558	PARP14	0.158593825503772	3	3	25	25	ER.A	-1
7576	MUC5B	0.158614805780873	29	29	154	51	QA	-1
1692	ANO7	0.158681875316287	5	5	27	24	ER.A	-1
12611	WDR18	0.158787300236582	4	4	27	25	ER.A	-1
316	AC010319.2	0.1588255404573	3	3	16	16	ER	2.56973291573229e-08
8944	PKM	0.159367222093962	3	3	34	33	ER.A	-1
11173	STAT5B	0.15936874448756	1	1	6	4	ER	0.0100990426272858
6040	INPP5J	0.159472018689499	4	4	28	28	ER.A	-1
1559	ALG1	0.159679536640319	2	2	19	18	ER	2.45474328034007e-09
262	AC008763.2	0.159710743865022	6	6	40	35	ER.A	-1
11191	STK25	0.160082567242802	4	4	37	26	ER.A	-1
7986	NOSIP	0.160111492782004	2	2	23	23	ER.A	-1
9374	PRRG2	0.160111492782004	2	2	23	23	ER.A	-1
2982	CDH13	0.160113123662969	5	5	31	24	ER.A	-1
4999	FRMD4B	0.160185017339804	2	2	9	9	ER	5.93849794584003e-05
5295	GMPPB	0.160185017339804	2	2	9	9	ER	5.93849794584003e-05
10695	SLC38A8	0.160185017339804	2	2	9	9	ER	5.93849794584003e-05
4742	FANK1	0.161170136153564	6	6	30	26	ER.A	-1
7047	MAP4K3	0.161769694722106	2	2	16	15	ER	8.11801989288079e-08
5425	GREB1	0.161998315978271	8	8	49	35	QA	-1
1940	ARL13A	0.162012047324183	2	2	20	10	ER	2.04775791235863e-05
2381	C11orf24	0.162012047324183	2	2	10	10	ER	2.04775791235863e-05
2965	CDC42BPB	0.162012047324183	2	2	10	10	ER	2.04775791235863e-05
5557	HCG17	0.162012047324183	2	2	10	10	ER	2.04775791235863e-05
5709	HLA-L	0.162012047324183	2	2	10	10	ER	2.04775791235863e-05
9444	PTCD1	0.162207351164635	6	6	47	23	QA	-1
10040	RRP1	0.16245377031337	4	4	24	16	ER.A	-1
5082	GALC	0.16251684911734	3	3	20	17	ER	8.0071387954004e-09
7619	MYH6	0.162945138242543	8	8	71	52	QA	-1
8865	PIBF1	0.163177310234312	2	2	9	8	ER	0.000170004058841696
6171	ITPRID2	0.16318858035508	4	4	23	21	ER.A	-1
3168	CHD2	0.163220489364022	2	2	23	23	ER.A	-1
8542	PAPLN	0.163377842437721	9	9	62	47	QA	-1
10512	SLAMF6	0.163417868592151	2	2	15	15	ER	8.11801989288079e-08
12236	TUBAL3	0.163441383497335	3	3	23	23	ER.A	-1
11588	TGM2	0.164040131883739	6	6	62	23	QA	-1
5688	HK3	0.164066983364552	8	8	55	46	QA	-1
11430	TBC1D9	0.164073704554033	2	2	19	18	ER	2.45474328034007e-09
12377	ULK2	0.16417243084496	3	3	16	16	ER	2.56973291573229e-08
13132	ZNF646	0.164301326274402	2	2	12	11	ER	6.96806511844258e-06
5451	GRK3	0.164610808489169	2	2	14	13	ER	7.74153201379206e-07
12271	TXNDC2	0.164669321473953	4	4	17	13	ER	7.74153201379206e-07
1441	AL359762.3	0.16493693835534	1	1	9	8	ER	0.000170004058841696
2946	CD74	0.16493693835534	1	1	9	8	ER	0.000170004058841696
3114	CES3	0.16493693835534	1	1	9	8	ER	0.000170004058841696
7429	MRI1	0.16493693835534	1	1	9	8	ER	0.000170004058841696
11394	TAS2R3	0.16493693835534	1	1	9	8	ER	0.000170004058841696
4381	EMC10	0.164945995085331	4	4	20	20	ER	2.19269007613481e-10
214	AC007566.1	0.165080283158294	2	2	11	11	ER	6.96806511844258e-06
857	AC123768.5	0.165144014912114	2	2	20	18	ER	2.45474328034007e-09
1879	ARHGAP11A	0.165144014912114	2	2	20	18	ER	2.45474328034007e-09
3216	CHRNE	0.165478859992524	8	8	47	37	QA	-1
5852	HTR3E	0.16558952124042	2	2	16	16	ER	2.56973291573229e-08
2099	ATP6V1FNB	0.165661747179815	1	1	13	11	ER	6.96806511844258e-06
6090	IQGAP3	0.165812221966252	3	3	24	22	ER.A	-1
9183	PPFIA4	0.165928965690546	4	4	31	30	ER.A	-1
5946	IGHMBP2	0.166694902032933	2	2	21	19	ER.A	-1
8980	PLCB3	0.167100305436581	3	3	17	16	ER	2.56973291573229e-08
12811	ZC3H12D	0.167205740895538	2	2	17	17	ER	8.0071387954004e-09
704	AC092573.2	0.167562523004763	2	2	8	8	ER	0.000170004058841696
1151	AGA	0.167562523004763	2	2	8	8	ER	0.000170004058841696
2977	CDCA7	0.167562523004763	2	2	8	8	ER	0.000170004058841696
3033	CDYL2	0.167562523004763	2	2	8	8	ER	0.000170004058841696
3749	CYP3A4	0.167562523004763	2	2	8	8	ER	0.000170004058841696
3962	DHX33	0.167562523004763	2	2	8	8	ER	0.000170004058841696
4090	DNER	0.167562523004763	2	2	8	8	ER	0.000170004058841696
11022	SPEG	0.167562523004763	2	2	8	8	ER	0.000170004058841696
7622	MYH8	0.16767825908255	2	2	12	11	ER	6.96806511844258e-06
11749	TMEM156	0.167903049662263	2	2	11	10	ER	2.04775791235863e-05
4040	DNAAF4	0.167940843015812	2	2	28	27	ER.A	-1
4196	DUOX1	0.168004033323519	3	3	21	18	ER.A	-1
3124	CFAP410	0.168128657287353	2	2	18	18	ER	2.45474328034007e-09
5502	GTPBP4	0.168151370180236	3	3	35	23	ER.A	-1
7670	MYORG	0.168349726705449	3	3	22	22	ER.A	-1
911	AC244517.6	0.168466679773574	3	3	16	16	ER	2.56973291573229e-08
9465	PTH1R	0.168548497560001	5	5	26	11	ER.A	-1
[truncated: 11,284 more rows]
